# Supplementary material for: Proteogenomic characterization of 2002 human cancers reveals pan-cancer molecular subtypes and associated pathways
Source: Nat Commun. 2022 May 13;13:2669. doi: 10.1038/s41467-022-30342-3 (PMC9106650; doi:10.1038/s41467-022-30342-3)
Supplement: Supplementary file 4 — Supplementary Data 1 [file 41467_2022_30342_MOESM4_ESM.xlsx]

## Sheet: sample-level table
													-1	-1	-1	-1	-1	-1	-1	-1	-1	-1	-1	-1	-1	-1	-1	-1	-1	-1	-1	-1	-1	-1	-1	-1	-1	-1	-1	-1	-1	-1	1	1	1	1	1	-1	1
													???	chromatin modification	chromatin modification	chromatin modification	chromatin modification	chromatin modification	chromatin modification	chromatin modification	chromatin modification	chromatin modification	chromatin modification	chromatin modification	chromatin modification	chromatin modification	chromatin modification	chromatin modification	chromatin modification	chromatin modification	chromatin modification	chromatin modification	chromatin modification	chromatin modification	chromatin modification	chromatin modification	chromatin modification	chromatin modification	chromatin modification	HIPPO	HIPPO	HIPPO	mTOR	mTOR	mTOR	mTOR	mTOR	mTOR	mTOR
													molecular features	molecular features	molecular features	molecular features	molecular features	molecular features	molecular features	molecular features	molecular features	molecular features	molecular features	molecular features	molecular features	molecular features	molecular features	molecular features	molecular features	molecular features	molecular features	molecular features	molecular features	molecular features	molecular features	molecular features	molecular features	molecular features	molecular features	molecular features	molecular features	molecular features	molecular features	molecular features	molecular features	molecular features	molecular features	molecular features	molecular features
													copy	copy	copy	copy	copy	copy	copy	copy	copy	copy	copy	copy	copy	copy	copy	copy	copy	copy	copy	copy	copy	copy	copy	copy	copy	copy	copy	copy	copy	copy	copy	copy	copy	copy	copy	copy	copy
Cancer type	CPTAC cohort	tumor.ID	tumor.ID2	rcolor	Total protein	Phosphorylation data	mutation	RNA	CNA	proteome-based molecular subtype	Chen et al. protein-based subtype assignments (PMID: 31831737)	tumor grade	BAP1	CREBBP	EHMT1	EHMT2	EP300	EZH1	EZH2	KAT2A	KAT2B	KDM1A	KDM1B	KDM4A	KDM4B	KDM5A	KDM5B	KDM5C	KDM6A	KDM6B	KMT2A	KMT2B	KMT2C	KMT2D	KMT2E	NSD1	SETD2	SMYD4	SRCAP	NF2	SAV1	WWC1	AKT3	AKT1	AKT2	MTOR	PIK3CA	PTEN	RHEB
Breast	Confirmatory	11BR047	Breast.11BR047	blue	yes	yes	yes	yes	yes	s7	k6	---	0	1	0	0	-1	0	0	0	0	0	0	0	0	0	0	NA	NA	0	-1	0	0	0	0	0	0	0	1	-1	0	0	0	0	0	0	0	0	0
Breast	Confirmatory	11BR049	Breast.11BR049	blue	yes	yes	yes	yes	yes	s9	k2	---	-1	0	0	0	-1	0	0	0	0	0	0	0	0	0	0	NA	NA	-1	0	0	0	0	0	0	0	0	0	-1	0	0	1	0	0	0	0	0	0
Breast	Confirmatory	11BR043	Breast.11BR043	blue	yes	yes	yes	yes	yes	s10	k2	---	0	0	1	0	-1	0	0	0	0	0	0	0	-1	0	2	NA	NA	-1	-1	0	0	0	0	0	0	-1	0	-1	1	0	1	0	0	0	0	0	0
Breast	Confirmatory	18BR010	Breast.18BR010	blue	yes	yes	yes	yes	yes	s6	k6	---	0	1	0	0	0	0	0	0	0	0	0	0	0	0	0	NA	NA	-1	0	0	0	0	0	0	0	-1	1	0	0	0	0	0	0	0	0	0	0
Breast	Confirmatory	11BR023	Breast.11BR023	blue	yes	yes	yes	yes	yes	s3	k4	---	0	0	0	1	0	0	0	0	0	0	0	0	0	2	0	NA	NA	0	0	0	0	0	0	0	0	0	-1	0	0	0	0	0	0	0	0	0	0
Breast	Confirmatory	11BR074	Breast.11BR074	blue	yes	yes	yes	yes	yes	s6	k6	---	0	0	0	0	0	0	0	0	0	0	0	0	0	-1	1	NA	NA	0	0	0	0	0	0	0	0	0	0	0	0	0	1	0	0	0	0	0	0
Breast	Confirmatory	06BR003	Breast.06BR003	blue	yes	yes	yes	yes	yes	s4	k5	---	0	1	0	0	0	2	0	-1	0	0	0	0	0	1	2	NA	NA	-1	0	0	0	0	0	0	0	-1	0	0	0	0	2	0	0	0	0	0	0
Breast	Confirmatory	01BR017	Breast.01BR017	blue	yes	yes	yes	yes	yes	s3	k4	---	0	0	0	0	0	0	0	0	0	0	0	0	0	0	0	NA	NA	0	0	0	0	0	0	0	0	0	0	0	0	0	0	0	1	0	1	0	0
Breast	Confirmatory	18BR017	Breast.18BR017	blue	yes	yes	yes	yes	yes	s6	k6	---	-1	0	0	0	0	0	0	0	0	0	0	0	0	2	0	NA	NA	0	-1	0	0	0	0	0	-1	0	0	0	0	0	0	0	0	0	0	0	0
Breast	Confirmatory	06BR006	Breast.06BR006	blue	yes	yes	yes	yes	yes	s6	k7	---	0	0	0	0	0	0	0	0	0	0	0	0	0	0	0	NA	NA	0	0	0	0	0	0	0	0	0	0	0	0	0	0	0	0	0	0	0	0
Breast	Confirmatory	11BR017	Breast.11BR017	blue	yes	yes	yes	yes	yes	s4	k10	---	0	0	0	0	0	0	0	0	0	0	0	0	0	1	0	NA	NA	0	0	2	0	0	0	0	0	0	0	0	0	0	0	0	2	0	0	0	0
Breast	Confirmatory	09BR005	Breast.09BR005	blue	yes	yes	yes	yes	yes	s9	k7	---	0	0	0	0	-1	-1	0	-1	0	0	0	0	0	0	2	NA	NA	-1	-1	0	0	0	0	0	0	-1	0	-1	0	0	0	2	-1	0	0	0	0
Breast	Confirmatory	11BR025	Breast.11BR025	blue	yes	yes	yes	yes	yes	s4	k5	---	0	2	0	0	0	2	0	2	0	0	0	0	0	1	2	NA	NA	2	0	0	0	1	0	2	0	2	2	0	0	2	2	0	0	0	0	0	0
Breast	Confirmatory	01BR015	Breast.01BR015	blue	yes	yes	yes	yes	yes	s7	k6	---	0	1	0	1	0	0	0	0	0	0	1	1	0	0	1	NA	NA	0	0	0	0	0	0	0	0	0	0	0	0	0	1	0	0	0	1	0	0
Breast	Confirmatory	01BR001	Breast.01BR001	blue	yes	yes	yes	yes	yes	s3	k4	---	0	0	0	0	0	0	0	0	0	0	0	2	0	-1	2	NA	NA	0	0	0	0	0	0	0	0	0	0	0	0	0	2	0	0	0	0	0	0
Breast	Confirmatory	05BR045	Breast.05BR045	blue	yes	yes	yes	yes	yes	s10	k4	---	-1	0	-1	0	-1	-1	-1	-1	1	1	0	2	2	2	1	NA	NA	-1	0	-1	-1	0	1	0	-1	-1	0	-1	-1	0	2	-1	-1	0	1	0	-1
Breast	Confirmatory	01BR032	Breast.01BR032	blue	yes	yes	yes	yes	yes	s4	k5	---	0	0	-2	0	0	0	0	0	0	1	0	1	0	1	2	NA	NA	0	-2	0	0	-2	0	0	0	0	0	0	0	0	1	0	0	1	0	0	0
Breast	Confirmatory	14BR008	Breast.14BR008	blue	yes	yes	yes	yes	yes	s6	k7	---	0	0	0	0	0	0	0	0	0	0	0	0	0	0	0	NA	NA	0	0	0	0	0	0	0	0	0	0	0	0	0	1	0	0	0	0	0	0
Breast	Confirmatory	01BR027	Breast.01BR027	blue	yes	yes	yes	yes	yes	s3	k4	---	0	0	0	0	0	0	0	0	0	0	0	1	0	0	1	NA	NA	0	0	0	-1	0	0	0	0	0	0	0	0	0	0	0	0	0	0	0	0
Breast	Confirmatory	03BR013	Breast.03BR013	blue	yes	yes	yes	yes	yes	s6	k6	---	0	0	0	0	0	0	0	0	0	-1	0	-1	0	0	0	NA	NA	-1	-1	0	0	0	0	0	0	-1	0	0	0	0	0	0	0	-1	0	0	0
Breast	Confirmatory	18BR002	Breast.18BR002	blue	yes	yes	yes	yes	yes	s6	k6	---	0	0	1	0	0	0	0	0	0	0	0	0	0	0	0	NA	NA	0	0	0	0	0	0	0	0	0	0	0	0	0	0	0	1	0	0	0	0
Breast	Confirmatory	11BR032	Breast.11BR032	blue	yes	yes	yes	yes	yes	s6	k7	---	0	0	0	0	0	0	0	0	0	0	0	0	0	0	0	NA	NA	0	0	0	0	0	0	0	0	0	0	0	0	0	0	0	0	0	0	0	0
Breast	Confirmatory	11BR003	Breast.11BR003	blue	yes	yes	yes	yes	yes	s3	k4	---	0	0	0	1	0	0	-1	0	0	0	0	0	0	0	1	NA	NA	0	0	0	0	0	0	0	0	0	0	0	0	0	1	0	0	0	0	0	0
Breast	Confirmatory	03BR004	Breast.03BR004	blue	yes	yes	yes	yes	yes	s4	k1	---	0	2	0	0	0	1	0	1	0	0	0	0	0	0	0	NA	NA	0	0	0	0	0	0	0	0	0	2	0	0	0	0	0	0	0	0	0	0
Breast	Confirmatory	11BR028	Breast.11BR028	blue	yes	yes	yes	yes	yes	s9	k10	---	0	-1	0	0	0	-1	0	-1	-1	-1	0	0	0	0	1	NA	NA	0	-1	0	0	0	0	0	0	0	2	0	0	0	1	0	0	-1	0	0	0
Breast	Confirmatory	20BR005	Breast.20BR005	blue	yes	yes	yes	yes	yes	s3	k4	---	0	0	0	0	0	0	0	0	0	0	0	1	0	2	0	NA	NA	0	0	0	0	0	2	0	-1	0	0	2	0	0	0	0	0	0	0	-2	0
Breast	Confirmatory	18BR004	Breast.18BR004	blue	yes	yes	yes	yes	yes	s4	k5	---	0	0	0	0	0	0	0	0	0	-1	0	-1	0	0	1	NA	NA	0	0	0	0	0	0	0	0	0	0	0	0	0	1	0	0	-1	0	0	0
Breast	Confirmatory	11BR009	Breast.11BR009	blue	yes	yes	yes	yes	yes	s4	k5	---	-1	0	1	0	0	0	0	0	1	-2	1	0	0	2	1	NA	NA	-2	-2	0	0	0	0	0	-1	-2	0	0	-1	0	1	0	0	-1	2	0	0
Breast	Confirmatory	11BR073	Breast.11BR073	blue	yes	yes	yes	yes	yes	s10	k2	---	0	0	0	0	0	0	0	0	0	0	0	0	0	-2	1	NA	NA	0	0	0	0	0	0	0	0	0	0	0	0	0	0	0	0	0	0	0	0
Breast	Confirmatory	20BR001	Breast.20BR001	blue	yes	yes	yes	yes	yes	s4	k5	---	0	0	0	0	0	0	0	0	0	0	0	0	0	0	0	NA	NA	0	0	0	0	0	0	0	0	0	0	0	0	0	0	0	0	0	0	0	0
Breast	Confirmatory	18BR019	Breast.18BR019	blue	yes	yes	yes	yes	yes	s4	k5	---	0	0	0	0	0	0	0	0	0	0	0	0	0	0	1	NA	NA	0	0	0	0	0	0	0	0	0	0	0	0	0	0	0	0	0	0	0	0
Breast	Confirmatory	11BR020	Breast.11BR020	blue	yes	yes	yes	yes	yes	s2	k10	---	0	0	0	0	0	0	0	0	0	0	0	0	0	0	0	NA	NA	0	0	0	0	0	0	0	0	0	0	0	0	0	0	0	0	0	0	-1	0
Breast	Confirmatory	09BR007	Breast.09BR007	blue	yes	yes	yes	yes	yes	s9	k10	---	0	0	0	0	0	1	0	1	0	0	0	0	0	0	2	NA	NA	0	0	0	0	0	0	1	0	0	0	0	0	0	2	0	0	0	1	0	0
Breast	Confirmatory	20BR002	Breast.20BR002	blue	yes	yes	yes	yes	yes	s3	k4	---	1	0	0	1	0	0	0	0	0	0	1	0	0	0	1	NA	NA	0	0	0	1	0	1	0	0	0	0	0	0	0	2	0	0	0	2	0	1
Breast	Confirmatory	20BR008	Breast.20BR008	blue	yes	yes	yes	yes	yes	s4	k10	---	0	0	0	0	0	0	0	0	0	0	0	0	0	0	0	NA	NA	0	0	0	0	0	0	0	0	0	1	0	0	0	0	0	0	0	0	0	0
Breast	Confirmatory	11BR019	Breast.11BR019	blue	yes	yes	yes	yes	yes	s10	k2	---	0	0	0	0	-1	-1	0	-1	0	0	0	0	0	2	0	NA	NA	0	0	0	0	0	0	0	0	-1	0	0	0	0	0	0	2	0	0	0	0
Breast	Confirmatory	11BR022	Breast.11BR022	blue	yes	yes	yes	yes	yes	s9	k7	---	0	0	0	0	0	0	0	0	0	0	0	0	0	0	1	NA	NA	0	0	0	0	0	0	0	0	0	0	0	0	0	1	0	0	0	0	0	0
Breast	Confirmatory	01BR033	Breast.01BR033	blue	yes	yes	yes	yes	yes	s6	k6	---	0	0	0	0	0	0	0	0	0	0	0	1	0	0	1	NA	NA	0	0	0	0	0	0	0	0	0	0	0	0	0	0	0	0	0	0	0	0
Breast	Confirmatory	03BR010	Breast.03BR010	blue	yes	yes	yes	yes	yes	s4	k7	---	0	0	-1	0	-1	0	0	0	0	-1	0	-1	0	0	1	NA	NA	0	-1	0	0	0	0	0	0	0	0	-1	0	0	1	0	0	-1	0	0	0
Breast	Confirmatory	11BR013	Breast.11BR013	blue	yes	yes	yes	yes	yes	s4	k5	---	0	0	0	1	0	0	0	0	0	-1	1	-1	0	2	2	NA	NA	0	-1	0	0	0	0	0	0	0	0	0	0	0	2	0	0	0	0	0	0
Breast	Confirmatory	20BR007	Breast.20BR007	blue	yes	yes	yes	yes	yes	s3	k4	---	0	0	-1	2	0	-1	1	-1	1	-1	2	0	-1	0	0	NA	NA	-1	0	0	1	0	0	0	-1	-1	0	0	0	0	0	1	0	0	2	0	1
Breast	Confirmatory	11BR030	Breast.11BR030	blue	yes	yes	yes	yes	yes	s2	k2	---	0	0	0	0	0	0	0	0	0	0	0	0	0	0	0	NA	NA	0	0	0	0	0	0	0	0	0	0	0	0	0	0	0	0	0	2	0	0
Breast	Confirmatory	11BR050	Breast.11BR050	blue	yes	yes	yes	yes	yes	s6	k7	---	0	0	0	0	0	0	0	0	0	0	0	0	0	2	0	NA	NA	0	0	0	0	0	0	0	0	0	0	0	0	0	0	0	0	0	0	0	0
Breast	Confirmatory	18BR007	Breast.18BR007	blue	yes	yes	yes	yes	yes	s6	k6	---	-1	0	0	0	0	0	-1	0	0	0	0	0	0	0	1	NA	NA	0	0	0	-1	0	0	0	0	0	0	0	0	0	1	0	0	-1	1	0	-1
Breast	Confirmatory	11BR014	Breast.11BR014	blue	yes	yes	yes	yes	yes	s6	k6	---	0	0	0	0	0	0	0	0	0	0	0	0	0	0	1	NA	NA	0	0	0	0	0	0	0	0	0	0	0	0	0	1	0	0	0	0	0	0
Breast	Confirmatory	05BR001	Breast.05BR001	blue	yes	yes	yes	yes	yes	s1	k2	---	0	0	0	0	0	0	0	0	0	0	0	0	0	-2	0	NA	NA	0	0	0	1	0	0	1	0	0	0	0	1	1	0	1	0	0	0	0	0
Breast	Confirmatory	11BR010	Breast.11BR010	blue	yes	yes	yes	yes	yes	s9	k10	---	0	0	0	0	1	-1	0	-1	0	-1	0	0	-1	0	2	NA	NA	-1	0	0	0	0	0	0	0	-1	0	0	0	0	0	0	0	-1	0	0	0
Breast	Confirmatory	22BR005	Breast.22BR005	blue	yes	yes	yes	yes	yes	s9	k10	---	0	0	0	0	0	1	0	1	0	0	0	0	0	0	1	NA	NA	0	0	0	0	0	0	0	0	0	0	0	2	0	2	0	0	0	0	0	0
Breast	Confirmatory	01BR031	Breast.01BR031	blue	yes	yes	yes	yes	yes	s3	k4	---	1	1	0	1	0	0	2	0	1	0	1	2	0	0	1	NA	NA	1	1	0	2	0	2	0	1	1	1	0	0	0	1	0	0	0	1	1	2
Breast	Confirmatory	03BR005	Breast.03BR005	blue	yes	yes	yes	yes	yes	s6	k7	---	0	0	0	0	0	0	0	0	0	0	0	0	0	0	1	NA	NA	0	0	0	0	0	0	0	0	0	0	0	0	0	1	0	0	0	0	0	0
Breast	Confirmatory	11BR024	Breast.11BR024	blue	yes	yes	yes	yes	yes	s3	k4	---	0	0	0	0	0	0	0	0	0	0	0	0	0	2	1	NA	NA	0	0	0	0	0	0	0	0	0	0	0	0	0	1	0	0	0	0	0	0
Breast	Confirmatory	18BR003	Breast.18BR003	blue	yes	yes	yes	yes	yes	s4	k2	---	0	0	0	0	0	0	0	0	0	0	0	0	0	0	1	NA	NA	0	0	0	0	0	0	0	0	0	0	0	0	0	1	0	0	0	0	0	0
Breast	Confirmatory	01BR030	Breast.01BR030	blue	yes	yes	yes	yes	yes	s9	k3	---	0	1	0	0	0	0	0	0	0	0	0	0	0	0	0	NA	NA	-1	0	0	0	0	0	0	0	-1	1	0	0	0	0	-1	0	0	0	0	0
Breast	Confirmatory	05BR016	Breast.05BR016	blue	yes	yes	yes	yes	yes	s4	k5	---	0	0	0	0	0	0	0	0	0	-1	0	-1	1	0	1	NA	NA	0	0	1	0	0	0	1	0	0	0	0	0	1	1	0	1	-1	0	0	0
Breast	Confirmatory	05BR042	Breast.05BR042	blue	yes	yes	yes	yes	yes	s3	k4	---	0	0	0	0	0	0	0	0	0	0	0	0	0	1	0	NA	NA	0	0	2	0	0	0	0	0	0	0	0	0	0	1	0	0	0	0	0	2
Breast	Confirmatory	01BR018	Breast.01BR018	blue	yes	yes	yes	yes	yes	s3	k4	---	-1	0	0	1	1	0	-1	0	0	0	1	1	0	1	2	NA	NA	0	-1	2	-1	-1	1	0	0	0	0	0	2	0	0	1	2	0	1	0	-1
Breast	Confirmatory	11BR054	Breast.11BR054	blue	yes	yes	yes	yes	yes	s4	k5	---	0	0	0	0	0	0	0	0	0	0	0	0	0	0	0	NA	NA	0	0	0	0	0	0	0	0	0	0	0	0	0	0	0	0	0	0	0	0
Breast	Confirmatory	05BR044	Breast.05BR044	blue	yes	yes	yes	yes	yes	s4	k10	---	0	0	0	0	0	-1	-1	-1	0	0	0	0	0	2	0	NA	NA	-1	0	0	-1	0	0	1	0	-1	0	0	0	0	0	0	0	0	0	0	-1
Breast	Confirmatory	11BR006	Breast.11BR006	blue	yes	yes	yes	yes	yes	s8	k3	---	0	0	0	0	0	1	0	1	0	0	0	0	0	0	0	NA	NA	0	0	0	0	0	0	0	0	0	0	0	0	0	0	0	0	0	0	0	0
Breast	Confirmatory	11BR016	Breast.11BR016	blue	yes	yes	yes	yes	yes	s3	k4	---	-1	0	-1	0	0	-1	0	-1	0	-1	1	0	0	0	1	NA	NA	-1	-1	0	1	0	0	-1	-1	-1	0	0	-1	-1	0	-1	0	0	0	-1	1
Breast	Confirmatory	11BR044	Breast.11BR044	blue	yes	yes	yes	yes	yes	s10	k2	---	0	0	0	0	-1	0	0	0	0	-1	0	0	1	-1	1	NA	NA	-1	0	0	0	0	0	0	0	-1	0	-1	-1	0	1	0	0	-1	0	1	0
Breast	Confirmatory	06BR005	Breast.06BR005	blue	yes	yes	yes	yes	yes	s4	k1	---	0	2	-1	0	0	0	0	0	0	0	0	0	0	0	1	NA	NA	0	0	0	0	0	0	0	0	-1	2	0	0	0	1	0	0	0	0	0	0
Breast	Confirmatory	11BR055	Breast.11BR055	blue	yes	yes	yes	yes	yes	s6	k6	---	0	2	0	1	0	0	0	0	0	0	1	0	0	0	2	NA	NA	0	-1	0	0	0	0	0	0	0	0	0	0	0	2	0	0	0	0	0	0
Breast	Confirmatory	11BR018	Breast.11BR018	blue	yes	yes	yes	yes	yes	s6	k7	---	0	0	0	0	0	0	0	0	0	0	0	0	0	0	0	NA	NA	0	0	0	0	0	0	0	0	0	0	0	0	0	0	0	0	0	0	0	0
Breast	Confirmatory	11BR042	Breast.11BR042	blue	yes	yes	yes	yes	yes	s4	k10	---	0	0	0	0	0	0	0	0	0	0	0	0	0	-1	0	NA	NA	0	0	0	0	0	0	0	0	0	0	0	0	0	0	0	0	0	0	0	0
Breast	Confirmatory	05BR009	Breast.05BR009	blue	yes	yes	yes	yes	yes	s6	k7	---	0	0	0	0	0	0	0	0	0	0	0	0	0	0	1	NA	NA	0	0	0	0	0	0	0	0	0	0	0	0	0	1	0	0	0	0	0	0
Breast	Confirmatory	11BR015	Breast.11BR015	blue	yes	yes	yes	yes	yes	s10	k5	---	0	0	0	0	0	0	0	0	0	-2	0	0	0	1	0	NA	NA	0	-2	0	0	0	0	0	0	0	0	0	0	0	0	0	0	-2	0	0	0
Breast	Confirmatory	01BR025	Breast.01BR025	blue	yes	yes	yes	yes	yes	s4	k5	---	-1	1	0	0	0	1	1	1	-1	-1	0	-1	-1	0	0	NA	NA	-1	0	0	1	0	1	0	-1	-1	1	0	0	0	0	0	0	-1	0	0	1
Breast	Confirmatory	11BR004	Breast.11BR004	blue	yes	yes	yes	yes	yes	s8	k3	---	0	0	0	0	0	0	0	0	0	0	0	0	0	1	0	NA	NA	0	0	0	0	0	0	0	0	0	0	0	0	0	0	0	0	0	0	0	0
Breast	Confirmatory	11BR040	Breast.11BR040	blue	yes	yes	yes	yes	yes	s6	k7	---	0	0	0	0	0	0	0	0	0	0	0	0	0	1	1	NA	NA	0	0	0	0	0	0	0	0	0	0	0	0	0	1	0	0	0	0	0	0
Breast	Confirmatory	01BR043	Breast.01BR043	blue	yes	yes	no	yes	yes	s3	k4	---	0	0	0	0	0	0	0	0	0	0	0	0	0	-1	0	NA	NA	0	0	0	0	0	0	0	0	0	0	0	2	-1	0	0	0	0	0	0	0
Breast	Confirmatory	11BR057	Breast.11BR057	blue	yes	yes	no	no	no	s4	k5	---	NA	NA	NA	NA	NA	NA	NA	NA	NA	NA	NA	NA	NA	NA	NA	NA	NA	NA	NA	NA	NA	NA	NA	NA	NA	NA	NA	NA	NA	NA	NA	NA	NA	NA	NA	NA	NA
Breast	Confirmatory	05BR029	Breast.05BR029	blue	yes	yes	yes	yes	yes	s3	k4	---	-1	0	-1	1	-1	0	0	0	0	-1	1	0	0	2	1	NA	NA	-1	-1	1	2	0	1	1	-1	-1	0	2	-1	1	1	-1	1	-1	0	0	0
Breast	Confirmatory	05BR003	Breast.05BR003	blue	yes	yes	yes	yes	yes	s6	k7	---	-1	0	0	0	-1	0	-1	0	0	-1	0	0	0	-1	0	NA	NA	-1	-1	0	-1	0	-1	0	-1	-1	0	-1	0	0	0	-1	0	0	0	0	-1
Breast	Confirmatory	05BR043	Breast.05BR043	blue	yes	yes	yes	yes	yes	s3	k4	---	0	0	1	0	0	0	1	0	0	0	1	0	0	2	0	NA	NA	0	0	0	0	-1	0	0	0	0	0	0	0	0	2	0	0	0	0	-1	0
Breast	Confirmatory	11BR056	Breast.11BR056	blue	yes	yes	yes	yes	yes	s7	k7	---	0	0	1	0	0	1	0	1	0	0	0	0	0	0	0	NA	NA	0	0	0	0	0	0	0	0	0	0	0	0	0	0	0	0	0	1	0	0
Breast	Confirmatory	05BR026	Breast.05BR026	blue	yes	yes	yes	yes	yes	s6	k7	---	0	0	0	0	0	0	0	0	0	0	0	0	0	0	2	NA	NA	0	0	0	0	0	0	0	0	0	0	0	0	0	0	0	0	0	0	0	0
Breast	Confirmatory	11BR038	Breast.11BR038	blue	yes	yes	yes	yes	yes	s8	k3	---	0	0	0	0	0	0	0	0	0	0	0	1	0	0	0	NA	NA	0	0	0	0	0	0	0	0	0	0	0	0	0	0	0	0	0	0	0	0
Breast	Confirmatory	18BR006	Breast.18BR006	blue	yes	yes	yes	yes	yes	s2	k6	---	0	-1	-1	0	0	-1	0	-1	0	-1	0	0	0	1	1	NA	NA	0	-1	0	0	0	0	0	0	0	0	0	1	0	0	0	0	-1	0	0	0
Breast	Confirmatory	18BR009	Breast.18BR009	blue	yes	yes	yes	yes	yes	s8	k3	---	0	0	0	0	0	0	0	0	0	0	0	0	0	-1	0	NA	NA	0	0	0	0	0	0	0	0	0	0	0	0	0	0	0	0	0	0	0	0
Breast	Confirmatory	11BR072	Breast.11BR072	blue	yes	yes	yes	yes	yes	s6	k7	---	0	2	0	0	-1	0	0	0	0	0	0	0	0	1	1	NA	NA	0	0	0	0	0	0	0	0	0	2	-1	0	0	1	0	0	0	0	0	0
Breast	Confirmatory	22BR006	Breast.22BR006	blue	yes	yes	yes	yes	yes	s9	k7	---	0	0	0	0	0	0	0	0	0	0	0	0	0	0	1	NA	NA	0	0	0	0	0	0	0	0	0	0	0	0	0	1	0	0	0	0	0	0
Breast	Confirmatory	11BR027	Breast.11BR027	blue	yes	yes	no	yes	yes	s4	k5	---	0	0	0	0	0	0	0	0	0	0	0	0	0	0	0	NA	NA	0	-1	0	0	0	0	0	0	0	0	0	0	0	0	0	0	0	0	0	0
Breast	Confirmatory	11BR059	Breast.11BR059	blue	yes	yes	yes	yes	yes	s2	k10	---	0	0	0	0	0	0	0	0	0	0	0	0	0	-1	0	NA	NA	0	0	0	0	0	0	0	0	0	0	0	0	0	0	0	0	0	0	0	0
Breast	Confirmatory	01BR040	Breast.01BR040	blue	yes	yes	yes	yes	yes	s3	k4	---	0	0	0	1	0	0	-1	0	0	0	0	2	0	1	0	NA	NA	0	0	0	0	-1	0	0	0	0	0	0	0	0	0	0	0	0	0	0	0
Breast	Confirmatory	05BR038	Breast.05BR038	blue	yes	yes	yes	yes	yes	s6	k7	---	0	0	0	0	0	-1	0	-1	0	0	0	0	0	1	0	NA	NA	-1	0	0	0	0	0	0	0	-1	0	0	0	0	0	0	0	0	0	0	0
Breast	Confirmatory	11BR051	Breast.11BR051	blue	yes	yes	yes	yes	yes	s6	k6	---	0	0	0	0	-1	0	0	0	0	0	0	0	0	-1	0	NA	NA	-1	-1	0	0	0	0	0	0	-1	1	-1	0	0	0	0	0	0	0	0	0
Breast	Confirmatory	11BR075	Breast.11BR075	blue	yes	yes	yes	yes	yes	s9	k7	---	0	0	0	-1	0	0	0	0	0	0	0	0	0	2	1	NA	NA	-1	-1	0	0	0	1	1	0	-1	1	0	-1	1	2	0	0	0	0	0	0
Breast	Confirmatory	09BR004	Breast.09BR004	blue	yes	yes	no	yes	yes	s3	k2	---	0	0	0	1	0	1	0	1	0	0	0	0	0	0	1	NA	NA	0	0	1	0	2	0	0	0	0	0	0	0	0	0	0	0	0	0	1	0
Breast	Confirmatory	03BR002	Breast.03BR002	blue	yes	yes	yes	yes	yes	s6	k7	---	0	1	0	0	0	0	0	0	0	0	0	0	0	-1	1	NA	NA	0	0	0	0	0	0	0	0	0	1	0	0	0	1	0	0	0	0	0	0
Breast	Confirmatory	16BR012	Breast.16BR012	blue	yes	yes	yes	yes	yes	s10	k7	---	0	0	0	0	0	-1	0	-1	0	0	0	0	0	0	2	NA	NA	0	0	0	0	0	0	0	0	0	0	0	0	0	2	0	0	0	0	0	0
Breast	Confirmatory	11BR078	Breast.11BR078	blue	yes	yes	no	no	no	s9	k7	---	NA	NA	NA	NA	NA	NA	NA	NA	NA	NA	NA	NA	NA	NA	NA	NA	NA	NA	NA	NA	NA	NA	NA	NA	NA	NA	NA	NA	NA	NA	NA	NA	NA	NA	NA	NA	NA
Breast	Confirmatory	CPT001846 0005	Breast.CPT001846 0005	blue	yes	yes	no	no	yes	s3	k4	---	0	0	0	1	1	0	2	0	0	0	1	0	0	1	0	NA	NA	0	0	0	2	0	2	0	0	0	0	1	0	0	0	0	0	0	0	0	2
Breast	Confirmatory	06BR014	Breast.06BR014	blue	yes	yes	yes	yes	yes	s4	k7	---	0	2	0	0	-1	0	0	0	0	0	0	0	0	-1	0	NA	NA	0	-1	0	0	0	0	0	0	0	2	-1	0	0	0	0	0	0	0	0	0
Breast	Confirmatory	11BR076	Breast.11BR076	blue	yes	yes	no	no	no	s6	k7	---	NA	NA	NA	NA	NA	NA	NA	NA	NA	NA	NA	NA	NA	NA	NA	NA	NA	NA	NA	NA	NA	NA	NA	NA	NA	NA	NA	NA	NA	NA	NA	NA	NA	NA	NA	NA	NA
Breast	Confirmatory	05BR005	Breast.05BR005	blue	yes	yes	yes	yes	yes	s6	k6	---	0	0	0	0	-1	-1	0	-1	0	-1	0	0	0	0	0	NA	NA	-1	0	0	0	0	0	-1	0	-1	0	-1	0	0	1	0	0	-1	0	0	0
Breast	Confirmatory	18BR016	Breast.18BR016	blue	yes	yes	yes	yes	yes	s6	k7	---	0	0	0	0	0	0	0	0	0	0	0	0	0	0	1	NA	NA	0	1	0	0	0	0	0	0	0	0	0	0	0	1	0	0	0	0	0	0
Breast	Confirmatory	13BR009	Breast.13BR009	blue	yes	yes	yes	yes	yes	s9	k10	---	0	0	1	0	0	-1	0	0	0	0	0	0	0	0	2	NA	NA	-1	-1	0	0	0	0	0	0	-1	2	0	0	0	2	0	0	0	1	0	0
Breast	Confirmatory	CPT000814 0004	Breast.CPT000814 0004	blue	yes	no	no	no	yes	s3	k4	---	-1	-1	0	1	-1	-1	-1	-1	0	0	1	0	-1	1	1	NA	NA	-1	-1	-1	-2	-1	-1	-1	-1	-1	-1	-1	-1	-1	0	-1	-1	0	1	0	-1
Breast	Confirmatory	11BR080	Breast.11BR080	blue	yes	yes	yes	yes	yes	s3	k4	---	0	0	-1	0	0	0	0	0	0	0	0	0	0	0	1	NA	NA	0	0	1	0	0	0	0	0	0	0	0	0	0	1	0	1	0	0	1	0
Breast	Confirmatory	15BR003	Breast.15BR003	blue	yes	yes	yes	yes	yes	s6	k7	---	0	0	0	0	0	0	0	0	0	0	0	0	0	0	0	NA	NA	0	0	0	0	0	0	0	0	0	0	0	0	0	0	0	0	0	0	0	0
Breast	Confirmatory	01BR042	Breast.01BR042	blue	yes	yes	no	yes	yes	s3	k4	---	0	0	0	0	0	0	0	0	0	0	0	1	0	1	0	NA	NA	0	0	1	1	0	1	0	0	0	1	0	0	0	0	0	0	0	2	0	1
Breast	Confirmatory	11BR058	Breast.11BR058	blue	yes	yes	yes	yes	yes	s2	k10	---	0	0	0	0	0	0	0	0	0	0	0	0	0	0	0	NA	NA	0	0	0	0	0	0	0	0	0	0	0	0	0	0	0	0	0	0	-1	0
Breast	Confirmatory	14BR014	Breast.14BR014	blue	yes	yes	yes	yes	yes	s6	k7	---	0	1	0	0	0	0	0	0	0	0	0	0	0	1	0	NA	NA	0	0	0	0	0	0	0	0	0	2	0	0	0	0	0	0	0	0	0	0
Breast	Confirmatory	11BR012	Breast.11BR012	blue	yes	yes	yes	yes	yes	s4	k5	---	0	0	0	0	-1	-1	0	-1	0	0	0	-1	-1	1	2	NA	NA	0	-1	0	0	0	-1	0	0	0	0	0	0	0	0	0	0	0	0	0	0
Breast	Confirmatory	01BR008	Breast.01BR008	blue	yes	yes	yes	yes	yes	s3	k4	---	0	0	0	0	0	0	0	0	0	0	0	0	0	1	1	NA	NA	0	0	0	0	0	0	0	0	0	0	0	0	0	2	0	0	0	0	0	0
Breast	Confirmatory	01BR009	Breast.01BR009	blue	yes	yes	yes	yes	yes	s3	k4	---	0	0	0	2	0	0	1	0	2	0	0	1	1	2	1	NA	NA	1	0	1	1	0	2	0	1	1	1	1	1	0	2	0	0	0	0	0	1
Breast	Confirmatory	21BR002	Breast.21BR002	blue	yes	yes	yes	yes	yes	s9	k2	---	0	1	0	0	-1	0	0	0	1	0	0	0	0	0	0	NA	NA	0	0	0	0	0	0	1	0	0	1	0	0	1	0	0	0	0	0	0	0
Breast	Confirmatory	21BR001	Breast.21BR001	blue	yes	yes	yes	yes	yes	s9	k2	---	0	1	0	0	0	0	0	2	0	0	0	0	0	1	0	NA	NA	0	0	0	0	0	0	0	0	0	1	0	0	0	0	0	0	0	0	1	0
Breast	Confirmatory	05BR004	Breast.05BR004	blue	yes	yes	no	yes	yes	s7	k7	---	0	1	0	0	-1	0	0	0	0	0	0	0	0	1	2	NA	NA	0	0	2	0	0	-1	0	0	0	1	-1	0	0	2	0	2	0	0	0	0
Breast	Confirmatory	01BR026	Breast.01BR026	blue	yes	yes	yes	yes	yes	s8	k4	---	0	0	0	0	0	0	0	0	0	0	0	0	0	-1	0	NA	NA	0	0	2	0	0	0	0	0	0	0	0	0	0	1	0	2	0	0	0	0
Breast	Confirmatory	03BR006	Breast.03BR006	blue	yes	yes	no	yes	yes	s10	k4	---	0	0	0	2	0	0	1	0	0	0	2	0	0	2	2	NA	NA	0	0	2	1	2	1	0	0	2	0	2	0	0	2	0	2	0	2	0	1
Breast	Confirmatory	01BR023	Breast.01BR023	blue	yes	yes	yes	yes	yes	s10	k5	---	0	0	0	0	-1	1	0	1	0	-1	0	-1	0	0	0	NA	NA	0	-1	0	0	0	0	0	0	0	0	-1	0	0	0	0	0	-1	0	0	0
Breast	Confirmatory	01BR020	Breast.01BR020	blue	yes	yes	yes	yes	yes	s10	k4	---	0	0	0	0	0	0	-2	0	-1	0	1	0	0	2	0	NA	NA	0	0	2	1	0	2	0	0	0	1	0	-1	0	-1	0	-1	0	0	0	1
Breast	Confirmatory	20BR006	Breast.20BR006	blue	yes	yes	yes	yes	yes	s3	k4	---	0	0	0	0	0	0	0	0	0	0	0	0	0	2	2	NA	NA	0	1	2	0	0	0	0	0	0	0	0	0	0	2	0	2	0	1	1	0
Breast	Confirmatory	03BR011	Breast.03BR011	blue	yes	yes	yes	no	yes	s4	k7	---	0	1	0	0	0	0	0	0	0	0	0	0	0	0	2	NA	NA	0	-1	0	0	0	0	0	0	0	1	0	0	0	2	0	0	0	0	0	0
Breast	Confirmatory	09BR001	Breast.09BR001	blue	yes	yes	yes	yes	yes	s10	k5	---	0	0	-1	0	0	1	0	1	0	-1	-1	0	0	-1	2	NA	NA	0	-1	-1	0	0	0	0	0	0	0	0	0	0	2	0	0	-1	0	0	0
Breast	Confirmatory	01BR010	Breast.01BR010	blue	yes	yes	yes	yes	yes	s9	k10	---	0	0	0	0	0	0	0	0	0	0	0	0	0	0	0	NA	NA	0	0	0	0	0	0	0	0	0	0	0	0	0	0	0	0	0	0	0	0
Breast	Confirmatory	11BR011	Breast.11BR011	blue	yes	yes	yes	yes	yes	s2	k2	---	0	0	0	0	0	0	0	0	0	0	0	0	0	-1	0	NA	NA	0	0	0	0	0	0	0	0	0	0	0	0	0	0	0	0	0	0	0	0
Breast	Confirmatory	11BR031	Breast.11BR031	blue	yes	yes	yes	yes	yes	s6	k7	---	0	1	0	0	0	0	0	0	0	0	0	0	0	0	0	NA	NA	0	0	0	0	1	0	0	0	0	0	0	0	0	0	0	0	0	0	0	0
Breast	Confirmatory	11BR036	Breast.11BR036	blue	yes	yes	yes	yes	yes	s10	k4	---	0	-2	2	1	-1	0	2	0	0	0	0	0	1	0	2	NA	NA	0	0	0	2	-1	2	0	0	0	0	-1	2	0	1	2	0	0	2	0	2
Breast	Confirmatory	11BR053	Breast.11BR053	blue	yes	yes	yes	yes	yes	s9	k7	---	0	2	0	-1	-1	1	1	1	0	0	-1	0	0	2	1	NA	NA	0	0	-1	0	0	1	0	0	0	2	0	1	0	1	1	-1	0	0	0	1
Breast	Confirmatory	11BR060	Breast.11BR060	blue	yes	yes	yes	yes	yes	s9	k10	---	0	0	0	0	0	-1	0	-1	0	-1	0	2	0	0	2	NA	NA	0	0	-1	0	0	0	0	0	0	0	2	0	0	2	0	-1	-1	0	0	0
Breast	Confirmatory	14BR005	Breast.14BR005	blue	yes	yes	yes	yes	yes	s4	k5	---	0	0	0	0	0	0	0	0	0	0	0	0	0	0	2	NA	NA	0	0	0	0	0	0	-1	0	0	1	0	0	0	2	0	0	0	0	0	0
Breast	Confirmatory	21BR010	Breast.21BR010	blue	yes	yes	yes	yes	yes	s6	k7	---	0	0	0	0	0	0	0	0	0	0	0	0	0	1	2	NA	NA	0	0	0	0	0	0	0	0	0	0	0	0	0	2	0	0	0	0	0	0
OV	Confirmatory	01OV007	OV.01OV007	black	yes	yes	no	yes	yes	s6	k6	G3	0	0	0	NA	0	0	1	0	0	0	0	0	NA	0	0	NA	NA	0	0	0	0	0	0	0	0	0	0	1	0	0	0	0	0	0	0	0	0
OV	Confirmatory	01OV017	OV.01OV017	black	yes	yes	yes	yes	yes	s10	k5	G3	0	0	0	NA	0	-1	1	-1	0	-1	2	0	NA	0	1	NA	NA	-1	0	-1	1	0	0	1	0	-1	0	0	-1	0	0	0	-1	-1	1	-1	1
OV	Confirmatory	01OV018	OV.01OV018	black	yes	yes	no	yes	yes	s5	k6	G3	0	0	0	NA	0	0	0	0	0	0	0	0	NA	0	0	NA	NA	0	0	1	0	0	0	0	0	0	0	0	0	0	0	0	2	0	1	0	0
OV	Confirmatory	01OV019	OV.01OV019	black	yes	no	no	yes	no	s2	k10	G3	NA	NA	NA	NA	NA	NA	NA	NA	NA	NA	NA	NA	NA	NA	NA	NA	NA	NA	NA	NA	NA	NA	NA	NA	NA	NA	NA	NA	NA	NA	NA	NA	NA	NA	NA	NA	NA
OV	Confirmatory	01OV023	OV.01OV023	black	yes	yes	yes	yes	yes	s7	k6	G3	0	0	0	NA	0	0	1	0	0	0	1	0	NA	0	0	NA	NA	0	0	0	0	0	0	0	0	0	0	0	0	0	1	0	0	0	0	0	0
OV	Confirmatory	01OV026	OV.01OV026	black	yes	yes	yes	yes	yes	s7	k10	G3	0	0	0	NA	0	0	0	0	0	0	0	0	NA	0	0	NA	NA	0	0	0	0	0	0	0	0	0	0	0	0	0	0	0	0	0	0	0	0
OV	Confirmatory	01OV029	OV.01OV029	black	yes	yes	no	no	yes	s2	k2	G3	0	0	0	NA	0	0	0	0	0	0	0	0	NA	0	0	NA	NA	0	0	0	0	0	0	0	0	0	0	0	0	0	0	0	0	0	0	0	0
OV	Confirmatory	01OV030	OV.01OV030	black	yes	yes	yes	yes	yes	s9	k7	G3	0	0	-1	NA	0	0	2	0	0	0	0	0	NA	0	0	NA	NA	0	0	0	2	0	2	-1	0	0	0	-1	0	-1	0	0	0	0	0	0	2
OV	Confirmatory	01OV039	OV.01OV039	black	yes	yes	yes	yes	yes	s10	k5	G3	1	0	1	NA	0	0	0	0	2	0	0	0	NA	0	0	NA	NA	0	0	0	0	0	0	0	1	0	-1	0	0	0	1	0	0	0	0	0	0
OV	Confirmatory	01OV041	OV.01OV041	black	yes	yes	yes	yes	yes	s7	k6	G3	0	0	0	NA	0	0	0	0	0	0	1	0	NA	0	0	NA	NA	0	0	0	0	0	0	0	0	0	0	0	0	0	0	2	0	0	1	0	0
OV	Confirmatory	01OV045	OV.01OV045	black	yes	no	yes	yes	no	s7	k8	G3	NA	NA	NA	NA	NA	NA	NA	NA	NA	NA	NA	NA	NA	NA	NA	NA	NA	NA	NA	NA	NA	NA	NA	NA	NA	NA	NA	NA	NA	NA	NA	NA	NA	NA	NA	NA	NA
OV	Confirmatory	01OV046	OV.01OV046	black	yes	no	yes	yes	no	s7	k8	G3	NA	NA	NA	NA	NA	NA	NA	NA	NA	NA	NA	NA	NA	NA	NA	NA	NA	NA	NA	NA	NA	NA	NA	NA	NA	NA	NA	NA	NA	NA	NA	NA	NA	NA	NA	NA	NA
OV	Confirmatory	01OV047	OV.01OV047	black	yes	yes	yes	yes	yes	s7	k6	G3	0	-1	0	NA	0	-1	0	-1	0	0	0	0	NA	0	0	NA	NA	0	0	0	0	0	0	-1	0	0	0	-1	0	-1	0	0	0	0	0	0	0
OV	Confirmatory	01OV049	OV.01OV049	black	yes	no	yes	yes	no	s7	k5	G3	NA	NA	NA	NA	NA	NA	NA	NA	NA	NA	NA	NA	NA	NA	NA	NA	NA	NA	NA	NA	NA	NA	NA	NA	NA	NA	NA	NA	NA	NA	NA	NA	NA	NA	NA	NA	NA
OV	Confirmatory	02OV001	OV.02OV001	black	yes	yes	no	no	no	s6	k3	G3	NA	NA	NA	NA	NA	NA	NA	NA	NA	NA	NA	NA	NA	NA	NA	NA	NA	NA	NA	NA	NA	NA	NA	NA	NA	NA	NA	NA	NA	NA	NA	NA	NA	NA	NA	NA	NA
OV	Confirmatory	02OV005	OV.02OV005	black	yes	yes	yes	yes	yes	s4	k10	G3	0	-1	0	NA	-1	-1	0	-1	0	0	0	0	NA	1	0	NA	NA	-1	-1	0	0	0	0	0	0	-1	-1	0	0	0	0	0	2	0	0	0	0
OV	Confirmatory	02OV006	OV.02OV006	black	yes	yes	yes	yes	yes	s4	k10	G3	0	0	0	NA	-1	0	0	0	0	0	0	0	NA	0	0	NA	NA	0	-1	0	0	1	0	0	0	0	0	0	0	0	0	2	0	0	0	0	0
OV	Confirmatory	02OV008	OV.02OV008	black	yes	yes	yes	yes	yes	s4	k5	G3	0	0	-1	NA	0	0	0	0	0	-1	0	0	NA	1	0	NA	NA	0	0	0	0	0	0	0	0	0	0	0	0	0	0	0	0	0	1	0	0
OV	Confirmatory	02OV015	OV.02OV015	black	yes	yes	yes	yes	yes	s3	k5	G3	-1	-1	0	NA	-1	0	0	0	-1	-1	0	0	NA	0	0	NA	NA	0	0	2	0	0	1	-1	-1	-1	0	-1	0	-1	0	0	0	0	0	0	0
OV	Confirmatory	02OV022	OV.02OV022	black	yes	yes	yes	yes	yes	s4	k5	G3	0	0	0	NA	0	0	0	0	0	-1	0	0	NA	0	0	NA	NA	0	0	0	0	0	0	0	0	-1	0	0	0	0	0	0	0	0	1	1	0
OV	Confirmatory	02OV023	OV.02OV023	black	yes	yes	yes	yes	yes	s8	k7	G3	0	1	0	NA	-1	-1	1	-1	0	0	0	0	NA	0	0	NA	NA	0	0	0	1	0	0	0	0	0	0	-1	0	0	0	0	-1	0	0	0	1
OV	Confirmatory	02OV029	OV.02OV029	black	yes	yes	yes	yes	yes	s10	k5	G3	0	0	-1	NA	-1	-1	0	-1	0	0	0	0	NA	1	0	NA	NA	1	1	-1	0	0	0	1	0	1	0	-1	0	1	-1	0	-1	0	2	1	0
OV	Confirmatory	02OV032	OV.02OV032	black	yes	yes	yes	yes	yes	s8	k8	G3	0	-1	0	NA	-1	0	0	0	1	0	0	0	NA	0	0	NA	NA	-1	0	0	0	0	0	-1	0	-1	1	-1	-1	-1	0	-1	0	0	0	0	0
OV	Confirmatory	02OV035	OV.02OV035	black	yes	no	yes	yes	no	s10	k5	G3	NA	NA	NA	NA	NA	NA	NA	NA	NA	NA	NA	NA	NA	NA	NA	NA	NA	NA	NA	NA	NA	NA	NA	NA	NA	NA	NA	NA	NA	NA	NA	NA	NA	NA	NA	NA	NA
OV	Confirmatory	02OV036	OV.02OV036	black	yes	yes	yes	yes	yes	s10	k5	GB	0	2	-1	NA	-1	0	0	0	0	0	1	0	NA	1	0	NA	NA	-1	0	0	0	0	0	0	0	-1	0	2	-1	0	0	0	-1	0	0	0	1
OV	Confirmatory	02OV040	OV.02OV040	black	yes	no	yes	yes	no	s7	k10	G3	NA	NA	NA	NA	NA	NA	NA	NA	NA	NA	NA	NA	NA	NA	NA	NA	NA	NA	NA	NA	NA	NA	NA	NA	NA	NA	NA	NA	NA	NA	NA	NA	NA	NA	NA	NA	NA
OV	Confirmatory	02OV041	OV.02OV041	black	yes	yes	yes	yes	yes	s4	k5	G3	0	-1	0	NA	-1	-1	0	-1	0	0	0	0	NA	1	0	NA	NA	-1	1	0	-1	0	1	0	0	-1	0	-1	0	0	1	0	0	0	1	-1	-1
OV	Confirmatory	02OV042	OV.02OV042	black	yes	no	yes	yes	no	s10	k5	G3	NA	NA	NA	NA	NA	NA	NA	NA	NA	NA	NA	NA	NA	NA	NA	NA	NA	NA	NA	NA	NA	NA	NA	NA	NA	NA	NA	NA	NA	NA	NA	NA	NA	NA	NA	NA	NA
OV	Confirmatory	02OV044	OV.02OV044	black	yes	yes	yes	yes	yes	s10	k5	G3	0	-1	0	NA	-1	-1	0	-1	0	-1	1	0	NA	1	0	NA	NA	-1	-1	-1	0	0	1	-1	0	-1	0	-1	1	-1	-1	0	-1	-1	0	0	0
OV	Confirmatory	02OV045	OV.02OV045	black	yes	no	yes	yes	no	s7	k10	G3	NA	NA	NA	NA	NA	NA	NA	NA	NA	NA	NA	NA	NA	NA	NA	NA	NA	NA	NA	NA	NA	NA	NA	NA	NA	NA	NA	NA	NA	NA	NA	NA	NA	NA	NA	NA	NA
OV	Confirmatory	02OV046	OV.02OV046	black	yes	yes	yes	yes	yes	s10	k5	G3	0	0	-1	NA	-1	-1	0	-1	0	0	0	0	NA	0	0	NA	NA	-1	0	0	0	0	0	0	0	-1	0	-1	0	0	0	0	0	-1	0	0	0
OV	Confirmatory	04OV001	OV.04OV001	black	yes	yes	yes	yes	yes	s2	k5	G3	0	-1	-1	NA	0	0	-1	0	0	0	0	0	NA	-1	0	NA	NA	-1	0	0	-1	0	0	0	0	-1	-1	0	0	0	0	-1	0	0	1	-1	-1
OV	Confirmatory	04OV004	OV.04OV004	black	yes	yes	yes	yes	yes	s10	k5	G3	0	-1	0	NA	-1	0	0	0	0	-1	1	0	NA	0	0	NA	NA	-1	-1	-1	0	0	0	0	0	-1	-1	0	0	0	0	1	-1	-1	0	0	0
OV	Confirmatory	04OV005	OV.04OV005	black	yes	yes	yes	yes	yes	s6	k6	G3	0	0	0	NA	0	0	0	0	0	0	0	0	NA	2	0	NA	NA	0	0	1	0	0	1	0	0	0	0	0	0	0	0	0	2	0	0	0	0
OV	Confirmatory	04OV008	OV.04OV008	black	yes	yes	yes	yes	yes	s8	k3	G3	0	0	0	NA	0	0	1	0	-1	0	1	1	NA	1	0	NA	NA	0	0	0	1	0	0	1	0	0	0	0	0	1	0	0	0	0	1	0	1
OV	Confirmatory	04OV011	OV.04OV011	black	yes	yes	yes	yes	yes	s10	k5	G3	0	0	-2	NA	0	0	0	0	0	0	0	0	NA	1	1	NA	NA	1	1	0	0	0	0	0	0	1	1	0	-1	0	0	0	0	0	1	0	0
OV	Confirmatory	04OV012	OV.04OV012	black	yes	yes	yes	yes	yes	s5	k6	G3	0	0	0	NA	0	0	0	0	0	0	0	0	NA	0	0	NA	NA	0	0	0	0	0	0	0	0	0	0	0	0	0	0	0	0	0	0	0	0
OV	Confirmatory	04OV013	OV.04OV013	black	yes	yes	yes	yes	yes	s5	k6	G3	0	0	0	NA	0	0	1	0	0	0	0	1	NA	0	0	NA	NA	0	0	0	0	0	0	0	0	0	0	0	0	0	1	1	0	0	1	0	1
OV	Confirmatory	04OV017	OV.04OV017	black	yes	yes	yes	yes	yes	s4	k5	G3	0	0	0	NA	0	0	0	0	0	0	0	0	NA	-2	1	NA	NA	0	0	0	0	0	0	0	0	0	0	0	0	0	2	0	0	0	0	0	0
OV	Confirmatory	04OV018	OV.04OV018	black	yes	yes	yes	yes	yes	s9	k6	G3	0	0	0	NA	0	0	0	0	0	0	0	0	NA	0	0	NA	NA	0	0	0	0	0	0	0	0	0	1	0	0	0	0	0	0	0	0	0	0
OV	Confirmatory	04OV021	OV.04OV021	black	yes	yes	yes	yes	yes	s5	k6	G3	2	0	0	NA	0	0	0	0	0	0	0	0	NA	0	0	NA	NA	0	0	1	0	0	0	0	0	0	0	0	0	0	0	1	1	0	0	-1	0
OV	Confirmatory	04OV023	OV.04OV023	black	yes	yes	yes	yes	yes	s2	k6	G3	0	0	0	NA	-1	0	0	0	0	0	0	0	NA	0	0	NA	NA	-1	0	0	0	0	0	0	0	-1	0	0	0	0	0	0	0	0	0	0	0
OV	Confirmatory	04OV024	OV.04OV024	black	yes	yes	yes	yes	yes	s10	k5	G3	0	-1	-1	NA	-1	-1	1	-1	0	-1	2	1	NA	0	1	NA	NA	-1	-1	0	1	0	1	0	0	-1	0	-1	0	0	1	0	0	-1	1	0	1
OV	Confirmatory	04OV027	OV.04OV027	black	yes	yes	yes	yes	yes	s2	k6	G3	0	0	-1	NA	-1	-1	0	0	0	0	1	0	NA	0	0	NA	NA	0	0	0	0	0	0	0	0	-1	0	-1	0	0	1	0	0	-1	0	0	0
OV	Confirmatory	04OV028	OV.04OV028	black	yes	yes	yes	yes	yes	s5	k6	G3	0	0	0	NA	0	0	0	0	0	0	0	0	NA	0	0	NA	NA	0	0	0	0	0	0	0	0	0	0	1	0	0	0	0	0	0	0	0	0
OV	Confirmatory	04OV031	OV.04OV031	black	yes	yes	yes	yes	yes	s2	k6	G3	0	0	0	NA	0	0	0	0	0	0	0	0	NA	0	0	NA	NA	0	0	0	0	0	0	0	0	0	0	0	0	0	0	0	0	0	0	0	0
OV	Confirmatory	04OV033	OV.04OV033	black	yes	yes	yes	yes	yes	s5	k8	G3	0	0	0	NA	0	0	0	0	0	0	0	0	NA	1	0	NA	NA	0	0	0	0	0	0	1	0	0	1	0	0	0	0	0	0	0	2	0	0
OV	Confirmatory	04OV036	OV.04OV036	black	yes	yes	yes	yes	yes	s2	k6	G3	0	0	1	NA	0	0	1	0	0	0	0	0	NA	-1	1	NA	NA	0	0	0	0	0	0	0	0	0	0	0	0	0	1	2	0	0	1	0	0
OV	Confirmatory	04OV037	OV.04OV037	black	yes	yes	yes	yes	yes	s3	k6	G3	0	0	1	NA	0	-1	1	-1	0	0	0	1	NA	1	0	NA	NA	0	0	0	1	0	0	0	0	0	0	0	0	0	0	0	0	1	1	0	1
OV	Confirmatory	04OV039	OV.04OV039	black	yes	yes	yes	yes	yes	s7	k6	G3	-1	0	0	NA	-1	-1	0	-1	0	0	1	1	NA	0	-1	NA	NA	0	0	0	0	-1	0	0	0	0	0	0	0	1	0	0	0	0	1	0	0
OV	Confirmatory	04OV040	OV.04OV040	black	yes	yes	yes	yes	yes	s10	k6	G3	0	0	-1	NA	0	0	0	0	0	0	0	0	NA	0	0	NA	NA	0	-1	0	0	0	0	1	0	0	0	0	0	1	0	0	0	0	1	0	0
OV	Confirmatory	04OV041	OV.04OV041	black	yes	no	yes	yes	no	s7	k6	G3	NA	NA	NA	NA	NA	NA	NA	NA	NA	NA	NA	NA	NA	NA	NA	NA	NA	NA	NA	NA	NA	NA	NA	NA	NA	NA	NA	NA	NA	NA	NA	NA	NA	NA	NA	NA	NA
OV	Confirmatory	04OV044	OV.04OV044	black	yes	yes	yes	yes	yes	s4	k2	G3	0	-1	0	NA	0	-1	0	-1	0	0	0	0	NA	0	0	NA	NA	-1	-1	1	0	0	0	0	0	-1	0	0	2	0	0	1	-1	0	1	0	0
OV	Confirmatory	04OV045	OV.04OV045	black	yes	yes	yes	yes	yes	s5	k6	G3	-1	0	0	NA	0	0	0	0	0	0	1	0	NA	0	0	NA	NA	0	0	1	0	-1	0	0	-1	0	0	0	0	0	0	0	0	-1	0	0	0
OV	Confirmatory	04OV048	OV.04OV048	black	yes	yes	yes	yes	yes	s4	k5	G3	0	0	-1	NA	0	0	0	0	0	0	1	0	NA	0	0	NA	NA	0	0	0	0	0	0	1	0	0	0	0	0	0	0	0	0	0	1	0	0
OV	Confirmatory	04OV049	OV.04OV049	black	yes	yes	yes	yes	yes	s6	k6	G3	0	0	0	NA	0	0	0	0	0	0	0	0	NA	0	0	NA	NA	-1	0	0	0	0	0	0	0	-1	0	0	0	0	0	0	0	0	0	0	0
OV	Confirmatory	04OV050	OV.04OV050	black	yes	yes	yes	yes	yes	s10	k5	G3	0	0	0	NA	-1	-1	0	-1	0	0	0	0	NA	0	0	NA	NA	-1	0	0	0	0	0	0	0	-1	0	-1	0	0	0	0	0	1	0	0	0
OV	Confirmatory	04OV051	OV.04OV051	black	yes	yes	yes	yes	yes	s7	k6	G3	0	0	0	NA	0	-1	-1	-1	0	0	0	0	NA	0	0	NA	NA	-1	0	1	-1	-1	0	-1	0	-1	0	0	0	-1	1	-1	0	0	0	0	-1
OV	Confirmatory	04OV053	OV.04OV053	black	yes	yes	yes	yes	yes	s10	k5	G3	0	0	0	NA	-1	0	0	0	0	0	2	0	NA	1	1	NA	NA	0	0	2	0	0	0	0	0	-1	0	-1	0	-1	0	0	2	0	0	0	0
OV	Confirmatory	04OV054	OV.04OV054	black	yes	yes	yes	yes	yes	s10	k5	G3	-1	0	0	NA	0	-1	-1	0	0	0	0	0	NA	0	0	NA	NA	0	0	0	-1	0	-1	0	-1	0	0	0	0	0	0	0	0	0	1	0	-1
OV	Confirmatory	04OV055	OV.04OV055	black	yes	yes	yes	yes	yes	s7	k6	G3	0	0	0	NA	-1	0	0	0	-1	-1	2	0	NA	-1	0	NA	NA	0	0	0	0	0	0	0	0	0	0	0	0	0	0	0	0	-1	1	0	0
OV	Confirmatory	04OV057	OV.04OV057	black	yes	yes	yes	yes	yes	s4	k10	G3	0	0	0	NA	0	0	0	0	0	0	0	0	NA	0	0	NA	NA	0	0	0	0	0	0	0	0	-1	0	0	0	0	0	0	0	0	2	0	0
OV	Confirmatory	04OV058	OV.04OV058	black	yes	yes	yes	yes	yes	s7	k6	G3	0	-1	-1	NA	-1	-1	0	-1	0	0	0	0	NA	0	0	NA	NA	-1	0	1	0	0	0	0	0	-1	-1	-1	0	0	0	0	-1	0	0	0	0
OV	Confirmatory	04OV063	OV.04OV063	black	yes	yes	yes	yes	yes	s2	k3	G3	0	1	-1	NA	0	0	0	0	0	0	0	2	NA	0	0	NA	NA	0	0	0	0	-1	0	0	0	0	0	0	0	-1	2	-1	-1	0	0	0	0
OV	Confirmatory	11OV002	OV.11OV002	black	yes	yes	yes	yes	yes	s4	k5	G2	-1	0	0	NA	1	-1	0	0	0	0	1	0	NA	0	0	NA	NA	-1	0	0	0	0	1	0	-1	0	0	0	0	0	0	0	0	0	1	0	0
OV	Confirmatory	11OV009	OV.11OV009	black	yes	no	yes	yes	no	s10	k5	G2	NA	NA	NA	NA	NA	NA	NA	NA	NA	NA	NA	NA	NA	NA	NA	NA	NA	NA	NA	NA	NA	NA	NA	NA	NA	NA	NA	NA	NA	NA	NA	NA	NA	NA	NA	NA	NA
OV	Confirmatory	13OV003	OV.13OV003	black	yes	yes	yes	yes	yes	s6	k7	G1	0	0	0	NA	-1	0	0	0	0	-1	-1	-1	NA	0	0	NA	NA	0	0	0	0	0	0	0	0	0	0	-1	-1	0	0	-1	0	-1	0	0	0
OV	Confirmatory	13OV004	OV.13OV004	black	yes	no	yes	yes	no	s7	k10	G3	NA	NA	NA	NA	NA	NA	NA	NA	NA	NA	NA	NA	NA	NA	NA	NA	NA	NA	NA	NA	NA	NA	NA	NA	NA	NA	NA	NA	NA	NA	NA	NA	NA	NA	NA	NA	NA
OV	Confirmatory	14OV011	OV.14OV011	black	yes	yes	yes	yes	yes	s5	k6	GX	0	-1	0	NA	0	0	0	0	0	0	0	0	NA	0	0	NA	NA	0	0	2	0	0	0	0	0	0	0	0	0	0	0	0	0	0	0	0	0
OV	Confirmatory	15OV001	OV.15OV001	black	yes	yes	yes	yes	yes	s6	k3	G3	0	0	0	NA	0	0	0	0	0	0	0	0	NA	0	0	NA	NA	0	0	0	0	0	0	0	0	0	0	0	0	0	0	0	0	0	0	0	0
OV	Confirmatory	17OV001	OV.17OV001	black	yes	yes	yes	yes	yes	s2	k3	G2	0	-1	0	NA	0	0	1	0	0	0	1	0	NA	2	0	NA	NA	0	0	0	1	0	1	0	0	0	0	0	0	0	1	0	0	0	0	-1	1
OV	Confirmatory	17OV002	OV.17OV002	black	yes	yes	yes	yes	yes	s4	k5	G3	0	0	0	NA	0	0	0	0	0	0	0	0	NA	0	0	NA	NA	0	0	0	0	0	0	0	0	0	0	0	0	0	0	0	0	0	0	0	0
OV	Confirmatory	17OV010	OV.17OV010	black	yes	yes	yes	yes	yes	s2	k2	Not Reported/ Unknown	0	-2	0	NA	0	0	0	0	0	0	0	0	NA	0	0	NA	NA	0	0	0	0	1	0	0	-2	0	0	0	0	0	0	0	0	0	0	-1	0
OV	Confirmatory	17OV011	OV.17OV011	black	yes	yes	yes	yes	yes	s8	k7	Not Reported/ Unknown	0	0	0	NA	-1	0	0	0	0	0	0	0	NA	1	0	NA	NA	0	0	0	0	0	0	0	0	0	0	0	0	0	0	0	0	0	0	0	0
OV	Confirmatory	17OV012	OV.17OV012	black	yes	no	no	no	no	s8	k3	0	NA	NA	NA	NA	NA	NA	NA	NA	NA	NA	NA	NA	NA	NA	NA	NA	NA	NA	NA	NA	NA	NA	NA	NA	NA	NA	NA	NA	NA	NA	NA	NA	NA	NA	NA	NA	NA
OV	Confirmatory	17OV013	OV.17OV013	black	yes	yes	no	yes	yes	s8	k7	Not Reported/ Unknown	0	0	0	NA	0	0	0	0	0	0	0	0	NA	0	0	NA	NA	0	0	0	0	0	0	0	0	0	0	0	0	0	0	0	0	0	0	0	0
OV	Confirmatory	17OV014	OV.17OV014	black	yes	yes	yes	yes	yes	s6	k3	Not Reported/ Unknown	0	0	0	NA	0	0	0	0	0	0	0	0	NA	0	0	NA	NA	0	1	0	0	0	0	0	0	0	0	1	0	0	0	1	1	0	0	0	0
OV	Confirmatory	17OV015	OV.17OV015	black	yes	yes	yes	yes	yes	s6	k6	Not Reported/ Unknown	0	0	0	NA	0	0	0	0	0	0	0	0	NA	0	0	NA	NA	0	0	0	0	0	0	0	0	0	0	0	0	0	0	0	0	0	0	0	0
OV	Confirmatory	17OV017	OV.17OV017	black	yes	yes	yes	yes	yes	s10	k5	Not Reported/ Unknown	0	1	0	NA	-1	0	0	0	0	0	-1	0	NA	-1	0	NA	NA	0	0	1	0	0	1	2	0	0	1	-1	0	0	0	0	-1	0	0	0	0
OV	Confirmatory	17OV018	OV.17OV018	black	yes	yes	yes	yes	yes	s5	k6	G2	0	0	0	NA	-2	0	0	0	0	0	0	0	NA	0	0	NA	NA	-1	0	0	0	0	0	0	0	-2	0	0	0	0	0	0	0	0	1	0	0
OV	Confirmatory	17OV019	OV.17OV019	black	yes	no	yes	yes	no	s9	k6	G2	NA	NA	NA	NA	NA	NA	NA	NA	NA	NA	NA	NA	NA	NA	NA	NA	NA	NA	NA	NA	NA	NA	NA	NA	NA	NA	NA	NA	NA	NA	NA	NA	NA	NA	NA	NA	NA
OV	Confirmatory	17OV025	OV.17OV025	black	yes	yes	yes	yes	yes	s4	k8	G3	0	0	0	NA	0	0	0	0	0	0	0	0	NA	1	1	NA	NA	0	0	0	0	0	0	0	0	0	0	0	0	0	0	0	-1	0	1	0	0
OV	Confirmatory	17OV027	OV.17OV027	black	yes	yes	yes	yes	yes	s2	k5	Not Reported/ Unknown	-1	0	0	NA	0	0	0	0	0	0	0	0	NA	1	0	NA	NA	0	0	0	0	0	0	0	0	0	0	0	0	0	0	1	0	0	0	0	0
OV	Confirmatory	17OV028	OV.17OV028	black	yes	yes	yes	yes	yes	s4	k5	G3	0	0	0	NA	0	0	1	0	0	0	0	0	NA	0	0	NA	NA	0	1	0	1	0	0	0	0	0	0	0	0	0	0	0	0	1	1	-1	1
OV	Confirmatory	17OV029	OV.17OV029	black	yes	yes	yes	yes	yes	s4	k5	Not Reported/ Unknown	0	-1	-1	NA	-1	-1	0	-1	1	0	0	0	NA	2	0	NA	NA	0	0	0	0	-1	0	0	0	-1	0	0	1	1	0	0	0	0	-1	0	0
OV	Confirmatory	17OV030	OV.17OV030	black	yes	yes	yes	yes	yes	s9	k7	G3	0	0	0	NA	0	0	0	0	0	0	1	0	NA	0	0	NA	NA	0	0	0	0	0	0	0	0	0	0	0	0	0	1	0	0	0	1	0	0
OV	Confirmatory	17OV033	OV.17OV033	black	yes	yes	yes	yes	yes	s4	k5	Not Reported/ Unknown	1	-1	-2	NA	0	0	0	0	-1	0	0	1	NA	0	0	NA	NA	0	0	0	0	0	0	0	-1	0	0	0	-1	0	1	0	0	-1	2	0	0
OV	Confirmatory	17OV034	OV.17OV034	black	yes	no	yes	yes	no	s7	k10	G3	NA	NA	NA	NA	NA	NA	NA	NA	NA	NA	NA	NA	NA	NA	NA	NA	NA	NA	NA	NA	NA	NA	NA	NA	NA	NA	NA	NA	NA	NA	NA	NA	NA	NA	NA	NA	NA
OV	Confirmatory	17OV036	OV.17OV036	black	yes	yes	yes	yes	yes	s8	k3	Not Reported/ Unknown	0	0	0	NA	0	0	0	0	0	0	0	0	NA	0	0	NA	NA	0	0	0	0	0	0	0	0	0	0	0	0	0	0	0	0	0	0	0	0
OV	Confirmatory	17OV039	OV.17OV039	black	yes	yes	yes	yes	yes	s2	k8	G3	0	0	-1	NA	0	0	0	2	0	0	0	0	NA	0	0	NA	NA	-1	0	1	0	0	0	-1	0	-1	0	0	0	-1	0	0	0	0	1	0	0
OV	Confirmatory	17OV040	OV.17OV040	black	yes	yes	yes	yes	yes	s8	k3	Not Reported/ Unknown	0	0	0	NA	0	0	0	0	0	0	0	0	NA	0	0	NA	NA	0	0	0	0	0	0	0	0	0	0	0	0	0	0	0	0	0	0	0	0
OV	Confirmatory	18OV001	OV.18OV001	black	yes	yes	yes	yes	yes	s10	k5	G2	1	0	-1	NA	0	0	0	0	0	-1	-1	0	NA	0	0	NA	NA	0	0	0	0	0	1	-1	1	0	1	0	0	-1	0	0	0	-1	0	1	0
OV	Confirmatory	20OV005	OV.20OV005	black	yes	yes	yes	yes	yes	s10	k5	G3	0	0	0	NA	0	0	0	0	1	0	0	0	NA	2	0	NA	NA	0	0	0	0	2	0	0	0	0	1	0	0	0	0	0	0	0	0	0	0
OV	Confirmatory	22OV001	OV.22OV001	black	yes	no	yes	yes	no	s7	k10	G3	NA	NA	NA	NA	NA	NA	NA	NA	NA	NA	NA	NA	NA	NA	NA	NA	NA	NA	NA	NA	NA	NA	NA	NA	NA	NA	NA	NA	NA	NA	NA	NA	NA	NA	NA	NA	NA
OV	Confirmatory	26OV002	OV.26OV002	black	yes	yes	yes	yes	yes	s8	k6	G3	0	-1	0	NA	-1	-1	1	-1	0	0	0	0	NA	0	0	NA	NA	-1	0	2	1	0	1	0	0	-1	-1	-1	1	0	0	1	2	0	0	-2	1
OV	Confirmatory	26OV008	OV.26OV008	black	yes	yes	yes	yes	yes	s10	k5	G3	0	0	0	NA	-2	0	0	0	0	0	0	1	NA	2	0	NA	NA	0	0	1	0	0	1	0	0	0	0	-2	0	-1	0	0	0	0	0	0	0
OV	Confirmatory	26OV009	OV.26OV009	black	yes	yes	yes	yes	yes	s10	k5	G3	0	0	0	NA	0	0	1	0	0	0	2	1	NA	0	0	NA	NA	0	0	0	1	0	1	0	0	0	0	0	0	0	0	0	0	0	1	0	1
OV	Confirmatory	26OV010	OV.26OV010	black	yes	no	yes	yes	no	s4	k10	G3	NA	NA	NA	NA	NA	NA	NA	NA	NA	NA	NA	NA	NA	NA	NA	NA	NA	NA	NA	NA	NA	NA	NA	NA	NA	NA	NA	NA	NA	NA	NA	NA	NA	NA	NA	NA	NA
OV	Confirmatory	26OV011	OV.26OV011	black	yes	yes	yes	yes	yes	s6	k7	G3	0	0	0	NA	1	0	0	0	-1	0	0	0	NA	0	0	NA	NA	0	0	0	0	0	0	0	0	0	0	0	0	0	0	0	0	0	0	0	0
OV	Confirmatory	26OV013	OV.26OV013	black	yes	yes	yes	yes	yes	s10	k5	G3	0	0	0	NA	0	0	0	0	0	0	0	0	NA	0	0	NA	NA	-2	0	-1	0	0	0	0	0	-1	0	0	-1	0	0	0	-2	0	1	0	0
UCEC	Discovery	C3N-00858	UCEC.C3N-00858	darkred	yes	yes	yes	yes	yes	s4	k5	FIGO grade 2	0	0	0	0	0	0	1	0	0	0	0	0	0	1	0	NA	NA	0	0	0	1	1	1	0	0	0	0	0	0	0	0	0	0	0	0	0	1
UCEC	Discovery	C3L-01252	UCEC.C3L-01252	darkred	yes	yes	yes	yes	yes	s7	k7	FIGO grade 1	0	0	0	0	0	0	0	0	0	0	0	0	0	0	0	NA	NA	0	0	0	0	0	0	0	0	0	0	0	0	0	0	0	0	0	0	0	0
UCEC	Discovery	C3L-00947	UCEC.C3L-00947	darkred	yes	yes	yes	yes	yes	s10	k5	FIGO grade 2	0	0	0	0	0	0	0	0	0	0	0	0	0	0	0	NA	NA	0	0	0	0	0	0	0	0	0	0	0	0	0	0	0	0	0	0	0	0
UCEC	Discovery	C3N-00734	UCEC.C3N-00734	darkred	yes	yes	yes	yes	yes	s8	k8	FIGO grade 1	0	0	0	0	0	0	0	0	0	0	0	0	0	0	0	NA	NA	0	0	0	0	0	0	0	0	0	0	0	0	0	0	0	0	0	0	0	0
UCEC	Discovery	C3L-01248	UCEC.C3L-01248	darkred	yes	yes	yes	yes	yes	s6	k7	FIGO grade 1	0	0	0	0	0	0	0	0	0	0	0	0	0	0	0	NA	NA	0	0	0	0	0	0	0	0	0	0	0	0	0	0	0	0	0	0	0	0
UCEC	Discovery	C3N-00850	UCEC.C3N-00850	darkred	yes	yes	yes	yes	yes	s4	k5	FIGO grade 2	0	0	0	0	0	0	0	0	0	0	0	0	0	0	1	NA	NA	0	0	0	0	0	0	0	0	0	0	0	0	0	1	0	0	0	0	0	0
UCEC	Discovery	C3L-00361	UCEC.C3L-00361	darkred	yes	yes	yes	yes	yes	s4	k5	FIGO grade 1	0	0	0	0	0	0	0	0	0	0	0	0	0	0	1	NA	NA	0	0	0	0	0	0	0	0	0	0	0	0	0	1	0	0	0	0	0	0
UCEC	Discovery	C3L-01249	UCEC.C3L-01249	darkred	yes	yes	yes	yes	yes	s8	k8	FIGO grade 2	0	0	0	0	0	0	0	0	0	0	0	0	0	0	0	NA	NA	0	0	0	0	0	0	0	0	0	0	0	0	0	0	0	0	0	0	0	0
UCEC	Discovery	C3N-00383	UCEC.C3N-00383	darkred	yes	yes	yes	yes	yes	s4	k1	FIGO grade 1	0	0	0	0	0	0	0	0	0	0	0	0	0	0	0	NA	NA	0	0	0	0	0	0	0	0	0	0	0	0	0	0	0	0	0	0	0	0
UCEC	Discovery	C3L-00949	UCEC.C3L-00949	darkred	yes	yes	yes	yes	yes	s7	k7	FIGO grade 1	0	0	0	0	0	0	0	0	0	0	0	0	0	0	0	NA	NA	0	0	0	0	0	0	0	0	0	0	0	0	0	0	0	0	0	0	0	0
UCEC	Discovery	C3L-00032	UCEC.C3L-00032	darkred	yes	yes	yes	yes	yes	s4	k8	FIGO grade 2	0	0	0	0	0	0	0	0	0	0	0	0	0	0	0	NA	NA	0	0	0	0	0	0	0	0	0	0	0	0	0	0	0	0	0	0	0	0
UCEC	Discovery	C3L-01744	UCEC.C3L-01744	darkred	yes	yes	yes	yes	yes	s4	k5	0	0	0	0	0	0	0	0	0	0	0	0	0	0	0	0	NA	NA	0	0	0	0	0	0	0	0	0	0	0	0	0	0	0	0	0	0	0	0
UCEC	Discovery	C3L-01311	UCEC.C3L-01311	darkred	yes	yes	yes	yes	yes	s4	k5	FIGO grade 1	0	0	0	0	0	0	0	0	0	0	0	0	0	0	0	NA	NA	0	0	0	0	0	0	0	0	0	0	0	0	0	0	0	0	0	0	0	0
UCEC	Discovery	C3L-01256	UCEC.C3L-01256	darkred	yes	yes	yes	yes	yes	s6	k7	FIGO grade 1	0	0	0	0	0	0	0	0	0	0	0	0	0	0	0	NA	NA	0	0	0	0	0	0	0	0	0	0	0	0	0	0	0	0	0	0	0	0
UCEC	Discovery	C3L-00358	UCEC.C3L-00358	darkred	yes	yes	yes	yes	yes	s10	k2	0	-2	-1	0	1	1	0	1	1	0	1	1	0	1	1	1	NA	NA	-1	0	1	1	1	1	-1	1	-1	1	1	0	-1	1	-1	1	1	1	0	1
UCEC	Discovery	C3L-00942	UCEC.C3L-00942	darkred	yes	yes	yes	yes	yes	s7	k7	FIGO grade 1	0	0	0	0	0	0	0	0	0	0	0	0	0	0	1	NA	NA	0	0	0	0	0	0	0	0	0	0	0	0	0	1	0	0	0	0	0	0
UCEC	Discovery	C3N-00389	UCEC.C3N-00389	darkred	yes	yes	yes	yes	yes	s4	k5	FIGO grade 2	0	0	0	0	0	0	0	0	0	0	0	0	0	0	0	NA	NA	0	0	0	0	0	0	0	0	0	0	0	0	0	0	0	0	0	0	0	0
UCEC	Discovery	C3L-01307	UCEC.C3L-01307	darkred	yes	yes	yes	yes	yes	s4	k10	FIGO grade 3	0	0	-1	0	-1	-1	0	-1	0	-1	0	0	0	0	0	NA	NA	0	0	0	0	0	0	-1	0	0	0	-1	0	-1	0	0	0	-1	0	0	0
UCEC	Discovery	C3L-01282	UCEC.C3L-01282	darkred	yes	yes	yes	yes	yes	s7	k10	FIGO grade 3	0	0	0	0	0	0	0	0	0	0	0	0	0	0	2	NA	NA	0	0	0	0	0	0	0	0	0	0	0	0	0	2	0	0	0	0	1	0
UCEC	Discovery	C3L-01304	UCEC.C3L-01304	darkred	yes	yes	yes	yes	yes	s4	k10	FIGO grade 1	0	0	0	0	0	0	0	0	0	0	0	0	0	0	0	NA	NA	0	0	0	0	0	0	0	0	0	0	0	0	0	0	0	0	0	0	0	0
UCEC	Discovery	C3L-00946	UCEC.C3L-00946	darkred	yes	yes	yes	yes	yes	s8	k8	FIGO grade 1	0	0	0	0	0	0	0	0	0	0	0	0	0	0	1	NA	NA	0	0	0	0	0	0	0	0	0	0	0	0	0	1	0	0	0	0	0	0
UCEC	Discovery	C3N-00322	UCEC.C3N-00322	darkred	yes	yes	yes	yes	yes	s1	k1	FIGO grade 2	0	0	0	0	0	0	0	0	0	0	0	0	0	0	1	NA	NA	0	0	0	0	0	0	0	0	0	0	0	0	0	0	0	0	0	0	1	0
UCEC	Discovery	C3N-00337	UCEC.C3N-00337	darkred	yes	yes	yes	yes	yes	s9	k10	0	1	0	0	1	0	0	1	0	1	0	1	0	1	1	1	NA	NA	0	0	1	1	1	1	0	1	0	0	0	0	0	1	0	1	0	1	1	1
UCEC	Discovery	C3N-00333	UCEC.C3N-00333	darkred	yes	yes	yes	yes	yes	s1	k1	0	0	1	0	0	0	0	1	0	0	0	0	0	0	0	1	NA	NA	0	0	0	1	0	1	0	0	0	1	0	0	0	1	0	0	0	0	0	1
UCEC	Discovery	C3L-00006	UCEC.C3L-00006	darkred	yes	yes	yes	yes	yes	s4	k5	FIGO grade 1	0	0	0	0	0	0	0	0	0	0	0	0	0	0	0	NA	NA	0	0	0	0	0	0	0	0	0	0	0	0	0	0	0	0	0	0	0	0
UCEC	Discovery	C3L-00769	UCEC.C3L-00769	darkred	yes	yes	yes	yes	yes	s7	k7	FIGO grade 1	0	0	0	0	0	0	0	0	0	0	0	0	0	0	0	NA	NA	0	0	0	0	0	0	0	0	0	0	0	0	0	0	0	0	0	0	0	0
UCEC	Discovery	C3L-00362	UCEC.C3L-00362	darkred	yes	yes	yes	yes	yes	s9	k5	FIGO grade 1	-1	0	-1	-1	0	0	0	0	-1	-1	-1	-1	-1	1	1	NA	NA	-1	-1	-1	0	1	1	-1	-1	-1	0	0	-1	-1	1	0	-1	-1	-1	0	0
UCEC	Discovery	C3L-01312	UCEC.C3L-01312	darkred	yes	yes	yes	yes	yes	s8	k8	FIGO grade 1	0	0	0	0	0	0	0	0	0	0	0	0	0	0	0	NA	NA	0	0	0	0	0	0	0	0	0	0	0	0	0	0	0	0	0	0	1	0
UCEC	Discovery	C3L-00449	UCEC.C3L-00449	darkred	yes	yes	yes	yes	yes	s5	k8	FIGO grade 2	0	0	0	0	0	0	0	0	0	0	0	0	0	0	0	NA	NA	0	0	0	0	0	0	0	0	0	0	0	0	0	0	0	0	0	0	1	0
UCEC	Discovery	C3L-00601	UCEC.C3L-00601	darkred	yes	yes	yes	yes	yes	s10	k5	FIGO grade 1	0	0	0	0	0	0	0	0	0	0	0	0	0	0	0	NA	NA	0	0	0	0	0	0	0	0	0	0	0	0	0	0	0	0	0	0	0	0
UCEC	Discovery	C3N-00729	UCEC.C3N-00729	darkred	yes	yes	yes	yes	yes	s8	k3	FIGO grade 2	0	0	1	0	0	0	0	0	0	-1	0	1	0	0	1	NA	NA	0	0	0	0	0	0	0	0	0	0	0	0	0	1	0	0	0	2	0	0
UCEC	Discovery	C3L-00586	UCEC.C3L-00586	darkred	yes	yes	yes	yes	yes	s4	k5	FIGO grade 1	0	0	0	0	0	0	0	0	0	0	0	0	0	0	0	NA	NA	0	0	0	0	0	0	0	0	0	0	0	0	0	0	0	0	0	0	0	0
UCEC	Discovery	C3N-01212	UCEC.C3N-01212	darkred	yes	yes	yes	yes	yes	s8	k3	FIGO grade 2	0	0	0	0	0	0	0	0	0	0	0	0	0	0	0	NA	NA	0	0	0	0	0	0	0	0	0	0	0	0	0	0	0	0	0	0	1	0
UCEC	Discovery	C3N-00836	UCEC.C3N-00836	darkred	yes	yes	yes	yes	yes	s1	k1	0	0	0	0	0	0	0	0	0	0	0	0	0	0	0	0	NA	NA	0	0	0	0	0	0	0	0	0	0	0	0	0	0	0	0	0	0	0	0
UCEC	Discovery	C3N-00339	UCEC.C3N-00339	darkred	yes	yes	yes	yes	yes	s1	k1	FIGO grade 2	0	0	-1	0	-1	-1	0	-1	0	0	0	0	0	1	0	NA	NA	-1	-1	-1	0	0	0	-1	0	-1	0	-1	0	-1	0	0	-1	0	0	0	0
UCEC	Discovery	C3L-01246	UCEC.C3L-01246	darkred	yes	yes	yes	yes	yes	s10	k6	0	1	-1	-1	1	1	0	-1	1	1	0	1	0	-1	1	0	NA	NA	1	0	1	-1	1	-1	0	1	1	0	1	0	0	0	0	2	0	1	0	-1
UCEC	Discovery	C3L-01257	UCEC.C3L-01257	darkred	yes	yes	yes	yes	yes	s4	k5	FIGO grade 2	0	0	0	0	0	0	1	0	0	0	0	0	0	0	0	NA	NA	0	0	0	1	0	0	0	0	0	0	0	0	0	0	0	0	0	0	0	1
UCEC	Discovery	C3L-00780	UCEC.C3L-00780	darkred	yes	yes	yes	yes	yes	s5	k8	FIGO grade 2	0	0	0	0	0	0	1	0	0	0	0	0	0	0	0	NA	NA	0	0	0	1	0	1	0	0	0	0	0	0	0	0	0	0	0	0	1	1
UCEC	Discovery	C3N-01217	UCEC.C3N-01217	darkred	yes	yes	yes	yes	yes	s6	k7	FIGO grade 1	0	0	0	0	0	0	0	0	0	0	0	0	0	0	0	NA	NA	0	0	0	0	0	0	0	0	0	0	0	0	0	0	0	0	0	0	0	0
UCEC	Discovery	C3N-00323	UCEC.C3N-00323	darkred	yes	yes	yes	yes	yes	s1	k1	0	0	0	0	0	0	0	0	0	0	0	-1	0	0	0	1	NA	NA	0	0	0	0	0	0	0	0	0	0	0	0	0	1	0	0	0	1	0	0
UCEC	Discovery	C3L-00918	UCEC.C3L-00918	darkred	yes	yes	yes	yes	yes	s8	k8	FIGO grade 1	0	0	0	0	0	0	0	0	0	0	0	0	0	0	0	NA	NA	0	0	0	0	0	0	0	0	0	0	0	0	0	0	0	0	0	0	1	0
UCEC	Discovery	C3N-00866	UCEC.C3N-00866	darkred	yes	yes	yes	yes	yes	s4	k8	FIGO grade 1	0	0	0	0	0	0	0	0	0	0	0	0	0	0	0	NA	NA	0	0	0	0	0	0	0	0	0	0	0	0	0	0	0	0	0	0	0	0
UCEC	Discovery	C3L-00932	UCEC.C3L-00932	darkred	yes	yes	yes	yes	yes	s6	k7	FIGO grade 2	0	0	0	0	0	0	0	0	0	0	0	0	0	0	1	NA	NA	0	0	0	0	0	0	0	0	0	0	0	0	0	1	0	0	0	0	0	0
UCEC	Discovery	C3L-00963	UCEC.C3L-00963	darkred	yes	yes	yes	yes	yes	s2	k8	0	-1	0	1	0	-1	0	-1	0	-1	1	0	0	-1	0	0	NA	NA	-1	0	0	-1	0	-1	0	-1	-1	0	-1	0	1	0	-1	0	0	1	-1	-1
UCEC	Discovery	C3N-00335	UCEC.C3N-00335	darkred	yes	yes	yes	yes	yes	s1	k1	0	0	0	0	0	0	0	0	0	0	0	0	0	0	0	0	NA	NA	0	0	0	0	0	0	0	0	0	0	0	0	0	0	0	0	0	0	1	0
UCEC	Discovery	C3N-00326	UCEC.C3N-00326	darkred	yes	yes	yes	yes	yes	s1	k8	FIGO grade 1	0	0	0	0	0	0	0	0	0	0	0	0	0	0	0	NA	NA	0	0	0	0	0	0	0	0	0	0	0	0	0	0	0	0	0	0	0	0
UCEC	Discovery	C3L-00961	UCEC.C3L-00961	darkred	yes	yes	yes	yes	yes	s7	k7	FIGO grade 1	0	0	0	0	0	0	0	0	0	0	0	0	0	0	0	NA	NA	0	0	0	0	0	0	0	0	0	0	0	0	0	0	0	0	0	0	0	0
UCEC	Discovery	C3L-00770	UCEC.C3L-00770	darkred	yes	yes	yes	yes	yes	s8	k8	FIGO grade 1	0	0	0	0	0	0	0	0	0	0	0	0	0	0	0	NA	NA	0	0	0	0	0	0	0	0	0	0	0	0	0	0	0	0	0	0	0	0
UCEC	Discovery	C3N-00200	UCEC.C3N-00200	darkred	yes	yes	yes	yes	yes	s6	k7	0	0	0	0	0	0	0	0	0	0	0	0	0	0	0	0	NA	NA	0	0	0	0	0	0	0	0	0	0	0	0	0	0	0	0	0	0	0	0
UCEC	Discovery	C3N-00379	UCEC.C3N-00379	darkred	yes	yes	yes	yes	yes	s1	k1	FIGO grade 2	0	0	0	0	0	0	0	0	0	0	0	0	0	0	0	NA	NA	0	0	0	0	0	0	0	0	0	0	0	0	0	0	0	0	0	0	1	0
UCEC	Discovery	C3L-01275	UCEC.C3L-01275	darkred	yes	yes	yes	yes	yes	s2	k3	FIGO grade 1	0	0	0	0	0	0	0	0	0	0	0	0	0	0	0	NA	NA	0	0	0	0	0	0	0	0	0	0	0	0	0	0	0	0	0	0	0	0
UCEC	Discovery	C3N-01003	UCEC.C3N-01003	darkred	yes	yes	yes	yes	yes	s7	k7	0	0	0	0	0	0	0	0	0	0	0	0	0	0	0	0	NA	NA	0	0	0	0	0	0	0	0	0	0	0	0	0	0	0	0	0	0	0	0
UCEC	Discovery	C3N-00386	UCEC.C3N-00386	darkred	yes	yes	yes	yes	yes	s1	k1	FIGO grade 1	0	0	0	0	0	0	0	0	0	0	0	0	0	1	0	NA	NA	0	0	0	0	1	0	0	0	0	0	0	0	0	0	0	0	0	0	1	0
UCEC	Discovery	C3L-00145	UCEC.C3L-00145	darkred	yes	yes	yes	yes	yes	s7	k10	FIGO grade 1	0	0	0	0	0	0	0	0	0	0	0	0	0	0	0	NA	NA	0	0	0	0	0	0	0	0	0	0	0	0	0	0	0	0	0	0	0	0
UCEC	Discovery	C3N-01211	UCEC.C3N-01211	darkred	yes	yes	yes	yes	yes	s10	k10	FIGO grade 2	0	0	0	0	0	0	0	0	0	0	0	0	0	0	1	NA	NA	0	0	0	0	0	0	0	0	0	0	0	0	0	1	0	0	0	0	0	0
UCEC	Discovery	C3L-01247	UCEC.C3L-01247	darkred	yes	yes	yes	yes	yes	s6	k7	0	0	0	0	0	0	0	0	0	0	0	0	0	0	0	0	NA	NA	0	0	0	0	0	0	0	0	0	0	0	0	0	0	0	0	0	0	0	0
UCEC	Discovery	C3N-00340	UCEC.C3N-00340	darkred	yes	yes	yes	yes	yes	s1	k1	0	-1	-1	-1	0	-1	-1	0	-1	-1	-1	0	-1	-1	0	0	NA	NA	-1	-1	1	0	0	0	0	1	-1	0	-1	0	0	0	0	-1	0	1	0	0
UCEC	Discovery	C3N-01825	UCEC.C3N-01825	darkred	yes	yes	yes	yes	yes	s6	k7	0	0	0	0	0	0	0	0	0	0	0	0	0	0	0	0	NA	NA	0	0	0	0	0	0	0	0	0	0	0	0	0	0	0	0	0	0	0	0
UCEC	Discovery	C3N-01267	UCEC.C3N-01267	darkred	yes	yes	yes	yes	yes	s4	k10	FIGO grade 2	0	0	1	0	0	0	1	0	0	0	0	0	0	0	1	NA	NA	0	0	0	1	0	1	1	0	0	0	0	0	1	1	0	0	0	0	1	1
UCEC	Discovery	C3N-00321	UCEC.C3N-00321	darkred	yes	yes	yes	yes	yes	s1	k1	0	0	0	0	0	0	0	0	0	0	0	0	0	0	0	1	NA	NA	0	0	0	0	0	0	0	0	0	0	0	0	0	1	-1	0	0	0	0	0
UCEC	Discovery	C3L-00905	UCEC.C3L-00905	darkred	yes	yes	yes	yes	yes	s4	k10	FIGO grade 3	1	0	0	1	0	0	1	0	1	0	1	2	1	1	1	NA	NA	0	0	0	1	0	0	0	1	0	0	0	1	0	1	1	0	0	1	-1	1
UCEC	Discovery	C3L-01253	UCEC.C3L-01253	darkred	yes	yes	yes	yes	yes	s6	k7	FIGO grade 2	0	0	0	0	0	0	0	0	0	0	0	0	0	0	0	NA	NA	0	0	0	0	0	0	0	0	0	0	0	0	0	0	0	0	0	0	0	0
UCEC	Discovery	C3L-00771	UCEC.C3L-00771	darkred	yes	yes	yes	yes	yes	s6	k7	FIGO grade 2	0	0	0	0	0	0	0	0	0	0	0	0	0	0	0	NA	NA	0	0	0	0	0	0	0	0	0	0	0	0	0	0	0	0	0	0	1	0
UCEC	Discovery	C3L-00563	UCEC.C3L-00563	darkred	yes	yes	yes	yes	yes	s4	k5	FIGO grade 1	0	0	0	0	0	0	0	0	0	0	0	0	0	0	2	NA	NA	0	0	0	0	0	0	0	0	0	0	0	1	0	2	1	0	0	0	0	0
UCEC	Discovery	C3L-00356	UCEC.C3L-00356	darkred	yes	yes	yes	yes	yes	s10	k6	0	-1	-1	-1	1	1	-1	0	-1	0	0	1	0	-1	0	0	NA	NA	-1	1	2	0	0	0	0	-1	-1	-1	-1	0	0	0	-1	2	0	1	1	0
UCEC	Discovery	C3L-00139	UCEC.C3L-00139	darkred	yes	yes	yes	yes	no	s10	k6	0	NA	NA	NA	NA	NA	NA	NA	NA	NA	NA	NA	NA	NA	NA	NA	NA	NA	NA	NA	NA	NA	NA	NA	NA	NA	NA	NA	NA	NA	NA	NA	NA	NA	NA	NA	NA	NA
UCEC	Discovery	C3N-00324	UCEC.C3N-00324	darkred	yes	yes	yes	yes	yes	s1	k1	FIGO grade 2	0	0	0	0	0	0	0	0	0	0	0	0	0	0	0	NA	NA	0	0	0	0	0	0	0	0	0	0	0	0	0	0	0	0	0	0	0	0
UCEC	Discovery	C3L-00605	UCEC.C3L-00605	darkred	yes	yes	yes	yes	yes	s2	k3	FIGO grade 2	0	0	0	0	0	0	0	0	0	0	0	0	0	0	0	NA	NA	0	0	0	0	0	0	0	0	0	0	0	0	0	0	0	0	0	0	1	0
UCEC	Discovery	C3N-00743	UCEC.C3N-00743	darkred	yes	yes	yes	yes	yes	s10	k10	FIGO grade 2	0	0	0	0	0	0	0	0	0	0	0	0	0	0	0	NA	NA	0	0	0	0	0	0	0	0	0	0	0	0	0	0	0	0	0	0	0	0
UCEC	Discovery	C3N-01219	UCEC.C3N-01219	darkred	yes	yes	yes	yes	yes	s4	k5	FIGO grade 3	0	0	0	0	0	0	0	0	0	0	0	0	0	0	0	NA	NA	0	0	0	0	0	0	0	0	0	0	0	0	0	0	0	0	0	0	0	0
UCEC	Discovery	C3N-01520	UCEC.C3N-01520	darkred	yes	yes	yes	yes	yes	s4	k5	FIGO grade 2	0	0	0	0	0	0	1	0	0	0	0	0	0	0	0	NA	NA	0	0	0	1	0	1	0	0	0	0	0	0	0	0	0	0	0	0	0	1
UCEC	Discovery	C3L-00090	UCEC.C3L-00090	darkred	yes	yes	yes	yes	yes	s4	k5	FIGO grade 2	0	0	0	0	0	0	0	0	0	0	0	0	0	0	0	NA	NA	0	0	0	0	0	0	0	0	0	0	0	0	0	0	0	0	0	0	1	0
UCEC	Discovery	C3N-00880	UCEC.C3N-00880	darkred	yes	yes	yes	yes	yes	s4	k5	FIGO grade 2	0	0	0	0	0	0	0	0	0	0	0	0	0	0	0	NA	NA	0	0	0	0	0	0	0	0	0	0	0	0	0	0	0	0	0	0	0	0
UCEC	Discovery	C3N-00328	UCEC.C3N-00328	darkred	yes	yes	yes	yes	yes	s1	k1	FIGO grade 3	0	1	0	0	0	0	0	0	0	0	0	0	0	0	1	NA	NA	0	0	0	0	0	0	0	0	0	0	0	0	0	1	0	0	0	0	0	0
UCEC	Discovery	C3L-00767	UCEC.C3L-00767	darkred	yes	yes	yes	yes	yes	s10	k5	FIGO grade 1	0	0	0	0	0	0	0	0	0	0	0	0	0	0	0	NA	NA	0	0	0	0	0	0	0	0	0	0	0	0	0	0	0	0	0	0	1	0
UCEC	Discovery	C3N-01346	UCEC.C3N-01346	darkred	yes	yes	yes	yes	yes	s10	k6	0	-1	0	-1	0	-1	-1	0	-1	-1	0	0	1	-1	1	0	NA	NA	-1	0	0	0	0	0	-1	-1	-1	0	-1	0	-1	0	0	0	0	1	0	0
UCEC	Discovery	C3N-00388	UCEC.C3N-00388	darkred	yes	yes	yes	yes	yes	s1	k8	0	0	0	0	0	0	0	0	0	0	0	0	0	0	0	0	NA	NA	0	0	0	0	0	0	0	0	0	0	0	0	0	0	0	0	0	0	0	0
UCEC	Discovery	C3N-01537	UCEC.C3N-01537	darkred	yes	yes	yes	yes	yes	s10	k2	0	0	0	0	0	-1	0	0	0	0	0	0	1	0	0	1	NA	NA	-1	0	0	0	0	0	0	0	-1	1	-1	0	0	1	0	0	0	0	0	0
UCEC	Discovery	C3L-00413	UCEC.C3L-00413	darkred	yes	yes	yes	yes	yes	s2	k3	FIGO grade 1	0	0	0	0	0	0	1	0	0	0	0	0	0	0	0	NA	NA	0	0	0	1	0	1	0	0	0	0	0	0	0	0	0	0	0	0	0	1
UCEC	Discovery	C3L-00157	UCEC.C3L-00157	darkred	yes	yes	yes	yes	yes	s8	k3	0	-1	1	-1	0	-1	1	0	1	-1	-1	-1	-1	-1	0	-1	NA	NA	-1	-1	1	0	0	0	-1	-1	-1	0	0	1	-1	1	0	0	-1	0	0	0
UCEC	Discovery	C3L-00161	UCEC.C3L-00161	darkred	yes	yes	yes	yes	yes	s4	k8	FIGO grade 2	0	0	0	0	0	0	0	0	0	0	0	0	0	0	0	NA	NA	0	0	0	0	0	0	0	0	0	0	0	0	0	0	0	0	0	0	0	0
UCEC	Discovery	C3N-01349	UCEC.C3N-01349	darkred	yes	yes	yes	yes	yes	s10	k3	0	1	-1	0	1	1	1	0	1	0	0	0	0	-1	0	0	NA	NA	0	0	0	0	0	0	0	0	0	1	0	0	0	0	1	0	0	1	0	0
UCEC	Discovery	C3N-01521	UCEC.C3N-01521	darkred	yes	yes	yes	yes	yes	s4	k10	FIGO grade 3	0	0	-1	0	-1	-1	1	-1	0	-1	0	0	1	0	0	NA	NA	-1	0	-1	1	0	1	-1	0	-1	0	-1	0	-1	0	0	-1	-1	0	0	1
UCEC	Discovery	C3L-00098	UCEC.C3L-00098	darkred	yes	yes	yes	yes	yes	s2	k3	FIGO grade 3	1	1	-1	0	1	-1	0	1	1	0	0	0	-1	-1	1	NA	NA	-1	1	1	0	-1	1	-1	1	-1	-1	1	1	-1	1	1	1	0	1	1	0
UCEC	Discovery	C3N-00334	UCEC.C3N-00334	darkred	yes	yes	yes	yes	yes	s1	k1	0	0	0	0	0	0	0	0	0	0	0	0	0	0	0	0	NA	NA	0	0	0	0	0	0	0	0	0	0	0	0	0	0	0	0	0	0	0	0
UCEC	Discovery	C3N-00377	UCEC.C3N-00377	darkred	yes	yes	yes	yes	yes	s8	k3	FIGO grade 2	0	0	0	0	0	0	0	0	0	0	0	0	0	0	1	NA	NA	0	0	0	0	0	0	0	0	0	0	0	0	0	1	0	0	0	0	0	0
UCEC	Discovery	C3L-00143	UCEC.C3L-00143	darkred	yes	yes	yes	yes	yes	s7	k2	FIGO grade 1	0	0	0	0	0	0	0	0	0	0	0	0	0	0	1	NA	NA	0	0	0	0	0	0	0	0	0	0	0	0	0	1	0	0	0	0	0	0
UCEC	Discovery	C3N-01510	UCEC.C3N-01510	darkred	yes	yes	yes	yes	yes	s2	k3	FIGO grade 2	0	0	0	0	0	0	0	0	0	0	0	0	0	0	0	NA	NA	0	0	0	0	0	0	0	0	0	0	0	0	0	0	0	0	0	0	0	0
UCEC	Discovery	C3L-01925	UCEC.C3L-01925	darkred	yes	yes	yes	yes	yes	s10	k6	0	1	-1	0	1	0	0	0	0	0	0	1	1	0	1	1	NA	NA	1	1	0	0	1	0	1	1	1	0	1	1	0	1	1	0	1	1	0	0
UCEC	Discovery	C3L-00921	UCEC.C3L-00921	darkred	yes	yes	yes	yes	yes	s4	k8	FIGO grade 2	0	0	0	0	0	0	1	0	0	0	0	0	0	0	0	NA	NA	0	0	0	1	0	1	0	0	0	0	0	0	0	0	0	0	0	0	1	1
UCEC	Discovery	C3L-00156	UCEC.C3L-00156	darkred	yes	yes	yes	yes	yes	s4	k8	FIGO grade 1	0	0	0	0	0	0	0	0	0	0	0	0	0	0	0	NA	NA	0	0	0	0	0	0	0	0	0	0	0	0	0	0	0	0	0	0	0	0
UCEC	Discovery	C3L-00938	UCEC.C3L-00938	darkred	yes	yes	yes	yes	yes	s6	k7	0	0	0	0	0	0	0	0	0	0	0	0	0	0	0	0	NA	NA	0	0	0	0	0	0	0	0	0	0	0	0	0	0	0	0	0	0	0	0
UCEC	Discovery	C3L-00137	UCEC.C3L-00137	darkred	yes	yes	yes	yes	yes	s10	k10	FIGO grade 1	0	0	0	0	0	0	0	0	0	0	0	0	0	0	0	NA	NA	0	0	0	0	0	0	0	0	0	0	0	0	0	0	0	0	0	0	0	0
UCEC	Discovery	C3N-00848	UCEC.C3N-00848	darkred	yes	yes	yes	yes	yes	s1	k8	FIGO grade 2	1	0	0	0	0	0	1	0	1	0	0	0	0	1	1	NA	NA	0	0	0	1	1	1	0	1	0	0	0	0	0	1	0	0	0	1	1	1
UCEC	Discovery	C3L-00781	UCEC.C3L-00781	darkred	yes	yes	yes	yes	yes	s2	k3	FIGO grade 3	0	0	0	0	0	0	0	0	0	0	0	0	0	0	0	NA	NA	0	0	0	0	0	0	0	0	0	0	0	0	0	0	0	0	0	0	0	0
UCEC	Discovery	C3N-01802	UCEC.C3N-01802	darkred	yes	yes	yes	yes	yes	s8	k3	0	2	0	-1	1	-1	1	0	0	0	0	1	0	0	0	-1	NA	NA	-1	1	0	0	0	1	0	1	-1	0	-1	0	0	0	0	0	0	1	0	0
UCEC	Discovery	C3N-00151	UCEC.C3N-00151	darkred	yes	yes	yes	yes	yes	s8	k3	FIGO grade 2	0	0	0	0	0	0	0	0	0	0	0	0	0	0	0	NA	NA	0	0	0	0	0	0	0	0	0	0	0	0	0	0	0	0	0	0	0	0
UCEC	Discovery	C3L-00136	UCEC.C3L-00136	darkred	yes	yes	yes	yes	yes	s4	k10	FIGO grade 1	0	0	0	0	0	0	1	0	0	0	0	0	0	0	1	NA	NA	0	0	0	1	0	1	0	0	0	0	0	0	0	1	0	0	0	0	1	1
UCEC	Discovery	C3L-00008	UCEC.C3L-00008	darkred	yes	yes	yes	yes	yes	s4	k8	FIGO grade 1	0	0	0	0	0	0	0	0	0	0	0	0	0	0	0	NA	NA	0	0	0	0	0	0	0	0	0	0	0	0	0	0	0	0	0	0	0	0
UCEC	Discovery	C3N-00847	UCEC.C3N-00847	darkred	yes	yes	yes	yes	yes	s1	k1	FIGO grade 2	0	0	0	0	0	0	0	0	0	0	0	0	0	0	0	NA	NA	0	0	0	0	0	0	0	0	0	0	0	0	0	0	0	0	0	0	0	0
Colon	Confirmatory	05CO015	Colon.05CO015	darkgreen	yes	yes	yes	yes	yes	s2	k3	---	0	0	0	0	0	0	0	0	0	0	0	0	0	0	0	NA	NA	0	0	0	0	0	0	0	0	0	0	0	0	0	0	0	0	0	0	0	0
Colon	Confirmatory	01CO008	Colon.01CO008	darkgreen	yes	yes	yes	yes	yes	s4	k5	---	1	0	1	0	0	0	1	0	1	0	0	0	0	0	1	NA	NA	0	0	0	1	0	1	1	1	0	0	0	0	1	1	0	0	0	1	0	1
Colon	Confirmatory	22CO004	Colon.22CO004	darkgreen	yes	yes	yes	yes	yes	s4	k5	---	0	0	0	0	-1	0	0	0	-1	0	0	0	-1	0	0	NA	NA	-1	0	0	1	0	0	-1	0	-1	0	0	-1	-1	0	-1	0	-1	0	0	1
Colon	Confirmatory	01CO006	Colon.01CO006	darkgreen	yes	yes	yes	yes	yes	s4	k5	---	0	0	0	0	0	0	0	0	0	0	0	0	0	0	0	NA	NA	0	0	0	0	0	0	0	0	0	0	0	0	0	0	0	0	0	0	0	0
Colon	Confirmatory	05CO002	Colon.05CO002	darkgreen	yes	yes	yes	yes	yes	s10	k10	---	0	0	0	0	-1	0	0	0	0	-1	0	-1	0	0	0	NA	NA	-1	0	0	0	0	1	0	0	-1	0	-1	0	0	0	0	0	-1	0	0	0
Colon	Confirmatory	05CO003	Colon.05CO003	darkgreen	yes	yes	yes	yes	yes	s8	k3	---	0	0	0	0	0	0	0	0	0	0	0	0	0	0	0	NA	NA	0	0	0	0	0	0	0	0	0	0	0	0	0	0	0	0	0	0	0	0
Colon	Confirmatory	05CO026	Colon.05CO026	darkgreen	yes	yes	yes	yes	yes	s10	k5	---	0	-1	-1	0	-1	0	-1	0	0	-1	0	-1	0	0	0	NA	NA	0	-1	0	-1	1	-1	0	0	0	-1	-1	-1	0	0	-1	0	-1	0	0	-1
Colon	Confirmatory	05CO032	Colon.05CO032	darkgreen	yes	yes	yes	yes	yes	s3	k8	---	0	0	0	0	0	0	0	0	0	0	0	0	0	0	0	NA	NA	0	0	0	0	0	0	0	0	0	0	0	0	0	0	0	0	0	0	0	0
Colon	Confirmatory	05CO035	Colon.05CO035	darkgreen	yes	yes	yes	yes	yes	s4	k5	---	0	0	0	0	0	0	0	0	0	0	0	0	0	0	0	NA	NA	-1	0	0	0	0	0	0	0	-1	0	0	-1	0	0	-1	0	0	0	0	0
Colon	Confirmatory	05CO039	Colon.05CO039	darkgreen	yes	yes	yes	yes	yes	s3	k5	---	0	0	0	0	0	0	0	0	0	0	0	0	0	0	1	NA	NA	0	0	0	-2	0	0	0	0	0	0	0	0	0	1	0	0	0	0	0	0
Colon	Confirmatory	05CO041	Colon.05CO041	darkgreen	yes	yes	no	yes	yes	s2	k5	---	0	0	0	0	-2	0	1	0	0	0	0	0	-2	0	0	NA	NA	0	0	0	1	0	1	0	0	0	0	0	0	0	0	1	0	0	0	0	1
Colon	Confirmatory	06CO001	Colon.06CO001	darkgreen	yes	yes	yes	yes	yes	s4	k7	---	0	0	0	0	0	1	1	1	0	0	0	0	0	0	0	NA	NA	-1	0	0	1	0	1	0	0	-1	0	0	-1	0	0	-1	0	0	0	0	1
Colon	Confirmatory	09CO005	Colon.09CO005	darkgreen	yes	yes	yes	yes	yes	s10	k10	---	0	0	0	0	0	0	0	0	0	0	0	0	0	0	0	NA	NA	0	0	0	0	0	0	0	0	0	0	0	0	0	0	0	0	0	0	0	0
Colon	Confirmatory	09CO008	Colon.09CO008	darkgreen	yes	yes	yes	yes	yes	s9	k10	---	0	0	0	0	0	0	0	0	0	0	0	0	0	0	0	NA	NA	-1	-1	0	0	0	0	0	0	-1	0	0	0	0	1	0	0	0	0	0	0
Colon	Confirmatory	09CO011	Colon.09CO011	darkgreen	yes	yes	yes	yes	yes	s4	k5	---	0	0	0	0	-1	0	0	0	0	0	0	0	0	-1	0	NA	NA	-1	0	0	0	0	0	0	0	-1	0	-1	-1	0	0	-1	0	0	0	0	0
Colon	Confirmatory	09CO014	Colon.09CO014	darkgreen	yes	yes	yes	yes	yes	s9	k10	---	0	-2	0	0	-2	-2	0	-2	0	-2	0	0	0	0	0	NA	NA	-2	0	0	0	0	0	0	0	-2	0	0	0	1	0	0	0	0	0	-2	1
Colon	Confirmatory	09CO022	Colon.09CO022	darkgreen	yes	yes	yes	yes	yes	s4	k5	---	0	0	0	0	-1	0	0	0	0	0	0	0	0	0	0	NA	NA	-1	0	0	0	0	0	0	0	-1	0	0	-1	0	0	-1	0	0	0	0	0
Colon	Confirmatory	14CO003	Colon.14CO003	darkgreen	yes	yes	yes	yes	yes	s3	k5	---	0	0	1	0	0	0	1	0	0	0	0	0	0	0	0	NA	NA	0	0	0	1	0	1	0	0	0	0	0	0	0	0	0	0	0	0	0	1
Colon	Confirmatory	14CO005	Colon.14CO005	darkgreen	yes	yes	yes	yes	yes	s7	k6	---	0	0	0	0	0	0	0	0	0	-1	0	0	0	0	0	NA	NA	-1	0	0	0	0	0	0	0	-1	0	0	0	0	0	0	0	-1	0	-1	0
Colon	Confirmatory	15CO001	Colon.15CO001	darkgreen	yes	yes	yes	yes	yes	s4	k5	---	0	0	0	0	0	0	0	0	0	0	0	0	0	0	0	NA	NA	0	-1	0	0	0	0	0	0	0	0	0	0	0	0	0	0	0	0	0	0
Colon	Confirmatory	15CO002	Colon.15CO002	darkgreen	yes	yes	yes	yes	yes	s4	k5	---	0	0	0	0	0	0	1	0	0	0	0	0	0	0	0	NA	NA	0	0	0	1	0	1	0	1	0	1	0	0	0	0	0	0	0	0	0	1
Colon	Confirmatory	20CO001	Colon.20CO001	darkgreen	yes	yes	yes	yes	yes	s6	k7	---	0	0	0	0	-2	0	0	0	0	0	0	0	0	0	0	NA	NA	0	0	0	0	0	0	0	0	0	0	0	0	0	0	0	0	0	0	0	0
Colon	Confirmatory	20CO004	Colon.20CO004	darkgreen	yes	yes	yes	yes	yes	s10	k5	---	0	0	0	0	0	0	0	0	0	0	0	0	0	0	0	NA	NA	-1	0	0	0	0	0	0	0	-1	1	0	0	0	0	0	0	0	0	0	0
Colon	Confirmatory	20CO006	Colon.20CO006	darkgreen	yes	yes	no	no	no	s4	k5	---	NA	NA	NA	NA	NA	NA	NA	NA	NA	NA	NA	NA	NA	NA	NA	NA	NA	NA	NA	NA	NA	NA	NA	NA	NA	NA	NA	NA	NA	NA	NA	NA	NA	NA	NA	NA	NA
Colon	Confirmatory	01CO013	Colon.01CO013	darkgreen	yes	yes	yes	yes	yes	s9	k5	---	0	0	0	0	0	0	0	0	0	-1	0	0	0	0	-1	NA	NA	0	0	0	0	0	0	0	0	0	0	0	0	0	0	0	0	0	0	0	0
Colon	Confirmatory	05CO006	Colon.05CO006	darkgreen	yes	yes	yes	yes	yes	s3	k8	---	0	0	0	0	0	0	0	0	0	0	0	0	0	0	0	NA	NA	0	0	0	0	-2	0	0	0	0	0	0	0	0	0	0	0	0	0	0	0
Colon	Confirmatory	05CO011	Colon.05CO011	darkgreen	yes	yes	yes	yes	yes	s9	k7	---	0	0	0	0	0	0	1	0	0	0	0	0	0	1	0	NA	NA	0	0	0	1	0	1	0	0	0	0	0	0	0	0	0	0	0	0	0	1
Colon	Confirmatory	05CO029	Colon.05CO029	darkgreen	yes	yes	yes	yes	yes	s4	k5	---	-2	0	0	0	0	1	0	1	0	0	0	0	0	-2	0	NA	NA	0	0	0	0	-2	0	0	-2	-2	0	0	0	0	-2	0	0	0	0	0	0
Colon	Confirmatory	05CO033	Colon.05CO033	darkgreen	yes	yes	yes	yes	yes	s6	k3	---	0	0	0	0	0	0	0	0	0	0	0	0	0	2	0	NA	NA	0	0	0	0	0	0	1	0	0	0	0	0	0	0	0	0	0	0	0	0
Colon	Confirmatory	05CO034	Colon.05CO034	darkgreen	yes	yes	yes	yes	yes	s4	k10	---	-1	1	0	0	1	0	1	0	-1	0	0	0	-1	1	0	NA	NA	-1	-1	0	0	0	1	0	-1	0	0	-1	-1	0	0	-1	0	0	0	0	0
Colon	Confirmatory	05CO037	Colon.05CO037	darkgreen	yes	yes	yes	yes	yes	s9	k8	---	0	0	0	0	0	0	0	0	0	0	0	0	0	0	0	NA	NA	0	0	0	0	0	0	0	0	0	0	0	0	0	0	0	0	0	0	0	0
Colon	Confirmatory	05CO045	Colon.05CO045	darkgreen	yes	yes	yes	yes	no	s7	k6	---	NA	NA	NA	NA	NA	NA	NA	NA	NA	NA	NA	NA	NA	NA	NA	NA	NA	NA	NA	NA	NA	NA	NA	NA	NA	NA	NA	NA	NA	NA	NA	NA	NA	NA	NA	NA	NA
Colon	Confirmatory	05CO048	Colon.05CO048	darkgreen	yes	yes	yes	yes	yes	s9	k8	---	0	0	0	0	0	0	1	0	0	0	0	0	0	0	1	NA	NA	0	0	0	0	0	1	0	0	0	0	0	0	0	1	0	0	0	0	0	0
Colon	Confirmatory	05CO049	Colon.05CO049	darkgreen	yes	yes	yes	yes	yes	s9	k5	---	0	0	0	0	0	0	0	0	0	0	0	0	0	0	0	NA	NA	0	0	0	0	0	0	0	0	-2	0	0	0	0	0	0	0	0	0	0	0
Colon	Confirmatory	05CO050	Colon.05CO050	darkgreen	yes	yes	yes	yes	yes	s3	k5	---	0	0	0	0	0	0	0	0	0	0	0	0	0	0	0	NA	NA	0	0	0	0	0	0	0	0	0	0	0	0	0	0	0	0	0	0	0	0
Colon	Confirmatory	05CO053	Colon.05CO053	darkgreen	yes	yes	yes	yes	yes	s3	k5	---	-2	0	0	0	0	0	0	0	0	-2	0	0	0	0	0	NA	NA	0	0	0	-2	0	0	-2	0	0	0	0	0	0	0	0	0	-2	0	-2	0
Colon	Confirmatory	06CO002	Colon.06CO002	darkgreen	yes	yes	yes	yes	yes	s7	k6	---	0	0	0	0	0	0	0	0	0	0	0	0	0	0	0	NA	NA	-2	0	0	-2	0	0	-2	-2	-2	0	0	-2	0	0	-2	0	-2	0	0	0
Colon	Confirmatory	09CO015	Colon.09CO015	darkgreen	yes	yes	yes	yes	yes	s10	k5	---	0	0	0	0	0	0	0	0	0	0	0	0	0	0	0	NA	NA	0	0	0	0	0	1	0	0	0	0	0	0	0	0	0	0	0	0	0	0
Colon	Confirmatory	09CO018	Colon.09CO018	darkgreen	yes	yes	yes	yes	yes	s3	k5	---	0	0	0	0	-2	-2	0	-2	0	0	0	0	0	0	0	NA	NA	0	0	0	0	0	0	0	0	-2	0	0	0	0	0	0	0	-2	0	-2	0
Colon	Confirmatory	11CO005	Colon.11CO005	darkgreen	yes	yes	yes	yes	yes	s6	k7	---	0	0	0	0	0	0	0	0	0	0	0	0	0	0	0	NA	NA	0	0	0	0	0	0	0	0	0	0	0	0	0	0	0	0	0	0	0	0
Colon	Confirmatory	11CO008	Colon.11CO008	darkgreen	yes	yes	yes	yes	yes	s6	k6	---	0	0	0	0	-2	0	1	0	0	0	0	0	0	1	0	NA	NA	0	0	1	1	1	1	0	0	0	0	0	0	0	0	0	0	0	0	0	1
Colon	Confirmatory	11CO021	Colon.11CO021	darkgreen	yes	yes	yes	yes	yes	s8	k6	---	0	0	0	0	-1	-1	0	-1	0	-1	0	-1	-1	1	1	NA	NA	-1	0	0	0	0	0	0	0	-1	0	-1	-1	0	1	-1	0	0	0	0	0
Colon	Confirmatory	11CO022	Colon.11CO022	darkgreen	yes	yes	yes	yes	yes	s7	k7	---	0	0	0	0	0	0	1	0	0	-1	0	0	0	0	0	NA	NA	-1	0	0	1	0	1	-1	0	-1	0	0	0	-1	0	0	0	0	0	0	1
Colon	Confirmatory	11CO030	Colon.11CO030	darkgreen	yes	yes	yes	yes	yes	s6	k3	---	0	0	0	0	-1	0	0	0	0	0	0	0	0	-1	0	NA	NA	-1	0	0	0	0	0	-1	0	-1	0	0	0	0	0	0	0	0	0	0	0
Colon	Confirmatory	11CO031	Colon.11CO031	darkgreen	yes	yes	yes	yes	yes	s5	k3	---	0	0	0	0	-2	0	0	0	0	0	0	0	0	0	1	NA	NA	0	0	0	-2	0	0	0	0	0	0	0	0	0	1	0	0	0	0	0	0
Colon	Confirmatory	11CO032	Colon.11CO032	darkgreen	yes	yes	yes	yes	yes	s6	k7	---	0	0	0	-1	-1	-1	0	-1	0	-1	-1	-1	0	0	0	NA	NA	-1	0	1	0	0	0	0	0	-1	0	-1	-1	0	0	-1	2	-1	0	0	0
Colon	Confirmatory	11CO036	Colon.11CO036	darkgreen	yes	yes	yes	yes	yes	s5	k3	---	0	0	0	0	0	0	-2	0	0	0	0	0	0	0	0	NA	NA	0	0	0	-2	0	-2	0	-2	0	0	0	0	0	0	0	0	-2	0	0	0
Colon	Confirmatory	11CO037	Colon.11CO037	darkgreen	yes	yes	yes	yes	yes	s6	k7	---	0	0	0	0	-1	0	0	0	-1	0	-1	0	0	0	0	NA	NA	-1	0	0	-1	0	0	-1	-1	-1	0	-1	0	0	0	0	0	0	0	0	0
Colon	Confirmatory	11CO039	Colon.11CO039	darkgreen	yes	yes	yes	yes	yes	s9	k7	---	0	0	1	0	0	0	0	0	0	0	0	0	0	1	0	NA	NA	-1	0	0	0	0	0	1	0	-1	0	0	0	0	0	0	0	0	0	0	0
Colon	Confirmatory	11CO042	Colon.11CO042	darkgreen	yes	yes	yes	yes	yes	s9	k7	---	0	0	0	0	-1	0	0	0	0	0	0	0	-1	0	0	NA	NA	-1	0	-1	1	0	1	-1	-1	-1	0	-1	0	0	0	0	0	0	0	0	1
Colon	Confirmatory	11CO044	Colon.11CO044	darkgreen	yes	yes	yes	yes	yes	s5	k3	---	0	0	0	1	-1	0	0	0	0	0	0	0	0	-1	0	NA	NA	-1	0	0	0	0	0	0	0	-1	0	-1	0	0	0	0	0	0	1	0	0
Colon	Confirmatory	11CO045	Colon.11CO045	darkgreen	yes	yes	yes	yes	yes	s7	k6	---	0	0	0	0	0	0	0	0	0	0	0	0	0	0	0	NA	NA	-1	0	0	0	0	1	0	0	-1	0	0	0	0	0	0	0	0	0	0	0
Colon	Confirmatory	11CO048	Colon.11CO048	darkgreen	yes	yes	yes	yes	yes	s6	k3	---	0	0	0	0	0	0	0	0	0	0	0	0	0	0	0	NA	NA	0	0	0	0	0	0	0	0	0	0	0	0	0	0	0	0	0	0	0	0
Colon	Confirmatory	11CO053	Colon.11CO053	darkgreen	yes	yes	yes	yes	yes	s10	k7	---	0	-1	0	1	-1	0	1	0	0	-1	1	0	0	0	0	NA	NA	-1	0	0	1	0	1	0	0	-1	0	-1	0	-1	0	0	0	-1	0	0	1
Colon	Confirmatory	11CO054	Colon.11CO054	darkgreen	yes	yes	yes	yes	yes	s9	k3	---	0	0	0	1	0	0	0	0	0	0	0	0	0	0	0	NA	NA	-2	0	0	0	0	0	0	0	-2	0	0	0	0	0	0	0	0	0	0	0
Colon	Confirmatory	11CO058	Colon.11CO058	darkgreen	yes	yes	yes	yes	yes	s7	k7	---	0	0	0	0	0	-1	0	-1	0	-1	0	0	0	0	0	NA	NA	-1	0	0	0	0	0	0	0	-1	0	0	0	0	0	0	0	-1	0	0	0
Colon	Confirmatory	16CO002	Colon.16CO002	darkgreen	yes	yes	yes	yes	yes	s4	k7	---	0	0	0	-2	-2	0	0	0	0	0	-2	0	0	-2	1	NA	NA	0	0	0	0	0	1	0	-2	0	0	0	0	0	1	1	0	-2	0	0	1
Colon	Confirmatory	16CO011	Colon.16CO011	darkgreen	yes	yes	yes	yes	yes	s4	k10	---	0	0	0	0	-1	0	0	0	0	0	0	0	0	0	0	NA	NA	0	0	0	0	0	0	0	0	-1	0	-1	-1	0	1	-1	0	0	0	0	0
Colon	Confirmatory	20CO007	Colon.20CO007	darkgreen	yes	yes	yes	yes	yes	s4	k5	---	0	0	0	0	0	0	0	0	0	0	0	0	0	0	0	NA	NA	0	0	0	0	0	0	0	0	-1	0	0	0	0	0	0	0	0	0	0	0
Colon	Confirmatory	01CO005	Colon.01CO005	darkgreen	yes	yes	yes	yes	yes	s10	k5	---	0	0	0	0	-1	1	0	1	1	0	0	0	1	-1	0	NA	NA	0	0	0	0	0	0	0	0	0	0	-1	0	0	0	-1	0	0	0	0	0
Colon	Confirmatory	01CO014	Colon.01CO014	darkgreen	yes	yes	yes	yes	yes	s3	k5	---	0	0	0	0	0	0	0	0	0	0	0	0	0	0	1	NA	NA	0	0	0	0	0	0	0	0	0	0	0	0	0	1	0	0	0	0	0	0
Colon	Confirmatory	01CO015	Colon.01CO015	darkgreen	yes	yes	yes	yes	yes	s10	k10	---	0	0	0	0	0	0	1	0	0	0	0	0	0	0	0	NA	NA	-1	0	0	1	0	1	0	0	-1	1	0	0	0	0	0	0	0	0	-1	1
Colon	Confirmatory	01CO019	Colon.01CO019	darkgreen	yes	yes	yes	yes	yes	s4	k7	---	1	0	0	0	-1	0	0	0	0	0	0	0	0	0	0	NA	NA	-1	0	0	0	0	0	0	1	-1	1	0	0	0	0	0	0	0	0	0	0
Colon	Confirmatory	01CO022	Colon.01CO022	darkgreen	yes	yes	yes	yes	yes	s3	k3	---	0	0	2	0	0	0	0	0	0	0	0	0	0	0	0	NA	NA	2	0	2	0	0	0	0	0	0	2	0	0	0	2	0	0	0	0	0	0
Colon	Confirmatory	05CO020	Colon.05CO020	darkgreen	yes	yes	yes	yes	yes	s9	k5	---	0	0	0	0	0	0	0	0	0	-1	0	0	0	0	0	NA	NA	-1	0	-1	0	0	0	0	0	-1	0	0	-1	0	0	-1	0	0	0	0	0
Colon	Confirmatory	05CO028	Colon.05CO028	darkgreen	yes	yes	yes	yes	yes	s4	k5	---	0	0	0	0	0	0	0	0	0	0	0	0	0	0	0	NA	NA	0	0	0	1	0	1	0	0	0	0	0	0	0	0	0	0	0	0	0	1
Colon	Confirmatory	05CO044	Colon.05CO044	darkgreen	yes	yes	yes	yes	yes	s8	k3	---	0	0	0	0	0	0	0	0	0	0	0	0	0	0	0	NA	NA	0	0	0	0	0	0	0	0	0	0	0	0	0	0	0	0	0	0	0	0
Colon	Confirmatory	05CO047	Colon.05CO047	darkgreen	yes	yes	yes	yes	yes	s10	k10	---	0	0	1	0	-1	0	1	0	0	0	0	0	0	-1	0	NA	NA	-1	0	0	1	0	1	0	0	-1	1	-1	0	0	0	0	0	0	0	-1	1
Colon	Confirmatory	05CO054	Colon.05CO054	darkgreen	yes	yes	yes	yes	yes	s4	k5	---	0	0	0	0	-2	0	0	0	0	0	0	0	-2	1	0	NA	NA	0	0	0	1	0	0	0	0	-2	0	0	0	0	0	0	0	0	0	0	1
Colon	Confirmatory	09CO006	Colon.09CO006	darkgreen	yes	yes	yes	yes	yes	s4	k5	---	0	0	0	0	0	0	1	0	0	0	0	0	0	0	0	NA	NA	0	0	0	1	0	1	0	0	0	0	0	0	0	0	0	0	0	0	0	1
Colon	Confirmatory	09CO013	Colon.09CO013	darkgreen	yes	yes	yes	yes	yes	s8	k5	---	0	0	1	0	0	0	1	0	0	0	0	0	0	0	0	NA	NA	-1	0	1	1	0	1	0	0	-1	0	0	0	0	0	0	1	0	0	0	1
Colon	Confirmatory	09CO019	Colon.09CO019	darkgreen	yes	yes	yes	yes	yes	s5	k3	---	0	0	0	0	-1	0	0	0	0	0	0	0	0	0	0	NA	NA	-1	0	0	-1	0	0	0	0	-1	0	-1	-1	0	0	-1	0	0	0	0	0
Colon	Confirmatory	11CO007	Colon.11CO007	darkgreen	yes	yes	yes	yes	yes	s5	k3	---	0	0	0	2	0	0	0	0	0	0	2	0	0	0	0	NA	NA	0	0	0	0	0	0	0	0	0	0	0	0	0	0	0	0	0	0	0	0
Colon	Confirmatory	11CO010	Colon.11CO010	darkgreen	yes	yes	yes	yes	yes	s9	k7	---	0	0	-1	0	0	0	1	0	0	0	0	0	0	0	0	NA	NA	-1	0	0	1	0	1	0	0	-1	0	0	0	0	0	0	0	0	0	0	1
Colon	Confirmatory	11CO018	Colon.11CO018	darkgreen	yes	yes	yes	yes	yes	s2	k6	---	0	0	0	0	0	0	0	0	0	0	0	0	0	0	0	NA	NA	0	0	0	0	0	0	0	0	0	0	0	0	0	0	0	0	0	0	0	0
Colon	Confirmatory	11CO019	Colon.11CO019	darkgreen	yes	yes	yes	yes	yes	s4	k6	---	0	0	0	0	0	0	1	0	0	0	0	0	0	1	0	NA	NA	0	0	0	1	0	1	0	-1	0	0	0	0	0	0	1	0	0	0	0	1
Colon	Confirmatory	11CO020	Colon.11CO020	darkgreen	yes	yes	yes	yes	yes	s4	k5	---	0	0	0	0	-1	0	0	0	0	-1	0	0	0	1	1	NA	NA	-1	0	0	0	0	0	0	0	-1	0	0	0	0	0	0	0	-1	0	-1	0
Colon	Confirmatory	11CO027	Colon.11CO027	darkgreen	yes	yes	yes	yes	yes	s9	k7	---	0	0	0	0	0	0	1	0	0	0	0	0	0	1	0	NA	NA	-1	0	0	0	0	1	1	0	-1	0	0	-1	1	0	-1	0	0	0	0	1
Colon	Confirmatory	11CO033	Colon.11CO033	darkgreen	yes	yes	yes	yes	yes	s5	k3	---	0	0	0	0	0	0	0	0	0	0	0	0	0	0	0	NA	NA	0	0	2	0	0	0	0	0	0	0	0	0	0	0	0	0	0	0	0	0
Colon	Confirmatory	11CO043	Colon.11CO043	darkgreen	yes	yes	yes	yes	yes	s7	k6	---	0	0	0	0	-1	0	1	0	0	-1	1	0	0	0	0	NA	NA	-1	0	0	1	0	1	-1	0	-1	0	-1	0	0	0	0	0	0	0	0	1
Colon	Confirmatory	11CO047	Colon.11CO047	darkgreen	yes	yes	yes	yes	yes	s5	k3	---	0	0	0	0	0	0	0	0	0	0	0	0	0	0	0	NA	NA	-1	0	0	0	0	0	0	0	-1	0	0	0	0	0	0	0	0	0	0	0
Colon	Confirmatory	11CO051	Colon.11CO051	darkgreen	yes	yes	yes	yes	yes	s5	k3	---	0	0	0	0	0	0	0	0	0	0	0	0	0	0	0	NA	NA	0	0	0	0	0	0	0	0	0	0	0	0	0	0	0	0	0	0	0	0
Colon	Confirmatory	11CO052	Colon.11CO052	darkgreen	yes	yes	yes	yes	yes	s5	k3	---	0	0	0	0	0	0	0	0	0	0	0	0	0	0	0	NA	NA	0	0	0	0	0	0	0	0	0	0	0	0	0	0	0	0	0	0	0	0
Colon	Confirmatory	11CO057	Colon.11CO057	darkgreen	yes	yes	yes	yes	yes	s4	k6	---	0	0	0	0	0	0	0	0	0	0	1	0	0	0	0	NA	NA	0	0	0	0	0	0	0	0	0	0	0	0	0	0	0	0	0	0	0	0
Colon	Confirmatory	11CO061	Colon.11CO061	darkgreen	yes	yes	yes	yes	yes	s5	k3	---	0	0	0	0	0	0	0	0	0	0	0	0	0	2	0	NA	NA	0	0	0	0	0	0	0	0	0	0	0	0	0	0	0	0	0	0	0	0
Colon	Confirmatory	11CO062	Colon.11CO062	darkgreen	yes	yes	yes	yes	yes	s5	k3	---	0	0	0	0	0	0	0	0	0	0	-2	0	0	2	0	NA	NA	0	0	0	0	0	0	-2	0	0	0	0	0	0	0	0	-2	0	0	0	0
Colon	Confirmatory	11CO070	Colon.11CO070	darkgreen	yes	yes	yes	yes	yes	s5	k6	---	0	0	0	0	-2	0	0	0	0	0	0	0	0	0	0	NA	NA	0	0	0	0	0	0	0	0	0	0	0	0	0	0	0	0	0	0	0	0
Colon	Confirmatory	11CO072	Colon.11CO072	darkgreen	yes	yes	yes	yes	yes	s9	k10	---	0	0	0	0	-1	0	0	0	0	-1	0	0	0	0	0	NA	NA	-1	0	0	1	0	0	0	0	-1	0	-1	-1	0	0	-1	0	-1	0	0	1
Colon	Confirmatory	11CO077	Colon.11CO077	darkgreen	yes	yes	yes	yes	yes	s7	k6	---	0	0	0	0	-2	0	0	0	0	-2	0	0	0	0	0	NA	NA	-2	0	0	0	0	0	0	0	-2	0	0	0	0	0	0	0	0	0	0	0
Colon	Confirmatory	11CO079	Colon.11CO079	darkgreen	yes	yes	yes	yes	yes	s9	k7	---	0	0	0	0	-1	0	0	0	0	0	0	0	-1	-1	0	NA	NA	-1	0	0	0	0	0	0	0	-1	0	-1	-1	0	0	-1	0	0	0	-2	0
Colon	Confirmatory	16CO003	Colon.16CO003	darkgreen	yes	yes	yes	yes	yes	s6	k7	---	0	0	0	0	-2	0	0	0	0	0	0	0	-2	0	0	NA	NA	0	0	0	-2	0	-2	-2	-2	0	0	0	-2	0	0	-2	0	-2	0	0	0
Colon	Confirmatory	16CO006	Colon.16CO006	darkgreen	yes	yes	yes	yes	yes	s7	k6	---	0	0	0	0	-2	0	0	0	0	0	0	0	0	1	0	NA	NA	-2	0	0	0	0	1	-2	0	-2	0	-2	0	0	0	0	0	0	0	0	0
Colon	Confirmatory	20CO003	Colon.20CO003	darkgreen	yes	yes	yes	yes	yes	s6	k7	---	0	0	0	0	0	0	0	0	0	0	0	0	0	0	0	NA	NA	0	0	0	0	0	0	0	0	0	0	0	0	0	0	0	0	0	0	0	0
Colon	Confirmatory	21CO006	Colon.21CO006	darkgreen	yes	yes	yes	yes	yes	s7	k7	---	0	0	0	0	0	0	0	0	0	0	0	0	0	0	0	NA	NA	-2	0	0	-2	0	0	0	0	-2	0	0	-2	0	0	0	0	0	2	0	0
Colon	Confirmatory	21CO007	Colon.21CO007	darkgreen	yes	yes	yes	yes	yes	s10	k10	---	0	1	0	0	0	0	1	0	0	0	0	0	1	1	1	NA	NA	0	1	0	1	0	1	0	0	0	1	0	0	0	1	0	1	0	1	0	1
Colon	Confirmatory	22CO006	Colon.22CO006	darkgreen	yes	yes	yes	yes	yes	s5	k3	---	0	0	0	0	0	0	0	0	0	0	0	0	0	0	0	NA	NA	0	0	0	0	0	0	0	0	0	0	0	0	0	0	0	0	0	0	0	0
Colon	Confirmatory	27CO004	Colon.27CO004	darkgreen	yes	yes	yes	yes	yes	s9	k7	---	0	0	0	0	-1	0	0	0	0	-1	0	-1	0	0	0	NA	NA	-1	0	0	0	0	0	0	0	-1	0	-1	0	0	0	0	0	-1	0	-1	0
Renal	Discovery	C3L-00561	Renal.C3L-00561	yellow	yes	yes	yes	yes	yes	s2	k2	G4	-1	1	0	0	0	0	1	0	1	0	0	0	1	1	1	NA	NA	0	0	1	1	1	1	1	1	0	1	0	0	1	1	-1	1	0	1	0	1
Renal	Discovery	C3L-01287	Renal.C3L-01287	yellow	yes	yes	yes	yes	yes	s3	k2	G4	-1	0	0	0	0	0	1	0	-1	0	0	0	0	1	0	NA	NA	0	-1	0	1	1	1	1	-1	0	0	0	-1	1	0	-1	0	0	0	0	1
Renal	Discovery	C3L-01603	Renal.C3L-01603	yellow	yes	yes	yes	yes	yes	s8	k9	G2	-1	0	0	0	0	0	0	0	-1	0	0	0	0	0	0	NA	NA	0	0	0	0	0	0	1	-1	0	0	0	0	1	0	0	0	0	0	0	0
Renal	Discovery	C3N-01524	Renal.C3N-01524	yellow	yes	yes	yes	yes	yes	s8	k9	G3	-1	0	0	0	0	0	0	0	-1	0	0	0	0	0	0	NA	NA	0	0	0	0	0	0	1	-1	0	0	0	0	1	0	0	0	0	0	0	0
Renal	Discovery	C3L-00359	Renal.C3L-00359	yellow	yes	yes	yes	yes	yes	s4	k5	G1	0	1	0	0	0	0	0	0	0	0	0	0	0	0	0	NA	NA	0	0	0	0	0	0	0	0	0	1	0	0	0	0	0	0	0	0	0	0
Renal	Discovery	C3N-01214	Renal.C3N-01214	yellow	yes	yes	yes	yes	yes	s8	k9	G2	0	0	0	0	0	0	0	0	0	0	0	0	0	0	0	NA	NA	0	0	0	0	0	0	0	0	0	0	0	0	0	0	0	0	0	0	0	0
Renal	Discovery	C3N-00834	Renal.C3N-00834	yellow	yes	yes	yes	yes	yes	s7	k8	G1	-1	0	0	0	0	0	0	0	-1	0	0	0	0	0	0	NA	NA	0	0	0	0	0	0	0	-1	0	0	0	0	0	0	0	0	0	0	-1	0
Renal	Discovery	C3N-01261	Renal.C3N-01261	yellow	yes	yes	yes	yes	yes	s7	k7	G1	-1	0	0	0	0	0	0	0	-1	0	0	0	0	0	0	NA	NA	0	0	0	0	0	0	0	-1	0	0	0	0	0	0	0	0	0	1	0	0
Renal	Discovery	C3L-00917	Renal.C3L-00917	yellow	yes	yes	yes	yes	yes	s8	k9	G3	-2	0	0	0	0	0	0	0	-2	0	0	0	0	0	0	NA	NA	0	0	0	0	0	0	0	-2	0	0	0	0	0	0	0	0	0	-2	0	0
Renal	Discovery	C3L-01861	Renal.C3L-01861	yellow	yes	yes	yes	yes	yes	s8	k9	G3	-1	0	-1	0	0	0	0	0	-1	0	0	0	0	0	0	NA	NA	0	0	0	0	0	0	0	-1	0	0	0	-1	0	0	-1	0	0	-1	0	0
Renal	Discovery	C3L-01352	Renal.C3L-01352	yellow	yes	yes	yes	yes	yes	s7	k8	G2	-1	0	0	0	0	0	0	0	-1	0	0	0	0	0	0	NA	NA	0	0	0	0	0	0	0	-1	0	0	0	0	0	0	0	0	0	0	0	0
Renal	Discovery	C3N-00194	Renal.C3N-00194	yellow	yes	yes	yes	yes	yes	s8	k9	G3	-1	1	-1	0	0	0	-1	0	-1	0	0	0	0	0	0	NA	NA	0	0	0	-1	0	-1	1	-1	0	1	0	-1	1	0	-1	0	0	0	0	-1
Renal	Discovery	C3L-00010	Renal.C3L-00010	yellow	yes	yes	yes	yes	yes	s7	k8	G3	-1	0	0	0	0	0	0	0	-1	0	0	0	0	0	0	NA	NA	0	0	0	0	0	0	1	-1	0	0	0	-1	1	0	-1	0	0	0	0	0
Renal	Discovery	C3L-00607	Renal.C3L-00607	yellow	yes	yes	yes	yes	yes	s2	k2	G3	-1	0	-1	0	0	0	0	0	-1	0	0	0	0	0	0	NA	NA	0	0	0	0	0	0	1	-1	0	0	0	-1	1	0	-1	0	0	0	0	0
Renal	Discovery	C3N-00495	Renal.C3N-00495	yellow	yes	yes	yes	yes	yes	s8	k9	G2	-1	0	0	0	0	0	1	0	-1	0	0	0	0	0	0	NA	NA	0	0	0	1	0	1	0	-1	0	0	0	0	0	0	0	0	0	0	0	1
Renal	Discovery	C3N-00831	Renal.C3N-00831	yellow	yes	yes	yes	yes	yes	s8	k9	G2	-1	0	0	0	0	0	1	0	-1	0	0	0	0	0	0	NA	NA	0	0	0	1	0	1	1	-1	0	0	0	0	1	0	0	0	0	0	0	1
Renal	Discovery	C3L-01281	Renal.C3L-01281	yellow	yes	yes	yes	yes	yes	s7	k8	G4	-1	0	0	0	0	0	0	0	-1	0	0	0	0	0	0	NA	NA	0	0	0	0	0	0	1	-1	0	0	0	0	1	0	0	0	0	0	0	0
Renal	Discovery	C3N-01646	Renal.C3N-01646	yellow	yes	yes	yes	yes	yes	s2	k2	G3	-1	0	-1	0	0	0	0	0	-1	0	0	0	0	0	0	NA	NA	0	0	0	0	0	0	0	-1	0	0	0	-1	0	0	-1	0	0	1	0	0
Renal	Discovery	C3L-00791	Renal.C3L-00791	yellow	yes	yes	yes	yes	yes	s10	k8	G3	-1	0	0	0	0	0	0	0	-1	0	0	0	0	0	0	NA	NA	0	0	0	0	0	0	0	-1	0	0	0	0	0	0	0	0	0	0	0	0
Renal	Discovery	C3L-00369	Renal.C3L-00369	yellow	yes	yes	yes	yes	yes	s7	k8	G2	-1	0	0	-1	0	0	0	0	-1	0	-1	0	0	0	0	NA	NA	0	0	0	0	0	0	0	-1	0	0	0	0	0	0	0	0	0	0	0	0
Renal	Discovery	C3L-00183	Renal.C3L-00183	yellow	yes	yes	yes	yes	yes	s8	k9	G2	-1	0	0	0	0	0	0	0	-1	0	0	0	0	0	0	NA	NA	0	0	0	0	0	0	1	-1	0	0	0	0	1	-1	0	0	0	0	0	0
Renal	Discovery	C3N-01180	Renal.C3N-01180	yellow	yes	yes	yes	yes	yes	s4	k5	G2	0	0	0	0	0	0	0	0	0	0	0	0	0	0	0	NA	NA	0	0	0	0	0	0	0	0	0	0	0	0	0	0	0	0	0	0	0	0
Renal	Discovery	C3N-00168	Renal.C3N-00168	yellow	yes	yes	yes	yes	yes	s8	k9	G3	0	0	0	0	0	0	0	0	0	0	0	0	0	0	0	NA	NA	0	0	0	0	0	0	0	0	0	0	0	0	0	0	0	0	0	0	0	0
Renal	Discovery	C3L-00004	Renal.C3L-00004	yellow	yes	yes	yes	yes	yes	s10	k8	G3	-1	0	0	0	0	0	0	0	-1	0	0	0	0	0	0	NA	NA	0	-1	0	0	0	0	1	-1	0	0	0	-1	1	0	-1	0	0	0	0	0
Renal	Discovery	C3N-00150	Renal.C3N-00150	yellow	yes	yes	yes	yes	yes	s6	k7	G3	0	0	0	0	0	0	0	0	0	0	0	0	0	0	0	NA	NA	0	0	0	0	0	0	0	0	0	0	0	0	0	0	0	0	0	0	0	0
Renal	Discovery	C3N-00953	Renal.C3N-00953	yellow	yes	yes	yes	yes	yes	s2	k2	G3	-1	0	0	0	0	0	0	0	-1	0	0	0	0	0	0	NA	NA	0	-1	0	0	0	0	1	-1	0	0	0	-1	1	0	-1	0	0	0	0	0
Renal	Discovery	C3L-00097	Renal.C3L-00097	yellow	yes	yes	yes	yes	yes	s7	k7	G2	-1	0	0	0	1	0	1	0	-1	0	0	0	0	0	0	NA	NA	0	0	0	1	0	1	0	-1	0	0	0	0	0	0	0	0	0	0	0	1
Renal	Discovery	C3L-00583	Renal.C3L-00583	yellow	yes	yes	yes	yes	yes	s6	k7	G3	-1	0	0	0	0	0	1	0	-1	0	0	0	0	0	0	NA	NA	0	0	0	1	0	1	0	-1	0	0	0	0	0	0	0	0	0	-1	0	1
Renal	Discovery	C3N-01178	Renal.C3N-01178	yellow	yes	yes	yes	yes	yes	s10	k8	G2	-1	0	0	0	0	0	0	0	-1	0	0	0	0	0	0	NA	NA	0	0	0	0	0	0	1	-1	0	0	0	0	1	0	0	0	0	0	0	0
Renal	Discovery	C3L-00088	Renal.C3L-00088	yellow	yes	yes	yes	yes	yes	s7	k8	G2	-1	0	0	0	0	0	0	0	-1	0	0	0	0	0	0	NA	NA	0	0	0	0	0	0	1	-1	0	0	0	0	1	0	0	0	0	0	0	0
Renal	Discovery	C3N-00244	Renal.C3N-00244	yellow	yes	yes	yes	yes	yes	s7	k7	G2	-1	0	-1	-1	0	0	0	0	-1	0	-1	0	0	0	0	NA	NA	0	0	0	0	0	0	0	-1	0	0	0	0	0	0	0	0	0	1	0	0
Renal	Discovery	C3L-00908	Renal.C3L-00908	yellow	yes	yes	yes	yes	yes	s2	k5	G3	-1	0	0	0	0	0	0	0	-1	0	0	0	0	0	0	NA	NA	0	0	0	0	0	0	1	-1	0	0	0	-1	1	0	-1	0	0	0	0	0
Renal	Discovery	C3L-00814	Renal.C3L-00814	yellow	yes	yes	yes	yes	yes	s4	k5	G2	-1	1	0	0	0	0	0	0	-1	0	0	0	0	0	0	NA	NA	0	0	0	0	0	0	1	-1	0	1	0	0	1	0	0	0	0	0	0	0
Renal	Discovery	C3L-01885	Renal.C3L-01885	yellow	yes	yes	yes	yes	yes	s8	k9	G2	-2	0	0	0	0	0	0	0	-2	0	0	0	0	0	0	NA	NA	0	0	0	0	0	0	1	-2	0	0	0	-1	1	0	-1	0	0	-2	0	0
Renal	Discovery	C3L-00026	Renal.C3L-00026	yellow	yes	yes	yes	yes	yes	s4	k5	G3	-1	1	0	0	-1	0	1	0	-1	0	0	0	0	0	0	NA	NA	0	0	0	1	0	1	0	-1	0	1	-1	0	0	0	0	0	0	0	0	1
Renal	Discovery	C3L-00447	Renal.C3L-00447	yellow	yes	yes	yes	yes	yes	s8	k9	G3	-1	0	0	0	0	0	0	0	-1	0	0	0	0	0	0	NA	NA	0	0	0	0	0	0	0	-1	0	0	0	0	0	0	0	0	0	0	0	0
Renal	Discovery	C3N-00148	Renal.C3N-00148	yellow	yes	yes	yes	yes	yes	s7	k7	G2	-1	0	-1	0	0	0	1	0	-1	0	0	0	0	0	0	NA	NA	0	0	0	1	0	1	1	-1	0	0	0	-1	1	0	-1	0	0	0	0	1
Renal	Discovery	C3N-00246	Renal.C3N-00246	yellow	yes	yes	yes	yes	yes	s10	k9	G2	-1	1	0	0	0	0	0	0	-1	0	0	0	0	0	0	NA	NA	0	0	0	0	0	0	1	-1	0	1	0	0	1	0	0	0	0	1	0	0
Renal	Discovery	C3L-00416	Renal.C3L-00416	yellow	yes	yes	yes	yes	yes	s2	k2	G4	-2	0	-1	0	0	0	0	0	-2	-1	0	0	0	0	1	NA	NA	0	0	0	0	0	0	1	-2	0	0	0	-1	1	1	-1	0	1	0	0	0
Renal	Discovery	C3L-00096	Renal.C3L-00096	yellow	yes	yes	yes	yes	yes	s2	k2	G4	-1	0	-1	-1	0	0	-1	0	-1	0	-1	0	0	1	0	NA	NA	-1	0	-1	-1	1	-1	0	-1	-1	0	0	-1	0	0	-1	0	0	0	0	-1
Renal	Discovery	C3L-00765	Renal.C3L-00765	yellow	yes	yes	yes	yes	yes	s6	k7	G2	-1	0	0	0	0	0	0	0	-1	0	0	0	0	0	0	NA	NA	0	0	0	0	0	0	1	-1	0	0	0	0	1	0	0	0	0	0	0	0
Renal	Discovery	C3L-01836	Renal.C3L-01836	yellow	yes	yes	yes	yes	yes	s7	k7	G3	-2	0	0	0	0	0	0	0	-2	0	0	0	0	0	0	NA	NA	0	0	0	0	0	0	2	-2	0	0	0	0	2	0	0	0	0	0	0	0
Renal	Discovery	C3L-00902	Renal.C3L-00902	yellow	yes	yes	yes	yes	yes	s8	k9	G1	-1	0	0	0	0	0	0	0	-1	0	0	0	0	0	0	NA	NA	0	0	0	0	0	0	0	-1	0	0	0	0	0	0	0	0	0	0	0	0
Renal	Discovery	C3N-00646	Renal.C3N-00646	yellow	yes	yes	yes	yes	yes	s6	k7	G2	-1	0	0	0	0	0	0	0	-1	-1	0	-1	0	0	0	NA	NA	0	0	0	0	0	0	0	-1	0	0	0	0	0	-1	0	0	-1	0	0	0
Renal	Discovery	C3N-01175	Renal.C3N-01175	yellow	yes	yes	yes	yes	yes	s4	k5	G2	0	0	0	-1	0	-1	0	-1	0	-1	-1	-1	0	0	-1	NA	NA	-1	0	0	0	0	0	0	0	-1	0	0	0	0	-1	0	0	-1	0	-1	0
Renal	Discovery	C3L-00011	Renal.C3L-00011	yellow	yes	yes	yes	yes	yes	s3	k2	G4	-1	0	-1	0	0	0	0	0	-1	0	0	0	0	0	0	NA	NA	-1	0	0	0	0	0	1	-1	-1	0	0	-1	1	0	-1	0	0	0	0	0
Renal	Discovery	C3N-01200	Renal.C3N-01200	yellow	yes	yes	yes	yes	yes	s3	k2	G3	-1	0	0	0	0	0	0	0	-1	0	0	0	0	0	0	NA	NA	-1	-1	0	0	0	0	0	-1	-1	0	0	0	0	0	-2	0	0	0	-1	0
Renal	Discovery	C3N-00177	Renal.C3N-00177	yellow	yes	yes	yes	yes	yes	s4	k9	G2	0	0	0	0	0	0	0	0	0	0	0	0	0	0	0	NA	NA	0	0	0	0	0	0	1	0	0	0	0	0	1	0	0	0	0	0	0	0
Renal	Discovery	C3N-01176	Renal.C3N-01176	yellow	yes	yes	yes	yes	yes	s8	k9	G2	-1	0	0	0	0	0	0	0	-1	0	0	0	0	0	0	NA	NA	0	0	0	0	0	0	0	-1	0	0	0	0	0	0	0	0	0	0	0	0
Renal	Discovery	C3L-00103	Renal.C3L-00103	yellow	yes	yes	yes	yes	yes	s6	k7	G3	-1	0	0	0	0	0	0	0	-1	0	0	0	0	0	0	NA	NA	0	0	0	0	0	0	1	-1	0	0	0	-1	1	0	-1	0	0	0	-1	0
Renal	Discovery	C3N-01649	Renal.C3N-01649	yellow	yes	yes	yes	yes	yes	s7	k7	G2	-1	0	0	0	0	0	1	0	-1	0	0	0	0	0	0	NA	NA	0	0	0	1	0	1	0	-1	0	0	0	0	0	0	0	0	0	0	0	1
Renal	Discovery	C3N-01808	Renal.C3N-01808	yellow	yes	yes	yes	yes	yes	s8	k9	G2	-1	0	0	0	0	0	1	0	-1	0	0	0	0	0	1	NA	NA	0	0	0	1	0	1	0	-1	0	0	0	0	0	1	0	0	0	1	0	1
Renal	Discovery	C3N-00149	Renal.C3N-00149	yellow	yes	yes	yes	yes	yes	s3	k3	G3	0	0	0	-1	1	0	1	0	0	-1	-1	1	0	1	1	NA	NA	0	0	0	1	1	1	1	0	0	0	1	-1	1	1	-1	0	-1	0	1	1
Renal	Discovery	C3L-00817	Renal.C3L-00817	yellow	yes	yes	yes	yes	yes	s7	k7	G2	-1	0	0	0	0	0	0	0	-1	0	0	0	0	0	0	NA	NA	0	0	0	0	0	0	0	-1	0	0	0	0	0	0	0	0	0	0	0	0
Renal	Discovery	C3N-00573	Renal.C3N-00573	yellow	yes	yes	yes	yes	yes	s6	k7	G2	0	0	-1	0	0	0	1	0	0	0	0	0	0	0	0	NA	NA	0	0	0	1	0	1	1	0	0	0	0	0	1	0	0	0	0	0	0	1
Renal	Discovery	C3L-00581	Renal.C3L-00581	yellow	yes	yes	yes	yes	yes	s2	k2	G2	-1	-1	0	0	0	0	0	0	-1	-1	0	0	0	0	0	NA	NA	0	0	0	0	0	0	1	-1	0	0	0	-1	1	0	-1	0	-1	0	0	0
Renal	Discovery	C3L-01313	Renal.C3L-01313	yellow	yes	yes	yes	yes	yes	s2	k2	G4	-1	1	-1	0	0	0	0	0	-1	0	0	0	0	1	1	NA	NA	0	0	0	0	1	0	1	-1	0	1	0	0	1	1	-1	0	0	0	0	0
Renal	Discovery	C3L-00360	Renal.C3L-00360	yellow	yes	yes	yes	yes	yes	s4	k2	G3	0	0	0	0	0	0	0	0	0	0	0	0	0	0	0	NA	NA	0	0	0	0	0	0	1	0	0	0	0	0	1	0	0	0	0	0	0	0
Renal	Discovery	C3N-01361	Renal.C3N-01361	yellow	yes	yes	yes	yes	yes	s7	k7	G2	0	0	0	0	0	0	0	0	0	0	0	0	0	0	0	NA	NA	0	0	0	0	0	0	1	0	0	0	0	0	1	0	0	0	0	0	0	0
Renal	Discovery	C3N-01651	Renal.C3N-01651	yellow	yes	yes	yes	yes	yes	s4	k10	G3	-1	0	0	0	0	0	0	0	-1	0	0	0	0	0	0	NA	NA	0	0	0	0	0	0	0	-1	0	0	0	0	0	0	0	0	0	0	-1	0
Renal	Discovery	C3L-01302	Renal.C3L-01302	yellow	yes	yes	yes	yes	yes	s2	k3	G4	-1	0	-1	0	-1	0	1	0	-1	0	0	0	0	1	0	NA	NA	0	0	0	1	1	1	1	-1	0	0	-1	-1	1	0	-1	0	0	0	0	1
Renal	Discovery	C3L-00907	Renal.C3L-00907	yellow	yes	yes	yes	yes	yes	s8	k9	G2	-2	0	0	0	0	0	0	0	-2	0	0	0	0	0	0	NA	NA	0	0	0	0	0	0	1	-2	0	0	0	0	1	0	0	0	0	-2	0	0
Renal	Discovery	C3L-01607	Renal.C3L-01607	yellow	yes	yes	yes	yes	yes	s2	k2	G3	-1	0	0	0	0	0	0	0	-1	0	0	0	0	0	0	NA	NA	0	0	0	0	0	0	1	-1	0	0	0	-1	1	0	-1	0	0	-1	0	0
Renal	Discovery	C3L-00448	Renal.C3L-00448	yellow	yes	yes	yes	yes	yes	s7	k7	G2	-1	0	0	0	0	0	1	0	-1	0	0	0	0	1	0	NA	NA	0	0	0	1	1	1	0	-1	0	0	0	0	0	0	0	0	0	0	0	1
Renal	Discovery	C3L-01286	Renal.C3L-01286	yellow	yes	yes	yes	yes	yes	s4	k5	G3	-2	0	-1	-1	-1	0	1	0	-1	0	-1	-1	0	0	1	NA	NA	0	0	0	1	0	1	1	-1	0	0	-1	0	1	1	0	0	0	-1	-1	1
Renal	Discovery	C3N-01179	Renal.C3N-01179	yellow	yes	yes	yes	yes	yes	s7	k7	G2	-1	0	0	0	0	0	0	0	-1	0	0	0	0	0	0	NA	NA	0	0	0	0	0	0	0	-1	0	0	0	0	0	0	0	0	0	-1	0	0
Renal	Discovery	C3L-00606	Renal.C3L-00606	yellow	yes	yes	yes	yes	yes	s4	k8	G3	-1	1	0	0	0	0	0	0	-1	0	0	0	0	0	0	NA	NA	0	0	0	0	0	0	1	-1	0	1	0	0	1	0	0	0	0	0	0	0
Renal	Discovery	C3N-01648	Renal.C3N-01648	yellow	yes	yes	yes	yes	yes	s2	k2	G2	0	0	0	0	0	0	0	0	0	0	0	0	0	0	0	NA	NA	0	0	0	0	0	0	0	0	0	0	0	0	0	0	0	0	0	0	0	0
Renal	Discovery	C3N-00242	Renal.C3N-00242	yellow	yes	yes	yes	yes	yes	s4	k5	G2	-1	1	-1	-1	1	0	1	0	-1	0	-1	0	1	1	0	NA	NA	0	0	1	1	1	1	1	-1	0	1	1	0	1	0	-1	1	0	-1	0	1
Renal	Discovery	C3L-01882	Renal.C3L-01882	yellow	yes	yes	yes	yes	yes	s7	k3	G2	-1	0	0	0	0	0	0	0	-1	0	0	0	0	0	0	NA	NA	0	0	0	0	0	0	1	-1	0	0	0	0	1	0	0	0	0	0	0	0
Renal	Discovery	C3L-00418	Renal.C3L-00418	yellow	yes	yes	yes	yes	yes	s8	k9	G2	-1	0	0	0	0	0	0	0	-1	0	0	0	0	0	0	NA	NA	0	0	0	0	0	0	0	-1	0	0	0	0	0	0	0	0	0	0	0	0
Renal	Discovery	C3N-00733	Renal.C3N-00733	yellow	yes	yes	yes	yes	yes	s2	k8	G2	-1	1	-1	0	0	0	1	0	-1	0	0	0	0	0	1	NA	NA	0	0	0	1	0	1	1	-1	0	1	0	0	1	1	0	0	0	0	0	1
Renal	Discovery	C3N-00577	Renal.C3N-00577	yellow	yes	yes	yes	yes	yes	s4	k3	G3	0	0	0	0	0	0	0	0	0	0	0	0	0	0	0	NA	NA	0	0	0	0	0	0	0	0	0	0	0	0	0	0	0	0	0	0	0	0
Renal	Discovery	C3N-01522	Renal.C3N-01522	yellow	yes	yes	yes	yes	yes	s10	k8	G2	-1	0	0	0	0	0	0	0	-1	0	0	0	0	0	0	NA	NA	0	0	0	0	0	0	0	-1	0	0	0	0	0	0	0	0	0	0	-1	0
Renal	Discovery	C3L-00079	Renal.C3L-00079	yellow	yes	yes	yes	yes	yes	s3	k2	G3	1	1	0	0	-1	0	1	0	1	0	0	1	0	-1	0	NA	NA	0	0	0	1	0	1	1	1	0	-1	-1	0	1	0	0	0	0	1	1	1
Renal	Discovery	C3N-01220	Renal.C3N-01220	yellow	yes	yes	yes	yes	yes	s2	k3	G4	-1	0	0	0	0	0	0	0	-1	-1	0	0	0	0	0	NA	NA	0	0	0	0	0	0	1	-1	0	0	0	-1	1	0	0	0	-1	0	0	0
Renal	Discovery	C3L-00910	Renal.C3L-00910	yellow	yes	yes	yes	yes	yes	s8	k9	G3	-1	1	0	0	0	0	0	0	-1	0	0	0	0	1	1	NA	NA	0	0	0	0	1	0	1	-1	0	1	0	0	1	1	0	0	0	0	0	0
Renal	Discovery	C3L-01283	Renal.C3L-01283	yellow	yes	yes	yes	yes	yes	s2	k2	G3	-1	0	0	0	0	0	0	0	-1	0	0	0	0	0	0	NA	NA	0	0	0	0	0	0	0	-1	0	0	0	0	0	0	0	0	0	-1	0	0
Renal	Discovery	C3L-00813	Renal.C3L-00813	yellow	yes	yes	yes	yes	yes	s2	k9	G3	-1	0	-1	0	0	0	1	0	-1	0	0	0	0	0	0	NA	NA	0	0	0	1	0	1	0	-1	0	0	0	-1	0	0	-1	0	0	0	0	1
Renal	Discovery	C3L-01560	Renal.C3L-01560	yellow	yes	yes	yes	yes	yes	s8	k9	G3	-1	0	0	0	1	0	0	0	-1	0	0	0	0	0	0	NA	NA	0	0	0	0	0	0	0	-1	0	0	1	0	0	0	0	0	0	0	0	0
Renal	Discovery	C3L-01557	Renal.C3L-01557	yellow	yes	yes	yes	yes	yes	s7	k7	G3	-1	0	0	0	0	0	1	0	-1	0	0	0	0	0	1	NA	NA	-1	0	0	0	0	1	1	-1	-1	0	0	-1	1	1	-1	0	0	0	0	0
Renal	Discovery	C3L-00799	Renal.C3L-00799	yellow	yes	yes	yes	yes	yes	s2	k9	G2	-1	0	-1	0	0	0	0	0	-1	0	0	0	0	0	0	NA	NA	0	0	0	0	0	0	1	-1	0	0	0	0	1	0	0	0	0	0	0	0
Renal	Discovery	C3L-00796	Renal.C3L-00796	yellow	yes	yes	yes	yes	yes	s8	k9	G2	-1	0	0	0	0	0	0	0	-1	0	0	0	0	0	0	NA	NA	0	0	0	0	0	0	1	-1	0	0	0	-1	1	0	-1	0	0	0	0	0
Renal	Discovery	C3L-00792	Renal.C3L-00792	yellow	yes	yes	yes	yes	yes	s4	k9	G3	-1	0	0	0	0	0	0	0	-1	-1	0	-1	0	0	0	NA	NA	0	0	0	0	0	0	1	-1	0	0	0	-1	1	0	-1	0	-1	0	-1	0
Renal	Discovery	C3N-00832	Renal.C3N-00832	yellow	yes	yes	yes	yes	yes	s4	k5	G2	0	1	0	0	0	0	0	0	0	0	0	0	-1	0	0	NA	NA	0	0	0	0	0	0	0	0	0	1	0	0	0	0	-1	0	0	0	0	0
Renal	Discovery	C3L-01288	Renal.C3L-01288	yellow	yes	yes	yes	yes	yes	s7	k7	G1	0	1	0	0	0	0	0	0	0	0	0	0	0	0	0	NA	NA	0	0	0	0	0	0	1	0	0	1	0	-1	1	0	-1	0	0	0	0	0
Renal	Discovery	C3L-00766	Renal.C3L-00766	yellow	yes	yes	yes	yes	yes	s8	k9	G2	-1	0	0	0	0	0	0	0	-1	0	0	0	0	0	0	NA	NA	0	0	0	0	0	0	0	-1	0	0	0	0	0	0	0	0	0	0	0	0
Renal	Discovery	C3L-00610	Renal.C3L-00610	yellow	yes	yes	yes	yes	yes	s4	k8	G3	-1	0	0	0	0	0	1	0	-1	0	0	0	0	0	0	NA	NA	0	0	0	1	0	1	0	-1	0	0	0	0	0	0	0	0	0	0	0	1
Renal	Discovery	C3L-00800	Renal.C3L-00800	yellow	yes	yes	yes	yes	yes	s8	k9	G2	-1	0	0	0	0	0	0	0	-1	0	0	0	0	0	0	NA	NA	0	0	0	0	0	0	1	-1	0	0	0	0	1	0	0	0	0	0	0	0
Renal	Discovery	C3N-00154	Renal.C3N-00154	yellow	yes	yes	yes	yes	yes	s2	k2	G3	-1	0	-1	-1	-1	0	1	0	0	-1	-1	0	0	0	0	NA	NA	0	-1	0	1	0	1	0	-1	0	0	-1	-1	0	0	-1	0	-1	0	-1	1
Renal	Discovery	C3N-01213	Renal.C3N-01213	yellow	yes	yes	yes	yes	yes	s7	k7	G1	-2	0	0	0	0	0	1	0	-2	0	0	0	0	0	0	NA	NA	0	0	0	1	0	1	0	-2	0	0	0	0	0	0	0	0	0	0	0	1
Renal	Discovery	C3L-01553	Renal.C3L-01553	yellow	yes	yes	yes	yes	yes	s8	k9	G2	0	0	0	0	0	0	0	0	0	0	0	0	0	0	0	NA	NA	0	0	0	0	0	0	1	0	0	0	0	0	1	0	0	0	0	0	0	0
Renal	Discovery	C3L-00812	Renal.C3L-00812	yellow	yes	yes	yes	yes	yes	s7	k8	G2	-1	0	0	0	0	0	0	0	-1	0	0	0	0	0	0	NA	NA	0	0	0	0	0	0	1	-1	0	0	0	0	1	0	0	0	0	0	0	0
Renal	Discovery	C3L-00790	Renal.C3L-00790	yellow	yes	yes	yes	yes	yes	s8	k9	G2	0	0	0	0	0	0	0	0	0	0	0	0	0	0	0	NA	NA	0	0	0	0	0	0	0	0	0	0	0	0	0	0	0	0	0	0	0	0
Renal	Discovery	C3N-00313	Renal.C3N-00313	yellow	yes	yes	yes	yes	yes	s4	k5	G2	0	0	0	0	0	0	1	0	0	0	0	0	0	0	0	NA	NA	0	0	0	1	0	1	0	0	0	0	0	0	0	0	0	0	0	0	0	1
Renal	Discovery	C3N-00852	Renal.C3N-00852	yellow	yes	yes	yes	yes	yes	s4	k5	G3	-1	1	-1	-1	0	0	1	0	-1	0	-1	0	0	1	1	NA	NA	0	1	0	1	1	1	1	-1	0	1	0	-1	1	1	-1	0	0	1	0	1
Renal	Discovery	C3N-00437	Renal.C3N-00437	yellow	yes	yes	yes	yes	yes	s2	k3	G3	0	1	0	1	1	0	0	0	0	0	1	0	0	1	0	NA	NA	0	0	0	0	1	0	1	0	0	1	1	0	1	0	0	0	0	1	1	0
Renal	Discovery	C3N-00320	Renal.C3N-00320	yellow	yes	yes	yes	yes	yes	s7	k8	G2	-1	0	0	0	0	0	0	0	-1	-1	0	0	-1	0	0	NA	NA	0	0	0	0	0	0	1	-1	0	0	0	-1	1	0	0	0	-1	0	0	0
Renal	Discovery	C3N-00305	Renal.C3N-00305	yellow	yes	yes	yes	yes	yes	s6	k7	G1	-2	0	0	0	0	0	1	0	-2	0	0	0	0	0	0	NA	NA	0	0	0	1	0	1	1	-2	0	0	0	0	1	0	0	0	0	0	0	1
Renal	Discovery	C3N-00492	Renal.C3N-00492	yellow	yes	yes	yes	yes	yes	s4	k5	G3	0	0	0	-1	0	-1	0	-1	0	-1	-1	-1	0	0	-1	NA	NA	-1	0	0	0	0	0	0	0	-1	0	0	0	0	-1	0	0	-1	0	-1	0
Renal	Discovery	C3N-00435	Renal.C3N-00435	yellow	yes	yes	yes	yes	yes	s3	k3	G3	0	0	0	0	0	0	0	0	0	0	0	0	0	0	0	NA	NA	0	0	0	0	0	0	0	0	0	0	0	0	0	0	0	0	0	0	0	0
Renal	Discovery	C3N-00315	Renal.C3N-00315	yellow	yes	yes	yes	yes	yes	s2	k2	G3	0	0	0	0	0	0	0	0	0	0	0	0	0	0	0	NA	NA	0	0	0	0	0	0	0	0	0	0	0	0	0	0	0	0	0	0	0	0
Renal	Discovery	C3N-00317	Renal.C3N-00317	yellow	yes	yes	yes	yes	yes	s2	k2	G2	-1	1	-1	0	-1	0	1	0	-1	0	0	0	0	0	0	NA	NA	0	0	0	1	0	1	1	-1	0	1	-1	-1	1	0	-1	0	0	1	0	1
Renal	Discovery	C3N-00491	Renal.C3N-00491	yellow	yes	yes	yes	yes	yes	s4	k2	G2	0	0	0	0	0	0	0	0	0	0	0	0	0	0	0	NA	NA	0	0	0	0	0	0	0	0	0	0	0	0	0	0	0	0	0	0	0	0
Renal	Discovery	C3N-00314	Renal.C3N-00314	yellow	yes	yes	yes	yes	yes	s7	k7	G2	-1	0	0	0	0	0	1	0	-1	0	0	0	0	0	0	NA	NA	0	0	0	1	0	1	1	-1	0	0	0	0	1	0	0	0	0	0	0	1
Renal	Discovery	C3N-00380	Renal.C3N-00380	yellow	yes	yes	yes	yes	yes	s2	k1	G2	0	0	0	0	0	0	0	0	0	0	0	0	0	0	0	NA	NA	0	0	0	0	0	0	0	0	0	0	0	0	0	0	0	0	0	0	0	0
Renal	Discovery	C3N-00312	Renal.C3N-00312	yellow	yes	yes	yes	yes	yes	s1	k1	G3	-1	0	0	0	0	0	0	0	-1	-1	0	0	0	0	0	NA	NA	0	0	0	0	0	0	0	-1	0	0	0	-1	0	0	-1	0	-1	0	0	0
Renal	Discovery	C3N-00494	Renal.C3N-00494	yellow	yes	yes	yes	yes	yes	s1	k1	G2	-1	0	0	-1	0	0	0	0	-1	-1	-1	-1	-1	0	0	NA	NA	0	0	-1	0	0	0	0	-1	0	0	0	0	0	0	0	-1	-1	0	-1	0
Renal	Discovery	C3N-00390	Renal.C3N-00390	yellow	yes	yes	yes	yes	yes	s1	k1	G2	-1	1	0	0	0	0	1	0	-1	0	0	0	0	0	1	NA	NA	0	1	0	1	0	1	1	-1	0	1	0	-1	1	0	-1	0	0	0	0	1
Renal	Discovery	C3N-00310	Renal.C3N-00310	yellow	yes	yes	yes	yes	yes	s7	k1	G2	0	0	0	0	0	0	0	0	0	0	0	0	0	0	0	NA	NA	0	0	0	0	0	0	0	0	0	0	0	0	0	0	0	0	0	0	0	0
LUAD	Discovery	C3N-01799	LUAD.C3N-01799	purple	yes	yes	yes	yes	yes	s10	---	G2 Moderately differentiated	0	0	0	0	0	0	0	0	0	0	0	0	0	0	0	NA	NA	0	0	0	0	0	0	0	0	0	0	0	0	0	0	0	0	0	0	0	0
LUAD	Discovery	C3L-01890	LUAD.C3L-01890	purple	yes	yes	no	yes	yes	s8	---	G1 Well differentiated	0	0	0	0	0	0	0	0	0	0	0	0	0	0	1	NA	NA	0	0	0	0	0	0	0	0	0	0	0	0	0	1	0	0	0	0	0	0
LUAD	Discovery	C3N-00572	LUAD.C3N-00572	purple	yes	yes	yes	yes	yes	s6	---	G2 Moderately differentiated	-1	0	-1	0	0	0	0	0	-1	0	0	0	0	1	0	NA	NA	-1	0	0	0	-1	-1	0	-1	-1	0	0	0	0	0	0	0	-1	0	0	0
LUAD	Discovery	C3N-02423	LUAD.C3N-02423	purple	yes	yes	yes	yes	yes	s2	---	G3 Poorly differentiated	0	0	0	0	-1	1	0	1	0	-1	-1	-1	0	-1	0	NA	NA	-1	0	0	0	-1	0	-1	0	-1	0	-1	0	-1	0	0	-1	-1	0	-1	0
LUAD	Discovery	C3N-02729	LUAD.C3N-02729	purple	yes	yes	yes	yes	yes	s7	---	G3 Poorly differentiated	-1	0	-1	0	-1	0	0	0	-1	-1	0	-1	-1	1	0	NA	NA	-1	-1	1	0	-1	0	-1	-1	-1	0	-1	0	0	0	0	0	-1	-1	-1	0
LUAD	Discovery	C3L-00263	LUAD.C3L-00263	purple	yes	yes	yes	yes	yes	s5	---	G2 Moderately differentiated	0	0	0	0	0	0	0	0	0	0	0	0	0	0	0	NA	NA	0	0	0	0	0	0	0	0	0	0	0	0	0	0	0	0	0	0	0	0
LUAD	Discovery	C3N-01410	LUAD.C3N-01410	purple	yes	yes	yes	yes	yes	s10	---	G3 Poorly differentiated	-1	0	-1	0	-1	0	0	0	-1	-1	0	0	-1	1	0	NA	NA	0	1	-1	0	0	0	0	-1	1	-1	-1	1	0	0	1	0	-1	0	0	0
LUAD	Discovery	C3N-00578	LUAD.C3N-00578	purple	yes	yes	yes	yes	yes	s6	---	G2 Moderately differentiated	0	0	-1	0	-1	-1	0	-1	0	0	0	0	0	0	0	NA	NA	-1	-1	0	0	0	-1	0	0	-1	0	-1	1	0	0	1	-1	0	1	0	0
LUAD	Discovery	C3L-00893	LUAD.C3L-00893	purple	yes	yes	yes	yes	yes	s7	---	G1 Well differentiated	-1	0	0	0	0	0	0	0	0	0	0	0	0	-1	1	NA	NA	0	0	0	0	0	0	0	-1	0	0	0	0	0	1	0	0	0	0	0	0
LUAD	Discovery	C3N-01488	LUAD.C3N-01488	purple	yes	yes	yes	yes	yes	s2	---	G3 Poorly differentiated	0	0	0	0	0	0	1	0	0	0	0	0	1	1	1	NA	NA	0	0	0	1	0	1	0	0	0	0	0	0	0	1	0	0	0	0	0	1
LUAD	Discovery	C3N-01413	LUAD.C3N-01413	purple	yes	yes	yes	yes	yes	s10	---	G3 Poorly differentiated	0	1	1	1	0	1	1	1	0	1	1	1	0	-1	1	NA	NA	-1	0	2	1	0	1	1	0	-1	0	0	1	1	1	1	-1	1	0	0	1
LUAD	Discovery	C3N-01030	LUAD.C3N-01030	purple	yes	yes	yes	yes	yes	s2	---	G3 Poorly differentiated	0	-1	0	0	-1	1	1	1	0	-1	0	-1	0	0	1	NA	NA	-1	0	0	1	-1	1	-1	0	-1	-1	-1	-1	0	1	-1	0	-1	0	0	1
LUAD	Discovery	C3N-02588	LUAD.C3N-02588	purple	yes	yes	yes	yes	yes	s2	---	G3 Poorly differentiated	-1	0	-1	0	-1	1	0	1	-1	0	-1	0	-1	-1	1	NA	NA	-1	0	0	0	-1	0	0	-1	-1	0	-1	-1	1	1	-1	0	0	1	-1	0
LUAD	Discovery	C3N-00552	LUAD.C3N-00552	purple	yes	yes	yes	yes	yes	s4	---	G3 Poorly differentiated	0	0	0	0	0	0	0	0	0	0	0	0	0	0	-1	NA	NA	-1	0	0	0	0	0	1	0	0	0	0	0	1	0	0	0	0	0	0	0
LUAD	Discovery	C3L-01889	LUAD.C3L-01889	purple	yes	yes	yes	yes	yes	s9	---	G2 Moderately differentiated	0	0	0	0	0	-1	0	-1	0	0	0	0	-1	0	1	NA	NA	0	0	-1	0	0	0	0	0	0	0	0	0	0	1	0	-1	0	0	0	0
LUAD	Discovery	C3N-00169	LUAD.C3N-00169	purple	yes	yes	yes	yes	yes	s2	---	G2 Moderately differentiated	-1	0	1	-1	-1	1	1	1	-1	0	1	0	-1	-1	1	NA	NA	-1	1	0	1	-1	1	1	-1	-1	0	-1	1	0	1	1	0	0	1	-1	1
LUAD	Discovery	C3L-00422	LUAD.C3L-00422	purple	yes	yes	yes	yes	yes	s6	---	G3 Poorly differentiated	-1	1	-1	-1	-1	-1	0	-1	-1	-1	-1	-1	-1	-1	-1	NA	NA	-1	1	-1	0	-1	0	1	-1	-1	1	-1	0	1	-1	0	-1	-1	0	-1	0
LUAD	Discovery	C3L-00083	LUAD.C3L-00083	purple	yes	yes	yes	yes	yes	s6	---	G2 Moderately differentiated	0	0	0	0	0	0	0	0	0	0	0	0	0	0	0	NA	NA	0	0	0	0	0	0	0	0	0	0	0	0	0	0	0	0	0	0	0	0
LUAD	Discovery	C3N-00551	LUAD.C3N-00551	purple	yes	yes	yes	yes	yes	s2	---	G2 Moderately differentiated	0	0	0	0	1	1	1	1	0	0	0	0	0	0	1	NA	NA	0	1	0	1	0	1	-1	0	0	0	0	1	-1	1	0	0	0	1	0	1
LUAD	Discovery	C3N-01842	LUAD.C3N-01842	purple	yes	yes	yes	yes	yes	s10	---	G2 Moderately differentiated	-1	0	0	0	-1	0	0	0	-1	0	1	0	-1	0	1	NA	NA	-1	0	2	0	0	0	-1	-1	-1	0	1	1	-1	1	1	2	0	1	-1	0
LUAD	Discovery	C3N-02089	LUAD.C3N-02089	purple	yes	yes	yes	yes	yes	s10	---	G3 Poorly differentiated	-1	-1	-1	0	-1	0	-1	0	0	0	0	0	-1	1	0	NA	NA	0	1	0	0	1	-1	-1	-1	0	-1	-1	-1	-1	0	-1	0	0	0	-1	-1
LUAD	Discovery	C3L-01682	LUAD.C3L-01682	purple	yes	yes	yes	yes	yes	s6	---	G2 Moderately differentiated	0	0	0	0	0	0	0	0	0	0	0	0	0	0	0	NA	NA	0	0	0	0	0	0	1	0	0	0	0	0	1	0	0	0	0	0	0	0
LUAD	Discovery	C3N-01016	LUAD.C3N-01016	purple	yes	yes	yes	yes	yes	s10	---	G3 Poorly differentiated	0	0	0	1	0	1	0	1	0	0	1	2	0	-1	1	NA	NA	0	0	1	0	1	0	0	0	0	1	0	1	0	1	1	1	0	0	1	0
LUAD	Discovery	C3N-00580	LUAD.C3N-00580	purple	yes	yes	yes	yes	yes	s3	---	G2 Moderately differentiated	-1	0	-1	1	-1	0	1	0	-1	0	1	0	-1	-1	1	NA	NA	-2	0	-1	1	-1	1	1	-1	-2	0	-1	1	1	1	-1	-1	1	0	0	1
LUAD	Discovery	11LU013	LUAD.11LU013	purple	yes	yes	yes	yes	yes	s2	---	GX Grade cannot be assessed	-1	1	1	1	0	0	1	0	-1	-1	-1	-1	1	1	1	NA	NA	-1	1	0	1	1	1	1	-1	-1	1	0	2	1	1	2	0	-1	-1	-1	1
LUAD	Discovery	C3N-02000	LUAD.C3N-02000	purple	yes	yes	yes	yes	yes	s7	---	G2 Moderately differentiated	-1	1	0	0	-1	0	0	0	-1	0	0	0	-1	1	1	NA	NA	-1	0	-1	0	0	0	0	-1	-1	1	-1	1	1	1	0	-1	0	-1	-1	0
LUAD	Discovery	C3N-01489	LUAD.C3N-01489	purple	yes	yes	yes	yes	yes	s2	---	G3 Poorly differentiated	0	-1	-1	0	0	0	0	0	0	0	0	0	-1	-1	0	NA	NA	-1	0	0	0	0	0	0	0	-1	-1	0	0	0	0	0	0	0	0	0	0
LUAD	Discovery	C3N-00737	LUAD.C3N-00737	purple	yes	yes	yes	yes	yes	s10	---	G2 Moderately differentiated	-1	0	0	0	0	0	0	0	0	0	0	0	0	0	0	NA	NA	0	0	0	0	0	0	0	-1	0	0	0	0	0	-1	0	0	0	1	0	0
LUAD	Discovery	C3N-01405	LUAD.C3N-01405	purple	yes	yes	yes	yes	yes	s3	---	G3 Poorly differentiated	1	-1	0	1	-1	1	0	1	0	0	1	0	-1	-1	0	NA	NA	-1	0	-1	0	1	0	-1	0	-1	-1	-1	0	-1	0	0	-1	-1	1	-1	0
LUAD	Discovery	C3N-01416	LUAD.C3N-01416	purple	yes	yes	yes	yes	yes	s5	---	G2 Moderately differentiated	-1	0	1	0	0	0	0	0	0	0	0	0	0	-1	1	NA	NA	0	0	0	0	-1	0	0	-1	0	0	0	0	0	1	0	0	0	0	-1	0
LUAD	Discovery	C3N-02149	LUAD.C3N-02149	purple	yes	yes	yes	yes	yes	s2	---	G2 Moderately differentiated	0	0	0	0	0	1	1	1	0	0	1	2	0	1	1	NA	NA	0	1	0	1	2	1	0	0	0	0	0	1	0	1	0	0	0	1	1	1
LUAD	Discovery	C3N-02424	LUAD.C3N-02424	purple	yes	yes	yes	yes	yes	s2	---	G3 Poorly differentiated	0	0	0	0	0	0	0	0	0	0	0	0	0	0	0	NA	NA	0	0	0	0	0	0	0	0	0	0	0	0	0	0	0	0	0	0	0	0
LUAD	Discovery	C3L-00279	LUAD.C3L-00279	purple	yes	yes	yes	yes	yes	s6	---	G2 Moderately differentiated	0	0	0	0	0	0	0	0	0	0	0	0	0	0	0	NA	NA	0	0	0	0	0	0	0	0	0	0	0	0	0	0	0	1	0	0	0	0
LUAD	Discovery	C3L-00095	LUAD.C3L-00095	purple	yes	yes	yes	yes	yes	s6	---	G2 Moderately differentiated	0	0	0	0	0	0	0	0	0	0	0	0	0	0	0	NA	NA	0	0	0	0	0	0	0	0	0	0	0	0	0	0	0	0	0	0	0	0
LUAD	Discovery	C3N-02572	LUAD.C3N-02572	purple	yes	yes	yes	yes	yes	s7	---	G3 Poorly differentiated	-1	1	0	1	0	1	1	1	-1	1	0	1	0	-1	1	NA	NA	-1	0	1	1	-1	1	1	-1	-1	1	0	1	1	1	1	-1	1	-1	-1	1
LUAD	Discovery	C3N-00559	LUAD.C3N-00559	purple	yes	yes	yes	yes	yes	s9	---	G2 Moderately differentiated	-1	1	-1	1	0	-1	1	-1	-1	0	1	0	-1	1	1	NA	NA	-1	-1	0	1	0	1	0	-1	-1	1	-1	1	0	1	1	1	0	1	-1	1
LUAD	Discovery	C3N-00545	LUAD.C3N-00545	purple	yes	yes	yes	yes	yes	s6	---	G2 Moderately differentiated	0	0	0	0	0	0	0	0	0	0	0	0	0	0	0	NA	NA	0	0	0	0	0	0	0	0	0	0	0	0	0	0	0	0	0	0	0	0
LUAD	Discovery	11LU016	LUAD.11LU016	purple	yes	yes	yes	yes	yes	s3	---	GX Grade cannot be assessed	0	-1	0	0	-1	0	1	0	0	0	0	0	0	-1	1	NA	NA	-1	0	0	1	0	1	-1	0	-1	0	-1	1	-1	0	0	0	0	0	-1	1
LUAD	Discovery	C3L-02345	LUAD.C3L-02345	purple	yes	yes	yes	yes	yes	s6	---	G2 Moderately differentiated	-1	0	-1	0	0	0	0	0	-1	-1	1	-1	-1	0	1	NA	NA	0	-1	0	0	0	0	0	-1	0	0	0	0	0	1	0	0	-1	-1	0	0
LUAD	Discovery	C3L-00093	LUAD.C3L-00093	purple	yes	yes	yes	yes	yes	s5	---	G2 Moderately differentiated	0	0	0	0	0	1	1	1	0	0	0	0	0	0	0	NA	NA	-1	0	2	1	0	1	1	0	-1	0	0	-1	1	0	-1	2	0	0	0	1
LUAD	Discovery	C3L-00510	LUAD.C3L-00510	purple	yes	yes	yes	yes	yes	s1	---	G1 Well differentiated	0	0	0	0	-1	0	0	0	0	0	0	0	-1	0	1	NA	NA	-1	0	-1	1	0	0	0	0	-1	0	-1	0	0	1	0	-1	0	0	-1	1
LUAD	Discovery	C3L-00913	LUAD.C3L-00913	purple	yes	yes	yes	yes	yes	s8	---	G2 Moderately differentiated	0	0	0	0	0	0	0	0	0	0	0	0	-1	0	0	NA	NA	0	0	0	0	0	0	0	0	0	0	0	0	0	0	0	0	0	0	0	0
LUAD	Discovery	11LU022	LUAD.11LU022	purple	yes	yes	yes	yes	yes	s1	---	GX Grade cannot be assessed	-1	-1	1	1	-1	1	1	1	-1	-2	1	1	-1	0	2	NA	NA	-1	-1	1	1	0	1	0	-1	-1	0	-1	1	0	1	1	0	-2	1	0	1
LUAD	Discovery	C3L-00412	LUAD.C3L-00412	purple	yes	yes	yes	yes	yes	s6	---	G2 Moderately differentiated	0	0	0	0	0	0	0	0	0	0	0	0	0	0	0	NA	NA	0	0	0	0	0	0	0	0	0	0	0	0	0	0	0	0	0	0	0	0
LUAD	Discovery	C3N-01415	LUAD.C3N-01415	purple	yes	yes	yes	yes	no	s4	---	G2 Moderately differentiated	NA	NA	NA	NA	NA	NA	NA	NA	NA	NA	NA	NA	NA	NA	NA	NA	NA	NA	NA	NA	NA	NA	NA	NA	NA	NA	NA	NA	NA	NA	NA	NA	NA	NA	NA	NA	NA
LUAD	Discovery	C3N-00549	LUAD.C3N-00549	purple	yes	yes	yes	yes	yes	s10	---	G3 Poorly differentiated	-1	1	-1	1	-1	1	0	1	-1	-1	1	-1	-1	1	1	NA	NA	1	1	0	0	1	0	1	-1	1	1	-1	0	1	1	0	0	-1	-1	0	0
LUAD	Discovery	C3N-02433	LUAD.C3N-02433	purple	yes	yes	yes	yes	yes	s7	---	G2 Moderately differentiated	-1	1	-1	0	1	1	1	1	-1	1	0	1	0	0	1	NA	NA	0	0	0	1	0	1	1	-1	0	1	1	0	0	1	0	0	1	1	-1	1
LUAD	Discovery	C3N-01021	LUAD.C3N-01021	purple	yes	yes	yes	yes	yes	s7	---	G2 Moderately differentiated	0	1	0	0	0	0	0	0	0	1	0	1	0	0	1	NA	NA	0	0	0	0	0	0	0	0	0	1	0	0	-1	1	0	0	1	0	0	0
LUAD	Discovery	C3N-00203	LUAD.C3N-00203	purple	yes	yes	yes	yes	yes	s3	---	G3 Poorly differentiated	0	-1	-1	0	-1	-1	2	-1	-1	-1	0	-1	0	0	1	NA	NA	-1	0	1	2	0	1	0	-1	0	1	-1	-1	-1	-1	-1	0	-1	1	0	2
LUAD	Discovery	C3L-01330	LUAD.C3L-01330	purple	yes	yes	yes	yes	yes	s7	---	G2 Moderately differentiated	-1	1	-1	1	-1	0	0	0	-1	1	1	1	-1	0	0	NA	NA	-1	0	-1	0	0	0	1	-1	-1	1	-1	0	1	0	0	-1	1	-1	0	0
LUAD	Discovery	C3N-00574	LUAD.C3N-00574	purple	yes	yes	yes	yes	yes	s8	---	G2 Moderately differentiated	-1	0	-1	0	0	0	0	0	-1	0	0	0	-1	0	0	NA	NA	0	0	0	0	0	0	0	-1	0	0	0	0	0	0	0	0	0	0	-1	0
LUAD	Discovery	11LU035	LUAD.11LU035	purple	yes	yes	yes	yes	yes	s1	---	GX Grade cannot be assessed	0	0	0	0	0	1	1	1	0	0	0	0	-1	0	0	NA	NA	-1	1	-1	1	0	2	0	0	-1	0	0	0	0	0	0	-1	0	0	0	1
LUAD	Discovery	C3N-01071	LUAD.C3N-01071	purple	yes	yes	yes	yes	yes	s2	---	G2 Moderately differentiated	1	0	0	1	0	1	0	1	0	0	0	0	0	1	0	NA	NA	0	0	0	0	0	0	-1	1	0	0	0	1	-1	0	0	0	0	1	0	0
LUAD	Discovery	C3N-00550	LUAD.C3N-00550	purple	yes	yes	yes	yes	yes	s4	---	G2 Moderately differentiated	0	1	-1	1	0	1	1	1	0	0	1	0	0	0	1	NA	NA	-1	1	0	1	0	0	0	0	-1	1	0	1	0	1	1	0	0	0	0	1
LUAD	Discovery	C3N-00167	LUAD.C3N-00167	purple	yes	yes	yes	yes	yes	s7	---	G2 Moderately differentiated	0	1	-1	0	-1	1	0	1	0	0	0	1	0	-1	1	NA	NA	-1	0	0	0	0	0	1	0	-1	1	-1	0	1	1	0	0	1	0	0	0
LUAD	Discovery	C3L-00001	LUAD.C3L-00001	purple	yes	yes	yes	yes	yes	s7	---	G3 Poorly differentiated	-1	1	-1	0	-1	0	0	0	-1	1	0	1	0	1	0	NA	NA	-1	0	-1	0	-1	0	1	-1	-1	1	-1	1	1	1	-1	-1	1	0	-1	0
LUAD	Discovery	C3N-01074	LUAD.C3N-01074	purple	yes	yes	yes	yes	yes	s10	---	G3 Poorly differentiated	-1	0	-1	1	-1	0	0	0	-1	0	1	0	-1	2	0	NA	NA	-1	0	0	0	0	0	-1	-1	-1	0	-1	2	-1	0	-1	0	-1	-1	1	0
LUAD	Discovery	C3L-01632	LUAD.C3L-01632	purple	yes	yes	yes	yes	yes	s6	---	G3 Poorly differentiated	0	0	0	0	0	0	0	0	0	0	0	0	0	0	1	NA	NA	0	0	0	0	0	0	0	0	0	0	0	0	0	1	0	0	0	0	0	0
LUAD	Discovery	C3N-02155	LUAD.C3N-02155	purple	yes	yes	yes	yes	yes	s10	---	G3 Poorly differentiated	-1	0	-1	0	-1	1	0	1	-1	0	2	0	-1	0	2	NA	NA	-1	-1	0	0	0	0	1	-1	0	-1	-1	1	1	2	2	0	0	1	-1	0
LUAD	Discovery	C3N-00217	LUAD.C3N-00217	purple	yes	yes	yes	yes	yes	s10	---	G2 Moderately differentiated	-1	-1	-1	1	-1	0	0	0	-1	-1	1	1	-1	0	1	NA	NA	-1	-1	0	-1	0	-1	0	-1	-1	1	-1	1	0	1	1	0	-1	0	0	0
LUAD	Discovery	C3N-02002	LUAD.C3N-02002	purple	yes	yes	yes	yes	yes	s7	---	G2 Moderately differentiated	0	0	1	0	-1	0	0	0	0	0	0	0	-1	1	1	NA	NA	-1	-1	0	0	-1	0	0	0	-1	0	-1	0	1	1	0	0	0	-1	0	0
LUAD	Discovery	C3N-02145	LUAD.C3N-02145	purple	yes	yes	yes	yes	yes	s7	---	G2 Moderately differentiated	-1	1	-1	0	-1	0	-1	1	-1	-1	0	0	-1	-1	0	NA	NA	-1	0	-1	0	-1	-1	0	-1	-1	1	-1	0	0	0	0	-1	1	-1	-1	0
LUAD	Discovery	C3N-02586	LUAD.C3N-02586	purple	yes	yes	yes	yes	yes	s7	---	G2 Moderately differentiated	0	0	0	0	1	0	0	0	0	0	0	0	0	0	0	NA	NA	0	0	0	0	0	0	0	0	0	0	1	0	0	0	0	0	0	0	0	0
LUAD	Discovery	C3L-02219	LUAD.C3L-02219	purple	yes	yes	yes	yes	yes	s2	---	G2 Moderately differentiated	-1	1	-1	0	0	0	1	0	-1	0	0	0	0	1	1	NA	NA	0	-1	0	-1	0	-1	0	-1	0	1	0	0	0	0	0	0	0	0	0	-1
LUAD	Discovery	C3N-00180	LUAD.C3N-00180	purple	yes	yes	yes	yes	yes	s10	---	G3 Poorly differentiated	-1	0	-1	0	0	-1	0	-1	0	0	1	0	-1	0	-1	NA	NA	-1	1	0	0	0	0	0	1	-1	0	0	1	0	-1	1	0	0	-1	0	0
LUAD	Discovery	C3L-01862	LUAD.C3L-01862	purple	yes	yes	yes	yes	yes	s6	---	G2 Moderately differentiated	0	0	0	0	0	0	0	0	0	0	0	0	-1	-1	1	NA	NA	0	0	0	0	0	0	0	0	0	0	0	0	0	1	0	0	0	-1	0	0
LUAD	Discovery	C3N-00704	LUAD.C3N-00704	purple	yes	yes	yes	yes	yes	s9	---	G2 Moderately differentiated	-1	1	0	0	-1	0	1	0	-1	0	0	0	-1	-1	1	NA	NA	-1	0	-1	1	-1	-1	0	-1	-1	1	-1	1	0	0	-1	-1	0	0	0	1
LUAD	Discovery	C3N-02158	LUAD.C3N-02158	purple	yes	yes	yes	yes	yes	s4	---	G2 Moderately differentiated	-1	0	-1	-1	-1	-1	0	-1	-1	0	-1	0	-1	0	0	NA	NA	-1	0	-1	0	0	0	0	-1	-1	0	-1	0	0	0	0	-1	0	-1	-1	0
LUAD	Discovery	C3N-02421	LUAD.C3N-02421	purple	yes	yes	yes	yes	yes	s7	---	G3 Poorly differentiated	0	0	0	0	0	1	1	1	0	0	0	0	0	-1	1	NA	NA	-1	-1	0	1	0	1	1	0	-1	0	-1	0	1	1	0	0	0	0	0	1
LUAD	Discovery	C3N-00556	LUAD.C3N-00556	purple	yes	yes	yes	yes	yes	s2	---	G3 Poorly differentiated	0	0	0	0	0	0	0	0	0	0	0	0	-1	0	1	NA	NA	-1	0	0	0	1	0	0	0	-1	0	0	0	0	-1	0	0	0	1	0	0
LUAD	Discovery	C3N-00294	LUAD.C3N-00294	purple	yes	yes	yes	yes	yes	s3	---	GX Grade cannot be assessed	0	0	0	0	0	1	1	0	0	0	0	0	1	0	1	NA	NA	-1	0	0	1	0	1	1	0	-1	0	0	0	0	1	0	0	0	0	0	1
LUAD	Discovery	C3N-01072	LUAD.C3N-01072	purple	yes	yes	yes	yes	yes	s10	---	G3 Poorly differentiated	0	1	0	0	0	0	0	0	0	0	0	0	1	0	0	NA	NA	-1	0	-1	0	0	0	0	0	-1	1	0	0	0	0	0	-1	-1	1	0	0
LUAD	Discovery	C3L-00094	LUAD.C3L-00094	purple	yes	yes	yes	yes	yes	s10	---	G3 Poorly differentiated	-1	0	0	0	-1	1	0	1	-1	-1	0	-1	-1	0	1	NA	NA	0	0	1	0	1	0	-1	-1	0	0	1	-1	-1	1	-1	1	-1	-1	0	0
LUAD	Discovery	C3L-00144	LUAD.C3L-00144	purple	yes	yes	yes	yes	yes	s10	---	G2 Moderately differentiated	0	0	0	1	1	1	0	1	0	0	1	0	0	1	1	NA	NA	0	1	1	0	0	1	1	0	0	0	1	0	0	1	0	1	0	1	0	0
LUAD	Discovery	C3N-00223	LUAD.C3N-00223	purple	yes	yes	yes	yes	yes	s7	---	G2 Moderately differentiated	0	0	0	0	0	0	0	0	0	0	0	0	0	0	1	NA	NA	0	0	0	0	0	0	0	0	0	0	0	0	0	0	0	0	0	0	0	0
LUAD	Discovery	C3N-02380	LUAD.C3N-02380	purple	yes	yes	yes	yes	yes	s7	---	G2 Moderately differentiated	-1	0	-1	1	0	1	0	1	-1	0	1	0	0	0	1	NA	NA	-1	0	0	0	0	0	2	-1	-1	0	0	0	1	1	0	0	0	0	0	0
LUAD	Discovery	C3L-01924	LUAD.C3L-01924	purple	yes	yes	yes	yes	yes	s9	---	G2 Moderately differentiated	0	0	0	0	-1	1	1	1	0	0	0	0	0	0	1	NA	NA	-1	0	0	1	0	1	0	0	-1	0	-1	0	0	1	0	0	0	0	0	1
LUAD	Discovery	C3N-00433	LUAD.C3N-00433	purple	yes	yes	yes	yes	yes	s2	---	G3 Poorly differentiated	0	0	0	0	0	0	0	0	0	0	0	0	0	0	0	NA	NA	0	0	0	0	0	0	0	0	0	0	0	0	0	0	0	0	0	0	0	0
LUAD	Discovery	C3L-01683	LUAD.C3L-01683	purple	yes	yes	yes	yes	yes	s2	---	G3 Poorly differentiated	0	0	0	0	0	0	0	0	0	0	0	0	0	0	0	NA	NA	0	0	0	0	0	0	0	0	0	0	0	0	0	0	0	0	0	0	0	0
LUAD	Discovery	C3N-00293	LUAD.C3N-00293	purple	yes	yes	yes	yes	yes	s7	---	GX Grade cannot be assessed	0	0	0	0	0	0	0	0	0	0	0	0	0	0	0	NA	NA	0	0	0	0	0	0	0	0	0	0	0	0	0	0	0	0	0	0	0	0
LUAD	Discovery	C3L-00009	LUAD.C3L-00009	purple	yes	yes	yes	yes	yes	s5	---	G2 Moderately differentiated	-1	-1	-1	0	-1	1	0	1	-1	0	0	0	0	1	0	NA	NA	0	0	1	0	1	0	0	-1	0	0	0	1	0	0	0	0	0	1	0	0
LUAD	Discovery	C3N-00546	LUAD.C3N-00546	purple	yes	yes	yes	yes	yes	s2	---	G3 Poorly differentiated	0	0	0	1	0	0	1	0	0	0	-1	0	0	0	1	NA	NA	-1	0	0	1	0	1	0	0	-1	0	0	0	0	1	0	0	0	0	-1	1
LUAD	Discovery	C3N-01414	LUAD.C3N-01414	purple	yes	yes	yes	yes	yes	s10	---	G2 Moderately differentiated	0	0	0	0	-1	1	0	1	0	0	0	0	0	1	1	NA	NA	0	0	0	0	1	0	0	0	0	0	-1	0	0	1	0	0	0	0	0	0
LUAD	Discovery	C3N-02087	LUAD.C3N-02087	purple	yes	yes	yes	yes	yes	s2	---	G3 Poorly differentiated	0	0	0	0	0	0	0	0	0	0	0	0	0	0	0	NA	NA	0	0	0	0	0	0	0	0	0	0	0	0	0	0	0	0	0	0	0	0
LUAD	Discovery	C3L-00140	LUAD.C3L-00140	purple	yes	yes	yes	yes	yes	s9	---	G1 Well differentiated	0	0	0	1	0	0	0	0	0	0	1	0	-1	0	1	NA	NA	0	0	-1	0	0	0	0	0	0	0	0	0	0	1	0	-1	0	1	0	0
LUAD	Discovery	C3N-02529	LUAD.C3N-02529	purple	yes	yes	yes	yes	yes	s4	---	G3 Poorly differentiated	1	0	1	1	-1	0	1	0	0	0	1	0	0	0	1	NA	NA	-1	0	0	1	0	1	1	0	1	1	-1	1	1	1	-1	0	0	1	0	1
LUAD	Discovery	C3L-00368	LUAD.C3L-00368	purple	yes	yes	yes	yes	yes	s7	---	G1 Well differentiated	0	1	0	0	0	0	0	0	0	0	0	0	0	-1	1	NA	NA	-1	0	0	0	0	0	1	0	-1	0	0	0	1	1	0	0	0	0	0	0
LUAD	Discovery	C3N-02067	LUAD.C3N-02067	purple	yes	yes	yes	yes	yes	s4	---	G2 Moderately differentiated	0	1	0	1	0	0	1	0	0	0	0	0	0	0	1	NA	NA	0	1	0	1	0	1	1	0	0	1	0	1	1	1	0	0	0	0	0	1
LUAD	Discovery	C3N-02422	LUAD.C3N-02422	purple	yes	yes	yes	yes	yes	s7	---	G3 Poorly differentiated	0	2	0	0	0	0	1	0	0	0	0	0	0	0	0	NA	NA	0	0	0	1	-1	1	1	0	-1	1	0	1	1	0	1	0	0	0	1	1
LUAD	Discovery	C3L-00080	LUAD.C3L-00080	purple	yes	yes	yes	yes	yes	s10	---	G2 Moderately differentiated	-1	0	-1	0	-1	1	0	1	-1	0	0	0	-1	1	1	NA	NA	1	0	0	0	1	0	1	-1	0	0	0	1	1	0	1	0	0	1	-2	0
LUAD	Discovery	C3N-00547	LUAD.C3N-00547	purple	yes	yes	yes	yes	yes	s10	---	G2 Moderately differentiated	-1	1	-1	1	-1	0	-1	0	-1	0	1	1	-1	1	1	NA	NA	-2	-1	1	-1	1	-1	1	-1	-1	1	-1	1	1	1	1	1	0	1	0	-1
LUAD	Discovery	C3N-01023	LUAD.C3N-01023	purple	yes	yes	yes	yes	yes	s10	---	G3 Poorly differentiated	0	0	0	0	-1	0	1	0	0	-1	0	-1	-1	0	1	NA	NA	-1	0	0	1	0	0	0	0	-1	0	-1	0	0	1	0	0	-1	-1	0	1
LUAD	Discovery	C3N-01024	LUAD.C3N-01024	purple	yes	yes	yes	yes	yes	s4	---	G3 Poorly differentiated	0	0	-1	0	-1	0	0	0	0	-1	0	-1	-1	-1	1	NA	NA	-1	0	-1	-1	0	0	0	0	-1	0	-1	1	0	1	1	-1	-1	1	1	-1
LUAD	Discovery	C3L-00973	LUAD.C3L-00973	purple	yes	yes	yes	yes	yes	s5	---	G2 Moderately differentiated	0	0	0	0	0	0	0	0	0	0	0	0	0	0	0	NA	NA	0	0	0	0	0	0	0	0	0	0	0	0	0	0	0	0	0	0	0	0
LUAD	Discovery	C3L-02348	LUAD.C3L-02348	purple	yes	yes	yes	yes	yes	s10	---	G2 Moderately differentiated	0	0	0	0	0	0	0	0	0	0	0	0	0	-1	1	NA	NA	0	0	0	0	0	0	0	0	0	0	0	0	0	1	0	0	0	0	0	0
LUAD	Discovery	C3L-02508	LUAD.C3L-02508	purple	yes	yes	yes	yes	yes	s6	---	G2 Moderately differentiated	0	0	0	0	0	0	0	0	0	0	0	0	0	0	0	NA	NA	0	0	0	0	0	0	0	0	0	0	0	0	0	0	0	0	0	0	0	0
LUAD	Discovery	C3N-00560	LUAD.C3N-00560	purple	yes	yes	yes	yes	yes	s10	---	G3 Poorly differentiated	0	-1	1	0	-1	1	1	1	-1	-1	0	0	0	0	1	NA	NA	1	-1	1	1	0	1	-1	-1	1	1	1	-1	-1	-1	-1	1	-1	0	1	1
LUAD	Discovery	C3L-00604	LUAD.C3L-00604	purple	yes	yes	yes	yes	yes	s9	---	G2 Moderately differentiated	-1	1	0	0	0	0	0	0	-1	-1	0	1	0	0	1	NA	NA	0	0	0	0	0	0	0	-1	0	1	0	0	0	1	0	0	-1	0	0	0
LUAD	Discovery	C3N-00199	LUAD.C3N-00199	purple	yes	yes	yes	yes	yes	s9	---	G2 Moderately differentiated	-1	2	0	1	0	0	0	0	-1	1	1	1	0	0	2	NA	NA	-1	0	-1	0	0	0	1	-1	-1	2	0	1	1	1	2	-1	1	1	-1	0
LUAD	Discovery	C3N-00579	LUAD.C3N-00579	purple	yes	yes	yes	yes	yes	s10	---	G2 Moderately differentiated	1	1	1	1	-1	0	1	0	1	1	1	1	0	1	1	NA	NA	-1	0	0	1	0	1	1	1	-1	1	-1	1	1	1	1	0	0	1	0	1
LUAD	Discovery	C3N-02582	LUAD.C3N-02582	purple	yes	yes	yes	yes	yes	s4	---	G3 Poorly differentiated	-1	1	-1	0	-1	0	0	0	-1	-1	0	0	-1	1	0	NA	NA	-1	0	-1	0	0	0	0	-1	-1	-1	-1	0	0	-1	0	-1	-1	-1	-1	0
LUAD	Discovery	C3L-02350	LUAD.C3L-02350	purple	yes	yes	yes	yes	yes	s7	---	G2 Moderately differentiated	0	0	0	0	0	0	0	0	0	0	0	0	0	0	0	NA	NA	0	0	0	0	0	0	0	0	0	0	0	0	0	0	0	0	0	0	0	0
LUAD	Discovery	C3N-00738	LUAD.C3N-00738	purple	yes	yes	yes	yes	yes	s6	---	G1 Well differentiated	0	0	0	0	0	0	0	0	0	0	0	0	0	0	0	NA	NA	0	0	0	0	0	0	0	0	0	0	0	0	0	0	0	0	0	0	0	0
LUAD	Discovery	C3N-00959	LUAD.C3N-00959	purple	yes	yes	yes	yes	yes	s6	---	G2 Moderately differentiated	0	0	0	0	0	0	0	0	0	0	0	0	0	0	0	NA	NA	0	0	0	0	0	0	0	0	0	0	0	0	0	0	0	0	0	0	0	0
LUAD	Discovery	C3N-02003	LUAD.C3N-02003	purple	yes	yes	yes	yes	yes	s2	---	G3 Poorly differentiated	0	0	-1	0	0	1	0	1	0	0	0	0	0	0	0	NA	NA	-1	2	0	0	0	0	0	0	-1	0	0	0	0	0	0	0	0	0	0	0
LUAD	Discovery	C3N-00175	LUAD.C3N-00175	purple	yes	yes	yes	yes	yes	s9	---	G2 Moderately differentiated	0	0	-1	0	-1	1	1	1	0	0	0	0	-1	0	1	NA	NA	-1	-1	0	0	0	1	0	0	-1	0	-1	0	0	1	-1	-1	0	-1	-1	0
LUAD	Discovery	C3N-01823	LUAD.C3N-01823	purple	yes	yes	yes	yes	yes	s10	---	G2 Moderately differentiated	-1	0	0	1	0	1	-1	1	1	0	1	0	0	1	1	NA	NA	-1	1	0	-1	1	0	1	-1	-1	0	0	2	1	1	1	1	0	0	0	-1
LUAD	Discovery	C3L-02549	LUAD.C3L-02549	purple	yes	yes	yes	yes	yes	s6	---	G1 Well differentiated	0	0	0	0	0	0	0	0	0	0	0	0	0	0	0	NA	NA	0	0	0	0	0	0	0	0	0	0	0	0	0	0	0	0	0	0	0	0
LUAD	Discovery	C3L-02365	LUAD.C3L-02365	purple	yes	yes	yes	yes	yes	s10	---	G3 Poorly differentiated	-1	-1	0	-1	1	1	1	1	-1	1	-1	1	-1	-1	1	NA	NA	-1	1	-1	1	-1	1	-1	-1	-1	-1	1	0	-1	1	0	-1	1	-1	-1	1
LUAD	Discovery	C3N-02587	LUAD.C3N-02587	purple	yes	yes	yes	yes	yes	s6	---	G2 Moderately differentiated	0	0	0	0	0	0	0	0	0	0	0	0	0	0	0	NA	NA	0	0	0	0	0	0	0	0	0	0	0	0	0	0	0	0	0	0	0	0
LUAD	Discovery	C3N-02379	LUAD.C3N-02379	purple	yes	yes	yes	yes	yes	s3	---	G3 Poorly differentiated	0	1	1	1	0	1	1	1	0	1	1	0	0	-1	1	NA	NA	0	0	1	1	0	1	1	0	1	1	0	1	1	1	0	1	1	1	0	1
GBM	Discovery	C3N-03183	GBM.C3N-03183	green	yes	yes	yes	yes	yes	s2	---	---	0	0	0	0	-1	0	1	0	0	0	0	0	0	0	0	NA	NA	0	0	0	1	0	1	0	0	0	0	-1	0	0	0	0	0	0	0	-1	1
GBM	Discovery	C3N-01505	GBM.C3N-01505	green	yes	yes	yes	yes	yes	s8	---	---	0	0	0	0	0	-1	1	-1	0	-1	0	-1	1	0	0	NA	NA	0	0	1	1	0	1	0	0	0	0	0	0	0	0	0	1	-1	0	-1	1
GBM	Discovery	C3N-03188	GBM.C3N-03188	green	yes	yes	yes	yes	yes	s11	---	---	0	0	0	0	-1	0	1	0	0	0	0	0	1	1	0	NA	NA	-1	0	1	1	1	1	1	0	-1	0	-1	0	1	0	0	1	0	0	0	1
GBM	Discovery	C3L-02984	GBM.C3L-02984	green	yes	yes	yes	yes	yes	s11	---	---	0	0	0	0	0	0	1	0	0	0	0	0	0	0	0	NA	NA	0	0	0	1	0	1	0	0	0	0	0	0	0	0	0	0	0	1	0	1
GBM	Discovery	C3L-02542	GBM.C3L-02542	green	yes	yes	yes	yes	yes	s10	---	---	0	0	0	0	0	1	1	1	0	0	0	0	0	0	0	NA	NA	-1	0	0	1	0	1	0	0	-1	0	0	0	0	0	0	0	0	0	-1	2
GBM	Discovery	C3L-01142	GBM.C3L-01142	green	yes	yes	yes	yes	yes	s2	---	---	0	0	0	0	0	0	0	0	0	0	0	0	0	0	0	NA	NA	0	0	0	0	0	0	0	0	0	0	0	0	0	0	0	0	0	0	0	0
GBM	Discovery	C3L-01834	GBM.C3L-01834	green	yes	yes	yes	yes	no	s11	---	---	NA	NA	NA	NA	NA	NA	NA	NA	NA	NA	NA	NA	NA	NA	NA	NA	NA	NA	NA	NA	NA	NA	NA	NA	NA	NA	NA	NA	NA	NA	NA	NA	NA	NA	NA	NA	NA
GBM	Discovery	C3N-02256	GBM.C3N-02256	green	yes	yes	yes	yes	yes	s11	---	---	0	0	0	0	0	0	1	0	0	0	0	0	0	0	0	NA	NA	0	0	0	1	0	1	0	0	0	0	0	0	0	0	0	0	0	0	-1	1
GBM	Discovery	C3N-01814	GBM.C3N-01814	green	yes	yes	yes	yes	yes	s11	---	---	0	0	0	0	0	0	1	0	0	0	0	0	0	0	0	NA	NA	0	0	0	1	0	1	0	0	0	0	0	-1	0	0	-1	0	0	0	-1	1
GBM	Discovery	C3N-02770	GBM.C3N-02770	green	yes	yes	yes	yes	yes	s11	---	---	0	0	1	0	0	0	1	0	0	0	0	0	0	0	0	NA	NA	0	0	0	1	0	1	0	0	0	0	0	0	0	0	0	0	0	0	-1	1
GBM	Discovery	C3N-01364	GBM.C3N-01364	green	yes	yes	yes	yes	yes	s2	---	---	-1	1	1	-1	1	-1	1	-1	-1	-1	-1	-1	1	0	1	NA	NA	-1	-1	1	1	0	1	1	-1	-1	1	1	-1	1	1	-1	1	-1	0	-1	1
GBM	Discovery	C3L-00365	GBM.C3L-00365	green	yes	yes	yes	yes	yes	s9	---	---	0	0	0	0	0	0	1	0	0	1	0	1	1	0	1	NA	NA	0	0	1	1	0	1	0	0	0	0	0	-1	0	1	-1	1	0	0	-1	1
GBM	Discovery	C3L-03266	GBM.C3L-03266	green	yes	yes	yes	yes	yes	s8	---	---	0	0	0	0	0	0	1	0	0	0	0	0	1	0	0	NA	NA	0	0	1	1	0	1	0	0	0	0	0	0	0	0	-1	1	0	0	-1	1
GBM	Discovery	C3N-01798	GBM.C3N-01798	green	yes	yes	yes	yes	yes	s11	---	---	0	0	0	0	0	0	1	0	0	0	0	0	0	0	0	NA	NA	0	0	0	1	0	1	0	0	0	0	0	0	0	0	0	1	0	0	-2	1
GBM	Discovery	C3L-01146	GBM.C3L-01146	green	yes	yes	yes	yes	yes	s2	---	---	0	0	1	0	0	0	1	0	1	0	0	1	1	1	1	NA	NA	-1	0	1	1	1	1	0	1	0	0	0	0	0	1	0	1	0	0	-1	1
GBM	Discovery	C3L-03748	GBM.C3L-03748	green	yes	yes	yes	yes	yes	s2	---	---	0	0	0	0	0	0	1	0	0	0	0	0	1	0	0	NA	NA	0	0	1	1	0	1	0	0	0	0	0	0	0	0	0	1	0	0	-2	1
GBM	Discovery	C3N-02783	GBM.C3N-02783	green	yes	yes	yes	yes	yes	s11	---	---	0	0	0	0	0	0	0	0	0	-1	0	-1	0	0	0	NA	NA	0	0	0	0	0	0	0	0	0	0	0	0	0	0	0	0	-1	0	0	0
GBM	Discovery	C3L-02708	GBM.C3L-02708	green	yes	yes	yes	yes	yes	s10	---	---	0	0	0	0	-1	0	0	0	0	0	0	0	0	-1	0	NA	NA	0	0	0	0	-1	0	0	0	0	0	-1	0	0	0	0	0	0	-1	0	0
GBM	Discovery	C3N-02782	GBM.C3N-02782	green	yes	yes	yes	yes	yes	s10	---	---	0	0	-1	0	0	0	1	0	0	0	0	0	1	0	0	NA	NA	0	0	1	1	0	1	0	0	0	0	0	0	0	0	0	0	0	0	-1	2
GBM	Discovery	C3N-02186	GBM.C3N-02186	green	yes	yes	yes	yes	yes	s11	---	---	0	0	0	0	0	0	0	0	0	0	0	0	0	0	0	NA	NA	0	0	0	0	0	0	0	0	0	0	0	-1	0	0	-1	0	0	0	-1	0
GBM	Discovery	C3N-01367	GBM.C3N-01367	green	yes	yes	yes	yes	yes	s2	---	---	0	0	-1	0	-1	0	0	0	0	0	0	0	0	0	0	NA	NA	0	0	0	0	0	0	0	-1	0	0	-1	-1	0	0	-1	0	0	0	-1	0
GBM	Discovery	C3L-01048	GBM.C3L-01048	green	yes	yes	yes	yes	yes	s10	---	---	0	0	0	0	0	0	-1	0	0	0	0	0	1	0	0	NA	NA	0	0	1	0	0	1	0	0	0	0	0	0	0	0	0	1	0	0	-1	0
GBM	Discovery	C3L-01149	GBM.C3L-01149	green	yes	yes	yes	yes	yes	s10	---	---	0	0	0	0	0	0	1	0	0	0	0	1	0	0	1	NA	NA	0	0	0	1	-1	1	0	0	0	-1	0	0	0	1	0	0	0	0	-1	1
GBM	Discovery	C3L-03260	GBM.C3L-03260	green	yes	yes	yes	yes	yes	s11	---	---	0	0	-1	0	0	0	1	0	0	0	0	0	0	0	0	NA	NA	-1	0	0	1	0	1	0	0	0	0	0	0	0	0	0	0	0	0	0	1
GBM	Discovery	C3N-01192	GBM.C3N-01192	green	yes	yes	yes	yes	yes	s8	---	---	0	0	-1	0	-1	0	1	0	0	0	0	0	1	0	0	NA	NA	0	0	1	1	0	1	0	0	0	0	-1	0	0	0	0	1	0	0	-1	1
GBM	Discovery	C3L-03407	GBM.C3L-03407	green	yes	yes	yes	yes	yes	s8	---	---	0	0	0	0	-1	0	1	0	0	0	0	0	1	0	0	NA	NA	0	0	1	1	0	1	0	0	0	0	0	0	0	0	0	1	0	0	-1	1
GBM	Discovery	C3L-03387	GBM.C3L-03387	green	yes	yes	yes	yes	yes	s11	---	---	0	0	1	0	-1	0	1	0	0	0	0	0	1	0	0	NA	NA	0	0	1	1	0	1	0	0	0	0	-1	0	0	0	0	1	0	0	-1	1
GBM	Discovery	C3L-02970	GBM.C3L-02970	green	yes	yes	yes	yes	yes	s9	---	---	1	0	0	0	0	0	1	0	1	0	0	0	0	0	0	NA	NA	0	0	0	1	0	1	0	1	0	0	0	0	0	0	0	0	0	1	-1	1
GBM	Discovery	C3L-01043	GBM.C3L-01043	green	yes	yes	yes	yes	yes	s2	---	---	0	0	0	0	0	0	1	0	0	0	0	0	0	0	0	NA	NA	0	0	0	1	0	1	0	0	0	0	0	0	0	0	0	0	0	0	-1	1
GBM	Discovery	C3L-01156	GBM.C3L-01156	green	yes	yes	yes	yes	yes	s10	---	---	0	0	0	0	0	0	1	0	0	0	0	0	1	0	0	NA	NA	0	0	1	1	0	1	0	0	0	0	0	0	0	0	-1	1	0	0	-1	1
GBM	Discovery	C3N-02183	GBM.C3N-02183	green	yes	yes	yes	yes	yes	s2	---	---	0	0	0	0	0	0	0	0	0	0	0	0	0	0	0	NA	NA	0	0	0	0	1	0	0	0	0	0	0	0	0	0	0	0	0	0	0	0
GBM	Discovery	C3L-03681	GBM.C3L-03681	green	yes	yes	yes	yes	yes	s4	---	---	0	0	0	-1	0	-1	1	-1	0	0	-1	0	0	1	0	NA	NA	0	0	-1	1	0	1	0	0	0	0	0	-1	0	0	-1	-1	-1	0	-1	1
GBM	Discovery	C3L-01154	GBM.C3L-01154	green	yes	yes	yes	yes	yes	s10	---	---	0	0	0	0	0	0	0	0	0	0	0	0	0	0	0	NA	NA	0	0	0	0	0	0	0	0	0	0	0	0	0	0	0	0	0	0	-1	0
GBM	Discovery	C3L-03728	GBM.C3L-03728	green	yes	yes	yes	yes	yes	s5	---	---	0	0	1	0	0	0	1	0	0	0	0	0	1	0	0	NA	NA	0	0	1	1	0	1	0	0	0	0	0	0	0	0	0	1	0	0	-1	1
GBM	Discovery	C3N-01818	GBM.C3N-01818	green	yes	yes	yes	yes	yes	s11	---	---	0	0	0	0	-1	-1	1	-1	0	0	0	0	0	0	0	NA	NA	-1	0	0	1	0	1	0	0	-1	0	-1	-1	0	0	-1	0	-1	0	-1	1
GBM	Discovery	C3L-00674	GBM.C3L-00674	green	yes	yes	yes	yes	yes	s8	---	---	0	0	0	0	0	0	1	0	0	0	0	0	1	0	0	NA	NA	0	0	1	1	0	1	0	0	0	0	0	0	0	0	0	1	-1	0	-1	1
GBM	Discovery	C3N-03186	GBM.C3N-03186	green	yes	yes	yes	yes	yes	s8	---	---	0	0	0	0	0	0	1	0	0	0	0	0	1	0	0	NA	NA	0	0	1	1	0	1	0	0	0	0	0	0	0	0	0	1	0	2	-1	1
GBM	Discovery	C3N-02181	GBM.C3N-02181	green	yes	yes	yes	yes	yes	s8	---	---	1	0	0	0	0	0	1	0	1	-1	0	0	0	0	0	NA	NA	0	0	0	1	0	1	0	1	0	0	0	0	0	-1	0	0	-1	1	-1	1
GBM	Discovery	C3N-02784	GBM.C3N-02784	green	yes	yes	yes	yes	yes	s2	---	---	0	0	0	0	0	0	1	0	0	0	0	0	0	1	0	NA	NA	0	0	0	1	0	1	0	0	0	0	0	0	0	0	0	0	0	0	0	1
GBM	Discovery	C3N-01517	GBM.C3N-01517	green	yes	yes	yes	yes	yes	s10	---	---	0	0	0	0	0	0	1	0	0	-1	0	0	1	0	0	NA	NA	0	0	1	1	0	1	0	0	0	0	0	0	0	1	-1	1	0	0	-1	1
GBM	Discovery	C3L-02707	GBM.C3L-02707	green	yes	yes	yes	yes	yes	s10	---	---	0	-1	0	0	0	0	1	0	0	0	0	0	1	0	0	NA	NA	0	0	1	1	-1	1	0	0	0	0	0	0	0	0	0	1	0	0	-1	1
GBM	Discovery	C3L-02955	GBM.C3L-02955	green	yes	yes	yes	yes	yes	s11	---	---	0	0	0	0	0	0	0	0	0	0	0	0	0	0	0	NA	NA	0	0	0	0	0	0	0	0	0	0	0	0	0	0	0	0	0	0	0	0
GBM	Discovery	C3N-03182	GBM.C3N-03182	green	yes	yes	yes	yes	yes	s2	---	---	0	0	0	0	0	0	1	0	0	1	0	0	0	0	0	NA	NA	0	-1	0	1	0	1	0	0	0	0	0	0	0	0	0	0	0	0	-1	1
GBM	Discovery	C3L-03392	GBM.C3L-03392	green	yes	yes	yes	yes	yes	s4	---	---	0	0	0	0	0	0	0	0	0	0	0	0	0	0	0	NA	NA	0	0	0	0	0	0	0	0	0	0	0	0	0	0	0	0	0	0	0	0
GBM	Discovery	C3L-03405	GBM.C3L-03405	green	yes	yes	yes	yes	yes	s10	---	---	0	0	0	0	-1	0	1	0	0	1	0	1	0	0	0	NA	NA	0	0	0	1	0	1	1	0	0	0	-1	0	1	0	0	0	1	0	-1	1
GBM	Discovery	C3L-02465	GBM.C3L-02465	green	yes	yes	yes	yes	yes	s8	---	---	0	0	1	0	-1	-1	1	-1	0	0	0	0	0	0	-1	NA	NA	-1	0	0	1	0	1	0	0	-1	0	-1	-1	0	-1	-1	-1	0	0	-1	1
GBM	Discovery	C3L-03747	GBM.C3L-03747	green	yes	yes	no	no	no	s8	---	---	NA	NA	NA	NA	NA	NA	NA	NA	NA	NA	NA	NA	NA	NA	NA	NA	NA	NA	NA	NA	NA	NA	NA	NA	NA	NA	NA	NA	NA	NA	NA	NA	NA	NA	NA	NA	NA
GBM	Discovery	C3N-03473	GBM.C3N-03473	green	yes	yes	yes	yes	yes	s10	---	---	0	0	0	0	0	0	0	0	0	0	0	0	0	-1	0	NA	NA	0	0	0	0	-1	0	0	0	0	0	0	-1	0	0	-1	0	0	0	0	0
GBM	Discovery	C3L-01049	GBM.C3L-01049	green	yes	yes	yes	yes	yes	s2	---	---	0	0	0	1	0	0	1	0	0	1	1	1	0	-1	1	NA	NA	0	-1	-1	1	-1	1	0	0	0	0	0	0	0	1	0	-1	1	0	-1	1
GBM	Discovery	C3N-02185	GBM.C3N-02185	green	yes	yes	yes	yes	yes	s9	---	---	0	0	0	1	0	0	0	0	0	0	1	0	0	0	0	NA	NA	0	0	0	0	0	0	0	0	0	0	0	-1	0	0	-1	0	0	0	-2	0
GBM	Discovery	C3N-01851	GBM.C3N-01851	green	yes	yes	yes	yes	yes	s11	---	---	0	1	0	0	0	0	0	0	0	0	0	0	0	0	0	NA	NA	0	0	0	0	0	0	0	0	0	1	0	-1	0	0	0	0	0	0	0	0
GBM	Discovery	C3N-01816	GBM.C3N-01816	green	yes	yes	yes	yes	yes	s2	---	---	-1	0	-1	0	-1	-1	0	-1	-1	-1	0	-1	0	0	-1	NA	NA	-1	0	0	0	0	0	0	-1	-1	0	-1	-1	0	-1	-1	0	-1	0	-1	0
GBM	Discovery	C3N-01369	GBM.C3N-01369	green	yes	yes	yes	yes	yes	s8	---	---	0	0	0	0	0	0	0	0	0	0	0	0	0	0	0	NA	NA	0	0	0	0	0	0	0	0	0	0	0	0	0	0	0	0	0	0	0	0
GBM	Discovery	C3L-02642	GBM.C3L-02642	green	yes	yes	yes	yes	yes	s11	---	---	-1	0	1	0	-1	-1	1	-1	-1	0	0	0	0	0	0	NA	NA	-1	0	0	1	0	1	0	-1	1	0	-1	-1	0	0	-1	0	0	1	-1	1
GBM	Discovery	C3L-03390	GBM.C3L-03390	green	yes	yes	yes	yes	yes	s10	---	---	0	0	0	0	0	0	1	0	0	0	0	0	1	0	0	NA	NA	0	0	1	1	0	1	0	0	0	0	0	0	0	0	0	0	0	0	-1	1
GBM	Discovery	C3N-03088	GBM.C3N-03088	green	yes	yes	yes	yes	yes	s11	---	---	0	0	0	0	0	0	0	0	0	0	0	0	0	0	0	NA	NA	0	0	0	0	0	0	0	0	0	0	0	0	0	0	0	0	0	0	0	0
GBM	Discovery	C3L-01155	GBM.C3L-01155	green	yes	yes	yes	yes	yes	s10	---	---	0	0	0	0	0	0	1	0	0	1	0	1	1	0	1	NA	NA	0	0	0	1	0	1	0	0	0	0	0	0	0	1	0	0	1	0	-1	1
GBM	Discovery	C3N-03070	GBM.C3N-03070	green	yes	yes	yes	yes	yes	s10	---	---	0	0	0	0	0	0	-1	0	0	0	0	0	0	-1	0	NA	NA	0	0	1	-1	-1	-1	-1	0	0	0	0	-1	-1	0	-1	1	0	0	-1	-1
GBM	Discovery	C3L-01045	GBM.C3L-01045	green	yes	yes	yes	yes	yes	s10	---	---	0	0	-1	-1	0	0	1	0	0	0	-1	0	1	0	0	NA	NA	0	0	1	1	0	1	0	0	0	0	0	0	0	0	0	1	0	0	-1	1
GBM	Discovery	C3L-00677	GBM.C3L-00677	green	yes	yes	yes	yes	yes	s4	---	---	0	0	0	0	-1	0	1	0	0	0	0	0	1	0	0	NA	NA	0	1	1	1	-1	1	1	0	0	0	0	0	0	0	0	1	0	0	-1	1
GBM	Discovery	C3N-02255	GBM.C3N-02255	green	yes	yes	yes	yes	yes	s11	---	---	0	1	1	-1	-1	1	1	1	0	0	0	0	1	0	1	NA	NA	0	0	-1	1	0	1	0	0	0	1	-1	-1	0	1	-1	-1	0	0	-1	1
GBM	Discovery	C3L-01061	GBM.C3L-01061	green	yes	yes	yes	yes	yes	s10	---	---	0	-1	0	0	0	0	1	0	0	0	0	0	0	0	0	NA	NA	0	0	0	1	0	1	0	0	0	-1	0	0	0	0	0	0	0	0	-1	1
GBM	Discovery	C3L-02041	GBM.C3L-02041	green	yes	yes	yes	yes	yes	s11	---	---	1	1	1	0	0	0	1	0	1	1	0	1	0	0	1	NA	NA	0	-1	0	1	-1	1	0	1	0	1	0	-1	0	0	-1	0	1	1	-1	1
GBM	Discovery	C3L-01046	GBM.C3L-01046	green	yes	yes	yes	yes	yes	s2	---	---	0	0	0	0	0	0	1	0	0	0	0	0	0	0	0	NA	NA	0	-1	0	1	0	1	0	0	0	0	0	0	0	0	0	0	0	0	-1	1
GBM	Discovery	C3N-01518	GBM.C3N-01518	green	yes	yes	yes	yes	yes	s2	---	---	0	0	0	0	-1	0	1	0	0	0	0	0	0	0	0	NA	NA	0	0	0	1	0	1	0	0	0	0	-1	0	0	0	0	0	0	0	-1	1
GBM	Discovery	C3N-00662	GBM.C3N-00662	green	yes	yes	yes	yes	yes	s10	---	---	0	0	0	0	0	0	1	0	0	0	0	0	0	0	0	NA	NA	0	-1	0	1	0	1	0	0	0	0	0	0	0	0	0	0	0	0	-2	1
GBM	Discovery	C3L-03400	GBM.C3L-03400	green	yes	yes	yes	yes	yes	s2	---	---	0	0	0	0	-1	0	0	0	0	0	0	0	0	0	0	NA	NA	0	0	0	0	0	0	0	0	0	0	0	-1	0	0	-1	0	0	0	-1	0
GBM	Discovery	C3N-01815	GBM.C3N-01815	green	yes	yes	yes	yes	yes	s2	---	---	0	1	0	0	-1	-1	1	-1	1	-1	0	0	0	0	0	NA	NA	-1	0	0	1	0	1	1	1	-1	1	-1	-1	1	0	-1	0	0	0	-1	1
GBM	Discovery	C3N-01856	GBM.C3N-01856	green	yes	yes	yes	yes	yes	s8	---	---	0	0	0	0	-1	0	1	0	0	0	0	0	0	0	0	NA	NA	0	0	0	1	0	1	0	0	0	0	-1	0	0	0	0	0	0	0	-1	1
GBM	Discovery	C3L-02704	GBM.C3L-02704	green	yes	yes	yes	yes	yes	s11	---	---	0	0	0	0	0	0	1	0	0	0	0	0	0	0	0	NA	NA	0	0	0	1	0	1	0	0	0	0	0	0	0	0	0	0	0	0	-1	1
GBM	Discovery	C3L-01887	GBM.C3L-01887	green	yes	yes	yes	yes	yes	s11	---	---	0	-1	-1	0	-1	0	1	0	0	0	0	0	1	0	0	NA	NA	0	0	1	1	0	1	0	0	0	0	0	0	0	0	0	1	0	0	-1	1
GBM	Discovery	C3N-01857	GBM.C3N-01857	green	yes	yes	yes	yes	yes	s11	---	---	0	0	-1	0	0	0	1	0	0	0	0	0	1	0	0	NA	NA	0	0	1	1	0	1	0	0	0	0	0	0	0	0	0	1	0	-1	-1	1
GBM	Discovery	C3N-01196	GBM.C3N-01196	green	yes	yes	yes	yes	yes	s10	---	---	0	0	0	0	-1	-1	1	-1	0	0	-1	0	0	0	0	NA	NA	-1	1	0	1	0	1	-1	-1	-1	0	-1	1	0	0	1	0	0	0	-1	1
GBM	Discovery	C3N-01366	GBM.C3N-01366	green	yes	yes	yes	yes	yes	s2	---	---	0	0	0	0	0	1	1	1	0	0	0	0	0	0	0	NA	NA	1	0	0	1	0	1	0	0	1	0	0	0	0	0	0	0	0	0	-1	1
GBM	Discovery	C3N-00661	GBM.C3N-00661	green	yes	yes	yes	yes	yes	s8	---	---	0	0	-1	0	0	0	1	0	0	0	0	0	1	0	0	NA	NA	0	0	0	1	0	1	0	0	0	0	0	0	0	0	0	0	0	0	-1	1
GBM	Discovery	C3L-03744	GBM.C3L-03744	green	yes	yes	yes	yes	yes	s8	---	---	0	0	0	0	-1	-1	1	-1	0	0	0	0	0	0	0	NA	NA	0	0	0	1	0	1	0	0	0	0	-1	0	0	0	0	0	0	0	-1	1
GBM	Discovery	C3L-03968	GBM.C3L-03968	green	yes	yes	yes	yes	yes	s10	---	---	0	1	1	0	0	0	0	0	-1	0	-1	0	-1	0	1	NA	NA	0	-1	-1	0	0	0	0	0	0	1	1	-1	0	0	-1	-1	0	1	0	0
GBM	Discovery	C3L-02504	GBM.C3L-02504	green	yes	yes	yes	yes	yes	s9	---	---	0	0	0	0	0	0	1	0	0	0	0	0	0	0	0	NA	NA	0	0	0	1	0	1	0	0	0	0	0	-1	0	0	0	0	0	0	-1	1
GBM	Discovery	C3N-02788	GBM.C3N-02788	green	yes	yes	yes	yes	yes	s11	---	---	-1	0	0	0	0	-1	1	-1	-1	0	0	0	-1	0	0	NA	NA	-1	0	-1	1	0	1	0	-1	-1	0	0	0	0	0	0	-1	0	2	-2	1
GBM	Discovery	C3L-04084	GBM.C3L-04084	green	yes	yes	yes	yes	yes	s10	---	---	0	0	1	0	0	0	1	0	0	0	0	0	1	0	0	NA	NA	0	0	0	1	0	1	0	0	0	0	0	0	0	0	0	1	0	0	-1	1
GBM	Discovery	C3L-01157	GBM.C3L-01157	green	yes	yes	yes	yes	yes	s11	---	---	0	0	0	0	0	0	1	0	0	0	0	0	0	0	1	NA	NA	0	0	0	1	0	1	0	0	0	0	0	-1	0	1	-1	0	0	0	-2	1
GBM	Discovery	C3L-02705	GBM.C3L-02705	green	yes	yes	yes	yes	yes	s8	---	---	0	0	-1	0	-1	0	1	0	0	-1	0	0	0	0	0	NA	NA	0	0	0	1	0	1	0	0	0	0	-1	-1	0	0	-1	0	0	0	-1	1
GBM	Discovery	C3N-01334	GBM.C3N-01334	green	yes	yes	yes	yes	yes	s11	---	---	0	0	0	0	0	0	1	0	0	0	0	0	1	0	0	NA	NA	0	0	1	1	0	1	0	0	0	0	0	0	0	0	0	1	0	0	-1	1
GBM	Discovery	C3N-03180	GBM.C3N-03180	green	yes	yes	yes	yes	yes	s11	---	---	0	0	0	0	0	0	0	0	0	0	0	0	0	0	0	NA	NA	0	0	0	0	0	0	0	0	0	0	0	0	0	0	0	0	0	0	0	0
GBM	Discovery	C3N-01852	GBM.C3N-01852	green	yes	yes	yes	yes	yes	s9	---	---	0	0	0	0	0	0	-1	0	0	0	0	0	1	0	0	NA	NA	0	0	1	0	0	0	0	0	0	0	0	0	0	0	0	1	0	0	-1	-1
GBM	Discovery	C3L-03727	GBM.C3L-03727	green	yes	yes	yes	yes	yes	s11	---	---	0	0	-1	0	0	0	1	0	0	0	0	0	1	0	0	NA	NA	0	0	1	1	0	1	0	0	0	0	0	0	0	0	0	1	0	0	-1	1
GBM	Discovery	C3N-01368	GBM.C3N-01368	green	yes	yes	yes	yes	yes	s11	---	---	0	0	0	0	0	0	1	0	0	0	0	0	0	0	0	NA	NA	0	0	0	1	0	1	0	0	0	0	0	0	0	0	0	0	0	0	-1	1
GBM	Discovery	C3N-00665	GBM.C3N-00665	green	yes	yes	yes	yes	yes	s2	---	---	0	0	0	0	0	0	1	0	0	0	0	0	0	0	0	NA	NA	0	0	0	1	0	1	0	0	0	0	0	0	0	0	0	0	0	0	-1	1
GBM	Discovery	C3N-03184	GBM.C3N-03184	green	yes	yes	yes	yes	yes	s10	---	---	0	0	0	0	0	0	1	0	0	0	0	0	1	0	0	NA	NA	0	0	1	1	0	1	0	0	0	0	0	0	0	0	0	1	0	0	-1	1
GBM	Discovery	C3L-02900	GBM.C3L-02900	green	yes	yes	yes	yes	yes	s11	---	---	-1	0	0	0	0	0	1	0	0	0	0	0	0	0	0	NA	NA	0	0	0	1	0	1	0	-1	0	1	1	0	0	0	0	0	0	0	-1	1
GBM	Discovery	C3N-00663	GBM.C3N-00663	green	yes	yes	yes	yes	yes	s8	---	---	0	0	0	0	0	0	0	0	0	0	0	0	1	0	0	NA	NA	0	0	0	0	0	0	0	0	0	0	0	0	0	-1	0	0	0	0	0	0
GBM	Discovery	C3L-01327	GBM.C3L-01327	green	yes	yes	yes	yes	yes	s10	---	---	0	0	0	0	0	0	1	0	0	0	0	0	1	0	0	NA	NA	0	0	1	1	0	1	0	0	0	0	0	0	0	0	0	1	0	2	-1	1
GBM	Discovery	C3N-02786	GBM.C3N-02786	green	yes	yes	yes	yes	yes	s8	---	---	-1	0	0	-1	-1	-1	0	-1	-1	0	-1	0	0	0	0	NA	NA	-1	-1	0	0	0	0	0	-1	-1	0	0	-1	0	0	-1	0	0	0	-1	0
GBM	Discovery	C3L-01040	GBM.C3L-01040	green	yes	yes	yes	yes	yes	s10	---	---	0	0	0	0	-1	0	1	0	0	0	0	0	1	0	0	NA	NA	0	0	1	1	0	1	0	0	0	0	-1	0	-1	0	0	1	0	0	-1	1
GBM	Discovery	C3N-02188	GBM.C3N-02188	green	yes	yes	yes	yes	yes	s2	---	---	0	0	0	0	0	0	1	0	0	0	0	0	0	0	0	NA	NA	0	0	0	1	0	1	0	0	0	0	0	0	0	0	0	0	0	0	-1	1
GBM	Discovery	C3N-01515	GBM.C3N-01515	green	yes	yes	yes	yes	yes	s2	---	---	0	0	0	0	0	0	1	0	0	0	0	0	0	0	0	NA	NA	0	0	0	1	0	1	0	0	0	0	0	0	0	0	0	0	0	0	-1	1
GBM	Discovery	C3L-00104	GBM.C3L-00104	green	yes	yes	yes	yes	yes	s9	---	---	0	0	0	0	0	0	0	0	0	0	0	0	0	0	0	NA	NA	-1	0	-1	0	0	0	0	0	-1	0	0	0	0	0	0	0	0	0	-1	0
GBM	Discovery	C3N-02769	GBM.C3N-02769	green	yes	yes	yes	yes	yes	s8	---	---	0	0	0	-1	0	0	1	0	0	0	-1	0	0	1	0	NA	NA	0	0	0	1	1	1	0	0	0	0	0	-1	0	0	-1	0	0	0	-1	1
GBM	Discovery	C3N-02785	GBM.C3N-02785	green	yes	yes	yes	yes	yes	s8	---	---	0	0	0	0	1	0	1	0	0	0	0	0	0	0	0	NA	NA	0	1	0	1	0	1	0	0	0	0	1	1	0	0	1	0	0	0	0	1
GBM	Discovery	C3N-02190	GBM.C3N-02190	green	yes	yes	yes	yes	yes	s2	---	---	0	0	0	0	-1	0	1	0	0	0	0	0	0	0	0	NA	NA	0	0	0	1	0	1	0	0	0	0	-1	-1	0	0	-1	0	0	0	-1	1
Gastric	---	T112	Gastric.T112	darkcyan	yes	yes	yes	yes	no	s6	---	---	0	0	0	0	0	0	0	0	0	0	0	0	0	0	0	0	0	0	0	0	0	0	0	0	0	0	0	0	0	0	0	0	0	0	0	0	0
Gastric	---	T116	Gastric.T116	darkcyan	yes	yes	yes	yes	no	s2	---	---	0	0	0	0	0	0	0	0	0	0	0	0	0	0	0	0	0	0	0	0	0	0	0	0	0	0	0	0	0	0	0	0	0	0	0	0	0
Gastric	---	T118	Gastric.T118	darkcyan	yes	yes	yes	yes	no	s10	---	---	0	0	0	0	0	0	0	0	0	0	0	0	0	0	0	0	0	0	0	0	0	0	0	0	0	0	0	0	0	0	0	0	0	0	0	0	0
Gastric	---	T120	Gastric.T120	darkcyan	yes	yes	yes	yes	no	s6	---	---	0	0	0	0	0	0	0	0	0	0	0	0	0	0	0	0	0	0	0	0	0	0	0	0	0	0	0	0	0	0	0	0	0	0	0	0	0
Gastric	---	T124	Gastric.T124	darkcyan	yes	yes	yes	yes	no	s6	---	---	0	0	0	0	0	0	0	0	0	0	0	0	0	0	0	0	0	0	0	0	0	0	0	0	0	0	0	0	0	0	0	0	0	0	0	0	0
Gastric	---	T132	Gastric.T132	darkcyan	yes	yes	yes	yes	no	s3	---	---	0	0	0	0	0	0	0	0	0	0	0	0	0	0	0	0	0	0	0	0	0	0	0	0	0	0	0	0	0	0	0	0	0	0	0	0	0
Gastric	---	T136	Gastric.T136	darkcyan	yes	yes	yes	yes	no	s10	---	---	0	0	0	0	0	0	0	0	0	0	0	0	0	0	0	0	0	0	0	0	0	0	0	0	0	0	0	0	0	0	0	0	0	0	0	0	0
Gastric	---	T138	Gastric.T138	darkcyan	yes	yes	yes	yes	no	s2	---	---	0	0	0	0	0	0	0	0	0	0	0	0	0	0	0	0	0	0	0	0	0	0	0	0	0	0	0	0	0	0	0	0	0	0	0	0	0
Gastric	---	T140	Gastric.T140	darkcyan	yes	yes	yes	yes	no	s6	---	---	0	0	0	0	0	0	0	0	0	0	0	0	0	0	0	0	0	0	0	0	0	0	0	0	0	0	0	0	0	0	0	0	0	0	0	0	0
Gastric	---	T14	Gastric.T14	darkcyan	yes	yes	yes	yes	no	s4	---	---	0	0	0	0	0	0	0	0	0	0	0	0	0	0	0	0	0	0	0	0	0	0	0	0	0	0	0	0	0	0	0	0	0	0	0	0	0
Gastric	---	T236	Gastric.T236	darkcyan	yes	yes	yes	yes	no	s4	---	---	0	0	0	0	0	0	0	0	0	0	0	0	0	0	0	0	0	0	0	0	0	0	0	0	0	0	0	0	0	0	0	0	0	0	0	0	0
Gastric	---	T144	Gastric.T144	darkcyan	yes	yes	yes	yes	no	s2	---	---	0	0	0	0	0	0	0	0	0	0	0	0	0	0	0	0	0	0	0	0	0	0	0	0	0	0	0	0	0	0	0	0	0	0	0	0	0
Gastric	---	T146	Gastric.T146	darkcyan	yes	yes	yes	yes	no	s6	---	---	0	0	0	0	0	0	0	0	0	0	0	0	0	0	0	0	0	0	0	0	0	0	0	0	0	0	0	0	0	0	0	0	0	0	0	0	0
Gastric	---	T202	Gastric.T202	darkcyan	yes	yes	yes	yes	no	s6	---	---	0	0	0	0	0	0	0	0	0	0	0	0	0	0	0	0	0	0	0	0	0	0	0	0	0	0	0	0	0	0	0	0	0	0	0	0	0
Gastric	---	T148	Gastric.T148	darkcyan	yes	yes	yes	yes	no	s6	---	---	0	0	0	0	0	0	0	0	0	0	0	0	0	0	0	0	0	0	0	0	0	0	0	0	0	0	0	0	0	0	0	0	0	0	0	0	0
Gastric	---	T150	Gastric.T150	darkcyan	yes	yes	yes	yes	no	s10	---	---	0	0	0	0	0	0	0	0	0	0	0	0	0	0	0	0	0	0	0	0	0	0	0	0	0	0	0	0	0	0	0	0	0	0	0	0	0
Gastric	---	T156	Gastric.T156	darkcyan	yes	yes	yes	yes	no	s4	---	---	0	0	0	0	0	0	0	0	0	0	0	0	0	0	0	0	0	0	0	0	0	0	0	0	0	0	0	0	0	0	0	0	0	0	0	0	0
Gastric	---	T16	Gastric.T16	darkcyan	yes	yes	yes	yes	no	s8	---	---	0	0	0	0	0	0	0	0	0	0	0	0	0	0	0	0	0	0	0	0	0	0	0	0	0	0	0	0	0	0	0	0	0	0	0	0	0
Gastric	---	T162	Gastric.T162	darkcyan	yes	yes	yes	yes	no	s4	---	---	0	0	0	0	0	0	0	0	0	0	0	0	0	0	0	0	0	0	0	0	0	0	0	0	0	0	0	0	0	0	0	0	0	0	0	0	0
Gastric	---	T164	Gastric.T164	darkcyan	yes	yes	yes	yes	no	s6	---	---	0	0	0	0	0	0	0	0	0	0	0	0	0	0	0	0	0	0	0	0	0	0	0	0	0	0	0	0	0	0	0	0	0	0	0	0	0
Gastric	---	T166	Gastric.T166	darkcyan	yes	yes	yes	yes	no	s4	---	---	0	0	0	0	0	0	0	0	0	0	0	0	0	0	0	0	0	0	0	0	0	0	0	0	0	0	0	0	0	0	0	0	0	0	0	0	0
Gastric	---	T168	Gastric.T168	darkcyan	yes	yes	yes	yes	no	s6	---	---	0	0	0	0	0	0	0	0	0	0	0	0	0	0	0	0	0	0	0	0	0	0	0	0	0	0	0	0	0	0	0	0	0	0	0	0	0
Gastric	---	T170	Gastric.T170	darkcyan	yes	yes	yes	yes	no	s6	---	---	0	0	0	0	0	0	0	0	0	0	0	0	0	0	0	0	0	0	0	0	0	0	0	0	0	0	0	0	0	0	0	0	0	0	0	0	0
Gastric	---	T174	Gastric.T174	darkcyan	yes	yes	yes	yes	no	s4	---	---	0	0	0	0	0	0	0	0	0	0	0	0	0	0	0	0	0	0	0	0	0	0	0	0	0	0	0	0	0	0	0	0	0	0	0	0	0
Gastric	---	T180	Gastric.T180	darkcyan	yes	yes	yes	yes	no	s4	---	---	0	0	0	0	0	0	0	0	0	0	0	0	0	0	0	0	0	0	0	0	0	0	0	0	0	0	0	0	0	0	0	0	0	0	0	0	0
Gastric	---	T18	Gastric.T18	darkcyan	yes	yes	yes	yes	no	s2	---	---	0	0	0	0	0	0	0	0	0	0	0	0	0	0	0	0	0	0	0	0	0	0	0	0	0	0	0	0	0	0	0	0	0	0	0	0	0
Gastric	---	T182	Gastric.T182	darkcyan	yes	yes	yes	yes	no	s4	---	---	0	0	0	0	0	0	0	0	0	0	0	0	0	0	0	0	0	0	0	0	0	0	0	0	0	0	0	0	0	0	0	0	0	0	0	0	0
Gastric	---	T190	Gastric.T190	darkcyan	yes	yes	yes	yes	no	s4	---	---	0	0	0	0	0	0	0	0	0	0	0	0	0	0	0	0	0	0	0	0	0	0	0	0	0	0	0	0	0	0	0	0	0	0	0	0	0
Gastric	---	T192	Gastric.T192	darkcyan	yes	yes	yes	yes	no	s2	---	---	0	0	0	0	0	0	0	0	0	0	0	0	0	0	0	0	0	0	0	0	0	0	0	0	0	0	0	0	0	0	0	0	0	0	0	0	0
Gastric	---	T226	Gastric.T226	darkcyan	yes	yes	yes	yes	no	s6	---	---	0	0	0	0	0	0	0	0	0	0	0	0	0	0	0	0	0	0	0	0	0	0	0	0	0	0	0	0	0	0	0	0	0	0	0	0	0
Gastric	---	T194	Gastric.T194	darkcyan	yes	yes	yes	yes	no	s2	---	---	0	0	0	0	0	0	0	0	0	0	0	0	0	0	0	0	0	0	0	0	0	0	0	0	0	0	0	0	0	0	0	0	0	0	0	0	0
Gastric	---	T200	Gastric.T200	darkcyan	yes	yes	yes	yes	no	s4	---	---	0	0	0	0	0	0	0	0	0	0	0	0	0	0	0	0	0	0	0	0	0	0	0	0	0	0	0	0	0	0	0	0	0	0	0	0	0
Gastric	---	T196	Gastric.T196	darkcyan	yes	yes	yes	yes	no	s3	---	---	0	0	0	0	0	0	0	0	0	0	0	0	0	0	0	0	0	0	0	0	0	0	0	0	0	0	0	0	0	0	0	0	0	0	0	0	0
Gastric	---	T204	Gastric.T204	darkcyan	yes	yes	yes	yes	no	s10	---	---	0	0	0	0	0	0	0	0	0	0	0	0	0	0	0	0	0	0	0	0	0	0	0	0	0	0	0	0	0	0	0	0	0	0	0	0	0
Gastric	---	T218	Gastric.T218	darkcyan	yes	yes	yes	yes	no	s2	---	---	0	0	0	0	0	0	0	0	0	0	0	0	0	0	0	0	0	0	0	0	0	0	0	0	0	0	0	0	0	0	0	0	0	0	0	0	0
Gastric	---	T210	Gastric.T210	darkcyan	yes	yes	yes	yes	no	s2	---	---	0	0	0	0	0	0	0	0	0	0	0	0	0	0	0	0	0	0	0	0	0	0	0	0	0	0	0	0	0	0	0	0	0	0	0	0	0
Gastric	---	T214	Gastric.T214	darkcyan	yes	yes	yes	yes	no	s3	---	---	0	0	0	0	0	0	0	0	0	0	0	0	0	0	0	0	0	0	0	0	0	0	0	0	0	0	0	0	0	0	0	0	0	0	0	0	0
Gastric	---	T212	Gastric.T212	darkcyan	yes	yes	yes	yes	no	s2	---	---	0	0	0	0	0	0	0	0	0	0	0	0	0	0	0	0	0	0	0	0	0	0	0	0	0	0	0	0	0	0	0	0	0	0	0	0	0
Gastric	---	T216	Gastric.T216	darkcyan	yes	yes	yes	yes	no	s4	---	---	0	0	0	0	0	0	0	0	0	0	0	0	0	0	0	0	0	0	0	0	0	0	0	0	0	0	0	0	0	0	0	0	0	0	0	0	0
Gastric	---	T220	Gastric.T220	darkcyan	yes	yes	yes	yes	no	s3	---	---	0	0	0	0	0	0	0	0	0	0	0	0	0	0	0	0	0	0	0	0	0	0	0	0	0	0	0	0	0	0	0	0	0	0	0	0	0
Gastric	---	T22	Gastric.T22	darkcyan	yes	yes	yes	yes	no	s2	---	---	0	0	0	0	0	0	0	0	0	0	0	0	0	0	0	0	0	0	0	0	0	0	0	0	0	0	0	0	0	0	0	0	0	0	0	0	0
Gastric	---	T222	Gastric.T222	darkcyan	yes	yes	yes	yes	no	s6	---	---	0	0	0	0	0	0	0	0	0	0	0	0	0	0	0	0	0	0	0	0	0	0	0	0	0	0	0	0	0	0	0	0	0	0	0	0	0
Gastric	---	T232	Gastric.T232	darkcyan	yes	yes	yes	yes	no	s6	---	---	0	0	0	0	0	0	0	0	0	0	0	0	0	0	0	0	0	0	0	0	0	0	0	0	0	0	0	0	0	0	0	0	0	0	0	0	0
Gastric	---	T258	Gastric.T258	darkcyan	yes	yes	yes	yes	no	s2	---	---	0	0	0	0	0	0	0	0	0	0	0	0	0	0	0	0	0	0	0	0	0	0	0	0	0	0	0	0	0	0	0	0	0	0	0	0	0
Gastric	---	T2398	Gastric.T2398	darkcyan	yes	yes	yes	yes	no	s10	---	---	0	0	0	0	0	0	0	0	0	0	0	0	0	0	0	0	0	0	0	0	0	0	0	0	0	0	0	0	0	0	0	0	0	0	0	0	0
Gastric	---	T5264	Gastric.T5264	darkcyan	yes	yes	yes	yes	no	s2	---	---	0	0	0	0	0	0	0	0	0	0	0	0	0	0	0	0	0	0	0	0	0	0	0	0	0	0	0	0	0	0	0	0	0	0	0	0	0
Gastric	---	T24	Gastric.T24	darkcyan	yes	yes	yes	yes	no	s4	---	---	0	0	0	0	0	0	0	0	0	0	0	0	0	0	0	0	0	0	0	0	0	0	0	0	0	0	0	0	0	0	0	0	0	0	0	0	0
Gastric	---	T248	Gastric.T248	darkcyan	yes	yes	yes	yes	no	s4	---	---	0	0	0	0	0	0	0	0	0	0	0	0	0	0	0	0	0	0	0	0	0	0	0	0	0	0	0	0	0	0	0	0	0	0	0	0	0
Gastric	---	T250	Gastric.T250	darkcyan	yes	yes	yes	yes	no	s6	---	---	0	0	0	0	0	0	0	0	0	0	0	0	0	0	0	0	0	0	0	0	0	0	0	0	0	0	0	0	0	0	0	0	0	0	0	0	0
Gastric	---	T254	Gastric.T254	darkcyan	yes	yes	yes	yes	no	s6	---	---	0	0	0	0	0	0	0	0	0	0	0	0	0	0	0	0	0	0	0	0	0	0	0	0	0	0	0	0	0	0	0	0	0	0	0	0	0
Gastric	---	T90	Gastric.T90	darkcyan	yes	yes	yes	yes	no	s6	---	---	0	0	0	0	0	0	0	0	0	0	0	0	0	0	0	0	0	0	0	0	0	0	0	0	0	0	0	0	0	0	0	0	0	0	0	0	0
Gastric	---	T26	Gastric.T26	darkcyan	yes	yes	yes	yes	no	s2	---	---	0	0	0	0	0	0	0	0	0	0	0	0	0	0	0	0	0	0	0	0	0	0	0	0	0	0	0	0	0	0	0	0	0	0	0	0	0
Gastric	---	T266	Gastric.T266	darkcyan	yes	yes	yes	yes	no	s4	---	---	0	0	0	0	0	0	0	0	0	0	0	0	0	0	0	0	0	0	0	0	0	0	0	0	0	0	0	0	0	0	0	0	0	0	0	0	0
Gastric	---	T270	Gastric.T270	darkcyan	yes	yes	yes	yes	no	s4	---	---	0	0	0	0	0	0	0	0	0	0	0	0	0	0	0	0	0	0	0	0	0	0	0	0	0	0	0	0	0	0	0	0	0	0	0	0	0
Gastric	---	T268	Gastric.T268	darkcyan	yes	yes	yes	yes	no	s2	---	---	0	0	0	0	0	0	0	0	0	0	0	0	0	0	0	0	0	0	0	0	0	0	0	0	0	0	0	0	0	0	0	0	0	0	0	0	0
Gastric	---	T272	Gastric.T272	darkcyan	yes	yes	yes	yes	no	s10	---	---	0	0	0	0	0	0	0	0	0	0	0	0	0	0	0	0	0	0	0	0	0	0	0	0	0	0	0	0	0	0	0	0	0	0	0	0	0
Gastric	---	T28	Gastric.T28	darkcyan	yes	yes	yes	yes	no	s6	---	---	0	0	0	0	0	0	0	0	0	0	0	0	0	0	0	0	0	0	0	0	0	0	0	0	0	0	0	0	0	0	0	0	0	0	0	0	0
Gastric	---	T30	Gastric.T30	darkcyan	yes	yes	yes	yes	no	s4	---	---	0	0	0	0	0	0	0	0	0	0	0	0	0	0	0	0	0	0	0	0	0	0	0	0	0	0	0	0	0	0	0	0	0	0	0	0	0
Gastric	---	T32	Gastric.T32	darkcyan	yes	yes	yes	yes	no	s4	---	---	0	0	0	0	0	0	0	0	0	0	0	0	0	0	0	0	0	0	0	0	0	0	0	0	0	0	0	0	0	0	0	0	0	0	0	0	0
Gastric	---	T34	Gastric.T34	darkcyan	yes	yes	yes	yes	no	s4	---	---	0	0	0	0	0	0	0	0	0	0	0	0	0	0	0	0	0	0	0	0	0	0	0	0	0	0	0	0	0	0	0	0	0	0	0	0	0
Gastric	---	T36	Gastric.T36	darkcyan	yes	yes	yes	yes	no	s4	---	---	0	0	0	0	0	0	0	0	0	0	0	0	0	0	0	0	0	0	0	0	0	0	0	0	0	0	0	0	0	0	0	0	0	0	0	0	0
Gastric	---	T38	Gastric.T38	darkcyan	yes	yes	yes	yes	no	s4	---	---	0	0	0	0	0	0	0	0	0	0	0	0	0	0	0	0	0	0	0	0	0	0	0	0	0	0	0	0	0	0	0	0	0	0	0	0	0
Gastric	---	T40	Gastric.T40	darkcyan	yes	yes	yes	yes	no	s4	---	---	0	0	0	0	0	0	0	0	0	0	0	0	0	0	0	0	0	0	0	0	0	0	0	0	0	0	0	0	0	0	0	0	0	0	0	0	0
Gastric	---	T42	Gastric.T42	darkcyan	yes	yes	yes	yes	no	s4	---	---	0	0	0	0	0	0	0	0	0	0	0	0	0	0	0	0	0	0	0	0	0	0	0	0	0	0	0	0	0	0	0	0	0	0	0	0	0
Gastric	---	T44	Gastric.T44	darkcyan	yes	yes	yes	yes	no	s6	---	---	0	0	0	0	0	0	0	0	0	0	0	0	0	0	0	0	0	0	0	0	0	0	0	0	0	0	0	0	0	0	0	0	0	0	0	0	0
Gastric	---	T62	Gastric.T62	darkcyan	yes	yes	yes	yes	no	s6	---	---	0	0	0	0	0	0	0	0	0	0	0	0	0	0	0	0	0	0	0	0	0	0	0	0	0	0	0	0	0	0	0	0	0	0	0	0	0
Gastric	---	T46	Gastric.T46	darkcyan	yes	yes	yes	yes	no	s7	---	---	0	0	0	0	0	0	0	0	0	0	0	0	0	0	0	0	0	0	0	0	0	0	0	0	0	0	0	0	0	0	0	0	0	0	0	0	0
Gastric	---	T5358	Gastric.T5358	darkcyan	yes	yes	yes	yes	no	s2	---	---	0	0	0	0	0	0	0	0	0	0	0	0	0	0	0	0	0	0	0	0	0	0	0	0	0	0	0	0	0	0	0	0	0	0	0	0	0
Gastric	---	T5374	Gastric.T5374	darkcyan	yes	yes	yes	yes	no	s4	---	---	0	0	0	0	0	0	0	0	0	0	0	0	0	0	0	0	0	0	0	0	0	0	0	0	0	0	0	0	0	0	0	0	0	0	0	0	0
Gastric	---	T5382	Gastric.T5382	darkcyan	yes	yes	yes	yes	no	s7	---	---	0	0	0	0	0	0	0	0	0	0	0	0	0	0	0	0	0	0	0	0	0	0	0	0	0	0	0	0	0	0	0	0	0	0	0	0	0
Gastric	---	T5760	Gastric.T5760	darkcyan	yes	yes	yes	yes	no	s2	---	---	0	0	0	0	0	0	0	0	0	0	0	0	0	0	0	0	0	0	0	0	0	0	0	0	0	0	0	0	0	0	0	0	0	0	0	0	0
Gastric	---	T54	Gastric.T54	darkcyan	yes	yes	yes	yes	no	s2	---	---	0	0	0	0	0	0	0	0	0	0	0	0	0	0	0	0	0	0	0	0	0	0	0	0	0	0	0	0	0	0	0	0	0	0	0	0	0
Gastric	---	T56	Gastric.T56	darkcyan	yes	yes	yes	yes	no	s2	---	---	0	0	0	0	0	0	0	0	0	0	0	0	0	0	0	0	0	0	0	0	0	0	0	0	0	0	0	0	0	0	0	0	0	0	0	0	0
Gastric	---	T60	Gastric.T60	darkcyan	yes	yes	yes	yes	no	s6	---	---	0	0	0	0	0	0	0	0	0	0	0	0	0	0	0	0	0	0	0	0	0	0	0	0	0	0	0	0	0	0	0	0	0	0	0	0	0
Gastric	---	T64	Gastric.T64	darkcyan	yes	yes	yes	yes	no	s6	---	---	0	0	0	0	0	0	0	0	0	0	0	0	0	0	0	0	0	0	0	0	0	0	0	0	0	0	0	0	0	0	0	0	0	0	0	0	0
Gastric	---	T66	Gastric.T66	darkcyan	yes	yes	yes	yes	no	s6	---	---	0	0	0	0	0	0	0	0	0	0	0	0	0	0	0	0	0	0	0	0	0	0	0	0	0	0	0	0	0	0	0	0	0	0	0	0	0
Gastric	---	T68	Gastric.T68	darkcyan	yes	yes	yes	yes	no	s6	---	---	0	0	0	0	0	0	0	0	0	0	0	0	0	0	0	0	0	0	0	0	0	0	0	0	0	0	0	0	0	0	0	0	0	0	0	0	0
Gastric	---	T88	Gastric.T88	darkcyan	yes	yes	yes	yes	no	s2	---	---	0	0	0	0	0	0	0	0	0	0	0	0	0	0	0	0	0	0	0	0	0	0	0	0	0	0	0	0	0	0	0	0	0	0	0	0	0
Gastric	---	T92	Gastric.T92	darkcyan	yes	yes	yes	yes	no	s6	---	---	0	0	0	0	0	0	0	0	0	0	0	0	0	0	0	0	0	0	0	0	0	0	0	0	0	0	0	0	0	0	0	0	0	0	0	0	0
Gastric	---	T96	Gastric.T96	darkcyan	yes	yes	yes	yes	no	s6	---	---	0	0	0	0	0	0	0	0	0	0	0	0	0	0	0	0	0	0	0	0	0	0	0	0	0	0	0	0	0	0	0	0	0	0	0	0	0
Liver	---	T983	Liver.T983	peachpuff	yes	yes	no	yes	yes	s10	---	2	1	-1	0	0	-1	-1	0	-1	1	-1	-1	-1	-1	1	1	NA	NA	-1	-1	0	0	0	1	-1	-1	-1	-1	0	1	-1	0	-1	-1	-1	2	1	0
Liver	---	T981	Liver.T981	peachpuff	yes	yes	no	yes	yes	s4	---	2	-1	-1	-1	-1	-1	1	-1	1	0	0	0	0	-1	1	0	NA	NA	-1	0	-1	0	-1	1	-1	-1	-1	-1	-1	0	-1	0	-1	-1	-2	1	1	-1
Liver	---	T977	Liver.T977	peachpuff	yes	yes	no	yes	yes	s10	---	3	0	-1	0	1	-1	0	1	0	1	-1	1	-1	-1	-1	1	NA	NA	-2	-1	-1	1	-1	1	0	-1	-2	-1	0	-1	1	1	-1	-1	-1	1	-1	1
Liver	---	T975	Liver.T975	peachpuff	yes	yes	no	yes	yes	s7	---	2	0	-1	0	0	0	-1	1	-1	0	-1	1	-1	-1	1	1	NA	NA	-1	0	1	1	-1	1	0	-1	-1	-1	1	1	0	1	1	1	-1	0	0	1
Liver	---	T967	Liver.T967	peachpuff	yes	yes	no	yes	yes	s10	---	2	-1	-1	1	-1	1	-1	-1	-1	-1	-1	0	-1	-1	1	-1	NA	NA	-1	-1	1	-1	1	1	-1	-1	-2	1	1	0	0	1	-1	1	-1	1	0	-1
Liver	---	T965	Liver.T965	peachpuff	yes	yes	no	yes	yes	s10	---	3	0	-1	0	-1	-1	-1	0	-1	0	-1	-1	0	-2	0	1	NA	NA	-1	-1	-1	0	0	1	-1	-1	-1	-1	-1	1	0	0	1	-1	-1	0	1	0
Liver	---	T963	Liver.T963	peachpuff	yes	yes	no	yes	yes	s7	---	3	0	-1	0	-1	-1	-1	1	-1	1	-1	0	-1	-1	1	2	NA	NA	-1	-1	0	1	-1	1	-1	1	-2	0	-1	0	1	2	-1	-1	-2	1	0	1
Liver	---	T957	Liver.T957	peachpuff	yes	yes	no	yes	yes	s10	---	3	0	-1	-1	1	-1	1	-1	1	1	-1	1	1	-1	1	2	NA	NA	-1	-1	-1	-1	1	1	-1	-1	-1	-1	-1	0	-1	0	-1	-1	-1	1	0	-1
Liver	---	T955	Liver.T955	peachpuff	yes	yes	no	yes	yes	s4	---	0	0	0	0	0	0	0	0	0	0	-2	0	0	0	0	0	NA	NA	0	0	0	0	0	0	2	0	0	0	0	0	0	0	0	0	0	0	0	0
Liver	---	T953	Liver.T953	peachpuff	yes	yes	no	yes	yes	s10	---	3	0	-1	-1	-1	-1	1	0	1	0	-1	-1	1	-1	-1	1	NA	NA	-1	-1	-1	1	-1	0	-1	-1	-1	-1	-1	0	-1	0	-1	-1	-1	1	0	0
Liver	---	T951	Liver.T951	peachpuff	yes	yes	no	yes	yes	s3	---	3	1	-1	-1	1	-1	-1	-1	-1	1	-1	0	0	-1	-1	1	NA	NA	-1	-1	-1	0	-1	1	-1	1	-1	1	-1	-1	-1	1	-1	-1	-1	1	1	0
Liver	---	T943	Liver.T943	peachpuff	yes	yes	no	yes	yes	s7	---	2	0	-1	-1	-1	-1	-1	0	-1	1	0	-1	1	-1	-1	1	NA	NA	-2	-1	-1	0	1	1	-1	-1	-2	-1	-1	0	-1	1	0	-1	-1	1	-1	0
Liver	---	T937	Liver.T937	peachpuff	yes	yes	no	yes	yes	s4	---	2	1	0	0	0	-1	0	1	0	1	-1	0	-1	-1	0	-1	NA	NA	0	-1	-1	1	1	1	0	1	-1	0	0	-1	0	-1	-1	-1	-1	1	1	1
Liver	---	T925	Liver.T925	peachpuff	yes	yes	no	yes	yes	s4	---	2	1	1	-1	0	0	0	0	0	0	0	0	1	-1	-1	0	NA	NA	-1	0	-1	0	1	0	1	0	-1	1	0	-1	0	0	-1	-1	0	2	0	0
Liver	---	T923	Liver.T923	peachpuff	yes	yes	no	yes	yes	s7	---	3	0	-1	0	1	0	1	0	1	0	0	1	0	-1	-1	1	NA	NA	-1	0	1	0	0	0	1	0	-1	0	0	1	1	1	-1	1	0	0	0	0
Liver	---	T921	Liver.T921	peachpuff	yes	yes	no	yes	yes	s9	---	3	1	-1	1	0	0	-1	-1	-1	1	-1	1	-1	-1	-1	1	NA	NA	-1	0	1	-1	1	-1	-1	0	-1	-1	0	-1	-1	1	1	1	-1	1	1	-1
Liver	---	T917	Liver.T917	peachpuff	yes	yes	no	yes	yes	s7	---	3	0	0	-1	1	-1	-1	0	-1	1	-1	1	-1	-1	0	1	NA	NA	-1	0	0	1	0	2	-1	-1	-1	0	-1	1	-1	1	0	-1	-1	1	1	0
Liver	---	T915	Liver.T915	peachpuff	yes	yes	no	yes	yes	s4	---	2	0	-1	0	0	-1	-1	1	-1	0	0	0	0	-1	0	1	NA	NA	0	0	-1	1	0	1	0	0	-1	-1	-1	0	0	1	-1	-1	-1	0	0	1
Liver	---	T913	Liver.T913	peachpuff	yes	yes	no	yes	yes	s6	---	2	0	-1	0	-1	-1	-1	1	-1	1	0	-1	0	-1	-1	1	NA	NA	-1	1	0	1	-1	2	0	1	-2	-1	0	0	0	2	-1	-1	-1	1	-1	1
Liver	---	T911	Liver.T911	peachpuff	yes	yes	no	yes	yes	s4	---	2	-1	-1	-1	0	-1	-1	1	-1	0	0	0	0	-1	0	1	NA	NA	-1	0	-1	1	0	1	0	-1	-1	0	-1	0	0	1	-1	-1	-1	0	0	1
Liver	---	T883	Liver.T883	peachpuff	yes	yes	no	yes	yes	s7	---	2	0	-1	-1	0	0	0	0	0	0	0	0	0	0	0	0	NA	NA	-1	-1	0	0	0	0	0	0	-1	0	0	0	0	0	-1	0	0	0	0	0
Liver	---	T881	Liver.T881	peachpuff	yes	yes	no	yes	yes	s7	---	2	1	-1	1	0	-1	0	1	0	1	-1	0	-1	1	-1	1	NA	NA	-1	0	1	0	-1	1	0	1	-1	-1	-1	0	0	1	-1	1	-1	1	1	0
Liver	---	T877	Liver.T877	peachpuff	yes	yes	no	yes	yes	s10	---	3	0	-1	-1	1	-1	0	0	0	0	-1	1	-1	-1	1	1	NA	NA	0	-1	0	0	1	0	1	0	-1	-1	0	0	1	1	0	0	-1	1	1	0
Liver	---	T873	Liver.T873	peachpuff	yes	yes	no	yes	yes	s4	---	3	-1	0	-1	0	0	0	0	0	-1	-1	0	0	-1	0	1	NA	NA	-1	-1	0	0	0	0	0	-1	-1	0	0	0	0	1	0	0	-1	-1	-1	0
Liver	---	T867	Liver.T867	peachpuff	yes	yes	no	yes	yes	s4	---	2	0	0	0	0	1	1	1	1	2	0	0	0	1	0	1	NA	NA	-1	0	1	2	0	1	0	0	-1	0	0	0	0	1	-1	1	0	0	0	0
Liver	---	T865	Liver.T865	peachpuff	yes	yes	no	yes	yes	s10	---	3	0	-1	0	0	0	0	0	0	0	0	0	0	0	0	1	NA	NA	0	0	0	0	0	0	1	0	0	-1	0	0	1	1	0	0	0	0	-1	0
Liver	---	T863	Liver.T863	peachpuff	yes	yes	no	yes	yes	s4	---	2	0	-1	0	0	0	0	0	0	0	0	0	0	0	-1	2	NA	NA	-1	1	0	0	0	0	0	0	-1	0	-1	1	0	2	1	0	0	1	-1	0
Liver	---	T861	Liver.T861	peachpuff	yes	yes	no	yes	yes	s4	---	2	-1	-1	-1	0	-1	1	0	1	0	-1	0	0	-1	0	1	NA	NA	-1	0	-1	0	0	1	2	-1	-2	-1	-1	0	2	2	-1	-1	-1	0	0	0
Liver	---	T857	Liver.T857	peachpuff	yes	yes	no	yes	yes	s6	---	2	0	0	0	0	0	0	1	0	1	0	0	0	-1	0	1	NA	NA	-1	-1	0	1	0	1	0	1	-1	0	0	0	0	1	1	0	0	0	1	1
Liver	---	T851	Liver.T851	peachpuff	yes	yes	no	yes	yes	s2	---	3	0	-1	1	0	0	-1	1	-1	0	-1	-1	-1	1	1	0	NA	NA	-1	0	0	1	1	1	0	1	0	-1	0	-1	0	0	-1	1	-1	0	-1	1
Liver	---	T823	Liver.T823	peachpuff	yes	yes	no	yes	yes	s5	---	2	0	-1	0	1	0	0	0	0	0	0	1	0	1	0	1	NA	NA	-1	0	1	0	0	1	1	0	-1	-1	0	0	1	1	0	1	0	0	0	0
Liver	---	T817	Liver.T817	peachpuff	yes	yes	no	yes	yes	s7	---	2	0	-1	0	1	0	0	-1	0	0	-1	1	-1	-1	-1	1	NA	NA	-1	1	0	-1	-1	-1	-1	0	0	2	0	0	-1	1	0	0	-1	0	0	-1
Liver	---	T815	Liver.T815	peachpuff	yes	yes	no	yes	yes	s10	---	3	0	-1	0	1	0	0	0	0	0	-1	0	-1	1	0	-1	NA	NA	0	-1	0	-1	0	0	-1	0	0	-1	0	0	-1	-1	0	1	-1	-1	0	-1
Liver	---	T813	Liver.T813	peachpuff	yes	yes	no	yes	yes	s7	---	3	1	1	-1	0	-1	0	1	0	1	0	0	0	-1	0	1	NA	NA	-1	-1	1	-1	0	1	0	1	-1	1	-1	1	0	1	1	1	0	0	-1	-1
Liver	---	T785	Liver.T785	peachpuff	yes	yes	no	yes	yes	s4	---	2	-1	-1	-1	1	-1	-1	1	-1	0	-1	1	-1	0	0	1	NA	NA	-1	-1	1	1	-1	1	-1	-1	-1	-1	-1	0	0	1	-1	0	-1	0	1	1
Liver	---	T777	Liver.T777	peachpuff	yes	yes	no	yes	yes	s4	---	2	0	0	0	0	0	0	0	0	0	0	0	0	-1	0	1	NA	NA	-1	0	0	0	0	0	0	0	-1	0	0	0	0	1	0	0	0	1	-1	0
Liver	---	T755	Liver.T755	peachpuff	yes	yes	no	yes	yes	s4	---	2	1	0	-1	0	0	0	1	0	0	0	0	0	-1	0	0	NA	NA	0	0	-1	1	0	1	0	0	1	0	0	0	0	0	0	-1	0	0	0	1
Liver	---	T745	Liver.T745	peachpuff	yes	yes	no	yes	yes	s4	---	2	0	-1	0	0	0	-1	0	-1	0	-1	0	0	-1	0	1	NA	NA	-1	0	1	0	0	0	0	0	-1	-1	0	0	0	1	-1	1	-1	0	0	0
Liver	---	T743	Liver.T743	peachpuff	yes	yes	no	yes	yes	s10	---	3	0	-1	1	1	1	1	1	1	0	-1	1	-1	0	0	1	NA	NA	-1	-1	0	1	0	1	0	0	1	-1	1	0	-1	1	0	-1	-1	1	0	1
Liver	---	T741	Liver.T741	peachpuff	yes	yes	no	yes	yes	s4	---	3	1	0	-1	1	-1	2	0	2	1	1	1	1	-1	-1	1	NA	NA	-1	1	-1	1	-1	1	-1	1	-1	0	-1	0	-1	1	0	-1	1	1	1	0
Liver	---	T737	Liver.T737	peachpuff	yes	yes	no	yes	yes	s10	---	2	0	-1	-1	0	-1	0	0	-1	0	0	0	0	-1	1	2	NA	NA	-1	-1	0	0	0	1	0	0	-1	-1	0	0	0	2	-1	1	-1	1	0	0
Liver	---	T727	Liver.T727	peachpuff	yes	yes	no	yes	yes	s10	---	3	-1	-1	-1	-1	0	0	0	0	-1	0	-1	-1	-1	-1	1	NA	NA	-1	-1	0	0	0	0	-1	-1	-1	-1	0	0	-1	1	-1	0	0	1	-1	0
Liver	---	T724	Liver.T724	peachpuff	yes	yes	no	yes	yes	s2	---	3	0	0	0	1	0	0	0	0	0	-1	1	-1	-1	0	1	NA	NA	-1	-1	-1	0	-1	1	0	0	-1	0	0	-1	0	1	-1	-1	-1	1	-1	0
Liver	---	T721	Liver.T721	peachpuff	yes	yes	no	yes	yes	s6	---	2	0	0	0	0	0	0	0	0	0	0	0	0	0	0	2	NA	NA	0	0	0	0	0	0	0	0	0	0	0	0	0	2	0	0	0	0	0	0
Liver	---	T715	Liver.T715	peachpuff	yes	yes	no	yes	yes	s9	---	2	0	0	0	1	0	0	0	0	0	-1	1	-1	-1	0	1	NA	NA	0	0	0	0	0	0	0	0	0	0	0	0	0	1	-1	0	-1	0	0	0
Liver	---	T713	Liver.T713	peachpuff	yes	yes	no	yes	yes	s5	---	2	0	0	1	0	0	0	0	0	0	0	0	0	-1	0	1	NA	NA	0	0	0	0	0	0	1	-1	0	0	0	0	0	2	0	0	-1	0	0	0
Liver	---	T697	Liver.T697	peachpuff	yes	yes	no	yes	no	s5	---	#N/A	NA	NA	NA	NA	NA	NA	NA	NA	NA	NA	NA	NA	NA	NA	NA	NA	NA	NA	NA	NA	NA	NA	NA	NA	NA	NA	NA	NA	NA	NA	NA	NA	NA	NA	NA	NA	NA
Liver	---	T695	Liver.T695	peachpuff	yes	yes	no	yes	yes	s4	---	2	0	1	1	2	-1	1	0	1	0	-1	2	0	-1	0	0	NA	NA	-1	-1	2	0	-1	0	-1	-1	-1	1	-1	0	0	0	0	-1	-1	0	1	0
Liver	---	T685	Liver.T685	peachpuff	yes	yes	no	yes	yes	s9	---	2	0	-1	-1	1	1	1	0	1	0	-1	1	0	-1	0	1	NA	NA	-1	-1	-1	0	-1	0	-1	-1	-2	1	1	1	0	1	1	-1	-1	0	1	0
Liver	---	T671	Liver.T671	peachpuff	yes	yes	no	yes	yes	s10	---	3	-1	-1	0	1	0	0	1	0	-1	-1	1	-1	-1	0	1	NA	NA	-1	0	1	0	0	1	0	-1	-1	-1	0	-1	0	1	-1	1	-1	-1	-1	0
Liver	---	T665	Liver.T665	peachpuff	yes	yes	no	yes	yes	s4	---	3	-1	-1	-1	1	-1	1	1	1	0	-1	1	-1	-1	1	1	NA	NA	-1	-1	0	1	-1	1	1	-1	-1	-1	-1	-1	1	1	-1	0	-1	0	-1	1
Liver	---	T663	Liver.T663	peachpuff	yes	yes	no	yes	yes	s10	---	3	0	1	0	1	-1	1	-1	1	0	1	1	1	-1	0	1	NA	NA	-1	-1	-1	-1	0	-1	0	0	-1	1	-1	0	0	1	0	-1	1	1	-1	-1
Liver	---	T661	Liver.T661	peachpuff	yes	yes	no	yes	yes	s10	---	3	-1	-1	-1	1	0	1	1	0	-1	0	0	0	-1	1	0	NA	NA	-1	0	1	1	0	1	-1	-1	-1	1	0	0	-1	1	-1	1	0	-1	-1	1
Liver	---	T647	Liver.T647	peachpuff	yes	yes	no	yes	yes	s4	---	3	0	1	-1	0	1	1	1	1	0	-1	0	2	-1	1	1	NA	NA	-1	0	1	1	1	1	1	0	-1	1	1	-1	0	1	-1	1	-1	0	-1	1
Liver	---	T641	Liver.T641	peachpuff	yes	yes	no	yes	yes	s9	---	2	1	-1	0	1	1	1	0	1	0	-1	0	-1	1	-1	1	NA	NA	1	0	1	0	0	0	1	1	0	1	1	0	1	1	0	1	-1	0	0	0
Liver	---	T635	Liver.T635	peachpuff	yes	yes	no	yes	yes	s4	---	3	-1	0	-1	1	0	1	1	1	-1	-1	1	-1	-1	2	1	NA	NA	-1	1	1	1	-1	1	0	-1	-1	1	0	1	0	1	-1	1	-1	-2	-1	1
Liver	---	T627	Liver.T627	peachpuff	yes	yes	no	yes	yes	s4	---	2	0	0	-1	0	0	0	0	0	0	0	0	0	-1	-1	0	NA	NA	-1	0	0	0	0	0	0	0	-1	0	0	0	0	0	0	-1	0	0	-1	0
Liver	---	T617	Liver.T617	peachpuff	yes	yes	no	yes	yes	s4	---	2	0	0	0	0	0	0	0	0	0	0	0	0	0	0	0	NA	NA	-1	0	0	0	0	0	1	0	-1	0	0	0	1	0	0	0	-1	0	0	0
Liver	---	T615	Liver.T615	peachpuff	yes	yes	no	yes	yes	s4	---	3	1	-1	-1	1	0	0	2	0	1	0	0	0	-1	0	1	NA	NA	-1	0	0	1	0	2	0	1	-1	-1	0	0	0	-1	0	0	0	0	-1	1
Liver	---	T573	Liver.T573	peachpuff	yes	yes	no	yes	yes	s3	---	2	0	-1	1	1	-1	0	1	0	0	1	1	1	-1	1	1	NA	NA	-1	-1	1	1	0	1	-1	-1	-1	-1	-1	-1	0	1	-1	0	1	-1	-1	1
Liver	---	T571	Liver.T571	peachpuff	yes	yes	no	yes	yes	s4	---	2	-1	1	2	0	0	0	-1	0	-1	1	2	1	-1	0	1	NA	NA	-1	-1	1	-1	0	-1	1	-1	-1	1	0	-1	1	1	-1	1	1	-1	0	-1
Liver	---	T567	Liver.T567	peachpuff	yes	yes	no	yes	yes	s3	---	3	1	-1	1	-1	1	1	1	1	1	-1	-1	-1	-1	0	1	NA	NA	-1	-1	1	1	0	1	-1	1	-1	-1	1	-1	-1	1	-1	1	-1	1	1	1
Liver	---	T563	Liver.T563	peachpuff	yes	yes	no	yes	yes	s6	---	2	0	-1	-2	0	-1	-1	0	-1	1	0	1	0	-2	0	1	NA	NA	-2	0	-1	1	2	1	0	0	0	-1	-1	0	0	1	-1	-1	0	1	0	0
Liver	---	T557	Liver.T557	peachpuff	yes	yes	no	yes	yes	s4	---	2	0	-1	0	1	-1	0	0	0	0	0	1	0	-1	0	1	NA	NA	-1	0	0	0	1	0	1	-1	-1	-1	0	0	1	1	0	-1	-1	0	1	0
Liver	---	T553	Liver.T553	peachpuff	yes	yes	no	yes	yes	s9	---	2	0	-1	0	1	-1	-1	0	-1	0	-1	1	-1	-1	1	2	NA	NA	-1	-1	-1	0	-1	0	-1	-1	-1	-1	-1	0	0	2	0	-1	-1	0	1	0
Liver	---	T545	Liver.T545	peachpuff	yes	yes	no	yes	yes	s7	---	3	-1	-1	0	1	1	0	0	0	-1	-1	1	1	-1	1	1	NA	NA	-1	-1	1	0	1	0	-1	-1	-1	0	1	-1	-1	1	-1	1	-1	1	0	0
Liver	---	T537	Liver.T537	peachpuff	yes	yes	no	yes	yes	s3	---	2	1	-1	0	1	0	0	0	0	0	-1	0	1	-1	-1	1	NA	NA	-1	1	1	0	-1	1	-1	1	-1	-1	0	-1	-1	1	-1	1	-1	0	0	0
Liver	---	T535	Liver.T535	peachpuff	yes	yes	no	yes	no	s7	---	#N/A	NA	NA	NA	NA	NA	NA	NA	NA	NA	NA	NA	NA	NA	NA	NA	NA	NA	NA	NA	NA	NA	NA	NA	NA	NA	NA	NA	NA	NA	NA	NA	NA	NA	NA	NA	NA	NA
Liver	---	T533	Liver.T533	peachpuff	yes	yes	no	yes	yes	s4	---	3	0	0	0	0	0	1	0	1	0	0	0	0	-1	-1	1	NA	NA	-1	0	-1	0	0	0	0	0	-1	0	0	0	0	1	0	-1	0	0	0	0
Liver	---	T527	Liver.T527	peachpuff	yes	yes	no	yes	yes	s7	---	3	-1	0	-1	0	0	0	0	0	-1	0	0	0	-1	0	1	NA	NA	-1	-1	1	0	1	0	1	-2	-1	1	0	1	1	1	1	0	0	-1	-2	0
Liver	---	T525	Liver.T525	peachpuff	yes	yes	no	yes	yes	s3	---	3	1	-1	-1	0	-1	0	0	0	1	0	0	1	-1	-1	1	NA	NA	-1	-1	-1	1	0	1	-1	1	-1	-1	0	-1	-1	1	-1	-1	-1	1	0	1
Liver	---	T523	Liver.T523	peachpuff	yes	yes	no	yes	yes	s10	---	2	1	-1	0	0	0	0	0	0	0	-1	0	0	0	0	1	NA	NA	-1	0	0	0	0	0	1	0	-1	1	0	0	1	1	0	1	-1	0	0	0
Liver	---	T517	Liver.T517	peachpuff	yes	yes	no	yes	yes	s10	---	2	1	-1	-1	1	1	-1	1	-1	1	-1	1	-1	-1	-1	1	NA	NA	-1	0	1	0	-1	1	1	1	-1	-1	1	-1	1	1	-1	1	-1	1	-1	0
Liver	---	T515	Liver.T515	peachpuff	yes	yes	no	yes	yes	s4	---	2	0	-1	0	0	0	0	-1	0	0	-1	0	0	-1	0	1	NA	NA	-1	0	1	0	0	1	0	-1	-1	0	0	0	0	1	0	-1	-1	0	-1	0
Liver	---	T513	Liver.T513	peachpuff	yes	yes	no	yes	yes	s4	---	2	0	0	0	0	-1	-1	0	-1	1	0	0	0	-1	0	0	NA	NA	-2	1	-2	0	-1	1	0	0	-2	-1	0	1	1	1	0	-2	-1	1	-1	0
Liver	---	T497	Liver.T497	peachpuff	yes	yes	no	yes	yes	s10	---	3	-1	1	1	2	0	1	1	1	-1	-1	1	-1	-1	-1	1	NA	NA	-1	-1	1	1	1	0	1	-1	-1	1	0	1	1	1	1	1	-1	1	-1	1
Liver	---	T493	Liver.T493	peachpuff	yes	yes	no	yes	yes	s7	---	3	-1	-1	-1	1	-1	-1	1	-1	-1	-1	1	-1	-1	-2	1	NA	NA	-2	-1	0	1	0	1	0	-2	-2	-1	0	0	0	1	0	-1	-1	1	1	1
Liver	---	T491	Liver.T491	peachpuff	yes	yes	no	yes	yes	s5	---	3	0	-1	0	1	-1	0	0	0	0	0	1	0	-1	-1	1	NA	NA	-1	-1	0	0	-1	1	1	0	-1	-1	-1	0	1	1	-1	0	0	0	-1	0
Liver	---	T487	Liver.T487	peachpuff	yes	yes	no	yes	yes	s4	---	2	0	0	0	0	0	0	0	0	0	0	0	0	0	-1	0	NA	NA	-1	0	2	0	0	0	0	0	-1	2	0	2	0	0	-1	2	0	0	-1	0
Liver	---	T483	Liver.T483	peachpuff	yes	yes	no	yes	yes	s7	---	2	0	-1	0	0	1	0	1	0	0	-1	0	-1	-1	0	1	NA	NA	-1	0	0	1	-1	1	0	0	-1	-1	1	-1	0	1	-1	1	-1	0	-1	1
Liver	---	T481	Liver.T481	peachpuff	yes	yes	no	yes	yes	s4	---	2	0	1	-1	1	1	1	1	1	-1	0	0	0	1	0	1	NA	NA	-1	1	1	1	1	2	1	0	-1	1	1	0	0	1	1	1	1	-1	-1	1
Liver	---	T477	Liver.T477	peachpuff	yes	yes	no	yes	yes	s4	---	2	0	-1	0	0	-1	-1	0	-1	1	-1	0	-1	-2	0	2	NA	NA	-1	-1	0	0	0	1	-1	0	-1	0	0	0	-1	0	-2	-1	-1	0	1	0
Liver	---	T473	Liver.T473	peachpuff	yes	yes	no	yes	yes	s10	---	2	0	0	-1	1	0	0	0	0	0	-1	1	-1	0	0	1	NA	NA	-1	1	0	0	0	0	1	0	1	1	0	0	1	1	0	0	-1	0	0	0
Liver	---	T471	Liver.T471	peachpuff	yes	yes	no	yes	yes	s9	---	2	0	-1	0	0	0	0	0	0	0	-1	0	-1	-1	-1	1	NA	NA	-1	0	-1	0	-1	1	0	0	-1	-1	0	0	0	1	0	-1	-1	0	0	0
Liver	---	T467	Liver.T467	peachpuff	yes	yes	no	yes	yes	s5	---	2	0	-1	-1	1	-1	0	0	0	1	-1	1	0	-1	0	1	NA	NA	0	0	0	0	0	0	1	0	0	-1	-1	0	1	1	-1	0	-1	1	0	0
Liver	---	T465	Liver.T465	peachpuff	yes	yes	no	yes	yes	s4	---	2	0	1	-1	1	-1	1	0	1	1	-1	-1	0	-1	0	0	NA	NA	-1	-1	1	0	0	0	-1	-1	-2	2	-1	-1	0	0	-1	-1	-1	1	1	0
Liver	---	T463	Liver.T463	peachpuff	yes	yes	no	yes	yes	s10	---	3	1	-1	-1	0	0	-1	-1	-1	1	-1	0	-1	0	-1	1	NA	NA	-2	0	2	0	-1	0	-1	0	-1	-1	-1	0	-1	1	0	2	-1	1	-1	-1
Liver	---	T461	Liver.T461	peachpuff	yes	yes	no	yes	yes	s6	---	2	-1	0	0	0	0	0	0	0	0	0	0	0	0	-1	1	NA	NA	-1	0	0	1	0	0	0	0	-1	0	0	0	-1	1	-1	0	0	0	-1	0
Liver	---	T455	Liver.T455	peachpuff	yes	yes	no	yes	yes	s6	---	3	-1	-1	-1	0	0	0	0	0	-1	-1	1	-1	-1	0	1	NA	NA	-2	0	-1	0	0	1	0	-1	-2	-1	-1	0	0	1	0	-1	-1	-1	0	0
Liver	---	T451	Liver.T451	peachpuff	yes	yes	no	yes	yes	s4	---	2	0	0	-1	-1	-1	-1	1	-1	0	0	0	0	-1	0	1	NA	NA	-1	-1	-1	1	-1	1	0	-1	-1	0	0	0	0	1	-1	-1	0	0	0	1
Liver	---	T447	Liver.T447	peachpuff	yes	yes	no	yes	no	s7	---	#N/A	NA	NA	NA	NA	NA	NA	NA	NA	NA	NA	NA	NA	NA	NA	NA	NA	NA	NA	NA	NA	NA	NA	NA	NA	NA	NA	NA	NA	NA	NA	NA	NA	NA	NA	NA	NA	NA
Liver	---	T445	Liver.T445	peachpuff	yes	yes	no	yes	yes	s4	---	2	0	-1	-1	1	1	1	1	1	0	-1	1	-1	-1	-1	1	NA	NA	-2	-1	1	1	-1	1	-1	0	-2	-1	1	1	-1	1	1	1	-1	0	-1	1
Liver	---	T443	Liver.T443	peachpuff	yes	yes	no	yes	yes	s10	---	3	-1	-1	-1	0	1	0	1	0	0	-1	1	-1	-1	-1	1	NA	NA	-1	0	2	0	0	1	0	-1	-1	-1	1	-1	0	1	-1	2	-1	1	1	0
Liver	---	T435	Liver.T435	peachpuff	yes	yes	no	yes	yes	s4	---	2	0	0	1	-1	-1	0	1	0	0	-1	-1	-1	-1	0	0	NA	NA	-1	0	0	1	-1	1	0	0	-1	0	-1	-1	0	1	-1	0	-1	0	0	1
Liver	---	T433	Liver.T433	peachpuff	yes	yes	no	yes	yes	s9	---	2	0	-1	-1	1	0	-1	1	-1	0	-1	1	0	-1	0	1	NA	NA	-1	-1	1	1	0	1	0	-1	-2	-1	0	0	1	1	-1	1	-1	0	0	1
Liver	---	T431	Liver.T431	peachpuff	yes	yes	no	yes	yes	s10	---	2	-1	-1	-1	1	-1	1	1	1	-1	-1	1	0	1	-1	1	NA	NA	-1	-1	1	1	-1	1	1	-1	-1	-1	-1	1	1	1	0	1	0	0	1	1
Liver	---	T427	Liver.T427	peachpuff	yes	yes	no	yes	yes	s7	---	3	0	0	1	-1	1	1	0	1	0	0	-1	0	-1	1	-1	NA	NA	-1	0	0	0	-1	0	0	0	-1	0	1	-1	0	-1	-1	0	0	0	-1	0
Liver	---	T425	Liver.T425	peachpuff	yes	yes	no	yes	yes	s10	---	2	-1	-1	0	1	0	0	1	0	-1	1	1	1	-1	0	1	NA	NA	0	0	1	1	0	1	-1	-1	0	-1	0	-1	-1	-1	-1	1	1	0	-1	1
Liver	---	T423	Liver.T423	peachpuff	yes	yes	no	yes	yes	s4	---	2	0	1	0	1	0	1	1	1	0	0	0	0	0	0	0	NA	NA	-1	0	0	1	1	1	1	1	-1	1	0	0	0	0	0	0	1	0	0	1
Liver	---	T421	Liver.T421	peachpuff	yes	yes	no	yes	yes	s6	---	3	0	-1	-1	0	0	0	0	0	1	-1	1	-1	-1	0	0	NA	NA	-1	0	1	0	-1	0	-1	0	-1	-1	0	0	-1	1	0	1	-1	0	0	0
Liver	---	T415	Liver.T415	peachpuff	yes	yes	no	yes	yes	s6	---	2	0	-1	0	0	-1	0	-1	0	0	0	0	0	-1	0	1	NA	NA	-1	1	-1	-1	0	1	0	0	-2	0	-1	0	0	1	-1	0	0	0	0	-1
Liver	---	T413	Liver.T413	peachpuff	yes	yes	no	yes	yes	s10	---	2	0	-1	-1	-1	-1	-1	0	-1	0	-1	0	0	-1	0	0	NA	NA	-1	-1	-1	0	0	-2	0	-2	-1	0	-1	0	0	-2	0	-1	0	0	0	0
Liver	---	T411	Liver.T411	peachpuff	yes	yes	no	yes	yes	s10	---	2	0	0	0	0	-1	1	0	1	0	-1	0	1	-1	1	1	NA	NA	-1	-1	-1	0	1	0	1	0	-1	0	-1	0	1	1	0	-1	-1	0	-1	0
Liver	---	T395	Liver.T395	peachpuff	yes	yes	no	yes	yes	s5	---	2	0	0	-1	0	0	0	0	0	0	0	0	0	-1	-1	0	NA	NA	-1	-1	0	1	0	1	0	0	-1	0	0	1	0	0	-1	0	0	0	0	1
Liver	---	T393	Liver.T393	peachpuff	yes	yes	no	yes	yes	s4	---	2	0	-1	0	-1	-1	1	0	1	0	-1	0	1	-1	0	1	NA	NA	-1	-1	1	0	-1	0	-1	-1	-1	-1	-1	0	0	1	0	1	-1	1	0	0
Liver	---	T391	Liver.T391	peachpuff	yes	yes	no	yes	yes	s2	---	2	0	0	0	0	0	0	1	0	2	0	0	0	-1	0	0	NA	NA	-1	-1	0	0	0	1	-1	2	-2	0	0	0	0	0	-1	0	0	1	1	0
Liver	---	T387	Liver.T387	peachpuff	yes	yes	no	yes	yes	s2	---	3	1	-1	-1	-1	-1	-1	1	-1	1	0	-1	1	-1	-1	0	NA	NA	-1	-1	-1	1	-1	2	-1	1	-1	-1	-1	-1	1	0	0	-1	-1	-1	1	1
Liver	---	T385	Liver.T385	peachpuff	yes	yes	no	yes	yes	s10	---	2	0	-1	-1	1	0	-1	1	-1	0	-1	1	-1	-1	0	1	NA	NA	-1	0	0	1	1	1	-1	0	-1	-1	0	0	-1	1	0	0	-1	0	0	1
Liver	---	T383	Liver.T383	peachpuff	yes	yes	no	yes	yes	s7	---	3	0	0	0	0	0	0	0	0	0	1	0	0	-1	0	0	NA	NA	-1	-1	0	0	0	1	1	0	-1	0	0	0	1	0	0	0	1	0	-1	0
Liver	---	T375	Liver.T375	peachpuff	yes	yes	no	yes	yes	s5	---	3	1	-1	-1	0	-2	-1	1	-1	1	-1	1	0	-1	1	1	NA	NA	0	-1	-1	1	0	1	0	0	-1	-1	-1	-1	1	1	-1	-1	-1	1	-1	1
Liver	---	T367	Liver.T367	peachpuff	yes	yes	no	yes	yes	s10	---	3	1	-1	-1	0	0	0	-1	0	1	-1	1	0	-2	1	-1	NA	NA	-1	-1	-1	-1	1	-1	-1	-1	-2	-1	1	-1	-1	-1	-1	-1	-1	1	1	-1
Liver	---	T365	Liver.T365	peachpuff	yes	yes	no	yes	yes	s4	---	2	0	0	0	0	-1	0	1	0	0	0	0	0	-1	0	0	NA	NA	-1	-1	0	1	0	2	-1	0	-1	0	-1	0	-1	0	0	0	-1	1	-1	1
Liver	---	T363	Liver.T363	peachpuff	yes	yes	no	yes	yes	s9	---	2	0	-1	-1	0	0	-1	0	-1	0	-1	0	-1	-1	0	0	NA	NA	-1	-1	0	0	-1	0	0	0	-1	-1	0	0	0	0	0	0	-1	0	0	0
Liver	---	T361	Liver.T361	peachpuff	yes	yes	no	yes	yes	s4	---	2	0	-1	0	-1	0	2	1	-1	0	-1	-1	0	-1	0	1	NA	NA	-1	-1	0	1	-1	1	-1	-1	-1	-1	-1	1	0	1	0	-1	-1	1	1	1
Liver	---	T357	Liver.T357	peachpuff	yes	yes	no	yes	yes	s4	---	3	0	1	-1	-1	1	1	0	1	0	-1	-1	0	-1	-1	1	NA	NA	-1	-1	-1	0	0	0	-1	-1	-2	1	1	1	0	1	1	-1	-1	0	0	0
Liver	---	T355	Liver.T355	peachpuff	yes	yes	no	yes	yes	s7	---	2	-1	-1	-1	1	-1	-1	0	-1	-1	1	2	1	-1	1	1	NA	NA	-1	-1	-1	0	1	1	-1	-1	-2	-1	-1	1	0	2	-1	-1	-2	1	1	0
Liver	---	T353	Liver.T353	peachpuff	yes	yes	no	yes	yes	s4	---	2	0	-1	-1	1	-2	1	1	1	-2	0	1	0	1	-1	0	NA	NA	-2	-1	1	1	-1	1	2	-1	-2	-2	-1	0	1	0	-1	0	-2	0	0	1
Liver	---	T351	Liver.T351	peachpuff	yes	yes	no	yes	yes	s10	---	#N/A	0	-1	-1	1	-1	1	1	1	1	-1	0	-1	-1	1	1	NA	NA	-1	-1	-1	1	1	1	1	-1	-1	0	-1	-1	0	1	-1	-1	-1	0	0	1
Liver	---	T343	Liver.T343	peachpuff	yes	yes	no	yes	yes	s5	---	3	0	0	0	1	-1	0	-1	0	0	0	2	0	-1	-1	1	NA	NA	-1	0	0	-1	0	1	-1	0	-1	0	0	0	-1	1	-1	0	0	0	0	-1
Liver	---	T341	Liver.T341	peachpuff	yes	yes	no	yes	yes	s4	---	3	0	1	-1	-1	1	-1	0	-1	0	-1	-1	0	-1	-1	0	NA	NA	-1	0	2	0	0	0	-1	-1	-1	-1	1	-1	0	-1	-1	2	-1	0	0	0
Liver	---	T331	Liver.T331	peachpuff	yes	yes	no	yes	yes	s10	---	2	0	-1	-1	1	1	-1	-1	-1	1	-1	1	-1	-1	1	1	NA	NA	-1	0	0	-1	0	1	-1	-1	-1	-1	1	-1	0	-1	-1	-1	-1	1	1	-1
Liver	---	T327	Liver.T327	peachpuff	yes	yes	no	yes	yes	s4	---	2	0	0	0	0	0	-1	1	-1	0	0	0	0	-1	0	1	NA	NA	-1	0	0	1	0	1	-1	0	0	0	0	-1	-1	1	-1	-1	0	0	0	1
Liver	---	T313	Liver.T313	peachpuff	yes	yes	no	yes	yes	s10	---	3	0	-1	1	1	1	0	1	0	0	0	1	1	-1	0	1	NA	NA	-1	0	-1	1	1	1	0	-1	-1	0	1	1	0	1	-1	-1	0	0	-1	1
Liver	---	T311	Liver.T311	peachpuff	yes	yes	no	yes	yes	s7	---	3	0	0	-1	0	1	0	0	0	0	-1	0	0	-1	0	0	NA	NA	-1	0	-1	0	0	1	0	-1	-2	0	0	0	0	0	-1	0	-1	0	0	0
Liver	---	T297	Liver.T297	peachpuff	yes	yes	no	yes	no	s6	---	2	NA	NA	NA	NA	NA	NA	NA	NA	NA	NA	NA	NA	NA	NA	NA	NA	NA	NA	NA	NA	NA	NA	NA	NA	NA	NA	NA	NA	NA	NA	NA	NA	NA	NA	NA	NA	NA
Liver	---	T285	Liver.T285	peachpuff	yes	yes	no	yes	yes	s10	---	3	0	-1	0	0	0	0	0	0	0	-1	0	-1	1	0	0	NA	NA	0	0	1	0	0	0	0	0	0	-1	0	0	0	0	0	1	-1	0	-1	0
Liver	---	T283	Liver.T283	peachpuff	yes	yes	no	yes	yes	s7	---	1	0	-1	-1	0	0	-1	0	-1	0	1	0	1	0	0	1	NA	NA	1	0	0	0	1	0	-1	0	1	-1	0	1	-1	1	1	0	1	1	-2	0
Liver	---	T277	Liver.T277	peachpuff	yes	yes	no	yes	yes	s10	---	2	0	-1	1	1	1	1	-1	1	0	-1	1	-1	1	0	2	NA	NA	-1	0	1	-1	0	0	1	0	-1	-1	1	0	1	2	0	1	-1	0	0	-1
Liver	---	T271	Liver.T271	peachpuff	yes	yes	no	yes	yes	s9	---	3	0	-1	-1	1	-1	-1	1	-1	1	-1	1	-1	-1	-1	1	NA	NA	-1	0	0	1	-1	1	-1	1	-2	-1	0	0	-1	1	-1	-1	-1	1	1	1
Liver	---	T267	Liver.T267	peachpuff	yes	yes	no	yes	yes	s4	---	2	0	0	0	0	0	0	0	0	0	-1	0	-1	0	0	1	NA	NA	-1	-1	0	0	0	0	0	0	-1	0	0	0	0	1	0	0	-1	0	0	0
Liver	---	T261	Liver.T261	peachpuff	yes	yes	no	yes	yes	s4	---	2	0	-1	-1	1	0	0	1	0	0	0	1	0	0	0	0	NA	NA	0	-1	0	1	0	1	1	0	0	0	0	0	1	0	0	0	0	0	-1	1
Liver	---	T257	Liver.T257	peachpuff	yes	yes	no	yes	yes	s4	---	3	0	-1	0	0	0	1	1	1	0	0	0	0	-1	-1	1	NA	NA	-1	0	0	1	0	1	0	0	-1	-1	0	0	0	1	0	0	0	0	0	1
Liver	---	T231	Liver.T231	peachpuff	yes	yes	no	yes	yes	s4	---	3	0	1	-1	1	0	0	1	0	0	1	1	1	-1	0	1	NA	NA	-1	0	1	1	0	1	0	0	-1	1	0	-1	0	1	-1	1	1	0	1	1
Liver	---	T227	Liver.T227	peachpuff	yes	yes	no	yes	yes	s9	---	2	0	-1	0	0	-1	-1	0	-1	0	-1	0	-1	0	-1	1	NA	NA	0	0	1	0	-1	0	0	-1	0	-1	-1	0	0	1	0	-1	-1	0	0	0
Liver	---	T223	Liver.T223	peachpuff	yes	yes	no	yes	yes	s5	---	2	-1	-1	-1	0	1	-1	1	-1	0	-1	0	0	0	0	0	NA	NA	-1	-1	1	1	0	1	1	-1	-1	0	1	0	1	0	-1	0	-1	0	-1	1
Liver	---	T221	Liver.T221	peachpuff	yes	yes	no	yes	yes	s9	---	2	1	-1	-1	1	1	0	0	0	1	-1	1	-1	-1	-1	2	NA	NA	0	-1	1	0	-1	1	0	1	0	-1	1	1	0	2	0	1	-1	1	0	0
Liver	---	T217	Liver.T217	peachpuff	yes	yes	no	yes	yes	s5	---	2	0	-1	-1	1	0	-1	1	-1	0	-1	1	-1	-1	1	1	NA	NA	-1	1	0	1	1	1	0	0	-1	0	0	0	0	1	-1	0	-1	0	0	1
Liver	---	T213	Liver.T213	peachpuff	yes	yes	no	yes	no	s5	---	#N/A	NA	NA	NA	NA	NA	NA	NA	NA	NA	NA	NA	NA	NA	NA	NA	NA	NA	NA	NA	NA	NA	NA	NA	NA	NA	NA	NA	NA	NA	NA	NA	NA	NA	NA	NA	NA	NA
Liver	---	T211	Liver.T211	peachpuff	yes	yes	no	yes	yes	s7	---	3	0	0	-1	1	-1	0	0	0	0	-1	1	0	1	1	1	NA	NA	-1	0	0	0	0	1	0	1	-1	0	-1	0	0	1	-1	0	0	1	0	0
Liver	---	T195	Liver.T195	peachpuff	yes	yes	no	yes	yes	s5	---	3	0	-1	-1	0	-1	0	1	0	0	-1	0	-1	-1	0	0	NA	NA	-1	0	-1	1	0	1	0	0	-1	0	0	0	0	0	-1	-1	-1	0	-1	1
Liver	---	T191	Liver.T191	peachpuff	yes	yes	no	yes	yes	s5	---	2	0	-1	0	1	0	0	1	0	0	-2	1	1	-1	0	1	NA	NA	-1	0	0	1	0	1	1	0	-1	0	0	-1	1	1	-1	0	-2	0	0	1
Liver	---	T187	Liver.T187	peachpuff	yes	yes	no	yes	yes	s5	---	2	0	-1	0	-1	-1	0	1	0	0	-2	0	-1	-1	0	1	NA	NA	-1	-1	-1	1	-1	1	1	-1	-2	-1	-1	0	1	2	-1	-1	-1	0	0	1
Liver	---	T185	Liver.T185	peachpuff	yes	yes	no	yes	no	s6	---	3	NA	NA	NA	NA	NA	NA	NA	NA	NA	NA	NA	NA	NA	NA	NA	NA	NA	NA	NA	NA	NA	NA	NA	NA	NA	NA	NA	NA	NA	NA	NA	NA	NA	NA	NA	NA	NA
Liver	---	T171	Liver.T171	peachpuff	yes	yes	no	yes	yes	s4	---	2	0	-1	-1	1	-1	-1	1	-1	0	-1	1	0	-1	0	1	NA	NA	-1	-1	-1	1	-1	1	-1	-1	-1	-1	-1	-1	0	2	-1	-1	-1	1	1	1
Liver	---	T161	Liver.T161	peachpuff	yes	yes	no	yes	yes	s7	---	2	0	-1	0	0	0	0	0	0	1	0	1	0	-1	-1	0	NA	NA	-1	0	-1	0	0	0	0	1	-1	0	-1	0	0	-1	-1	-1	0	1	-1	0
Liver	---	T147	Liver.T147	peachpuff	yes	yes	no	yes	yes	s4	---	3	-1	-1	0	-1	0	1	0	1	-1	-1	-1	-1	-1	0	1	NA	NA	-1	0	-1	0	0	1	0	-1	-1	-1	0	-1	0	1	-1	-1	-1	-1	0	0
Liver	---	T145	Liver.T145	peachpuff	yes	yes	no	yes	yes	s5	---	2	0	-1	0	0	-1	-1	-1	-1	0	-2	0	1	-1	-1	1	NA	NA	-1	-1	0	0	0	1	1	-1	-1	-1	-1	0	1	1	0	-1	-2	0	0	0
Liver	---	T141	Liver.T141	peachpuff	yes	yes	no	yes	yes	s6	---	3	0	0	1	0	0	0	-1	0	0	0	0	0	-1	-1	1	NA	NA	-1	0	0	0	0	0	0	-1	0	0	0	0	0	1	0	0	0	0	-1	0
Liver	---	T137	Liver.T137	peachpuff	yes	yes	no	yes	yes	s4	---	3	0	-1	-1	0	-1	-1	1	-1	0	-1	0	0	-1	0	0	NA	NA	-1	-1	-1	1	0	1	0	-1	-1	1	-1	0	0	0	0	-1	-1	0	-1	1
Liver	---	T135	Liver.T135	peachpuff	yes	yes	no	yes	yes	s6	---	3	0	-1	0	1	-1	-1	0	-1	0	-1	1	-1	-1	0	1	NA	NA	-1	1	-1	0	0	1	1	0	-1	-1	-1	1	1	1	1	-1	-1	0	0	0
Liver	---	T131	Liver.T131	peachpuff	yes	yes	no	yes	yes	s10	---	3	0	-1	0	1	0	0	0	0	0	-1	1	-1	0	0	1	NA	NA	0	0	0	0	0	0	-1	0	0	-1	0	0	-1	1	0	0	-1	0	0	0
Liver	---	T127	Liver.T127	peachpuff	yes	yes	no	yes	yes	s4	---	3	0	0	0	1	0	1	0	1	0	-1	1	-1	-1	0	0	NA	NA	-1	1	0	0	0	0	-1	0	-1	0	0	-1	-1	0	-1	0	-1	0	0	0
Liver	---	T125	Liver.T125	peachpuff	yes	yes	no	yes	yes	s5	---	3	0	-1	1	1	-1	1	0	1	0	1	0	1	0	-1	1	NA	NA	-1	1	1	0	0	0	-1	0	-1	-1	-1	0	-1	1	0	1	1	0	0	0
Liver	---	T123	Liver.T123	peachpuff	yes	yes	no	yes	yes	s4	---	3	0	-1	0	1	-1	1	1	1	0	0	1	0	-1	0	1	NA	NA	-1	-1	1	1	1	0	1	0	1	1	0	-1	1	1	-1	1	0	0	0	1
Liver	---	T113	Liver.T113	peachpuff	yes	yes	no	yes	yes	s4	---	2	-1	-1	0	-1	-1	-1	0	-1	0	0	0	0	-1	0	0	NA	NA	-1	-1	-1	0	-1	0	0	-1	-1	-1	0	0	0	0	-2	-1	-1	0	0	0
Liver	---	T112	Liver.T112	peachpuff	yes	yes	no	yes	yes	s4	---	2	1	-1	-1	1	1	1	-1	1	1	1	1	1	-1	1	1	NA	NA	-1	-1	1	-1	1	-1	1	1	-1	0	1	2	-1	1	-1	1	1	2	-1	-1
Liver	---	T1045	Liver.T1045	peachpuff	yes	yes	no	yes	yes	s4	---	2	0	-1	-1	0	1	-1	1	-1	2	0	0	0	-1	0	0	NA	NA	-1	0	0	1	0	1	0	0	-1	-1	1	0	0	0	0	-1	0	0	-1	1
Liver	---	T1043	Liver.T1043	peachpuff	yes	yes	no	yes	yes	s4	---	2	0	-1	0	0	0	0	0	0	0	-1	0	-1	0	0	1	NA	NA	0	0	0	0	0	0	0	0	0	-1	0	0	0	1	0	0	-1	0	1	0
Liver	---	T1041	Liver.T1041	peachpuff	yes	yes	no	yes	yes	s4	---	2	1	0	0	1	1	1	0	0	1	0	1	0	0	-1	1	NA	NA	-1	0	0	0	0	1	1	1	0	0	1	0	1	1	0	0	0	1	0	0
Liver	---	T1031	Liver.T1031	peachpuff	yes	yes	no	yes	yes	s9	---	2	0	-1	0	0	-1	-1	-1	-1	0	-1	0	-1	-1	-1	1	NA	NA	-1	0	0	-1	-1	1	-1	-1	-1	-1	0	1	0	1	-1	0	-1	1	1	-1
Liver	---	T1027	Liver.T1027	peachpuff	yes	yes	no	yes	yes	s4	---	2	-1	-1	-1	0	0	0	0	0	-1	0	0	1	-1	0	1	NA	NA	-1	0	0	0	1	1	-1	-1	-1	0	0	0	0	0	1	0	0	1	1	2
Liver	---	T1025	Liver.T1025	peachpuff	yes	yes	no	yes	yes	s9	---	2	-1	-1	-1	1	0	-1	0	-1	0	-1	1	0	-1	0	1	NA	NA	-1	-1	-1	0	-1	0	0	-1	-1	-1	0	1	0	1	-1	-1	-1	0	1	0
Liver	---	T1021	Liver.T1021	peachpuff	yes	yes	no	yes	yes	s3	---	2	-1	-1	1	0	0	0	0	0	-1	0	0	0	-1	-1	1	NA	NA	-1	0	1	0	0	1	0	-1	-1	0	0	-1	0	1	-1	1	0	0	1	0
Liver	---	T1015	Liver.T1015	peachpuff	yes	yes	no	yes	yes	s6	---	2	0	0	0	1	-1	0	0	0	0	0	1	0	-1	0	0	NA	NA	-1	0	0	0	0	1	-1	0	-1	0	-1	0	-1	0	-1	-1	0	-1	-1	0
Liver	---	T1013	Liver.T1013	peachpuff	yes	yes	no	yes	yes	s10	---	3	0	1	0	1	-1	1	1	1	0	0	1	0	0	0	1	NA	NA	-1	0	0	1	1	1	1	0	-1	1	-1	1	1	1	-1	0	0	0	-1	1
PedBrain	Pilot	7316-475	PedBrain.7316-475	lightgreen	yes	yes	yes	yes	yes	s5	---	-1	0	0	0	0	0	0	0	0	0	0	0	0	0	0	0	NA	NA	0	0	0	0	0	0	0	0	0	0	0	0	0	0	0	0	0	0	0	0
PedBrain	Pilot	7316-488	PedBrain.7316-488	lightgreen	yes	yes	no	yes	no	s5	---	-1	NA	NA	NA	NA	NA	NA	NA	NA	NA	NA	NA	NA	NA	NA	NA	NA	NA	NA	NA	NA	NA	NA	NA	NA	NA	NA	NA	NA	NA	NA	NA	NA	NA	NA	NA	NA	NA
PedBrain	Pilot	7316-449	PedBrain.7316-449	lightgreen	yes	yes	yes	yes	yes	s11	---	-1	0	0	0	0	0	0	0	0	0	0	0	0	0	0	0	NA	NA	0	0	0	0	0	0	0	0	0	0	0	0	0	0	1	0	0	0	0	0
PedBrain	Pilot	7316-487	PedBrain.7316-487	lightgreen	yes	yes	yes	yes	yes	s5	---	-1	0	0	0	0	0	0	0	0	0	0	0	0	1	0	0	NA	NA	0	0	0	0	0	0	0	0	0	0	0	0	0	0	1	0	0	0	0	0
PedBrain	Pilot	7316-1851	PedBrain.7316-1851	lightgreen	yes	yes	yes	yes	yes	s11	---	-1	0	0	0	0	0	0	0	0	0	0	0	0	1	0	0	NA	NA	0	0	0	0	0	0	0	0	0	0	1	0	0	0	1	0	0	0	0	0
PedBrain	Pilot	7316-499	PedBrain.7316-499	lightgreen	yes	yes	yes	yes	yes	s2	---	-1	0	0	0	0	0	0	0	0	0	0	0	0	0	0	0	NA	NA	0	0	0	0	0	0	0	0	0	0	0	0	0	0	0	0	0	0	0	0
PedBrain	Pilot	7316-495	PedBrain.7316-495	lightgreen	yes	yes	yes	yes	yes	s5	---	-1	0	0	0	0	0	0	0	0	0	0	0	0	0	0	0	NA	NA	0	0	0	0	0	0	0	0	0	0	0	0	0	0	2	0	0	0	0	0
PedBrain	Pilot	7316-479	PedBrain.7316-479	lightgreen	yes	yes	yes	yes	yes	s11	---	--	0	0	0	0	0	0	0	0	0	0	0	0	0	0	0	NA	NA	0	0	0	0	0	0	0	0	0	0	0	0	0	0	0	0	0	0	0	0
PedBrain	Pilot	7316-869	PedBrain.7316-869	lightgreen	yes	yes	no	yes	no	s5	---	-1	NA	NA	NA	NA	NA	NA	NA	NA	NA	NA	NA	NA	NA	NA	NA	NA	NA	NA	NA	NA	NA	NA	NA	NA	NA	NA	NA	NA	NA	NA	NA	NA	NA	NA	NA	NA	NA
PedBrain	Pilot	7316-470	PedBrain.7316-470	lightgreen	yes	yes	yes	yes	yes	s11	---	-1	0	0	0	0	0	0	0	0	0	0	0	0	0	0	0	NA	NA	0	0	0	0	0	0	0	0	0	0	0	0	0	0	0	0	0	0	0	0
PedBrain	Pilot	7316-872	PedBrain.7316-872	lightgreen	yes	yes	yes	yes	yes	s10	---	--	0	0	0	0	0	0	0	0	0	0	0	0	0	0	0	NA	NA	0	0	0	0	0	0	0	0	0	0	0	0	0	0	0	0	0	0	0	0
PedBrain	Pilot	7316-880	PedBrain.7316-880	lightgreen	yes	yes	yes	yes	yes	s11	---	-1	0	0	0	0	0	0	0	0	0	0	0	0	0	0	0	NA	NA	0	0	0	0	0	0	0	0	0	0	0	0	0	0	0	0	0	0	0	0
PedBrain	Pilot	7316-882	PedBrain.7316-882	lightgreen	yes	yes	yes	yes	yes	s11	---	-1	0	0	0	0	0	0	0	0	0	0	0	0	0	0	0	NA	NA	0	0	1	0	0	0	0	0	0	0	0	0	0	0	1	0	0	0	0	0
PedBrain	Pilot	7316-884	PedBrain.7316-884	lightgreen	yes	yes	yes	yes	yes	s2	---	-1	0	1	0	0	0	0	0	0	0	0	0	0	1	0	0	NA	NA	0	-1	1	0	0	0	0	0	0	1	0	-1	0	0	0	1	0	0	0	0
PedBrain	Pilot	7316-6	PedBrain.7316-6	lightgreen	yes	yes	yes	yes	yes	s10	---	--	0	0	0	0	0	0	0	0	0	0	0	0	0	0	0	NA	NA	0	0	0	0	0	0	0	0	0	0	0	0	0	0	0	0	0	0	0	0
PedBrain	Pilot	7316-371	PedBrain.7316-371	lightgreen	yes	yes	no	yes	no	s8	---	1	NA	NA	NA	NA	NA	NA	NA	NA	NA	NA	NA	NA	NA	NA	NA	NA	NA	NA	NA	NA	NA	NA	NA	NA	NA	NA	NA	NA	NA	NA	NA	NA	NA	NA	NA	NA	NA
PedBrain	Pilot	7316-875	PedBrain.7316-875	lightgreen	yes	yes	yes	yes	yes	s11	---	-1	0	0	0	0	0	0	0	0	0	0	0	0	0	0	0	NA	NA	0	0	0	0	0	0	0	0	0	0	0	0	0	0	0	0	0	0	0	0
PedBrain	Pilot	7316-2899	PedBrain.7316-2899	lightgreen	yes	yes	yes	yes	yes	s2	---	-1	1	0	0	0	-1	0	0	0	0	0	0	0	1	0	0	NA	NA	0	0	0	0	0	0	0	0	0	0	0	0	0	0	1	0	0	0	0	0
PedBrain	Pilot	7316-1455	PedBrain.7316-1455	lightgreen	yes	yes	no	yes	no	s2	---	1	NA	NA	NA	NA	NA	NA	NA	NA	NA	NA	NA	NA	NA	NA	NA	NA	NA	NA	NA	NA	NA	NA	NA	NA	NA	NA	NA	NA	NA	NA	NA	NA	NA	NA	NA	NA	NA
PedBrain	Pilot	7316-2760	PedBrain.7316-2760	lightgreen	yes	yes	yes	yes	yes	s11	---	--	1	1	1	1	1	1	1	1	0	1	1	1	1	1	1	NA	NA	1	1	1	1	1	0	1	1	1	1	1	0	1	0	1	1	1	0	1	1
PedBrain	Pilot	7316-324	PedBrain.7316-324	lightgreen	yes	yes	yes	yes	yes	s5	---	--	1	1	1	1	1	1	1	1	0	1	0	1	1	0	1	NA	NA	1	1	1	0	1	0	1	0	1	1	1	0	0	0	1	1	1	0	0	0
PedBrain	Pilot	7316-38	PedBrain.7316-38	lightgreen	yes	yes	yes	yes	yes	s10	---	--	0	0	0	0	0	1	0	1	0	0	0	0	0	0	0	NA	NA	-1	0	0	0	0	0	0	0	-1	0	0	0	0	0	0	0	0	0	0	0
PedBrain	Pilot	7316-154	PedBrain.7316-154	lightgreen	yes	yes	yes	yes	yes	s5	---	-1	1	1	1	1	0	1	2	1	1	1	1	0	2	1	1	NA	NA	1	1	1	2	1	1	1	1	1	1	1	0	1	0	1	1	1	1	1	2
PedBrain	Pilot	7316-99	PedBrain.7316-99	lightgreen	yes	yes	no	yes	no	s10	---	--	NA	NA	NA	NA	NA	NA	NA	NA	NA	NA	NA	NA	NA	NA	NA	NA	NA	NA	NA	NA	NA	NA	NA	NA	NA	NA	NA	NA	NA	NA	NA	NA	NA	NA	NA	NA	NA
PedBrain	Pilot	7316-954	PedBrain.7316-954	lightgreen	yes	yes	yes	yes	yes	s5	---	-1	0	0	0	0	0	0	0	0	0	0	0	0	0	0	0	NA	NA	0	0	0	0	0	0	0	0	0	0	0	0	0	0	0	0	0	0	0	0
PedBrain	Pilot	7316-905	PedBrain.7316-905	lightgreen	yes	yes	yes	yes	yes	s11	---	--	0	0	0	0	0	0	0	0	0	0	0	0	1	0	0	NA	NA	0	0	0	0	0	0	0	0	0	0	0	0	0	0	0	0	0	0	0	1
PedBrain	Pilot	7316-889	PedBrain.7316-889	lightgreen	yes	yes	yes	yes	yes	s10	---	--	0	0	0	0	0	0	0	0	0	0	0	0	0	0	0	NA	NA	0	0	0	1	0	0	0	0	0	0	0	0	0	0	0	0	0	0	0	0
PedBrain	Pilot	7316-957	PedBrain.7316-957	lightgreen	yes	yes	yes	yes	yes	s5	---	-1	0	0	0	0	0	0	0	0	0	0	0	0	0	0	0	NA	NA	0	0	0	0	0	0	0	0	0	0	0	0	0	0	0	0	0	0	0	0
PedBrain	Pilot	7316-32	PedBrain.7316-32	lightgreen	yes	yes	yes	yes	yes	s11	---	-1	1	1	1	1	0	1	0	1	0	0	0	0	1	0	1	NA	NA	1	1	1	0	1	0	1	0	1	1	1	0	0	0	1	1	1	0	0	1
PedBrain	Pilot	7316-918	PedBrain.7316-918	lightgreen	yes	yes	yes	yes	yes	s2	---	--	0	0	0	0	0	0	0	0	0	0	0	0	1	0	0	NA	NA	0	0	0	0	0	0	0	0	0	0	0	0	0	0	0	0	0	0	0	0
PedBrain	Pilot	7316-397	PedBrain.7316-397	lightgreen	yes	yes	yes	yes	yes	s11	---	-1	1	0	0	0	0	0	0	0	0	0	0	0	1	0	0	NA	NA	0	0	0	0	0	0	0	0	0	0	0	0	0	0	1	0	0	0	0	0
PedBrain	Pilot	7316-451	PedBrain.7316-451	lightgreen	yes	yes	yes	yes	yes	s10	---	--	0	0	0	0	0	0	1	0	0	0	0	0	0	0	1	NA	NA	0	0	0	1	0	1	0	0	0	0	0	0	0	1	0	0	0	0	0	1
PedBrain	Pilot	7316-47	PedBrain.7316-47	lightgreen	yes	yes	yes	yes	yes	s10	---	--	0	0	0	1	-1	1	1	1	0	0	1	0	1	0	2	NA	NA	1	0	1	1	0	1	1	0	1	0	-1	0	1	2	0	1	0	0	0	1
PedBrain	Pilot	7316-302	PedBrain.7316-302	lightgreen	yes	yes	yes	yes	yes	s10	---	--	0	-1	1	0	0	0	1	0	0	0	0	-1	0	1	0	NA	NA	0	-1	0	1	0	1	0	0	0	-1	0	0	0	0	0	0	0	0	-1	1
PedBrain	Pilot	7316-914	PedBrain.7316-914	lightgreen	yes	yes	yes	yes	yes	s9	---	--	0	1	1	0	0	0	0	0	0	0	0	0	1	1	0	NA	NA	0	0	1	0	1	0	1	0	0	1	0	1	1	0	1	1	0	0	0	0
PedBrain	Pilot	7316-913	PedBrain.7316-913	lightgreen	yes	yes	yes	yes	yes	s10	---	1	1	0	2	1	1	1	1	1	0	0	0	0	1	1	2	NA	NA	0	0	1	1	1	1	1	1	0	0	1	0	1	2	1	1	0	0	-2	1
PedBrain	Pilot	7316-3	PedBrain.7316-3	lightgreen	yes	yes	yes	yes	yes	s10	---	--	0	0	0	0	0	0	0	0	0	0	0	0	0	0	0	NA	NA	0	0	0	0	0	0	0	0	0	0	0	0	0	0	0	0	0	0	0	0
PedBrain	Pilot	7316-329	PedBrain.7316-329	lightgreen	yes	yes	yes	yes	yes	s5	---	-1	0	1	1	1	1	1	1	1	0	0	0	0	2	0	1	NA	NA	1	0	1	0	1	0	1	0	1	1	1	0	0	0	1	1	0	0	0	1
PedBrain	Pilot	7316-2986	PedBrain.7316-2986	lightgreen	yes	yes	no	yes	no	s10	---	--	NA	NA	NA	NA	NA	NA	NA	NA	NA	NA	NA	NA	NA	NA	NA	NA	NA	NA	NA	NA	NA	NA	NA	NA	NA	NA	NA	NA	NA	NA	NA	NA	NA	NA	NA	NA	NA
PedBrain	Pilot	7316-20	PedBrain.7316-20	lightgreen	yes	yes	yes	yes	yes	s5	---	-1	0	0	0	0	0	0	0	0	0	0	0	0	0	0	0	NA	NA	0	0	0	0	0	0	0	0	0	0	0	0	0	0	0	0	0	0	0	0
PedBrain	Pilot	7316-24	PedBrain.7316-24	lightgreen	yes	yes	no	yes	no	s10	---	1	NA	NA	NA	NA	NA	NA	NA	NA	NA	NA	NA	NA	NA	NA	NA	NA	NA	NA	NA	NA	NA	NA	NA	NA	NA	NA	NA	NA	NA	NA	NA	NA	NA	NA	NA	NA	NA
PedBrain	Pilot	7316-891	PedBrain.7316-891	lightgreen	yes	yes	yes	yes	yes	s5	---	-1	1	0	0	1	0	0	0	0	0	0	1	0	1	0	0	NA	NA	0	0	0	0	0	0	0	0	0	0	0	0	0	0	1	0	0	0	0	0
PedBrain	Pilot	7316-897	PedBrain.7316-897	lightgreen	yes	yes	yes	yes	yes	s10	---	--	0	0	0	0	0	1	0	1	0	0	0	0	0	0	0	NA	NA	-1	0	0	0	0	0	0	0	-1	0	0	0	0	0	0	0	0	0	0	0
PedBrain	Pilot	7316-101	PedBrain.7316-101	lightgreen	yes	yes	yes	yes	yes	s11	---	--	1	0	0	0	0	0	0	0	0	0	0	0	1	0	0	NA	NA	0	0	0	0	0	0	0	0	0	0	0	0	0	0	1	0	0	0	0	0
PedBrain	Pilot	7316-2959	PedBrain.7316-2959	lightgreen	yes	yes	yes	yes	yes	s10	---	--	1	1	0	0	0	1	0	1	0	0	0	0	1	1	0	NA	NA	2	0	1	0	1	0	1	0	1	1	0	0	1	0	1	1	0	0	1	0
PedBrain	Pilot	7316-89	PedBrain.7316-89	lightgreen	yes	yes	yes	yes	yes	s5	---	1	0	0	0	0	0	0	0	0	0	0	0	0	0	0	0	NA	NA	0	0	0	0	0	0	0	0	0	0	0	0	0	0	0	0	0	0	0	0
PedBrain	Pilot	7316-91	PedBrain.7316-91	lightgreen	yes	yes	yes	yes	yes	s11	---	--	0	0	0	0	0	0	0	0	0	0	0	0	0	0	0	NA	NA	0	0	0	0	0	0	0	0	0	0	0	0	0	0	0	0	0	0	0	0
PedBrain	Pilot	7316-925	PedBrain.7316-925	lightgreen	yes	yes	no	yes	no	s11	---	-1	NA	NA	NA	NA	NA	NA	NA	NA	NA	NA	NA	NA	NA	NA	NA	NA	NA	NA	NA	NA	NA	NA	NA	NA	NA	NA	NA	NA	NA	NA	NA	NA	NA	NA	NA	NA	NA
PedBrain	Pilot	7316-932	PedBrain.7316-932	lightgreen	yes	yes	yes	yes	yes	s2	---	-1	0	0	-1	0	0	0	0	0	0	0	0	0	0	0	0	NA	NA	0	0	0	0	0	0	0	0	0	0	0	0	0	0	0	0	0	0	0	0
PedBrain	Pilot	7316-77	PedBrain.7316-77	lightgreen	yes	yes	yes	yes	yes	s10	---	-1	0	0	0	0	0	0	0	0	0	0	0	0	0	0	0	NA	NA	0	0	0	0	0	0	0	0	0	0	0	0	0	0	0	0	0	0	0	0
PedBrain	Pilot	7316-84	PedBrain.7316-84	lightgreen	yes	yes	yes	yes	yes	s11	---	-1	0	0	0	0	-1	0	0	0	0	0	0	0	0	0	0	NA	NA	0	0	0	-1	0	0	0	0	0	0	0	0	0	0	0	0	0	0	0	0
PedBrain	Pilot	7316-109	PedBrain.7316-109	lightgreen	yes	yes	yes	yes	yes	s10	---	--	0	0	0	0	0	1	1	1	0	0	0	0	1	0	0	NA	NA	-1	-1	1	1	0	1	0	0	-1	0	0	0	0	0	0	1	0	0	0	1
PedBrain	Pilot	7316-119	PedBrain.7316-119	lightgreen	yes	yes	yes	yes	yes	s11	---	-1	0	0	0	0	0	0	0	0	0	0	0	0	0	0	0	NA	NA	0	0	0	0	0	0	0	0	0	0	0	0	0	0	0	0	0	0	0	0
PedBrain	Pilot	7316-117	PedBrain.7316-117	lightgreen	yes	yes	yes	yes	yes	s11	---	-1	0	0	0	0	0	0	0	0	0	0	0	0	0	0	0	NA	NA	0	0	0	0	0	0	0	0	0	0	0	0	0	0	2	0	0	0	0	0
PedBrain	Pilot	7316-2758	PedBrain.7316-2758	lightgreen	yes	yes	yes	yes	yes	s11	---	--	1	0	0	0	0	0	0	0	0	0	0	0	1	0	0	NA	NA	0	0	0	0	0	0	0	0	0	0	0	0	0	0	1	0	0	0	0	0
PedBrain	Pilot	7316-114	PedBrain.7316-114	lightgreen	yes	yes	yes	yes	yes	s10	---	1	0	0	1	-1	0	0	0	0	0	-1	-1	-1	0	-1	0	NA	NA	0	-1	-1	0	0	0	0	0	-1	0	0	-1	0	0	-1	-1	-1	0	0	0
PedBrain	Pilot	7316-111	PedBrain.7316-111	lightgreen	yes	yes	yes	yes	yes	s10	---	--	-1	0	-1	-1	-1	0	0	0	-1	0	-1	0	0	0	0	NA	NA	0	0	0	0	0	0	0	-1	0	0	-1	0	0	0	0	0	0	-1	0	0
PedBrain	Pilot	7316-937	PedBrain.7316-937	lightgreen	yes	yes	yes	yes	yes	s10	---	--	0	0	0	0	0	1	0	1	0	0	0	0	0	0	0	NA	NA	-1	0	0	0	0	0	0	0	-1	0	0	0	0	0	0	0	0	0	0	0
PedBrain	Pilot	7316-936	PedBrain.7316-936	lightgreen	yes	yes	yes	yes	yes	s2	---	-1	0	0	0	0	0	0	0	0	0	0	0	0	0	0	0	NA	NA	0	0	0	0	0	0	0	0	0	0	0	0	0	0	0	0	0	0	0	0
PedBrain	Pilot	7316-949	PedBrain.7316-949	lightgreen	yes	yes	yes	yes	yes	s2	---	--	1	0	0	1	0	0	0	0	0	0	0	0	1	0	0	NA	NA	0	0	1	0	0	0	0	0	0	0	0	0	0	0	1	0	0	0	0	0
PedBrain	Pilot	7316-1793	PedBrain.7316-1793	lightgreen	yes	yes	yes	yes	yes	s11	---	--	0	0	0	0	0	0	0	0	0	0	0	0	0	0	0	NA	NA	0	0	0	1	0	0	0	0	0	0	0	0	0	0	1	0	0	0	0	0
PedBrain	Pilot	7316-946	PedBrain.7316-946	lightgreen	yes	yes	yes	yes	yes	s11	---	-1	1	0	0	0	0	0	0	0	0	0	0	0	1	0	0	NA	NA	0	0	0	0	0	0	0	0	1	0	0	0	0	0	1	0	0	0	0	0
PedBrain	Pilot	7316-938	PedBrain.7316-938	lightgreen	yes	yes	yes	yes	yes	s5	---	-1	0	0	0	1	0	0	0	0	0	0	0	0	0	0	0	NA	NA	0	1	0	0	0	0	1	0	0	0	0	0	0	0	0	0	0	0	0	0
PedBrain	Pilot	7316-1746	PedBrain.7316-1746	lightgreen	yes	yes	yes	yes	yes	s10	---	1	0	0	0	0	0	0	0	0	0	0	0	0	0	0	0	NA	NA	0	0	0	0	0	0	0	0	0	0	0	0	0	0	0	0	0	0	0	0
PedBrain	Pilot	7316-167	PedBrain.7316-167	lightgreen	yes	yes	yes	yes	yes	s11	---	-1	0	0	0	0	0	0	0	0	0	0	0	0	0	0	0	NA	NA	0	0	0	0	0	0	0	0	0	0	0	0	0	0	0	0	0	0	0	0
PedBrain	Pilot	7316-388	PedBrain.7316-388	lightgreen	yes	yes	yes	yes	yes	s3	---	1	1	0	0	0	0	0	-1	0	0	0	0	0	0	0	2	NA	NA	-1	-1	1	-1	0	0	0	0	-1	0	0	-1	0	2	1	2	0	0	0	-1
PedBrain	Pilot	7316-130	PedBrain.7316-130	lightgreen	yes	yes	no	yes	no	s10	---	--	NA	NA	NA	NA	NA	NA	NA	NA	NA	NA	NA	NA	NA	NA	NA	NA	NA	NA	NA	NA	NA	NA	NA	NA	NA	NA	NA	NA	NA	NA	NA	NA	NA	NA	NA	NA	NA
PedBrain	Pilot	7316-162	PedBrain.7316-162	lightgreen	yes	yes	yes	yes	yes	s11	---	-1	0	0	0	1	0	0	0	0	0	0	0	0	0	0	0	NA	NA	0	1	0	0	0	0	0	0	0	0	0	0	0	0	2	0	0	0	0	0
PedBrain	Pilot	7316-146	PedBrain.7316-146	lightgreen	yes	yes	yes	yes	yes	s5	---	-1	0	0	0	0	0	0	0	0	0	0	0	0	0	0	0	NA	NA	0	0	0	0	0	0	0	0	0	0	0	0	0	0	0	0	0	0	0	0
PedBrain	Pilot	7316-148	PedBrain.7316-148	lightgreen	yes	yes	yes	yes	yes	s11	---	-1	1	1	0	0	0	0	0	0	0	0	0	0	0	0	0	NA	NA	0	0	0	2	0	0	0	1	0	0	0	0	0	0	1	0	0	0	0	0
PedBrain	Pilot	7316-1760	PedBrain.7316-1760	lightgreen	yes	yes	yes	yes	yes	s2	---	-1	0	0	0	0	0	0	0	0	0	0	0	0	0	0	0	NA	NA	0	0	0	0	0	0	0	0	0	0	0	0	0	0	0	0	0	0	0	0
PedBrain	Pilot	7316-267	PedBrain.7316-267	lightgreen	yes	yes	yes	yes	yes	s5	---	-1	0	0	0	0	0	0	1	0	0	0	0	0	0	0	0	NA	NA	0	0	0	1	0	1	1	0	0	0	0	0	1	0	0	0	0	0	1	1
PedBrain	Pilot	7316-1773	PedBrain.7316-1773	lightgreen	yes	yes	yes	yes	yes	s2	---	--	0	0	0	0	0	0	0	0	0	0	0	0	0	0	0	NA	NA	0	0	0	0	0	0	0	0	0	0	0	0	0	0	0	0	0	0	0	0
PedBrain	Pilot	7316-168	PedBrain.7316-168	lightgreen	yes	yes	yes	yes	yes	s5	---	-1	0	0	0	1	0	0	0	0	0	0	1	0	1	0	0	NA	NA	0	0	1	0	0	0	1	0	0	0	0	0	1	0	1	1	0	0	0	0
PedBrain	Pilot	7316-1763	PedBrain.7316-1763	lightgreen	yes	yes	yes	yes	yes	s3	---	1	1	0	1	1	1	1	0	1	0	1	0	1	1	0	1	NA	NA	1	0	1	0	1	0	-1	1	1	0	0	0	-1	1	1	1	1	0	-1	0
PedBrain	Pilot	7316-1775	PedBrain.7316-1775	lightgreen	yes	yes	yes	yes	yes	s11	---	--	0	0	0	0	0	0	0	0	0	0	0	0	0	0	0	NA	NA	0	0	0	0	0	0	0	0	0	0	0	0	0	0	0	0	0	0	0	0
PedBrain	Pilot	7316-1751	PedBrain.7316-1751	lightgreen	yes	yes	yes	yes	yes	s11	---	--	0	0	1	0	1	0	1	0	1	0	0	0	1	1	1	NA	NA	0	0	2	1	1	1	0	0	0	0	1	0	0	1	1	1	0	0	1	1
PedBrain	Pilot	7316-175	PedBrain.7316-175	lightgreen	yes	yes	yes	yes	yes	s11	---	-1	0	0	0	0	0	0	0	0	0	0	0	0	0	0	0	NA	NA	0	0	0	0	0	0	0	0	0	0	0	0	0	0	0	0	0	0	0	0
PedBrain	Pilot	7316-1767	PedBrain.7316-1767	lightgreen	yes	yes	yes	yes	yes	s5	---	-1	1	0	1	1	1	0	1	0	0	0	1	0	1	0	0	NA	NA	0	0	0	1	0	1	1	0	0	0	1	0	1	0	1	0	0	0	1	1
PedBrain	Pilot	7316-183	PedBrain.7316-183	lightgreen	yes	yes	yes	yes	yes	s11	---	-1	0	0	0	0	0	0	0	0	0	-1	0	-1	0	0	0	NA	NA	0	0	-1	0	0	0	0	0	0	0	0	0	0	0	0	-1	-1	0	0	0
PedBrain	Pilot	7316-176	PedBrain.7316-176	lightgreen	yes	yes	yes	yes	yes	s10	---	-1	0	-1	-1	0	-1	-1	0	-1	0	0	-1	0	-1	-1	0	NA	NA	-1	-1	-1	-1	-1	-1	0	-1	-1	-1	-1	0	0	0	0	-1	-1	0	0	0
PedBrain	Pilot	7316-178	PedBrain.7316-178	lightgreen	yes	yes	yes	yes	yes	s10	---	--	0	0	-1	0	0	0	0	0	0	0	0	0	0	0	0	NA	NA	0	0	0	0	0	0	0	0	0	0	0	0	0	0	1	0	0	0	0	0
PedBrain	Pilot	7316-1781	PedBrain.7316-1781	lightgreen	yes	yes	yes	yes	yes	s10	---	--	0	0	0	0	-1	0	0	0	0	0	0	0	0	0	0	NA	NA	0	0	0	0	0	0	0	0	0	0	-1	0	0	0	1	0	0	0	0	0
PedBrain	Pilot	7316-193	PedBrain.7316-193	lightgreen	yes	yes	yes	yes	yes	s11	---	-1	2	2	2	2	1	2	2	2	2	2	2	2	2	2	2	NA	NA	2	2	1	1	2	2	2	1	1	1	2	2	2	2	2	1	2	2	2	2
PedBrain	Pilot	7316-1854	PedBrain.7316-1854	lightgreen	yes	yes	yes	yes	yes	s11	---	--	0	0	0	0	0	0	0	0	0	0	0	0	0	0	0	NA	NA	0	0	0	0	0	0	0	0	0	0	0	0	0	0	0	0	0	0	0	0
PedBrain	Pilot	7316-319	PedBrain.7316-319	lightgreen	yes	yes	yes	yes	yes	s11	---	--	0	0	0	0	0	0	1	0	0	0	0	0	0	0	0	NA	NA	0	0	0	1	0	1	0	0	0	0	0	0	0	0	0	0	0	0	0	1
PedBrain	Pilot	7316-934	PedBrain.7316-934	lightgreen	yes	yes	no	no	no	s5	---	---	NA	NA	NA	NA	NA	NA	NA	NA	NA	NA	NA	NA	NA	NA	NA	NA	NA	NA	NA	NA	NA	NA	NA	NA	NA	NA	NA	NA	NA	NA	NA	NA	NA	NA	NA	NA	NA
PedBrain	Pilot	7316-134	PedBrain.7316-134	lightgreen	yes	yes	yes	yes	yes	s11	---	-1	0	0	0	0	0	0	0	0	0	0	0	0	0	0	0	NA	NA	0	0	0	0	0	0	0	0	0	0	0	0	0	0	0	0	0	0	0	0
PedBrain	Pilot	7316-189	PedBrain.7316-189	lightgreen	yes	yes	yes	yes	yes	s10	---	--	0	0	0	0	0	0	0	0	0	0	0	0	0	0	0	NA	NA	0	0	0	0	0	0	0	0	0	0	0	0	0	0	0	0	0	0	0	0
PedBrain	Pilot	7316-127	PedBrain.7316-127	lightgreen	yes	yes	yes	yes	yes	s5	---	-1	1	0	1	0	0	0	0	0	0	0	0	0	1	0	0	NA	NA	0	0	0	0	0	0	0	0	0	0	0	0	0	0	0	0	0	0	0	0
PedBrain	Pilot	7316-2140	PedBrain.7316-2140	lightgreen	yes	yes	yes	yes	yes	s10	---	1	0	1	2	0	0	0	0	0	0	0	0	0	0	2	0	NA	NA	0	0	0	0	0	0	0	0	0	0	0	0	0	0	0	0	0	0	0	0
PedBrain	Pilot	7316-2141	PedBrain.7316-2141	lightgreen	yes	yes	yes	yes	yes	s10	---	--	0	0	0	0	0	0	0	0	0	0	0	0	0	0	0	NA	NA	0	0	0	0	0	0	0	0	0	0	0	0	0	0	0	0	0	0	0	0
PedBrain	Pilot	7316-194	PedBrain.7316-194	lightgreen	yes	yes	yes	yes	yes	s8	---	1	1	0	0	0	0	0	0	0	0	0	0	0	1	0	0	NA	NA	1	0	1	0	1	0	1	1	0	0	0	0	0	0	1	0	0	0	0	0
PedBrain	Pilot	7316-2144	PedBrain.7316-2144	lightgreen	yes	yes	yes	yes	yes	s10	---	--	1	0	1	1	-1	1	1	1	0	0	0	0	1	0	0	NA	NA	1	0	1	1	1	1	0	0	1	1	-1	0	0	0	1	1	1	0	0	2
PedBrain	Pilot	7316-304	PedBrain.7316-304	lightgreen	yes	yes	yes	yes	yes	s10	---	--	0	0	0	0	0	0	2	0	0	0	0	0	0	0	1	NA	NA	0	0	0	2	0	1	0	0	0	0	0	0	0	1	0	0	-1	-1	-1	2
PedBrain	Pilot	7316-321	PedBrain.7316-321	lightgreen	yes	yes	yes	yes	yes	s11	---	--	0	0	0	0	0	0	0	0	0	0	0	0	0	0	0	NA	NA	0	0	0	0	0	0	0	0	0	0	0	0	0	0	0	0	0	0	0	0
PedBrain	Pilot	7316-306	PedBrain.7316-306	lightgreen	yes	yes	yes	yes	yes	s7	---	--	0	-1	0	0	-1	1	0	1	0	0	0	0	0	0	0	NA	NA	1	-1	0	0	0	1	0	0	1	-1	-1	0	0	0	0	0	0	0	-1	0
PedBrain	Pilot	7316-2152	PedBrain.7316-2152	lightgreen	yes	yes	yes	yes	yes	s9	---	1	0	0	1	0	0	0	1	0	0	0	0	0	0	-1	1	NA	NA	0	0	1	1	0	1	0	0	0	0	0	0	0	1	0	1	0	1	0	1
PedBrain	Pilot	7316-1886	PedBrain.7316-1886	lightgreen	yes	yes	no	yes	no	s10	---	--	NA	NA	NA	NA	NA	NA	NA	NA	NA	NA	NA	NA	NA	NA	NA	NA	NA	NA	NA	NA	NA	NA	NA	NA	NA	NA	NA	NA	NA	NA	NA	NA	NA	NA	NA	NA	NA
PedBrain	Pilot	7316-195	PedBrain.7316-195	lightgreen	yes	yes	yes	yes	yes	s10	---	1	1	1	0	1	1	0	0	0	0	1	1	1	1	1	1	NA	NA	1	0	1	0	1	1	2	1	0	1	1	0	0	0	1	1	1	0	1	0
PedBrain	Pilot	7316-2157	PedBrain.7316-2157	lightgreen	yes	yes	yes	yes	yes	s11	---	--	-1	-1	-1	-1	0	-1	0	-1	0	0	0	0	-1	0	0	NA	NA	-1	-1	-1	0	0	0	-1	0	-1	-1	0	0	0	0	-1	-1	-1	0	0	-1
PedBrain	Pilot	7316-2167	PedBrain.7316-2167	lightgreen	yes	yes	yes	yes	yes	s11	---	-1	0	0	0	0	0	0	0	0	0	0	0	0	0	0	0	NA	NA	0	0	0	0	0	0	0	0	0	0	0	0	0	0	0	0	0	0	0	0
PedBrain	Pilot	7316-207	PedBrain.7316-207	lightgreen	yes	yes	yes	yes	yes	s5	---	-1	1	0	0	1	0	0	0	0	0	0	0	0	1	0	0	NA	NA	0	0	0	0	0	0	0	0	0	0	0	0	0	0	1	0	0	0	0	0
PedBrain	Pilot	7316-206	PedBrain.7316-206	lightgreen	yes	yes	yes	yes	yes	s5	---	-1	1	0	0	0	0	0	0	0	0	0	0	0	1	0	0	NA	NA	0	0	0	0	0	0	0	0	0	0	1	0	0	0	1	0	0	0	0	0
PedBrain	Pilot	7316-2156	PedBrain.7316-2156	lightgreen	yes	yes	yes	yes	yes	s10	---	--	0	0	0	0	0	0	0	0	0	0	0	0	0	0	0	NA	NA	0	0	0	0	0	0	0	0	0	0	0	0	0	0	0	0	0	0	0	0
PedBrain	Pilot	7316-2170	PedBrain.7316-2170	lightgreen	yes	yes	yes	yes	yes	s10	---	--	0	1	1	0	0	1	1	1	0	0	0	0	2	0	0	NA	NA	1	0	1	1	0	1	2	0	1	1	0	0	1	0	1	1	0	0	0	1
PedBrain	Pilot	7316-2172	PedBrain.7316-2172	lightgreen	yes	yes	yes	yes	yes	s5	---	-1	0	0	0	0	0	0	0	0	0	0	0	0	0	0	0	NA	NA	0	0	0	0	0	0	0	0	0	0	0	0	0	0	0	0	0	0	0	0
PedBrain	Pilot	7316-2174	PedBrain.7316-2174	lightgreen	yes	yes	yes	yes	yes	s11	---	-1	0	0	0	0	0	0	0	0	0	0	0	0	0	0	0	NA	NA	0	0	0	0	0	0	0	0	0	0	0	0	0	0	0	0	0	0	0	0
PedBrain	Pilot	7316-153	PedBrain.7316-153	lightgreen	yes	yes	yes	yes	yes	s10	---	--	1	0	1	1	0	1	0	1	0	0	1	0	1	0	1	NA	NA	-1	0	1	0	0	0	1	0	-1	0	1	0	0	1	1	0	1	0	0	0
PedBrain	Pilot	7316-120	PedBrain.7316-120	lightgreen	yes	yes	yes	yes	yes	s11	---	--	0	0	0	0	0	0	0	0	0	0	0	0	0	0	0	NA	NA	0	0	0	0	0	0	0	0	0	0	0	0	0	0	0	0	0	0	0	0
PedBrain	Pilot	7316-196	PedBrain.7316-196	lightgreen	yes	yes	yes	yes	yes	s11	---	-1	1	0	1	0	0	1	0	1	0	1	0	0	1	0	0	NA	NA	1	0	1	0	0	0	1	0	1	1	1	0	0	0	1	1	1	0	0	1
PedBrain	Pilot	7316-2181	PedBrain.7316-2181	lightgreen	yes	yes	yes	yes	yes	s10	---	--	0	0	0	0	-1	0	0	0	0	0	0	0	0	0	0	NA	NA	0	0	0	0	0	0	0	0	0	0	-1	0	0	0	0	0	0	0	0	0
PedBrain	Pilot	7316-2184	PedBrain.7316-2184	lightgreen	yes	yes	yes	yes	yes	s5	---	-1	0	0	0	0	0	0	0	0	0	0	0	0	0	0	0	NA	NA	0	0	0	0	0	0	0	0	0	0	0	0	0	0	0	0	0	0	0	0
PedBrain	Pilot	7316-2183	PedBrain.7316-2183	lightgreen	yes	yes	yes	yes	yes	s11	---	--	0	0	0	0	0	0	0	0	0	0	0	0	0	0	0	NA	NA	0	0	0	2	0	0	0	0	0	0	0	0	0	0	0	0	0	0	0	0
PedBrain	Pilot	7316-2933	PedBrain.7316-2933	lightgreen	yes	yes	yes	yes	yes	s10	---	--	0	0	0	0	0	0	0	0	0	0	0	0	0	0	0	NA	NA	0	0	0	1	0	0	0	0	0	0	0	0	0	0	0	0	0	0	0	0
PedBrain	Pilot	7316-2187	PedBrain.7316-2187	lightgreen	yes	yes	yes	yes	yes	s10	---	--	0	0	0	0	0	0	0	0	0	0	0	0	0	0	0	NA	NA	0	0	0	0	0	0	0	0	0	0	0	0	0	0	0	0	0	0	0	0
PedBrain	Pilot	7316-2667	PedBrain.7316-2667	lightgreen	yes	yes	yes	yes	yes	s10	---	-1	0	0	1	0	0	0	0	0	0	0	0	0	0	0	0	NA	NA	0	0	0	0	0	0	0	0	0	0	0	0	0	0	0	0	0	0	0	0
PedBrain	Pilot	7316-2195	PedBrain.7316-2195	lightgreen	yes	yes	yes	yes	yes	s11	---	-1	0	0	0	0	0	0	0	0	0	0	0	0	0	0	0	NA	NA	0	0	0	0	0	0	0	0	0	0	0	0	0	0	0	0	0	0	0	0
PedBrain	Pilot	7316-226	PedBrain.7316-226	lightgreen	yes	yes	yes	yes	yes	s11	---	--	1	0	0	0	0	0	0	0	0	0	0	0	1	0	0	NA	NA	0	0	0	0	0	0	0	0	0	0	0	0	0	0	1	0	0	0	0	0
PedBrain	Pilot	7316-2581	PedBrain.7316-2581	lightgreen	yes	yes	yes	yes	yes	s2	---	-1	0	0	-1	0	0	0	0	0	0	0	0	0	0	0	0	NA	NA	0	0	0	0	0	0	0	0	0	0	0	0	0	0	0	0	0	0	0	0
PedBrain	Pilot	7316-217	PedBrain.7316-217	lightgreen	yes	yes	yes	yes	yes	s11	---	-1	0	0	0	0	0	0	0	0	0	0	0	0	0	0	0	NA	NA	0	0	0	0	0	0	0	0	0	0	0	0	0	0	0	0	0	0	0	0
PedBrain	Pilot	7316-222	PedBrain.7316-222	lightgreen	yes	yes	yes	yes	yes	s5	---	-1	0	0	0	1	-1	0	0	0	0	0	0	0	1	0	0	NA	NA	0	0	0	0	0	0	0	0	0	0	-1	0	0	0	0	1	0	0	0	0
PedBrain	Pilot	7316-332	PedBrain.7316-332	lightgreen	yes	yes	yes	yes	yes	s5	---	-1	0	0	0	0	0	0	0	0	0	0	0	0	0	0	0	NA	NA	0	0	0	0	0	0	0	0	0	0	0	0	0	0	1	0	0	0	0	0
PedBrain	Pilot	7316-2648	PedBrain.7316-2648	lightgreen	yes	yes	yes	yes	yes	s10	---	--	-1	0	0	-1	0	-1	0	-1	0	0	0	0	-1	0	0	NA	NA	-1	0	-1	0	0	0	1	0	-1	0	0	0	1	0	0	-1	0	0	0	0
PedBrain	Pilot	7316-2155	PedBrain.7316-2155	lightgreen	yes	yes	yes	yes	yes	s10	---	--	0	1	0	0	0	1	0	1	0	0	0	0	0	0	0	NA	NA	-1	0	0	1	0	0	0	0	-1	0	0	0	0	0	2	0	0	0	0	0
PedBrain	Pilot	7316-2663	PedBrain.7316-2663	lightgreen	yes	yes	yes	yes	yes	s5	---	-1	0	0	0	0	0	0	0	0	0	0	0	0	0	0	0	NA	NA	0	0	0	0	0	0	0	0	0	0	0	0	0	0	0	0	0	0	0	0
PedBrain	Pilot	7316-186	PedBrain.7316-186	lightgreen	yes	yes	yes	yes	yes	s11	---	-1	0	0	0	0	0	0	0	0	0	0	0	0	0	0	0	NA	NA	0	0	0	1	0	0	0	0	0	0	0	0	0	0	0	0	0	0	0	0
PedBrain	Pilot	7316-942	PedBrain.7316-942	lightgreen	yes	yes	no	yes	yes	s8	---	1	0	0	1	0	0	0	1	0	0	1	0	1	1	1	1	NA	NA	0	1	1	0	1	1	0	0	0	0	0	0	0	1	0	1	1	1	-1	1
PedBrain	Pilot	7316-124	PedBrain.7316-124	lightgreen	yes	yes	yes	yes	yes	s2	---	--	1	1	1	1	1	1	1	1	1	1	1	1	0	1	1	NA	NA	1	1	1	1	1	1	1	1	0	1	1	1	1	1	1	1	1	1	1	1
PedBrain	Pilot	7316-166	PedBrain.7316-166	lightgreen	yes	yes	yes	yes	yes	s11	---	--	0	0	0	0	0	0	0	0	0	0	0	0	0	0	0	NA	NA	0	0	0	0	0	0	0	0	0	0	0	0	0	0	0	0	0	0	0	0
PedBrain	Pilot	7316-2594	PedBrain.7316-2594	lightgreen	yes	yes	yes	yes	yes	s3	---	1	0	0	0	0	0	0	0	0	0	0	0	0	0	0	0	NA	NA	-1	0	0	0	0	0	0	0	-1	0	0	-1	0	0	-1	0	0	0	0	0
PedBrain	Pilot	7316-341	PedBrain.7316-341	lightgreen	yes	yes	yes	yes	yes	s2	---	--	0	0	0	0	0	0	0	0	0	0	0	0	0	0	0	NA	NA	0	0	0	0	0	0	0	0	0	0	0	0	0	0	0	0	0	0	0	0
PedBrain	Pilot	7316-2669	PedBrain.7316-2669	lightgreen	yes	yes	yes	yes	yes	s5	---	-1	0	0	0	0	0	0	0	0	0	0	0	0	0	0	0	NA	NA	0	0	0	0	0	0	0	0	0	0	0	0	0	0	0	0	0	0	0	0
PedBrain	Pilot	7316-2723	PedBrain.7316-2723	lightgreen	yes	yes	yes	yes	yes	s11	---	-1	0	0	0	0	0	0	0	0	0	0	0	0	0	0	0	NA	NA	0	0	0	0	0	0	0	0	0	0	0	0	0	0	0	0	0	0	0	0
PedBrain	Pilot	7316-2671	PedBrain.7316-2671	lightgreen	yes	yes	yes	yes	yes	s2	---	--	0	0	0	0	0	0	0	0	0	0	0	0	0	0	0	NA	NA	0	0	0	0	0	0	0	0	0	0	0	0	0	0	0	0	0	0	0	0
PedBrain	Pilot	7316-345	PedBrain.7316-345	lightgreen	yes	yes	yes	yes	yes	s5	---	-1	0	0	0	0	0	0	0	0	0	0	0	0	0	0	0	NA	NA	0	0	0	0	0	0	0	0	0	0	0	0	0	0	0	0	0	0	0	0
PedBrain	Pilot	7316-347	PedBrain.7316-347	lightgreen	yes	yes	yes	yes	yes	s10	---	--	0	0	0	0	0	1	0	1	0	0	0	0	0	0	0	NA	NA	-1	0	0	0	0	0	0	0	-1	0	0	0	0	0	1	0	0	0	0	0
PedBrain	Pilot	7316-359	PedBrain.7316-359	lightgreen	yes	yes	yes	yes	yes	s11	---	--	0	0	0	0	0	0	0	0	0	0	0	0	1	0	0	NA	NA	0	0	0	0	0	0	0	0	0	0	0	0	0	0	0	0	0	0	0	0
PedBrain	Pilot	7316-2729	PedBrain.7316-2729	lightgreen	yes	yes	yes	yes	yes	s5	---	-1	0	0	0	0	0	0	0	0	0	0	0	0	0	0	0	NA	NA	0	0	0	0	0	0	0	0	0	0	0	0	0	0	0	0	0	0	0	0
PedBrain	Pilot	7316-2755	PedBrain.7316-2755	lightgreen	yes	yes	yes	yes	yes	s5	---	-1	0	0	0	0	0	0	0	0	0	0	0	0	0	0	0	NA	NA	0	0	0	0	0	0	0	0	0	0	0	0	0	0	0	0	0	0	0	0
PedBrain	Pilot	7316-2757	PedBrain.7316-2757	lightgreen	yes	yes	yes	yes	yes	s10	---	--	0	2	0	0	0	0	0	0	0	0	0	0	0	0	0	NA	NA	0	0	0	0	0	0	0	0	0	0	0	0	0	0	0	0	0	0	0	0
PedBrain	Pilot	7316-368	PedBrain.7316-368	lightgreen	yes	yes	yes	yes	yes	s5	---	-1	0	0	0	0	0	0	0	0	0	0	0	0	0	0	0	NA	NA	0	0	0	0	0	0	0	0	0	0	0	0	0	0	0	0	0	0	0	0
PedBrain	Pilot	7316-362	PedBrain.7316-362	lightgreen	yes	yes	yes	yes	yes	s5	---	-1	0	0	0	0	0	0	0	0	0	0	0	0	0	0	0	NA	NA	0	0	0	0	0	0	0	0	0	0	0	0	0	0	0	0	0	0	0	0
PedBrain	Pilot	7316-370	PedBrain.7316-370	lightgreen	yes	yes	yes	yes	yes	s11	---	-1	1	1	1	1	1	1	1	1	0	1	1	1	1	1	1	NA	NA	1	1	1	0	1	0	1	1	1	1	1	1	1	1	1	1	1	0	1	1
PedBrain	Pilot	7316-384	PedBrain.7316-384	lightgreen	yes	yes	yes	yes	yes	s5	---	--	0	0	1	0	0	0	0	0	0	0	0	0	0	0	1	NA	NA	0	1	0	0	0	0	0	0	0	0	0	0	0	1	0	0	0	0	0	0
PedBrain	Pilot	7316-400	PedBrain.7316-400	lightgreen	yes	yes	yes	yes	yes	s5	---	-1	1	0	0	0	0	0	0	0	0	0	0	0	1	0	0	NA	NA	0	0	0	0	0	0	0	0	0	0	0	0	0	0	1	0	0	0	0	0
PedBrain	Pilot	7316-3025	PedBrain.7316-3025	lightgreen	yes	yes	yes	yes	yes	s10	---	--	1	0	0	-1	0	0	0	0	0	0	-1	0	0	0	0	NA	NA	0	0	0	0	0	0	0	0	0	0	0	0	0	0	1	0	0	0	0	0
PedBrain	Pilot	7316-2151	PedBrain.7316-2151	lightgreen	yes	yes	yes	yes	yes	s10	---	1	0	0	0	0	1	0	0	0	0	0	0	0	0	0	0	NA	NA	0	0	0	0	0	0	0	0	0	0	-1	0	0	0	0	0	0	0	0	0
PedBrain	Pilot	7316-3055	PedBrain.7316-3055	lightgreen	yes	yes	yes	yes	yes	s5	---	-1	0	0	0	0	0	0	0	0	0	0	0	0	0	0	0	NA	NA	0	0	0	0	0	0	0	0	0	0	0	0	0	0	0	0	0	0	0	0
PedBrain	Pilot	7316-3062	PedBrain.7316-3062	lightgreen	yes	yes	yes	yes	yes	s5	---	-1	0	0	0	0	0	0	0	0	0	0	0	0	0	0	0	NA	NA	0	0	0	0	0	0	0	0	0	0	0	0	0	0	0	0	0	0	0	0
PedBrain	Pilot	7316-380	PedBrain.7316-380	lightgreen	yes	yes	yes	yes	yes	s2	---	--	0	0	0	0	0	0	0	0	0	0	0	0	-1	0	0	NA	NA	0	0	0	0	0	0	0	0	0	0	0	0	0	0	0	0	0	0	0	0
PedBrain	Pilot	7316-376	PedBrain.7316-376	lightgreen	yes	yes	yes	yes	yes	s10	---	--	1	1	1	1	0	1	1	1	1	1	0	1	1	1	1	NA	NA	1	1	1	1	1	1	1	1	1	1	1	0	1	1	1	1	1	1	1	1
PedBrain	Pilot	7316-3068	PedBrain.7316-3068	lightgreen	yes	yes	yes	yes	yes	s11	---	-1	0	0	0	0	0	0	0	0	0	0	0	0	0	0	0	NA	NA	0	0	0	0	0	0	0	0	0	0	0	0	0	0	0	0	0	0	0	0
PedBrain	Pilot	7316-2664	PedBrain.7316-2664	lightgreen	yes	yes	yes	yes	yes	s2	---	-1	1	1	1	1	1	1	1	1	0	1	0	1	2	0	1	NA	NA	1	1	1	0	1	0	1	1	1	1	0	0	1	0	1	1	1	0	0	1
PedBrain	Pilot	7316-3069	PedBrain.7316-3069	lightgreen	yes	yes	yes	yes	yes	s10	---	--	0	0	0	0	0	0	0	0	0	0	0	0	0	0	0	NA	NA	0	0	0	0	0	0	0	0	0	0	0	0	0	0	0	0	0	0	0	0
PedBrain	Pilot	7316-407	PedBrain.7316-407	lightgreen	yes	yes	yes	yes	yes	s10	---	--	0	0	0	0	0	1	0	1	0	0	0	0	0	0	0	NA	NA	-1	0	1	-1	0	0	0	0	-1	0	0	0	0	0	0	0	0	0	0	0
PedBrain	Pilot	7316-394	PedBrain.7316-394	lightgreen	yes	yes	no	yes	no	s10	---	--	NA	NA	NA	NA	NA	NA	NA	NA	NA	NA	NA	NA	NA	NA	NA	NA	NA	NA	NA	NA	NA	NA	NA	NA	NA	NA	NA	NA	NA	NA	NA	NA	NA	NA	NA	NA	NA
PedBrain	Pilot	7316-3299	PedBrain.7316-3299	lightgreen	yes	yes	yes	yes	yes	s10	---	--	0	1	-1	0	0	0	0	0	0	1	0	1	1	0	1	NA	NA	0	0	1	0	0	0	0	0	0	1	0	0	1	0	1	1	1	0	0	0
PedBrain	Pilot	7316-393	PedBrain.7316-393	lightgreen	yes	yes	yes	yes	yes	s11	---	-1	0	0	0	0	0	1	0	1	0	0	0	0	0	0	0	NA	NA	0	0	0	0	0	0	0	0	0	0	0	0	0	0	0	0	0	-1	0	0
PedBrain	Pilot	7316-3316	PedBrain.7316-3316	lightgreen	yes	yes	yes	yes	yes	s2	---	--	0	0	0	0	0	0	0	0	0	0	0	0	0	0	0	NA	NA	0	0	0	0	0	0	0	0	0	0	0	0	0	0	0	0	0	0	0	0
PedBrain	Pilot	7316-387	PedBrain.7316-387	lightgreen	yes	yes	yes	yes	yes	s2	---	--	0	0	0	0	0	0	0	0	0	0	0	0	0	0	0	NA	NA	0	0	0	0	0	0	0	0	0	0	0	0	0	0	0	0	0	0	0	0
PedBrain	Pilot	7316-3556	PedBrain.7316-3556	lightgreen	yes	yes	yes	yes	yes	s11	---	-1	0	0	0	0	0	0	0	0	0	0	0	0	0	0	0	NA	NA	0	0	0	0	0	0	0	0	0	0	0	0	0	0	0	0	0	0	0	0
PedBrain	Pilot	7316-3555	PedBrain.7316-3555	lightgreen	yes	yes	yes	yes	yes	s5	---	-1	0	0	0	0	0	0	0	0	0	0	0	0	0	0	0	NA	NA	0	0	0	0	0	0	0	0	0	0	0	0	0	0	0	0	0	0	0	0
PedBrain	Pilot	7316-3561	PedBrain.7316-3561	lightgreen	yes	yes	no	yes	no	s11	---	-1	NA	NA	NA	NA	NA	NA	NA	NA	NA	NA	NA	NA	NA	NA	NA	NA	NA	NA	NA	NA	NA	NA	NA	NA	NA	NA	NA	NA	NA	NA	NA	NA	NA	NA	NA	NA	NA
PedBrain	Pilot	7316-391	PedBrain.7316-391	lightgreen	yes	yes	yes	yes	yes	s5	---	-1	0	0	0	0	0	0	0	0	0	0	0	0	0	0	0	NA	NA	0	0	0	0	0	0	0	0	0	0	0	0	0	0	0	0	0	0	0	0
PedBrain	Pilot	7316-1769	PedBrain.7316-1769	lightgreen	yes	yes	yes	yes	yes	s3	---	1	0	0	0	0	0	0	1	0	0	0	0	0	0	0	0	NA	NA	0	0	0	1	0	1	0	0	0	0	0	0	0	0	0	0	0	0	0	1
PedBrain	Pilot	7316-3571	PedBrain.7316-3571	lightgreen	yes	yes	yes	yes	yes	s2	---	--	0	0	0	0	0	0	0	0	0	0	0	0	0	0	0	NA	NA	0	0	0	0	0	0	0	0	0	0	0	0	0	0	0	0	0	0	0	0
PedBrain	Pilot	7316-3572	PedBrain.7316-3572	lightgreen	yes	yes	yes	yes	yes	s11	---	--	0	0	0	0	0	0	0	0	0	0	0	0	0	0	0	NA	NA	0	0	0	0	0	0	0	0	0	0	0	0	0	0	0	0	0	0	0	0
PedBrain	Pilot	7316-3570	PedBrain.7316-3570	lightgreen	yes	yes	yes	yes	yes	s11	---	-1	0	0	0	0	0	0	0	0	0	0	0	0	0	0	0	NA	NA	0	0	0	0	0	0	0	0	0	0	0	0	0	0	0	0	0	0	0	0
PedBrain	Pilot	7316-3575	PedBrain.7316-3575	lightgreen	yes	yes	yes	yes	yes	s11	---	-1	0	0	0	0	0	0	0	0	0	0	0	0	0	0	0	NA	NA	0	0	0	0	0	0	0	0	0	0	0	0	0	0	0	0	0	0	0	0
PedBrain	Pilot	7316-443	PedBrain.7316-443	lightgreen	yes	yes	no	yes	no	s10	---	--	NA	NA	NA	NA	NA	NA	NA	NA	NA	NA	NA	NA	NA	NA	NA	NA	NA	NA	NA	NA	NA	NA	NA	NA	NA	NA	NA	NA	NA	NA	NA	NA	NA	NA	NA	NA	NA
PedBrain	Pilot	7316-3773	PedBrain.7316-3773	lightgreen	yes	yes	yes	yes	yes	s2	---	--	0	0	0	0	0	0	0	0	0	0	0	0	0	0	0	NA	NA	0	0	0	0	0	0	0	0	0	0	0	0	0	0	0	0	0	0	0	0
PedBrain	Pilot	7316-452	PedBrain.7316-452	lightgreen	yes	yes	yes	yes	yes	s11	---	--	0	0	0	0	0	0	0	0	0	0	0	0	0	0	0	NA	NA	0	0	0	1	0	0	0	0	0	0	0	0	0	0	2	0	0	0	0	0
PedBrain	Pilot	7316-3765	PedBrain.7316-3765	lightgreen	yes	yes	yes	yes	yes	s11	---	1	0	0	1	0	0	0	1	0	0	1	0	1	0	1	1	NA	NA	-1	0	0	2	1	1	0	0	-1	0	0	-1	0	1	-1	0	1	0	1	2
PedBrain	Pilot	7316-454	PedBrain.7316-454	lightgreen	yes	yes	no	no	yes	s8	---	--	1	1	2	0	0	1	1	1	0	0	0	0	1	0	2	NA	NA	1	1	1	1	0	1	0	1	1	1	0	0	0	1	1	0	0	0	0	1
PedBrain	Pilot	7316-472	PedBrain.7316-472	lightgreen	yes	yes	yes	yes	yes	s5	---	-1	0	0	0	0	0	0	0	0	0	0	0	0	0	0	0	NA	NA	0	0	0	0	0	0	0	0	0	0	0	0	0	0	2	0	0	0	0	0
PedBrain	Pilot	7316-459	PedBrain.7316-459	lightgreen	yes	yes	yes	yes	yes	s11	---	-1	0	0	1	0	0	0	0	0	0	0	0	0	0	0	0	NA	NA	0	0	0	0	0	0	0	0	0	0	0	0	0	0	0	0	0	0	0	0
PedBrain	Pilot	7316-466	PedBrain.7316-466	lightgreen	yes	yes	yes	yes	yes	s3	---	1	0	0	0	0	0	0	0	0	0	0	0	0	0	0	0	NA	NA	0	0	0	0	0	0	0	0	0	0	0	0	0	0	0	0	0	1	0	0
PedBrain	Pilot	7316-3319	PedBrain.7316-3319	lightgreen	yes	yes	yes	yes	yes	s10	---	--	0	0	0	0	0	0	0	0	0	0	0	0	0	0	1	NA	NA	0	0	0	0	0	0	0	0	0	0	0	0	0	1	0	0	0	0	0	0
PedBrain	Pilot	7316-496	PedBrain.7316-496	lightgreen	yes	yes	yes	yes	yes	s8	---	--	0	0	0	0	0	0	0	0	0	0	0	0	0	0	0	NA	NA	0	0	0	0	0	0	0	0	0	0	0	0	0	0	0	0	0	0	0	0
PedBrain	Pilot	7316-2193	PedBrain.7316-2193	lightgreen	yes	yes	yes	yes	yes	s5	---	-1	0	0	0	0	0	0	0	0	0	0	0	0	0	0	0	NA	NA	0	0	0	0	0	0	0	0	0	0	0	0	0	0	0	0	0	0	0	0
PedBrain	Pilot	7316-485	PedBrain.7316-485	lightgreen	yes	yes	yes	yes	yes	s5	---	-1	0	0	0	0	0	0	0	0	0	0	0	0	0	0	0	NA	NA	0	0	0	0	0	0	0	0	0	0	0	0	0	0	0	0	0	0	0	0
PedBrain	Pilot	7316-873	PedBrain.7316-873	lightgreen	yes	yes	yes	yes	yes	s10	---	--	0	0	0	0	0	0	0	0	0	0	0	0	0	0	0	NA	NA	0	0	0	0	0	0	0	0	0	0	0	0	0	0	0	0	0	0	0	0
PedBrain	Pilot	7316-892	PedBrain.7316-892	lightgreen	yes	yes	yes	yes	yes	s10	---	--	0	0	0	0	0	0	0	0	0	0	0	0	0	0	0	NA	NA	0	0	0	0	0	0	0	0	0	0	0	0	0	0	0	0	0	0	0	0
PedBrain	Pilot	7316-1790	PedBrain.7316-1790	lightgreen	yes	yes	yes	yes	yes	s10	---	--	0	0	0	0	0	-1	2	-1	0	0	0	0	0	0	1	NA	NA	0	0	0	2	0	0	0	0	0	0	0	0	0	1	0	0	1	0	0	2
PedBrain	Pilot	7316-878	PedBrain.7316-878	lightgreen	yes	yes	yes	yes	yes	s10	---	--	0	0	0	0	0	0	1	0	-1	1	0	1	1	1	1	NA	NA	0	0	1	2	1	1	0	0	0	0	0	0	0	1	0	1	1	-1	-1	1
PedBrain	Pilot	7316-1772	PedBrain.7316-1772	lightgreen	yes	yes	yes	yes	yes	s10	---	--	0	0	0	0	0	1	0	1	0	0	0	0	0	0	0	NA	NA	-1	-1	0	0	0	0	0	0	-1	0	0	0	0	0	1	0	0	0	-1	0
PedBrain	Pilot	7316-883	PedBrain.7316-883	lightgreen	yes	yes	yes	yes	yes	s10	---	--	0	0	0	0	0	0	0	0	0	0	0	0	0	0	0	NA	NA	-1	0	0	0	0	0	0	0	-1	0	0	0	0	0	0	0	0	0	-1	0
PedBrain	Pilot	7316-2900	PedBrain.7316-2900	lightgreen	yes	yes	no	yes	yes	s11	---	-1	1	1	1	1	0	1	1	1	0	1	1	1	1	1	1	NA	NA	1	1	1	1	1	1	1	1	1	1	1	0	1	0	1	1	1	0	0	1
PedBrain	Pilot	7316-37	PedBrain.7316-37	lightgreen	yes	yes	no	yes	no	s11	---	1	NA	NA	NA	NA	NA	NA	NA	NA	NA	NA	NA	NA	NA	NA	NA	NA	NA	NA	NA	NA	NA	NA	NA	NA	NA	NA	NA	NA	NA	NA	NA	NA	NA	NA	NA	NA	NA
PedBrain	Pilot	7316-278	PedBrain.7316-278	lightgreen	yes	yes	yes	yes	yes	s10	---	--	0	0	0	0	0	-1	0	-1	0	0	0	0	0	0	0	NA	NA	-1	0	0	0	0	0	0	0	-1	0	0	-1	0	0	-1	0	0	1	0	0
PedBrain	Pilot	7316-333	PedBrain.7316-333	lightgreen	yes	yes	yes	yes	yes	s10	---	--	-1	0	1	0	0	0	2	0	0	0	0	0	1	0	1	NA	NA	0	0	1	2	0	1	0	-1	0	0	0	-1	0	1	0	1	0	1	-1	2
PedBrain	Pilot	7316-3023	PedBrain.7316-3023	lightgreen	yes	yes	yes	yes	yes	s10	---	--	-1	0	1	0	0	-1	1	-1	-1	0	0	0	1	-1	0	NA	NA	-1	0	0	1	0	1	0	-1	-1	0	0	0	0	0	0	0	0	0	0	1
PedBrain	Pilot	7316-931	PedBrain.7316-931	lightgreen	yes	yes	yes	yes	yes	s10	---	--	-1	0	0	0	0	-1	2	-1	-1	0	0	0	0	-1	0	NA	NA	-1	0	0	2	0	2	0	-1	-1	0	0	0	0	0	0	0	0	0	0	2
PedBrain	Pilot	7316-2146	PedBrain.7316-2146	lightgreen	yes	yes	yes	yes	yes	s10	---	1	0	0	0	0	0	1	0	1	0	0	0	0	0	0	0	NA	NA	0	0	0	0	0	0	0	0	0	0	0	0	0	0	1	0	0	0	0	0
PedBrain	Pilot	7316-2751	PedBrain.7316-2751	lightgreen	yes	yes	yes	yes	yes	s8	---	1	0	0	0	0	0	0	0	0	0	0	0	0	0	0	0	NA	NA	0	0	0	0	0	0	0	0	0	0	0	0	0	0	0	0	0	0	0	0
PedBrain	Pilot	7316-160	PedBrain.7316-160	lightgreen	yes	yes	yes	yes	yes	s10	---	--	0	0	0	0	0	0	0	0	0	0	0	0	0	0	0	NA	NA	0	0	0	0	0	0	0	0	0	0	0	0	0	0	0	0	0	0	0	0
PedBrain	Pilot	7316-1784	PedBrain.7316-1784	lightgreen	yes	yes	yes	yes	yes	s10	---	--	0	0	0	0	0	0	0	0	0	0	0	0	0	0	1	NA	NA	0	0	0	0	0	0	0	0	0	0	0	0	0	1	0	0	0	0	0	0
PedBrain	Pilot	7316-156	PedBrain.7316-156	lightgreen	yes	yes	yes	yes	yes	s2	---	--	1	1	0	1	0	1	0	1	0	0	0	0	1	0	0	NA	NA	1	0	1	0	1	0	1	0	1	1	1	0	0	0	1	1	1	0	0	0
PedBrain	Pilot	7316-2901	PedBrain.7316-2901	lightgreen	yes	yes	yes	yes	yes	s2	---	--	1	0	1	0	0	0	0	0	0	0	0	0	1	0	0	NA	NA	0	0	1	0	0	0	0	0	0	0	0	0	0	0	1	0	0	0	0	0
PedBrain	Pilot	7316-1771	PedBrain.7316-1771	lightgreen	yes	yes	yes	yes	yes	s10	---	--	0	0	0	0	0	0	0	0	0	0	0	0	0	0	0	NA	NA	0	0	0	0	0	0	0	0	0	0	0	0	0	0	1	0	0	0	0	0
PedBrain	Pilot	7316-3045	PedBrain.7316-3045	lightgreen	yes	yes	no	yes	no	s11	---	--	NA	NA	NA	NA	NA	NA	NA	NA	NA	NA	NA	NA	NA	NA	NA	NA	NA	NA	NA	NA	NA	NA	NA	NA	NA	NA	NA	NA	NA	NA	NA	NA	NA	NA	NA	NA	NA
PedBrain	Pilot	7316-173	PedBrain.7316-173	lightgreen	yes	yes	yes	yes	yes	s2	---	-1	0	0	0	0	0	0	0	0	0	0	0	0	0	0	0	NA	NA	0	0	0	0	0	0	0	0	0	0	0	0	0	0	0	0	0	0	0	0
PedBrain	Pilot	7316-2154	PedBrain.7316-2154	lightgreen	yes	yes	yes	yes	yes	s2	---	-1	0	0	0	0	0	0	1	0	0	0	0	0	0	0	0	NA	NA	0	0	0	1	0	0	0	0	0	0	0	0	0	0	1	0	0	0	0	1
PedBrain	Pilot	7316-198	PedBrain.7316-198	lightgreen	yes	yes	yes	yes	yes	s10	---	--	0	0	0	0	0	0	0	0	0	0	0	0	0	0	0	NA	NA	0	0	0	0	0	0	0	0	0	0	0	0	0	0	0	0	0	0	-1	0
PedBrain	Pilot	7316-490	PedBrain.7316-490	lightgreen	yes	yes	yes	yes	yes	s10	---	--	0	0	0	0	0	0	0	0	0	0	0	0	0	0	0	NA	NA	0	0	0	0	0	0	0	0	0	0	0	0	0	0	0	0	0	0	-1	0
PedBrain	Pilot	7316-3022	PedBrain.7316-3022	lightgreen	yes	yes	yes	yes	yes	s8	---	1	0	0	0	0	0	1	0	1	1	0	1	0	0	1	0	NA	NA	0	0	1	0	0	1	0	1	0	0	0	0	0	0	0	0	0	1	0	0
PedBrain	Pilot	7316-3303	PedBrain.7316-3303	lightgreen	yes	yes	yes	yes	yes	s8	---	1	0	0	0	0	0	0	-1	0	0	0	0	0	0	0	0	NA	NA	-1	-1	0	-1	0	0	0	0	-1	0	0	0	0	0	-1	0	0	0	0	-1
PedBrain	Pilot	7316-230	PedBrain.7316-230	lightgreen	yes	yes	yes	yes	yes	s11	---	--	0	0	0	0	0	0	0	0	0	0	0	0	0	0	0	NA	NA	0	0	0	0	0	0	0	0	0	0	0	0	0	0	0	0	0	0	0	0
PedBrain	Pilot	7316-893	PedBrain.7316-893	lightgreen	yes	yes	yes	yes	yes	s11	---	--	0	0	0	0	0	0	0	0	0	0	0	0	0	0	0	NA	NA	0	0	0	0	0	0	0	0	0	0	0	0	0	0	0	0	0	0	0	0
PedBrain	Pilot	7316-350	PedBrain.7316-350	lightgreen	yes	yes	yes	yes	yes	s2	---	-1	0	0	0	0	0	0	0	0	0	0	0	0	0	0	0	NA	NA	0	0	0	0	0	0	0	0	0	0	0	0	0	0	0	0	0	0	0	0
PedBrain	Pilot	7316-944	PedBrain.7316-944	lightgreen	yes	yes	yes	yes	yes	s5	---	-1	0	0	0	0	0	0	0	0	0	0	0	0	0	0	0	NA	NA	0	0	0	0	0	0	0	0	0	0	0	0	0	0	0	0	0	0	0	0
PedBrain	Pilot	7316-344	PedBrain.7316-344	lightgreen	yes	yes	yes	yes	yes	s11	---	-1	1	1	1	0	1	1	2	1	1	1	1	1	0	1	1	NA	NA	1	2	0	2	1	2	1	1	1	1	1	1	1	1	0	0	1	1	1	2
PedBrain	Pilot	7316-442	PedBrain.7316-442	lightgreen	yes	yes	yes	yes	yes	s11	---	-1	0	0	0	0	0	0	1	0	1	0	0	0	0	0	0	NA	NA	0	1	0	1	0	1	0	0	0	0	0	0	0	0	0	0	0	1	0	1
PedBrain	Pilot	7316-3292	PedBrain.7316-3292	lightgreen	yes	yes	no	yes	no	s8	---	--	NA	NA	NA	NA	NA	NA	NA	NA	NA	NA	NA	NA	NA	NA	NA	NA	NA	NA	NA	NA	NA	NA	NA	NA	NA	NA	NA	NA	NA	NA	NA	NA	NA	NA	NA	NA	NA
PedBrain	Pilot	7316-3300	PedBrain.7316-3300	lightgreen	yes	yes	no	yes	no	s10	---	--	NA	NA	NA	NA	NA	NA	NA	NA	NA	NA	NA	NA	NA	NA	NA	NA	NA	NA	NA	NA	NA	NA	NA	NA	NA	NA	NA	NA	NA	NA	NA	NA	NA	NA	NA	NA	NA
PedBrain	Pilot	7316-1789	PedBrain.7316-1789	lightgreen	yes	yes	yes	yes	yes	s4	---	1	0	-1	0	0	-1	0	0	0	1	0	0	0	0	0	1	NA	NA	-1	0	0	0	1	0	0	0	-1	-1	-1	0	0	1	-1	-1	0	1	0	0
PedBrain	Pilot	7316-445	PedBrain.7316-445	lightgreen	yes	yes	yes	yes	yes	s8	---	1	0	0	0	0	0	0	0	0	0	0	0	0	0	0	0	NA	NA	0	0	0	0	0	0	0	0	0	0	0	0	0	0	0	0	0	0	0	0
PedBrain	Pilot	7316-121	PedBrain.7316-121	lightgreen	yes	yes	yes	yes	yes	s5	---	-1	0	2	0	0	0	0	0	0	0	0	0	0	0	0	0	NA	NA	0	0	0	1	0	0	0	0	0	0	0	0	0	0	0	0	0	0	0	0
OV	Discovery	TCGA-09-1664	OV.TCGA-09-1664	black	yes	no	yes	no	yes	s10	---	G1	0	0	0	0	-1	-1	0	-1	0	-1	0	0	-1	0	0	NA	NA	2	0	-1	0	0	0	0	0	2	0	-1	0	0	0	0	-1	-1	NA	NA	0
OV	Discovery	TCGA-13-1404	OV.TCGA-13-1404	black	yes	no	yes	no	yes	s10	---	G3	0	1	1	0	-1	-1	0	-1	0	1	2	1	-1	0	0	NA	NA	-1	0	-1	0	1	-1	2	0	-1	-1	-1	1	0	-1	0	-1	-1	NA	NA	0
OV	Discovery	TCGA-13-1409	OV.TCGA-13-1409	black	yes	no	no	no	yes	s10	---	G3	-1	0	-1	1	-1	-1	0	-1	-1	-1	1	-1	-1	0	2	NA	NA	-1	-1	0	0	0	0	1	-1	-1	0	-1	0	1	2	0	0	-1	NA	NA	0
OV	Discovery	TCGA-13-1410	OV.TCGA-13-1410	black	yes	no	no	yes	yes	s5	---	GX	1	-2	-2	1	-1	-1	1	-1	1	-1	-1	1	1	-1	1	NA	NA	-1	1	1	1	0	1	0	1	-1	-1	-1	0	1	1	0	1	-1	NA	NA	1
OV	Discovery	TCGA-13-1482	OV.TCGA-13-1482	black	yes	no	yes	no	yes	s2	---	G2	0	1	1	0	-1	-1	0	-1	1	-1	0	1	2	0	0	NA	NA	-1	-1	1	0	0	1	-1	0	-1	0	1	0	1	0	-1	1	-1	NA	NA	0
OV	Discovery	TCGA-13-1483	OV.TCGA-13-1483	black	yes	no	yes	no	yes	s2	---	G3	0	0	-1	2	-1	-1	-1	-1	0	-1	2	0	-1	0	0	NA	NA	-1	-1	-1	1	-1	1	1	0	-1	0	-1	0	1	-1	0	-1	1	NA	NA	-1
OV	Discovery	TCGA-13-1484	OV.TCGA-13-1484	black	yes	yes	yes	no	yes	s2	---	G3	1	-1	-1	1	-1	-1	1	-1	1	-1	1	-1	1	1	1	NA	NA	-1	1	-1	1	1	1	-1	1	-1	-1	-1	0	1	1	0	-1	-1	NA	NA	1
OV	Discovery	TCGA-13-1485	OV.TCGA-13-1485	black	yes	no	no	no	yes	s6	---	G2	0	0	0	0	0	0	1	0	0	0	0	0	0	1	1	NA	NA	0	0	0	1	1	1	0	0	0	0	0	0	0	1	0	0	0	NA	NA	1
OV	Discovery	TCGA-13-1487	OV.TCGA-13-1487	black	yes	no	yes	no	yes	s7	---	GX	1	1	-1	1	-1	-1	0	-1	-1	-1	1	1	-1	1	2	NA	NA	-1	1	-1	0	0	0	1	-1	-1	1	-1	-1	1	1	-1	0	-1	NA	NA	0
OV	Discovery	TCGA-13-1488	OV.TCGA-13-1488	black	yes	no	yes	no	yes	s6	---	G3	2	-2	1	1	1	1	1	1	0	0	2	1	0	-1	1	NA	NA	-1	0	0	-1	1	1	0	0	-1	0	1	0	0	1	-1	0	0	NA	NA	-1
OV	Discovery	TCGA-13-1489	OV.TCGA-13-1489	black	yes	yes	yes	yes	yes	s10	---	G2	1	-1	-1	1	-1	-1	1	-1	-1	-1	1	-1	-1	1	0	NA	NA	1	2	-1	1	-1	0	1	-1	-1	1	-1	-1	1	1	-1	-1	-1	NA	NA	1
OV	Discovery	TCGA-13-1492	OV.TCGA-13-1492	black	yes	no	yes	no	yes	s10	---	G3	1	-1	1	0	-1	-1	1	-1	-1	1	0	1	-1	0	0	NA	NA	-1	-1	1	1	0	1	-1	1	-1	-1	-1	0	-1	-1	0	1	1	NA	NA	1
OV	Discovery	TCGA-13-1494	OV.TCGA-13-1494	black	yes	yes	yes	no	yes	s2	---	G3	-1	-1	0	0	-1	-1	2	-1	0	-1	2	0	-1	-1	0	NA	NA	-1	-1	-1	2	0	-1	-1	-1	0	0	-1	0	-1	0	0	-1	-1	NA	NA	2
OV	Discovery	TCGA-13-1495	OV.TCGA-13-1495	black	yes	no	yes	no	yes	s5	---	G2	0	-1	-1	-1	-1	-1	1	-1	0	1	-1	1	-1	2	2	NA	NA	-1	-1	2	1	0	0	1	0	-1	0	2	1	1	1	0	1	1	NA	NA	1
OV	Discovery	TCGA-13-1497	OV.TCGA-13-1497	black	yes	no	yes	yes	yes	s4	---	G3	0	-1	2	1	-1	-1	2	-1	-1	-1	1	1	0	-1	-1	NA	NA	-1	-1	-1	2	0	1	0	-1	0	-1	1	1	-1	1	1	-1	-1	NA	NA	2
OV	Discovery	TCGA-13-1499	OV.TCGA-13-1499	black	yes	yes	yes	no	yes	s5	---	G3	-1	1	1	1	-1	-1	-1	-1	-1	0	1	0	-1	1	1	NA	NA	-1	0	0	1	1	-1	-1	-1	-1	-1	-1	-1	-2	-1	-1	0	0	NA	NA	1
OV	Discovery	TCGA-13-1500	OV.TCGA-13-1500	black	yes	no	yes	no	yes	s6	---	G3	0	-1	-1	0	-1	-1	0	-1	0	0	0	0	-1	0	1	NA	NA	-1	0	1	0	0	1	0	0	-1	-1	-1	0	0	0	0	1	0	NA	NA	0
OV	Discovery	TCGA-13-1501	OV.TCGA-13-1501	black	yes	no	yes	no	yes	s5	---	G3	0	-1	1	-1	-1	-1	2	-1	1	0	0	0	-1	2	0	NA	NA	-1	-1	2	1	-1	0	1	1	-1	0	-1	1	1	0	1	1	0	NA	NA	1
OV	Discovery	TCGA-13-1504	OV.TCGA-13-1504	black	yes	no	yes	no	yes	s5	---	G3	-1	0	-1	0	-1	-1	-1	-1	1	0	0	0	-1	1	1	NA	NA	-1	0	1	-1	0	-1	-1	-1	-1	0	1	-1	-1	1	-1	1	0	NA	NA	-1
OV	Discovery	TCGA-13-1507	OV.TCGA-13-1507	black	yes	no	yes	yes	yes	s2	---	G3	0	-1	-1	0	-1	-1	1	-1	0	1	0	1	-1	-1	0	NA	NA	0	0	-1	1	-1	0	0	0	0	-1	-1	-1	0	0	-1	2	1	NA	NA	1
OV	Discovery	TCGA-13-1511	OV.TCGA-13-1511	black	yes	no	yes	yes	yes	s4	---	G3	-1	0	0	0	0	-1	0	-1	-1	0	0	0	0	1	2	NA	NA	0	2	1	0	0	-1	0	0	-1	0	2	0	0	0	0	0	0	NA	NA	0
OV	Discovery	TCGA-13-2059	OV.TCGA-13-2059	black	yes	no	yes	no	yes	s4	---	G3	-1	1	-1	0	-1	-1	2	-1	0	-1	1	1	-1	1	-1	NA	NA	0	0	-1	2	-1	2	1	-1	0	1	0	1	-1	0	-1	-1	-1	NA	NA	2
OV	Discovery	TCGA-13-2060	OV.TCGA-13-2060	black	yes	no	yes	yes	yes	s2	---	G3	-1	0	-1	1	-1	-1	1	-1	-1	0	1	1	-1	1	1	NA	NA	1	-1	-1	1	1	1	-1	-1	1	0	0	-1	-1	1	1	-1	0	NA	NA	1
OV	Discovery	TCGA-13-2061	OV.TCGA-13-2061	black	yes	no	yes	no	yes	s2	---	G3	-1	-1	-1	1	-1	-1	1	-1	-1	-1	1	1	-1	2	1	NA	NA	-1	-1	1	1	1	1	0	-1	-1	1	1	-1	0	1	1	1	-1	NA	NA	1
OV	Discovery	TCGA-13-2065	OV.TCGA-13-2065	black	yes	no	yes	no	yes	s10	---	G3	-1	-1	-1	2	-1	-1	2	-1	-1	-1	2	2	0	1	2	NA	NA	-1	-1	0	2	1	0	1	-1	-1	-1	-1	-1	1	-1	-1	-1	-1	NA	NA	2
OV	Discovery	TCGA-13-2066	OV.TCGA-13-2066	black	yes	no	no	no	no	s10	---	G3	NA	NA	NA	NA	NA	NA	NA	NA	NA	NA	NA	NA	NA	NA	NA	NA	NA	NA	NA	NA	NA	NA	NA	NA	NA	NA	NA	NA	NA	NA	NA	NA	NA	NA	NA	NA	NA
OV	Discovery	TCGA-13-2071	OV.TCGA-13-2071	black	yes	yes	yes	no	yes	s5	---	G3	1	0	1	0	-1	-1	1	-1	1	1	1	0	-1	2	0	NA	NA	-1	0	0	1	-1	-1	0	1	-1	0	-1	-1	1	0	-1	0	1	NA	NA	1
OV	Discovery	TCGA-23-1121	OV.TCGA-23-1121	black	yes	no	yes	no	yes	s10	---	G3	0	1	2	0	0	0	1	0	0	0	2	1	-1	1	-1	NA	NA	-1	0	1	1	0	2	0	1	-1	1	0	0	0	1	0	1	1	NA	NA	1
OV	Discovery	TCGA-23-1122	OV.TCGA-23-1122	black	yes	no	yes	yes	yes	s5	---	G3	-1	-1	1	1	-1	-1	-1	-1	-1	1	1	1	-1	-1	0	NA	NA	-1	-1	0	1	1	1	2	-1	-1	0	1	-1	-1	1	0	0	1	NA	NA	1
OV	Discovery	TCGA-23-1123	OV.TCGA-23-1123	black	yes	yes	yes	yes	yes	s10	---	G3	0	-1	1	-1	-2	-1	0	-1	0	1	-1	1	-1	0	0	NA	NA	-1	0	-2	0	0	0	-2	0	0	-1	-1	-1	-2	1	-1	-2	1	NA	NA	0
OV	Discovery	TCGA-23-1124	OV.TCGA-23-1124	black	yes	yes	yes	no	yes	s2	---	G3	-1	1	0	-1	1	-1	1	-1	-1	1	1	1	-1	1	2	NA	NA	-1	1	0	1	1	2	-1	-1	-1	1	0	0	-1	1	1	0	1	NA	NA	1
OV	Discovery	TCGA-24-1103	OV.TCGA-24-1103	black	yes	yes	yes	yes	yes	s4	---	G3	0	0	0	-1	-1	0	1	0	-1	-1	0	-1	-1	0	0	NA	NA	-1	1	0	1	0	1	0	0	-1	0	0	0	0	0	1	0	-1	NA	NA	1
OV	Discovery	TCGA-24-1104	OV.TCGA-24-1104	black	yes	yes	yes	no	yes	s6	---	G3	0	-1	0	-1	-1	-1	2	-1	0	1	0	1	-1	1	0	NA	NA	-1	1	0	2	-1	2	1	0	-1	0	-1	-1	1	0	-1	0	1	NA	NA	2
OV	Discovery	TCGA-24-1105	OV.TCGA-24-1105	black	yes	no	no	no	yes	s4	---	G3	0	1	-1	0	-1	-1	-1	-1	0	-1	0	-1	-1	-1	0	NA	NA	1	1	1	-1	0	0	0	0	-1	1	-1	-1	0	1	1	1	-1	NA	NA	-1
OV	Discovery	TCGA-24-1416	OV.TCGA-24-1416	black	yes	no	yes	yes	yes	s10	---	G3	0	-1	0	-1	-1	-1	0	-1	0	0	-1	0	-1	0	0	NA	NA	-1	0	0	0	0	0	0	0	-1	-1	-1	0	0	2	0	0	0	NA	NA	0
OV	Discovery	TCGA-24-1422	OV.TCGA-24-1422	black	yes	no	yes	no	yes	s5	---	G3	-1	-2	-1	0	-1	-1	0	-1	-1	-1	0	2	0	0	1	NA	NA	-1	1	0	0	1	1	0	-1	-1	1	-1	-1	-1	-1	-1	-1	1	NA	NA	0
OV	Discovery	TCGA-24-1428	OV.TCGA-24-1428	black	yes	yes	yes	yes	yes	s10	---	G3	1	-1	-1	-1	-1	-1	-1	-1	1	1	1	1	-1	-1	1	NA	NA	1	1	1	-1	-1	1	1	-1	2	1	1	0	1	-1	0	0	1	NA	NA	-1
OV	Discovery	TCGA-24-1430	OV.TCGA-24-1430	black	yes	yes	yes	yes	yes	s5	---	G3	0	0	-1	0	-1	-1	1	-1	-1	0	1	0	-1	1	0	NA	NA	-1	0	0	1	-1	1	-1	0	-1	0	0	0	-1	0	0	0	0	NA	NA	1
OV	Discovery	TCGA-24-1431	OV.TCGA-24-1431	black	yes	no	yes	no	yes	s4	---	G3	0	-1	-1	0	-1	-1	1	-1	0	1	0	1	0	1	1	NA	NA	-1	1	1	1	-1	1	-1	0	-1	-1	-1	-1	-1	1	0	1	1	NA	NA	1
OV	Discovery	TCGA-24-1435	OV.TCGA-24-1435	black	yes	yes	yes	no	yes	s2	---	G3	0	0	0	0	-1	-1	1	-1	0	-1	2	2	-1	-1	0	NA	NA	-1	0	0	0	0	-1	0	0	-1	0	2	0	0	-1	-1	-1	-1	NA	NA	0
OV	Discovery	TCGA-24-1436	OV.TCGA-24-1436	black	yes	no	yes	yes	yes	s2	---	G3	1	-1	0	-1	-1	-1	1	-1	-1	1	-1	1	-1	1	1	NA	NA	-1	1	1	1	1	1	1	-1	-1	-1	-1	-1	1	1	-1	1	1	NA	NA	1
OV	Discovery	TCGA-24-1464	OV.TCGA-24-1464	black	yes	no	yes	no	yes	s9	---	G3	-1	1	-1	2	-1	1	0	1	-1	-1	2	1	-1	1	1	NA	NA	-1	0	-1	0	0	0	-1	-1	-1	1	-2	1	-1	1	-1	-1	1	NA	NA	0
OV	Discovery	TCGA-24-1466	OV.TCGA-24-1466	black	yes	yes	yes	no	yes	s4	---	G3	0	-1	-1	1	-1	-1	2	-1	0	-1	-1	1	-1	1	2	NA	NA	-1	-1	-1	1	1	1	1	2	-1	-1	-1	1	0	-1	-1	-1	-1	NA	NA	1
OV	Discovery	TCGA-24-1467	OV.TCGA-24-1467	black	yes	yes	yes	yes	yes	s10	---	G3	1	0	0	0	-1	-1	0	-1	1	0	0	0	0	0	0	NA	NA	-1	0	-1	0	0	0	-1	1	-1	0	0	0	-1	0	0	-1	0	NA	NA	0
OV	Discovery	TCGA-24-1474	OV.TCGA-24-1474	black	yes	no	yes	yes	yes	s10	---	G3	1	0	0	1	-1	0	1	0	1	2	1	1	-1	1	1	NA	NA	2	0	1	1	1	1	1	1	1	-1	-1	-1	0	0	1	0	1	NA	NA	1
OV	Discovery	TCGA-24-1545	OV.TCGA-24-1545	black	yes	yes	no	no	yes	s5	---	G3	-1	-1	-1	0	-1	-1	0	-1	-1	0	0	0	-1	1	0	NA	NA	-1	0	1	0	1	0	0	-1	-1	-1	-1	1	0	0	1	1	0	NA	NA	0
OV	Discovery	TCGA-24-1548	OV.TCGA-24-1548	black	yes	no	no	yes	yes	s10	---	G3	-1	-1	-1	0	-1	-1	2	-1	-1	0	0	0	-1	2	1	NA	NA	-1	1	2	2	1	1	-1	-1	-1	-1	-1	-1	-1	0	-1	2	0	NA	NA	2
OV	Discovery	TCGA-24-1550	OV.TCGA-24-1550	black	yes	yes	yes	yes	yes	s2	---	G3	-1	-1	-1	0	-1	-1	-1	-1	-1	0	0	0	-1	-1	0	NA	NA	-1	0	2	-1	2	0	2	-1	-1	0	-1	0	2	0	-1	2	2	NA	NA	-1
OV	Discovery	TCGA-24-1551	OV.TCGA-24-1551	black	yes	yes	yes	yes	yes	s5	---	G3	0	1	-1	0	1	-1	-1	-1	0	0	2	0	0	2	1	NA	NA	0	2	0	-1	0	0	0	0	0	0	0	-2	0	0	-1	0	0	NA	NA	-1
OV	Discovery	TCGA-24-1552	OV.TCGA-24-1552	black	yes	yes	yes	yes	yes	s2	---	G3	0	-1	1	-1	-1	-1	0	-1	0	0	0	0	1	1	0	NA	NA	-1	0	1	0	0	0	-1	0	-1	-1	-1	-1	-1	1	-1	-1	0	NA	NA	0
OV	Discovery	TCGA-24-1553	OV.TCGA-24-1553	black	yes	yes	no	yes	yes	s6	---	G3	0	0	-1	1	0	-1	0	-1	-1	0	2	0	-1	1	2	NA	NA	0	0	1	0	0	1	0	-1	0	0	0	0	0	2	1	0	1	NA	NA	0
OV	Discovery	TCGA-24-1555	OV.TCGA-24-1555	black	yes	yes	no	yes	yes	s10	---	G3	1	-1	0	1	-1	-1	0	-1	1	0	1	0	-1	0	0	NA	NA	-1	0	0	0	0	0	0	1	-1	-1	-1	1	0	0	1	0	0	NA	NA	0
OV	Discovery	TCGA-24-1556	OV.TCGA-24-1556	black	yes	yes	no	yes	yes	s5	---	G3	0	0	-2	2	1	0	-2	0	1	0	1	0	-2	1	0	NA	NA	0	1	-1	-2	0	-2	0	0	1	0	1	-1	-2	1	-1	-1	-2	NA	NA	-2
OV	Discovery	TCGA-24-1557	OV.TCGA-24-1557	black	yes	no	no	yes	yes	s9	---	G3	-1	0	-1	1	-1	-1	1	-1	-1	-1	-1	2	-1	1	1	NA	NA	-1	-1	1	2	-1	2	1	-1	1	0	-1	0	-1	1	1	1	-1	NA	NA	1
OV	Discovery	TCGA-24-1558	OV.TCGA-24-1558	black	yes	no	no	yes	yes	s10	---	G3	0	-1	-1	1	-1	-1	1	-1	1	0	1	1	-1	1	1	NA	NA	1	1	1	1	1	1	-1	0	-1	-1	-1	0	-1	1	0	2	0	NA	NA	1
OV	Discovery	TCGA-24-1562	OV.TCGA-24-1562	black	yes	yes	yes	yes	yes	s4	---	G3	0	-1	-1	0	-1	-1	0	-1	0	0	0	0	-1	0	2	NA	NA	-1	0	0	0	0	0	0	0	-1	-1	-1	0	0	2	0	0	0	NA	NA	0
OV	Discovery	TCGA-24-1563	OV.TCGA-24-1563	black	yes	yes	no	yes	yes	s5	---	G3	0	0	-1	1	0	-1	0	-1	1	-1	1	0	-1	1	0	NA	NA	-1	2	0	0	0	-1	1	0	-1	0	0	0	1	0	0	0	1	NA	NA	0
OV	Discovery	TCGA-24-1603	OV.TCGA-24-1603	black	yes	yes	yes	yes	yes	s4	---	G3	0	-1	-1	0	-1	-1	0	-1	0	0	0	0	-1	0	2	NA	NA	-1	0	0	0	0	0	0	0	-1	-1	-1	0	0	2	0	0	0	NA	NA	0
OV	Discovery	TCGA-24-1604	OV.TCGA-24-1604	black	yes	yes	no	yes	yes	s4	---	G3	-1	1	1	1	-1	-1	-1	-1	0	-1	2	0	0	1	1	NA	NA	-1	1	-1	1	0	1	1	-1	-1	1	-1	-1	1	1	0	-1	-1	NA	NA	-1
OV	Discovery	TCGA-24-1920	OV.TCGA-24-1920	black	yes	no	no	no	yes	s4	---	G3	0	0	-1	1	-1	-1	2	-1	-1	-1	2	-1	-1	1	-1	NA	NA	0	0	1	2	1	1	-1	0	1	1	-1	1	1	1	-1	-1	-1	NA	NA	2
OV	Discovery	TCGA-24-1923	OV.TCGA-24-1923	black	yes	yes	no	no	yes	s6	---	G3	1	-1	0	-1	-2	-1	0	-1	1	0	-1	0	-1	0	0	NA	NA	-1	-1	2	0	0	0	-1	1	-1	-1	-1	1	-1	1	2	1	-1	NA	NA	0
OV	Discovery	TCGA-24-1927	OV.TCGA-24-1927	black	yes	no	yes	no	yes	s2	---	G3	-1	-1	0	0	-1	-1	0	-1	0	-1	1	0	-1	0	0	NA	NA	-1	0	0	0	-1	0	0	-1	-1	0	2	-1	0	0	1	0	1	NA	NA	0
OV	Discovery	TCGA-24-2020	OV.TCGA-24-2020	black	yes	yes	no	yes	yes	s10	---	G3	0	-1	1	1	-1	-1	1	-1	1	-1	1	0	1	1	-1	NA	NA	-1	0	1	1	1	-1	-1	1	1	1	-1	-1	-1	1	-1	1	-1	NA	NA	1
OV	Discovery	TCGA-24-2023	OV.TCGA-24-2023	black	yes	yes	no	yes	yes	s4	---	G3	0	-1	-1	0	-2	-1	0	-1	0	2	0	0	0	0	0	NA	NA	0	0	0	0	0	2	0	0	-1	0	0	-1	0	0	2	2	0	NA	NA	2
OV	Discovery	TCGA-24-2024	OV.TCGA-24-2024	black	yes	yes	yes	yes	yes	s10	---	G3	-1	0	-1	0	0	-1	0	-1	0	-1	0	-1	-1	2	2	NA	NA	0	0	0	0	0	0	0	0	0	0	0	-1	0	0	0	0	-1	NA	NA	0
OV	Discovery	TCGA-24-2027	OV.TCGA-24-2027	black	yes	no	no	yes	yes	s10	---	G3	-1	-1	0	-1	-1	0	0	0	-1	-1	-1	0	-1	0	0	NA	NA	0	1	1	0	0	1	-1	-1	0	-1	-1	0	-1	0	0	1	0	NA	NA	0
OV	Discovery	TCGA-24-2030	OV.TCGA-24-2030	black	yes	yes	yes	no	yes	s10	---	G3	0	0	0	0	-1	-1	0	-1	0	1	1	1	-1	1	1	NA	NA	-1	-1	1	0	-1	1	0	0	-1	0	2	1	0	0	1	1	1	NA	NA	0
OV	Discovery	TCGA-24-2033	OV.TCGA-24-2033	black	yes	no	yes	yes	yes	s10	---	G3	0	0	-1	1	-1	-1	1	-1	0	1	1	0	-1	1	0	NA	NA	-1	1	1	1	1	1	-1	0	-1	0	-1	0	-1	0	0	1	1	NA	NA	1
OV	Discovery	TCGA-24-2260	OV.TCGA-24-2260	black	yes	yes	yes	no	yes	s5	---	G3	0	-1	-1	-1	-1	-1	-1	-1	1	1	1	0	-1	1	0	NA	NA	1	-1	1	-1	1	1	-1	0	-1	-1	-1	-1	0	0	0	2	1	NA	NA	-1
OV	Discovery	TCGA-24-2261	OV.TCGA-24-2261	black	yes	no	yes	yes	yes	s3	---	G3	-1	0	-1	1	-1	0	1	0	-1	0	1	0	-1	0	0	NA	NA	-1	-1	1	1	1	1	-1	-1	-1	0	-1	1	-1	-1	1	1	0	NA	NA	1
OV	Discovery	TCGA-24-2267	OV.TCGA-24-2267	black	yes	yes	yes	yes	yes	s2	---	G3	-1	-1	-1	-1	-1	0	2	0	-1	0	1	0	1	1	1	NA	NA	-1	0	2	2	0	1	-1	-1	-1	-1	-1	-1	-1	1	0	2	-1	NA	NA	2
OV	Discovery	TCGA-24-2288	OV.TCGA-24-2288	black	yes	yes	yes	yes	yes	s2	---	G3	-1	-2	-1	1	1	1	0	1	-1	-1	1	1	-1	1	0	NA	NA	-1	1	1	0	1	0	1	-1	-1	1	-1	-1	1	0	-1	1	1	NA	NA	0
OV	Discovery	TCGA-24-2289	OV.TCGA-24-2289	black	yes	yes	yes	no	yes	s5	---	G3	0	1	0	0	-1	0	-1	0	1	1	0	1	-1	1	0	NA	NA	0	2	1	-1	0	0	1	0	0	0	0	0	2	1	0	1	2	NA	NA	-1
OV	Discovery	TCGA-24-2290	OV.TCGA-24-2290	black	yes	no	yes	yes	yes	s4	---	G3	0	-1	1	0	-1	-1	1	-1	-1	-1	0	1	-1	1	0	NA	NA	-1	-1	0	1	-1	1	-1	0	-1	0	1	1	-1	1	-1	0	-1	NA	NA	1
OV	Discovery	TCGA-24-2295	OV.TCGA-24-2295	black	yes	no	yes	no	yes	s2	---	G3	0	-1	-1	-1	-1	0	0	0	0	1	0	1	0	1	1	NA	NA	-1	0	1	0	1	0	-1	0	-1	-1	1	-1	-1	1	-1	1	1	NA	NA	0
OV	Discovery	TCGA-24-2298	OV.TCGA-24-2298	black	yes	no	yes	yes	yes	s4	---	G3	-1	-1	-1	-1	0	0	1	0	-1	1	-1	1	-1	2	0	NA	NA	-1	-1	1	1	1	1	1	-1	-1	0	-1	-1	1	0	-1	1	1	NA	NA	1
OV	Discovery	TCGA-25-1312	OV.TCGA-25-1312	black	yes	no	yes	yes	yes	s10	---	G3	-1	-1	-1	1	-1	-1	1	-1	-1	1	1	1	-1	1	1	NA	NA	-1	1	1	1	1	1	0	-1	0	0	-1	0	-1	1	0	1	1	NA	NA	1
OV	Discovery	TCGA-25-1313	OV.TCGA-25-1313	black	yes	no	yes	yes	yes	s6	---	G3	-1	-1	-1	2	0	-1	2	-1	1	-1	2	2	-1	1	1	NA	NA	1	-1	0	2	-1	1	1	-1	0	0	0	-1	-1	1	1	0	-1	NA	NA	2
OV	Discovery	TCGA-25-1318	OV.TCGA-25-1318	black	yes	no	no	yes	yes	s4	---	G3	1	-1	-1	1	-1	-1	1	-1	1	0	1	0	-1	1	1	NA	NA	-1	-1	1	1	0	1	0	1	-1	-1	-1	0	-1	1	0	1	0	NA	NA	1
OV	Discovery	TCGA-25-1319	OV.TCGA-25-1319	black	yes	yes	yes	yes	yes	s6	---	G3	1	0	0	1	-1	1	0	1	1	1	1	2	-1	0	1	NA	NA	-1	-1	-1	0	0	0	0	1	-1	0	-1	0	0	1	0	-1	1	NA	NA	0
OV	Discovery	TCGA-25-1320	OV.TCGA-25-1320	black	yes	yes	yes	no	yes	s5	---	G3	-1	-1	-1	2	-1	-1	0	-1	-1	-1	-1	0	2	-1	1	NA	NA	1	-1	2	0	-1	0	-1	-1	-1	1	-1	-1	-1	1	-1	-1	1	NA	NA	0
OV	Discovery	TCGA-25-1321	OV.TCGA-25-1321	black	yes	yes	no	yes	yes	s10	---	G3	-1	1	-1	1	-1	-1	1	-1	-1	0	1	0	-1	1	1	NA	NA	-1	-1	1	1	1	1	0	-1	-1	1	-1	-1	-1	1	-1	1	0	NA	NA	1
OV	Discovery	TCGA-25-1322	OV.TCGA-25-1322	black	yes	no	no	yes	yes	s7	---	G3	-1	-1	-1	-1	-1	-1	1	-1	0	0	1	0	0	0	0	NA	NA	-1	0	2	1	0	1	-1	-1	-1	-1	0	0	-1	1	2	0	0	NA	NA	1
OV	Discovery	TCGA-25-1323	OV.TCGA-25-1323	black	yes	no	yes	yes	yes	s10	---	G3	-1	-1	-2	1	-1	-1	1	-1	-1	-1	1	1	-1	1	1	NA	NA	-1	0	2	1	0	1	0	-1	-1	-1	0	1	0	1	-1	2	1	NA	NA	1
OV	Discovery	TCGA-25-1329	OV.TCGA-25-1329	black	yes	no	yes	yes	yes	s7	---	G3	1	0	1	-1	-1	0	0	0	1	1	-1	1	-1	0	1	NA	NA	-1	-1	1	0	0	0	1	1	-1	1	1	0	1	1	0	1	1	NA	NA	0
OV	Discovery	TCGA-25-1623	OV.TCGA-25-1623	black	yes	no	no	yes	yes	s2	---	G3	0	0	0	0	-1	0	1	0	0	0	0	1	-1	0	0	NA	NA	0	0	1	1	0	1	0	0	0	0	-1	0	0	0	0	0	0	NA	NA	1
OV	Discovery	TCGA-25-1628	OV.TCGA-25-1628	black	yes	yes	no	no	yes	s5	---	G3	0	0	1	-1	-1	-1	1	-1	0	1	-1	-1	-1	0	1	NA	NA	-1	-1	1	1	1	1	0	0	-1	-1	-1	1	0	1	0	1	1	NA	NA	1
OV	Discovery	TCGA-25-1630	OV.TCGA-25-1630	black	yes	yes	no	yes	yes	s6	---	G3	0	-1	-1	0	0	-1	0	-1	0	-1	0	0	-1	1	0	NA	NA	-1	1	1	0	0	-1	-1	0	-1	0	0	1	0	1	-1	1	-1	NA	NA	0
OV	Discovery	TCGA-25-1631	OV.TCGA-25-1631	black	yes	no	no	yes	yes	s4	---	G3	0	-1	-1	0	-1	-1	0	-1	0	-1	0	0	-1	0	0	NA	NA	-1	1	1	0	0	0	1	0	-1	-1	-1	-1	1	0	-1	1	-1	NA	NA	0
OV	Discovery	TCGA-25-1635	OV.TCGA-25-1635	black	yes	yes	no	yes	yes	s5	---	G3	1	-1	1	-1	-1	-1	0	-1	1	1	-1	1	-2	1	1	NA	NA	-1	-1	2	0	1	0	-1	1	-1	-1	-1	-1	-1	1	-1	2	1	NA	NA	0
OV	Discovery	TCGA-25-2396	OV.TCGA-25-2396	black	yes	no	yes	yes	yes	s6	---	G3	0	0	-1	-1	0	0	1	0	-1	0	-1	-1	-1	1	1	NA	NA	-1	0	-1	1	0	1	0	0	0	0	0	-1	0	1	0	1	0	NA	NA	1
OV	Discovery	TCGA-25-2397	OV.TCGA-25-2397	black	yes	no	yes	yes	yes	s4	---	G3	0	-1	-1	2	-1	-1	1	-1	0	2	2	2	-1	2	2	NA	NA	0	0	1	1	-1	2	-1	0	-1	0	-1	0	-1	0	-1	1	0	NA	NA	1
OV	Discovery	TCGA-25-2399	OV.TCGA-25-2399	black	yes	no	yes	yes	yes	s2	---	G3	0	2	-1	-1	-1	-1	0	-1	0	0	-1	0	-1	0	1	NA	NA	-1	0	-1	0	0	0	0	0	-1	0	-2	0	-1	0	0	1	0	NA	NA	0
OV	Discovery	TCGA-25-2400	OV.TCGA-25-2400	black	yes	yes	yes	yes	yes	s10	---	G3	1	-1	-1	1	-1	-1	1	-1	1	-1	1	-1	-1	1	1	NA	NA	1	1	-1	1	1	1	-1	1	1	-1	-1	-1	-1	1	1	-1	1	NA	NA	1
OV	Discovery	TCGA-25-2404	OV.TCGA-25-2404	black	yes	yes	yes	yes	yes	s6	---	G3	0	-1	1	1	-1	1	-1	1	0	0	1	0	-1	-1	0	NA	NA	1	0	0	-1	1	-1	0	0	1	-1	-1	-1	0	1	-1	2	0	NA	NA	-1
OV	Discovery	TCGA-25-2409	OV.TCGA-25-2409	black	yes	yes	yes	yes	yes	s4	---	G3	0	-1	1	0	-1	-1	0	-1	0	0	0	0	-1	2	0	NA	NA	-1	0	0	0	-1	0	0	0	-1	-1	-1	0	0	0	0	0	0	NA	NA	0
OV	Discovery	TCGA-29-1688	OV.TCGA-29-1688	black	yes	yes	yes	yes	yes	s10	---	G2	0	-1	-1	0	0	-1	0	-1	1	-1	0	0	0	-1	1	NA	NA	-1	-1	0	0	-1	0	-1	1	-1	0	0	0	-1	2	1	0	-1	NA	NA	0
OV	Discovery	TCGA-29-1690	OV.TCGA-29-1690	black	yes	no	no	yes	yes	s6	---	G2	0	0	0	0	0	0	0	0	0	-2	0	-2	0	1	1	NA	NA	0	0	-2	0	1	0	0	0	0	0	0	0	0	1	0	-2	-2	NA	NA	0
OV	Discovery	TCGA-29-1693	OV.TCGA-29-1693	black	yes	yes	yes	yes	yes	s2	---	G3	-1	-1	-1	0	-1	-1	0	-1	-1	1	0	1	0	0	0	NA	NA	-1	1	0	0	0	1	2	-1	-1	-1	-1	-1	1	1	-1	0	1	NA	NA	0
OV	Discovery	TCGA-29-1696	OV.TCGA-29-1696	black	yes	no	yes	yes	yes	s9	---	G2	0	0	0	0	-1	-1	0	-1	0	-1	0	0	-1	0	1	NA	NA	-1	-1	0	0	0	0	0	0	-1	0	-1	0	0	-1	0	0	-1	NA	NA	0
OV	Discovery	TCGA-29-1697	OV.TCGA-29-1697	black	yes	no	yes	yes	yes	s10	---	G3	0	-1	0	-1	-1	-1	1	-1	-1	0	-1	0	-1	1	0	NA	NA	1	1	1	1	1	1	-1	0	1	-1	-1	0	-1	0	1	1	0	NA	NA	1
OV	Discovery	TCGA-29-1698	OV.TCGA-29-1698	black	yes	no	yes	no	yes	s5	---	G3	-1	-1	-1	1	-1	-1	1	-1	-1	1	1	1	1	1	1	NA	NA	-1	0	1	1	1	1	-1	-1	-1	-2	-1	-1	1	0	-1	0	1	NA	NA	1
OV	Discovery	TCGA-29-1702	OV.TCGA-29-1702	black	yes	no	yes	yes	yes	s10	---	G3	0	0	0	1	-1	0	-1	0	0	0	1	0	1	1	1	NA	NA	2	1	0	-1	-1	-1	-1	0	2	0	1	1	-1	1	1	-1	0	NA	NA	-1
OV	Discovery	TCGA-29-1705	OV.TCGA-29-1705	black	yes	no	yes	yes	yes	s2	---	G2	1	-1	1	0	-1	-1	1	-1	1	-1	0	-1	-1	0	-1	NA	NA	-1	-1	1	2	0	1	-1	1	-1	-1	-1	-1	-1	-1	1	1	-1	NA	NA	2
OV	Discovery	TCGA-29-1710	OV.TCGA-29-1710	black	yes	no	yes	yes	yes	s2	---	G2	-1	0	-1	1	0	0	0	0	-1	1	1	1	-1	1	1	NA	NA	0	-1	2	0	0	0	1	-1	0	0	0	-1	0	1	-1	-1	1	NA	NA	0
OV	Discovery	TCGA-29-1711	OV.TCGA-29-1711	black	yes	no	yes	yes	yes	s2	---	G2	0	-1	-1	0	-1	-1	1	-1	1	0	0	0	1	-1	1	NA	NA	-1	-1	0	1	0	0	0	0	-1	0	0	2	-1	1	0	-1	0	NA	NA	1
OV	Discovery	TCGA-29-1762	OV.TCGA-29-1762	black	yes	yes	yes	yes	yes	s10	---	G2	0	-1	-1	0	-1	-1	0	-1	-1	-1	0	0	-1	0	0	NA	NA	-1	0	2	0	0	0	-1	0	-1	-1	0	0	-1	2	2	2	0	NA	NA	0
OV	Discovery	TCGA-29-1763	OV.TCGA-29-1763	black	yes	yes	yes	yes	yes	s10	---	G2	-1	0	-1	1	-1	-1	1	-1	-1	-1	1	1	-1	1	-1	NA	NA	1	1	2	1	1	-1	1	-1	1	1	-1	-1	1	1	-1	2	-1	NA	NA	1
OV	Discovery	TCGA-29-1766	OV.TCGA-29-1766	black	yes	no	yes	no	yes	s5	---	G2	0	-1	-1	0	-1	0	-1	0	0	0	0	1	-2	1	1	NA	NA	0	0	1	-1	1	-1	-1	0	0	-1	-1	-1	-1	1	-1	1	1	NA	NA	-1
OV	Discovery	TCGA-29-1768	OV.TCGA-29-1768	black	yes	no	yes	no	yes	s6	---	G3	0	0	0	0	-1	0	0	0	0	-1	1	0	-1	1	-1	NA	NA	-1	-1	0	0	-1	0	0	0	-1	0	1	0	0	-1	0	0	-1	NA	NA	0
OV	Discovery	TCGA-29-1769	OV.TCGA-29-1769	black	yes	no	yes	no	yes	s3	---	G3	0	-1	1	-1	-1	-1	2	-1	-1	2	2	0	-1	2	1	NA	NA	-1	1	-1	2	-1	0	1	-1	-1	-1	-1	0	-1	1	-1	-1	2	NA	NA	2
OV	Discovery	TCGA-29-1770	OV.TCGA-29-1770	black	yes	no	yes	yes	yes	s2	---	G2	1	-1	-1	1	1	-1	1	-1	1	-1	1	1	-1	-1	1	NA	NA	-1	-1	1	1	0	0	0	1	-1	-1	1	0	0	1	1	1	-1	NA	NA	1
OV	Discovery	TCGA-29-1771	OV.TCGA-29-1771	black	yes	no	yes	no	yes	s4	---	G2	0	-1	-1	2	0	-1	0	-1	0	-1	2	0	-1	0	0	NA	NA	-1	0	-1	0	0	0	0	0	-1	-1	0	-1	0	0	-1	-1	-1	NA	NA	0
OV	Discovery	TCGA-29-1774	OV.TCGA-29-1774	black	yes	yes	yes	no	yes	s10	---	G3	0	1	-1	1	-1	0	0	0	0	-1	1	0	-1	1	1	NA	NA	0	1	1	0	1	0	0	0	0	1	-1	0	0	1	0	1	1	NA	NA	0
OV	Discovery	TCGA-29-1775	OV.TCGA-29-1775	black	yes	yes	yes	no	yes	s10	---	G2	0	-1	-1	0	-1	-1	2	-1	0	1	0	1	0	2	1	NA	NA	-1	-1	1	2	0	1	-1	0	-1	1	-1	1	-1	1	2	1	2	NA	NA	2
OV	Discovery	TCGA-29-1776	OV.TCGA-29-1776	black	yes	yes	yes	yes	yes	s6	---	G3	0	0	0	0	-1	-1	-1	-1	0	-1	0	0	-1	0	0	NA	NA	-1	1	0	-1	0	-1	1	0	-1	0	-1	0	1	0	1	0	-1	NA	NA	-1
OV	Discovery	TCGA-29-1777	OV.TCGA-29-1777	black	yes	yes	yes	no	yes	s5	---	G2	-1	-1	-1	0	-1	-1	2	-1	-1	1	2	1	-1	1	2	NA	NA	-1	-1	1	2	0	0	2	-1	-1	0	1	-1	2	-1	-1	-1	1	NA	NA	2
OV	Discovery	TCGA-29-1785	OV.TCGA-29-1785	black	yes	no	yes	yes	yes	s2	---	G3	-1	-1	1	0	-1	-1	0	-1	0	-1	0	0	-1	0	0	NA	NA	-1	0	1	0	0	-1	-1	-1	-1	0	-1	0	-1	1	-1	1	1	NA	NA	0
OV	Discovery	TCGA-29-2414	OV.TCGA-29-2414	black	yes	yes	no	yes	yes	s7	---	G2	1	0	-2	1	-1	0	-1	0	1	-1	1	-2	-2	1	1	NA	NA	-1	-1	0	0	1	0	1	1	-1	0	0	0	1	0	-1	0	1	NA	NA	0
OV	Discovery	TCGA-29-2427	OV.TCGA-29-2427	black	yes	no	yes	yes	yes	s6	---	G3	-1	0	0	0	1	-1	0	-1	0	-1	0	0	-1	-1	0	NA	NA	-1	0	1	0	-1	0	0	-1	1	0	1	-1	0	1	-1	1	-1	NA	NA	0
OV	Discovery	TCGA-29-2431	OV.TCGA-29-2431	black	yes	no	yes	no	yes	s10	---	G2	-1	-1	1	-1	-2	-1	-2	-1	0	1	0	1	-1	2	0	NA	NA	1	0	0	-1	1	-1	0	-1	1	-1	2	0	0	0	0	1	1	NA	NA	-1
OV	Discovery	TCGA-29-2432	OV.TCGA-29-2432	black	yes	yes	yes	no	yes	s2	---	G3	0	-1	1	1	-1	-1	1	-1	0	1	1	1	-1	0	1	NA	NA	-1	0	1	1	-1	1	1	0	-1	1	-1	0	1	1	-1	0	1	NA	NA	1
OV	Discovery	TCGA-30-1866	OV.TCGA-30-1866	black	yes	yes	no	no	yes	s4	---	G2	1	-1	-1	-1	-1	-1	1	-1	1	1	-1	1	-1	1	1	NA	NA	-1	-1	2	1	1	1	1	1	1	-1	-1	1	-1	1	1	-1	1	NA	NA	1
OV	Discovery	TCGA-30-1887	OV.TCGA-30-1887	black	yes	no	no	no	yes	s2	---	G2	-1	-1	0	0	-1	-1	0	-1	-1	1	0	1	0	1	0	NA	NA	-1	0	2	0	0	0	-1	-1	-1	-1	-1	-1	-1	0	-1	1	1	NA	NA	0
OV	Discovery	TCGA-30-1891	OV.TCGA-30-1891	black	yes	no	yes	yes	yes	s5	---	G2	0	0	0	-1	-1	-1	1	-1	0	0	1	1	-1	2	-1	NA	NA	-1	0	-1	1	0	0	1	1	-1	0	-1	0	0	-1	0	-1	0	NA	NA	1
OV	Discovery	TCGA-36-1569	OV.TCGA-36-1569	black	yes	no	no	no	yes	s6	---	G3	0	-1	-1	-1	-1	1	-1	1	-1	-1	-1	-1	-1	1	1	NA	NA	0	0	-1	-1	0	-1	1	0	0	-1	-1	-1	1	1	1	-1	-1	NA	NA	-1
OV	Discovery	TCGA-36-1570	OV.TCGA-36-1570	black	yes	no	no	yes	yes	s10	---	G3	0	-1	0	1	0	-1	0	-1	0	0	1	0	-1	0	1	NA	NA	-1	1	0	1	-1	0	1	0	-1	0	0	-1	1	0	1	0	0	NA	NA	0
OV	Discovery	TCGA-36-1571	OV.TCGA-36-1571	black	yes	no	no	yes	yes	s10	---	G3	0	-1	-1	-1	-1	-1	0	-1	0	0	1	0	-1	1	1	NA	NA	-1	-1	1	0	1	0	0	0	-1	-1	-1	-1	0	1	-1	-1	0	NA	NA	0
OV	Discovery	TCGA-36-1576	OV.TCGA-36-1576	black	yes	yes	no	no	yes	s5	---	G3	-1	-1	0	1	-1	-1	0	-1	-1	-1	1	-1	-1	1	1	NA	NA	-1	1	-1	0	0	0	-1	-1	-1	-1	-1	-1	-1	1	-1	1	0	NA	NA	0
OV	Discovery	TCGA-36-1577	OV.TCGA-36-1577	black	yes	no	no	yes	yes	s8	---	G2	-1	0	0	0	-1	-1	1	-1	0	-1	0	2	-1	1	0	NA	NA	0	0	0	1	0	-1	0	0	0	0	-1	0	0	0	1	0	0	NA	NA	1
OV	Discovery	TCGA-36-1578	OV.TCGA-36-1578	black	yes	no	no	yes	yes	s4	---	G3	-1	1	-1	1	-1	-1	1	-1	1	1	1	1	-1	1	0	NA	NA	1	1	1	-1	-1	1	-1	-1	1	1	-1	1	0	0	-1	1	1	NA	NA	1
OV	Discovery	TCGA-36-1580	OV.TCGA-36-1580	black	yes	no	no	yes	yes	s2	---	G3	-1	0	-1	1	-1	-1	0	-1	-1	-1	1	2	0	2	1	NA	NA	1	-1	-1	0	0	1	0	-1	1	0	-1	0	0	2	0	-1	-1	NA	NA	0
OV	Discovery	TCGA-36-1581	OV.TCGA-36-1581	black	yes	yes	no	yes	yes	s8	---	G3	0	1	1	1	-1	1	-1	1	-1	1	1	1	-1	0	1	NA	NA	0	-1	-1	-1	0	-1	-1	0	0	1	-1	0	-1	1	1	-1	1	NA	NA	-1
OV	Discovery	TCGA-36-2529	OV.TCGA-36-2529	black	yes	yes	no	no	yes	s5	---	G3	1	0	-1	1	-1	0	1	0	1	0	1	0	-1	0	1	NA	NA	-1	-1	1	1	1	1	0	1	-1	0	0	0	0	1	1	1	0	NA	NA	1
OV	Discovery	TCGA-36-2530	OV.TCGA-36-2530	black	yes	yes	yes	no	yes	s4	---	G3	-1	1	1	-1	-1	-1	-1	-1	-1	-1	1	1	-1	0	0	NA	NA	1	1	-1	-1	0	1	-1	-1	1	1	-1	0	-1	0	0	-1	-1	NA	NA	-1
OV	Discovery	TCGA-36-2532	OV.TCGA-36-2532	black	yes	no	yes	no	yes	s10	---	G3	0	-1	0	1	-1	-1	0	-1	0	0	1	0	-1	0	0	NA	NA	-1	0	0	0	0	0	0	0	-1	-1	-1	0	0	0	0	0	0	NA	NA	0
OV	Discovery	TCGA-36-2534	OV.TCGA-36-2534	black	yes	no	yes	no	yes	s10	---	G3	-1	1	1	0	1	0	-1	0	-1	-1	0	0	1	0	0	NA	NA	-1	0	1	-1	-1	0	0	-1	-1	0	1	0	0	1	-1	-1	-1	NA	NA	-1
OV	Discovery	TCGA-36-2537	OV.TCGA-36-2537	black	yes	no	yes	no	yes	s10	---	G3	0	0	1	0	-1	-1	1	-1	0	-1	0	0	-1	0	0	NA	NA	-1	0	1	1	0	0	0	0	0	0	0	0	-1	0	-1	1	-1	NA	NA	1
OV	Discovery	TCGA-36-2542	OV.TCGA-36-2542	black	yes	no	yes	no	yes	s4	---	G3	0	2	1	2	-1	-1	-1	-1	0	-1	2	0	0	1	0	NA	NA	0	0	-1	-1	0	2	0	0	0	0	-1	2	0	-1	-1	-1	-1	NA	NA	-1
OV	Discovery	TCGA-36-2543	OV.TCGA-36-2543	black	yes	yes	yes	no	yes	s2	---	G3	2	-1	-1	2	-1	1	2	1	-1	-1	2	-1	-1	-1	-1	NA	NA	-1	-1	1	2	1	2	1	1	-1	-1	-1	-1	1	2	1	1	-1	NA	NA	2
OV	Discovery	TCGA-36-2544	OV.TCGA-36-2544	black	yes	no	yes	no	yes	s2	---	G3	0	2	-1	0	-1	-1	-1	-1	0	-1	0	2	-1	2	0	NA	NA	-1	0	0	-1	0	0	0	0	-1	2	-1	1	0	-1	0	0	-1	NA	NA	-1
OV	Discovery	TCGA-36-2545	OV.TCGA-36-2545	black	yes	no	yes	no	yes	s10	---	G3	0	-1	-1	1	2	-1	1	-1	-1	-1	2	0	-1	0	1	NA	NA	-1	0	0	1	0	1	0	0	-1	0	0	1	0	2	1	0	-1	NA	NA	1
OV	Discovery	TCGA-36-2547	OV.TCGA-36-2547	black	yes	no	yes	no	yes	s10	---	G3	0	1	1	1	-1	0	1	0	-1	-1	2	1	-1	1	0	NA	NA	0	-1	0	1	1	2	0	0	-1	1	1	-1	0	1	1	-1	1	NA	NA	1
OV	Discovery	TCGA-36-2549	OV.TCGA-36-2549	black	yes	no	no	no	yes	s4	---	G3	2	0	-1	0	-1	-1	2	-1	0	-1	2	2	-1	2	0	NA	NA	-1	2	0	2	0	2	0	2	-1	0	0	0	0	-2	0	0	-1	NA	NA	2
OV	Discovery	TCGA-42-2588	OV.TCGA-42-2588	black	yes	yes	yes	no	yes	s5	---	G3	1	0	-1	1	-1	-1	0	-1	0	-1	1	0	0	1	1	NA	NA	0	0	0	0	0	1	0	0	0	0	-1	1	0	0	1	1	-1	NA	NA	0
OV	Discovery	TCGA-42-2590	OV.TCGA-42-2590	black	yes	yes	yes	no	yes	s4	---	G2	0	-1	-1	0	-1	-1	1	-1	0	-1	0	0	-1	-1	1	NA	NA	-1	0	0	1	0	1	0	0	-1	-1	-1	0	0	2	1	0	-1	NA	NA	1
OV	Discovery	TCGA-59-2348	OV.TCGA-59-2348	black	yes	no	yes	yes	yes	s2	---	G3	0	-1	-1	0	-1	-1	2	-1	0	0	0	0	-1	1	2	NA	NA	-1	-1	1	2	1	0	-1	0	-1	0	-1	-2	-1	0	2	1	0	NA	NA	2
OV	Discovery	TCGA-59-2351	OV.TCGA-59-2351	black	yes	no	yes	yes	yes	s2	---	G3	0	-1	-1	-1	-1	-1	2	-1	0	-1	1	1	-1	1	1	NA	NA	-1	-1	1	2	1	1	-1	0	1	-1	-1	-1	-1	1	0	1	-1	NA	NA	2
OV	Discovery	TCGA-59-2352	OV.TCGA-59-2352	black	yes	no	yes	yes	yes	s10	---	G3	0	-1	-1	1	-1	-1	1	-1	1	-1	1	1	-1	2	1	NA	NA	0	1	0	1	1	-1	-1	0	2	0	-1	1	-1	1	0	0	-1	NA	NA	1
OV	Discovery	TCGA-59-2372	OV.TCGA-59-2372	black	yes	no	yes	no	yes	s10	---	G2	0	1	-1	1	-1	-1	1	-1	0	-1	1	1	-1	1	1	NA	NA	-1	0	0	1	1	1	-1	0	-1	1	-1	1	0	1	-1	0	-1	NA	NA	1
OV	Discovery	TCGA-61-1724	OV.TCGA-61-1724	black	yes	no	no	yes	yes	s4	---	G3	0	-1	-1	0	0	-1	0	-1	0	0	0	1	-1	0	0	NA	NA	-1	-1	0	-1	0	0	-1	-1	1	0	0	1	-1	-1	-1	-1	0	NA	NA	-1
OV	Discovery	TCGA-61-1727	OV.TCGA-61-1727	black	yes	no	yes	no	yes	s2	---	G3	-2	0	0	0	2	-1	-1	-1	0	-1	-1	1	0	0	-1	NA	NA	-1	0	0	-1	-1	1	-1	-2	0	0	2	0	-1	1	-1	0	-1	NA	NA	-1
OV	Discovery	TCGA-61-1741	OV.TCGA-61-1741	black	yes	yes	yes	yes	yes	s10	---	G3	-1	-1	-1	1	-1	-1	0	-1	-1	1	1	1	-1	1	1	NA	NA	-1	-1	2	0	1	0	0	-1	-1	-1	-1	-1	0	1	-1	2	1	NA	NA	0
OV	Discovery	TCGA-61-1900	OV.TCGA-61-1900	black	yes	no	yes	yes	yes	s10	---	G3	1	0	0	1	-1	1	1	1	-1	0	2	1	-1	2	0	NA	NA	0	1	0	1	0	0	0	0	-1	0	-1	0	0	-1	1	0	0	NA	NA	1
OV	Discovery	TCGA-61-1907	OV.TCGA-61-1907	black	yes	yes	yes	yes	yes	s10	---	G3	1	-1	-1	1	-1	-1	-2	-1	1	0	1	1	-1	1	1	NA	NA	-1	1	-1	-2	1	1	-1	1	-1	-1	-1	1	-1	-1	2	-1	0	NA	NA	-2
OV	Discovery	TCGA-61-1910	OV.TCGA-61-1910	black	yes	no	yes	yes	yes	s10	---	G3	0	-1	2	1	-1	-1	2	0	0	0	2	0	0	-1	0	NA	NA	0	-1	0	2	0	2	0	0	0	0	-1	0	0	0	0	0	0	NA	NA	2
OV	Discovery	TCGA-61-1911	OV.TCGA-61-1911	black	yes	no	yes	no	yes	s2	---	G3	0	0	0	0	0	0	1	0	0	1	0	0	-1	-1	1	NA	NA	0	-1	1	1	0	1	0	0	0	0	1	0	0	1	0	2	1	NA	NA	1
OV	Discovery	TCGA-61-1914	OV.TCGA-61-1914	black	yes	no	yes	yes	yes	s2	---	G3	-1	-1	-1	1	-1	1	2	1	-1	1	1	1	-1	0	-1	NA	NA	-1	1	1	2	0	1	0	-1	-1	1	0	0	0	-1	0	1	1	NA	NA	2
OV	Discovery	TCGA-61-1915	OV.TCGA-61-1915	black	yes	no	yes	no	yes	s4	---	G3	0	1	-1	1	-1	-1	1	-1	0	-1	1	2	-1	1	0	NA	NA	-1	1	-1	1	1	0	-1	0	-1	1	-1	-1	-1	0	1	-1	0	NA	NA	1
OV	Discovery	TCGA-61-1918	OV.TCGA-61-1918	black	yes	no	no	yes	yes	s10	---	G3	0	1	-1	1	-1	-1	1	-1	1	-1	2	2	1	0	1	NA	NA	-1	1	-1	1	0	-1	0	0	-1	1	-1	0	-1	2	1	-1	2	NA	NA	1
OV	Discovery	TCGA-61-1919	OV.TCGA-61-1919	black	yes	yes	yes	yes	yes	s2	---	G2	-1	-1	-1	2	-1	-1	2	-1	-1	-1	2	1	-2	1	1	NA	NA	-1	-1	-1	0	-1	1	-1	-1	-1	0	-1	0	-1	1	1	-1	-1	NA	NA	0
OV	Discovery	TCGA-61-1995	OV.TCGA-61-1995	black	yes	yes	yes	yes	yes	s4	---	G3	0	-1	-1	-1	-1	-1	-1	-1	0	0	-1	0	0	0	0	NA	NA	-1	0	0	-1	0	-1	0	0	-1	-1	-1	0	0	0	0	0	0	NA	NA	-1
OV	Discovery	TCGA-61-2008	OV.TCGA-61-2008	black	yes	yes	yes	yes	yes	s9	---	G2	1	-1	1	1	-1	-1	-1	-1	1	0	1	0	1	-1	1	NA	NA	-1	0	0	-1	-2	0	1	1	0	0	0	0	1	1	0	0	1	NA	NA	-1
OV	Discovery	TCGA-61-2087	OV.TCGA-61-2087	black	yes	no	yes	no	yes	s10	---	G3	0	-1	0	0	-1	-1	2	-1	0	0	0	0	-1	0	0	NA	NA	0	0	1	2	-1	0	-1	0	0	0	-1	0	-1	0	0	-1	0	NA	NA	2
OV	Discovery	TCGA-61-2088	OV.TCGA-61-2088	black	yes	no	yes	yes	yes	s10	---	G3	0	-1	1	1	-1	-1	1	-1	0	1	1	1	-1	1	1	NA	NA	-1	0	-1	1	1	1	-1	0	-1	-1	-1	-1	-1	1	-1	-1	1	NA	NA	1
OV	Discovery	TCGA-61-2094	OV.TCGA-61-2094	black	yes	no	yes	yes	yes	s2	---	G3	0	-1	-1	0	0	-1	1	-1	0	0	0	0	-1	0	0	NA	NA	-1	0	0	1	0	0	-1	0	-1	-1	0	0	2	0	0	-1	0	NA	NA	1
OV	Discovery	TCGA-61-2096	OV.TCGA-61-2096	black	yes	no	yes	no	yes	s10	---	G2	0	-1	-1	0	-1	-1	2	-1	0	0	0	0	-1	0	1	NA	NA	-1	0	0	0	0	0	-1	0	-1	1	-1	0	-1	0	0	0	1	NA	NA	0
OV	Discovery	TCGA-61-2612	OV.TCGA-61-2612	black	yes	yes	yes	no	yes	s5	---	G3	1	-1	-1	1	-1	1	-1	1	1	-1	1	-1	-1	2	-1	NA	NA	-1	-1	2	-1	1	-1	1	1	-1	-1	-1	1	1	-1	1	2	-1	NA	NA	-1
OV	Discovery	TCGA-61-2613	OV.TCGA-61-2613	black	yes	no	yes	no	yes	s6	---	G3	0	-1	-1	0	-1	-1	0	-1	0	0	2	0	-1	1	0	NA	NA	2	0	0	0	1	0	0	0	-1	-1	-1	0	0	0	0	0	0	NA	NA	0
Breast	Discovery	TCGA-AO-A12B	Breast.TCGA-AO-A12B	blue	yes	yes	yes	yes	yes	s4	---	---	0	1	0	1	1	1	1	1	0	0	1	0	1	0	1	NA	NA	1	1	1	1	0	1	1	0	1	1	1	0	1	1	0	1	0	NA	NA	1
Breast	Discovery	TCGA-AO-A12D	Breast.TCGA-AO-A12D	blue	yes	yes	yes	yes	yes	s9	---	---	1	0	0	0	2	-1	-1	-1	1	0	0	0	-1	-1	2	NA	NA	-1	0	1	-1	0	0	0	1	-1	0	0	0	0	1	0	1	0	NA	NA	-1
Breast	Discovery	TCGA-C8-A131	Breast.TCGA-C8-A131	blue	yes	yes	yes	yes	yes	s2	---	---	0	1	-1	0	0	-1	0	-1	0	0	0	0	0	-1	1	NA	NA	-1	0	0	0	-1	0	-1	0	-1	1	-1	0	-1	1	0	0	0	NA	NA	0
Breast	Discovery	TCGA-A2-A0CM	Breast.TCGA-A2-A0CM	blue	yes	yes	yes	yes	yes	s3	---	---	-1	1	0	1	-1	-1	-1	-1	1	1	1	1	-1	0	1	NA	NA	-1	-1	0	-2	-1	0	-1	-1	-1	-1	-1	0	-1	0	0	0	1	NA	NA	-1
Breast	Discovery	TCGA-A2-A0D0	Breast.TCGA-A2-A0D0	blue	yes	yes	yes	yes	yes	s8	---	---	-1	-1	1	0	-1	-1	1	-1	-1	-1	1	1	-1	2	-1	NA	NA	-1	1	0	1	-1	1	-1	-1	-1	-1	-1	-1	-1	2	1	1	1	NA	NA	1
Breast	Discovery	TCGA-A2-A0D1	Breast.TCGA-A2-A0D1	blue	yes	yes	yes	yes	yes	s8	---	---	-1	0	-1	0	0	-1	0	-1	0	0	0	0	1	0	0	NA	NA	-1	0	-1	0	-1	0	-1	-1	-1	0	0	0	-1	0	0	-1	0	NA	NA	0
Breast	Discovery	TCGA-A2-A0D2	Breast.TCGA-A2-A0D2	blue	yes	yes	yes	yes	yes	s3	---	---	0	0	0	1	0	1	1	0	0	0	1	1	0	1	0	NA	NA	0	1	1	1	0	2	0	0	1	0	1	1	0	1	0	1	0	NA	NA	1
Breast	Discovery	TCGA-A2-A0EQ	Breast.TCGA-A2-A0EQ	blue	yes	yes	yes	yes	yes	s10	---	---	-1	1	1	1	0	-1	1	-1	-1	-1	1	-1	1	0	1	NA	NA	-1	-1	1	1	0	0	1	-1	-1	-1	0	-1	1	1	-1	1	0	NA	NA	1
Breast	Discovery	TCGA-A2-A0EV	Breast.TCGA-A2-A0EV	blue	yes	yes	yes	yes	yes	s6	---	---	0	1	0	1	-1	1	1	1	0	0	1	0	0	-1	1	NA	NA	-1	0	0	1	1	1	1	0	-1	1	-1	0	1	1	0	0	0	NA	NA	1
Breast	Discovery	TCGA-A2-A0EX	Breast.TCGA-A2-A0EX	blue	yes	yes	yes	yes	yes	s6	---	---	0	0	0	0	0	0	0	0	0	0	0	0	0	0	0	NA	NA	-1	0	1	0	0	0	0	0	-1	0	0	0	0	0	0	1	0	NA	NA	0
Breast	Discovery	TCGA-A2-A0EY	Breast.TCGA-A2-A0EY	blue	yes	yes	yes	yes	yes	s9	---	---	0	2	1	1	0	0	0	0	0	-1	1	-1	2	1	1	NA	NA	-1	1	1	0	0	1	-1	0	-1	1	0	2	-1	1	0	1	-1	NA	NA	0
Breast	Discovery	TCGA-A2-A0SW	Breast.TCGA-A2-A0SW	blue	yes	yes	yes	yes	yes	s6	---	---	-1	1	0	0	0	-1	1	-1	0	1	0	1	0	0	1	NA	NA	-1	0	0	1	1	1	1	-1	-1	1	0	1	1	1	1	0	1	NA	NA	1
Breast	Discovery	TCGA-A2-A0SX	Breast.TCGA-A2-A0SX	blue	yes	yes	yes	yes	yes	s6	---	---	-1	-1	-1	0	-1	-1	1	-1	-1	1	0	1	1	0	1	NA	NA	-1	-1	2	1	0	1	-1	-1	-1	-1	-1	-1	-1	1	-1	2	1	NA	NA	1
Breast	Discovery	TCGA-A2-A0T1	Breast.TCGA-A2-A0T1	blue	yes	yes	yes	yes	yes	s8	---	---	0	1	0	0	1	0	1	0	0	0	0	0	0	0	1	NA	NA	-1	-1	0	1	0	0	0	0	-1	1	1	0	0	1	0	0	1	NA	NA	1
Breast	Discovery	TCGA-A2-A0T2	Breast.TCGA-A2-A0T2	blue	yes	yes	yes	yes	yes	s3	---	---	0	1	0	1	0	0	1	0	0	1	1	1	0	-2	0	NA	NA	0	0	1	1	0	1	0	0	0	1	0	0	0	0	0	1	1	NA	NA	1
Breast	Discovery	TCGA-A2-A0T3	Breast.TCGA-A2-A0T3	blue	yes	yes	yes	yes	yes	s7	---	---	-1	1	1	-1	-1	-1	1	-1	-1	0	-1	0	2	0	1	NA	NA	-1	-1	1	1	0	1	1	-1	-1	1	-1	1	1	1	1	1	0	NA	NA	1
Breast	Discovery	TCGA-A2-A0T6	Breast.TCGA-A2-A0T6	blue	yes	yes	yes	yes	yes	s6	---	---	0	0	0	0	-1	0	0	0	0	0	0	0	1	0	1	NA	NA	0	0	1	0	0	0	1	0	0	0	-1	0	1	1	0	1	0	NA	NA	0
Breast	Discovery	TCGA-A2-A0T7	Breast.TCGA-A2-A0T7	blue	yes	yes	yes	yes	yes	s8	---	---	1	1	0	0	-1	1	-1	1	1	-1	0	0	-1	-1	1	NA	NA	-1	-1	-1	-1	1	-1	1	1	-1	1	-1	-1	1	1	-1	-1	-1	NA	NA	-1
Breast	Discovery	TCGA-A2-A0YC	Breast.TCGA-A2-A0YC	blue	yes	yes	yes	yes	yes	s6	---	---	0	1	0	0	0	1	0	1	0	0	0	0	0	0	1	NA	NA	-1	-1	0	0	0	0	0	0	-1	1	0	0	0	1	0	0	0	NA	NA	0
Breast	Discovery	TCGA-A2-A0YD	Breast.TCGA-A2-A0YD	blue	yes	yes	yes	yes	yes	s6	---	---	0	1	0	0	-1	0	0	0	0	0	0	0	0	0	1	NA	NA	0	0	0	0	0	0	0	0	0	1	-1	0	0	1	0	0	0	NA	NA	0
Breast	Discovery	TCGA-A2-A0YF	Breast.TCGA-A2-A0YF	blue	yes	yes	yes	yes	yes	s6	---	---	0	1	0	0	-1	0	0	0	0	-1	0	-1	0	-1	1	NA	NA	0	-1	0	0	0	0	0	0	0	1	-1	0	0	-1	0	0	-1	NA	NA	0
Breast	Discovery	TCGA-A2-A0YG	Breast.TCGA-A2-A0YG	blue	yes	yes	yes	yes	yes	s9	---	---	0	1	1	1	1	-1	1	-1	0	0	1	-1	-1	0	1	NA	NA	-1	0	-1	1	0	1	1	0	-1	1	-1	0	1	0	1	-1	0	NA	NA	1
Breast	Discovery	TCGA-A2-A0YI	Breast.TCGA-A2-A0YI	blue	yes	yes	yes	yes	yes	s8	---	---	0	0	1	0	0	0	0	0	0	-1	0	1	0	0	1	NA	NA	0	-1	0	0	0	0	0	0	0	0	0	0	0	1	0	0	-1	NA	NA	0
Breast	Discovery	TCGA-A2-A0YL	Breast.TCGA-A2-A0YL	blue	yes	yes	yes	yes	yes	s8	---	---	0	0	0	0	0	-1	0	-1	0	0	0	0	0	0	1	NA	NA	-1	0	0	0	0	0	0	-1	-1	0	0	0	0	1	0	0	0	NA	NA	0
Breast	Discovery	TCGA-A2-A0YM	Breast.TCGA-A2-A0YM	blue	yes	yes	yes	yes	yes	s6	---	---	0	0	1	1	0	0	-2	0	0	0	1	2	0	1	1	NA	NA	0	-1	1	-1	1	-1	-1	0	0	0	0	0	-1	1	0	0	0	NA	NA	-1
Breast	Discovery	TCGA-A7-A0CD	Breast.TCGA-A7-A0CD	blue	yes	yes	yes	yes	yes	s8	---	---	1	1	0	1	1	1	-1	1	1	-1	1	-1	1	1	1	NA	NA	-1	1	1	-1	1	-1	1	1	-1	1	1	0	1	1	0	1	-1	NA	NA	-1
Breast	Discovery	TCGA-A7-A0CE	Breast.TCGA-A7-A0CE	blue	yes	yes	yes	yes	yes	s3	---	---	-1	-1	-1	0	-1	0	1	0	-1	0	0	0	1	1	2	NA	NA	0	-1	0	1	0	1	-2	-1	0	1	-1	-1	-2	2	-1	0	0	NA	NA	1
Breast	Discovery	TCGA-A7-A0CJ	Breast.TCGA-A7-A0CJ	blue	yes	yes	yes	yes	yes	s10	---	---	-1	0	-1	1	-1	-1	1	-1	-1	-1	1	-1	1	-1	1	NA	NA	-1	-1	-1	1	0	-1	1	-1	-1	-1	-1	1	1	1	-1	-1	0	NA	NA	1
Breast	Discovery	TCGA-A7-A13F	Breast.TCGA-A7-A13F	blue	yes	yes	yes	yes	yes	s9	---	---	1	-1	-1	1	1	1	1	1	1	-1	1	1	0	1	1	NA	NA	-1	-1	0	1	1	1	1	1	-1	-1	1	-1	1	1	-1	0	-1	NA	NA	1
Breast	Discovery	TCGA-A8-A06N	Breast.TCGA-A8-A06N	blue	yes	yes	yes	yes	yes	s4	---	---	-1	1	0	0	-1	1	0	1	0	0	0	1	0	1	1	NA	NA	-1	-1	0	0	1	0	1	-1	-1	1	-1	0	1	1	0	0	0	NA	NA	0
Breast	Discovery	TCGA-A8-A06Z	Breast.TCGA-A8-A06Z	blue	yes	yes	yes	yes	yes	s4	---	---	-1	1	-1	-1	-1	1	0	1	-1	1	-1	1	-1	0	1	NA	NA	0	-1	0	0	1	0	1	-1	1	1	-1	-1	1	1	-1	0	1	NA	NA	0
Breast	Discovery	TCGA-A8-A076	Breast.TCGA-A8-A076	blue	yes	yes	yes	yes	yes	s9	---	---	0	0	0	1	-1	-1	-1	-1	0	-1	1	0	-1	1	1	NA	NA	-1	0	1	-1	1	-1	-1	0	-1	0	-1	1	-1	1	1	-1	-1	NA	NA	-1
Breast	Discovery	TCGA-A8-A079	Breast.TCGA-A8-A079	blue	yes	yes	yes	yes	yes	s10	---	---	1	0	-1	-1	1	-1	-1	-1	1	-1	-1	0	0	1	1	NA	NA	-1	-1	0	-1	1	-1	0	1	-1	0	1	0	0	1	1	0	-1	NA	NA	-1
Breast	Discovery	TCGA-A8-A08G	Breast.TCGA-A8-A08G	blue	yes	yes	yes	yes	yes	s8	---	---	0	1	0	-1	-1	1	1	1	0	0	-1	0	-1	1	2	NA	NA	-2	-1	-1	1	1	1	1	0	-2	1	-1	-1	1	2	-1	-1	0	NA	NA	1
Breast	Discovery	TCGA-A8-A08Z	Breast.TCGA-A8-A08Z	blue	yes	yes	yes	yes	yes	s7	---	---	0	1	0	0	-1	0	0	0	0	0	0	0	0	-1	1	NA	NA	0	0	0	0	0	0	0	0	0	1	-1	0	0	1	0	0	0	NA	NA	0
Breast	Discovery	TCGA-A8-A09G	Breast.TCGA-A8-A09G	blue	yes	yes	yes	yes	yes	s4	---	---	0	0	0	0	0	2	0	2	0	0	0	0	-1	-1	1	NA	NA	-1	0	1	0	0	0	0	0	-1	0	0	0	0	1	0	-1	-1	NA	NA	0
Breast	Discovery	TCGA-A8-A09I	Breast.TCGA-A8-A09I	blue	yes	yes	yes	yes	yes	s8	---	---	-1	1	-1	0	0	-1	-1	-1	1	-1	0	-1	-1	-1	1	NA	NA	-1	-1	-1	-1	1	-1	0	-1	-1	0	0	-1	0	1	0	-1	-1	NA	NA	-1
Breast	Discovery	TCGA-AN-A04A	Breast.TCGA-AN-A04A	blue	yes	yes	yes	yes	yes	s9	---	---	0	1	1	0	0	-1	0	-1	0	-1	1	-1	-1	-1	1	NA	NA	-1	-1	0	0	0	-1	0	0	-1	1	0	1	0	1	1	0	-1	NA	NA	0
Breast	Discovery	TCGA-AN-A0AJ	Breast.TCGA-AN-A0AJ	blue	yes	yes	yes	yes	yes	s10	---	---	0	1	0	1	-1	0	-1	0	0	-1	1	-1	0	0	1	NA	NA	-1	-1	0	-1	1	-1	1	0	-2	1	1	0	1	1	0	0	-1	NA	NA	-1
Breast	Discovery	TCGA-AN-A0AL	Breast.TCGA-AN-A0AL	blue	yes	yes	yes	yes	yes	s4	---	---	-1	-1	-1	-1	1	-1	0	-1	-1	1	0	1	-1	2	1	NA	NA	-1	1	0	0	-1	0	-1	-1	-1	-1	1	0	-1	1	0	0	-1	NA	NA	0
Breast	Discovery	TCGA-AN-A0AM	Breast.TCGA-AN-A0AM	blue	yes	yes	yes	yes	yes	s2	---	---	-1	1	-1	0	1	-1	-1	-1	0	0	0	0	0	2	1	NA	NA	-1	0	1	-1	0	-1	1	-1	2	1	1	1	1	1	0	1	0	NA	NA	-1
Breast	Discovery	TCGA-AN-A0AS	Breast.TCGA-AN-A0AS	blue	yes	yes	yes	yes	yes	s8	---	---	1	0	0	0	1	-1	-1	-1	1	0	0	0	-1	0	1	NA	NA	-1	0	-1	-1	0	-1	1	1	-1	0	1	0	-1	1	2	-1	0	NA	NA	-1
Breast	Discovery	TCGA-AN-A0FK	Breast.TCGA-AN-A0FK	blue	yes	yes	yes	yes	yes	s9	---	---	0	1	1	1	-1	0	0	0	0	-1	1	-1	1	1	2	NA	NA	0	1	1	0	1	0	1	0	0	1	-1	0	1	2	0	1	-1	NA	NA	0
Breast	Discovery	TCGA-AN-A0FL	Breast.TCGA-AN-A0FL	blue	yes	yes	yes	yes	yes	s4	---	---	-1	0	0	1	1	-1	0	-1	0	-1	1	1	-1	-1	1	NA	NA	-1	1	0	0	0	1	-1	-1	-1	0	1	0	-1	1	1	0	2	NA	NA	0
Breast	Discovery	TCGA-AO-A03O	Breast.TCGA-AO-A03O	blue	yes	yes	yes	yes	yes	s10	---	---	0	1	-1	0	0	0	0	0	0	0	0	0	0	1	1	NA	NA	-1	-1	1	0	-1	-1	1	0	-1	1	1	1	1	1	1	1	0	NA	NA	0
Breast	Discovery	TCGA-AO-A0J6	Breast.TCGA-AO-A0J6	blue	yes	yes	yes	yes	yes	s6	---	---	-1	-1	-1	0	-1	0	0	0	1	-1	-1	1	0	0	0	NA	NA	0	-1	0	0	0	0	0	-1	0	0	0	-1	0	0	-1	0	-1	NA	NA	0
Breast	Discovery	TCGA-AO-A0J9	Breast.TCGA-AO-A0J9	blue	yes	yes	yes	yes	yes	s6	---	---	0	1	0	0	-1	0	0	0	0	-1	0	-1	0	1	1	NA	NA	0	-1	0	0	1	0	1	0	0	1	-1	0	1	1	0	0	-1	NA	NA	0
Breast	Discovery	TCGA-AO-A0JC	Breast.TCGA-AO-A0JC	blue	yes	yes	yes	yes	yes	s4	---	---	0	0	0	0	0	0	0	0	0	0	0	0	0	0	0	NA	NA	0	0	0	0	0	0	1	0	0	0	0	0	1	0	0	0	0	NA	NA	0
Breast	Discovery	TCGA-AO-A0JE	Breast.TCGA-AO-A0JE	blue	yes	yes	yes	yes	yes	s2	---	---	-1	1	0	0	0	0	-1	0	0	-1	0	0	0	0	1	NA	NA	-1	-1	-1	-1	0	-1	0	-1	-1	1	0	1	0	1	1	-1	-1	NA	NA	-1
Breast	Discovery	TCGA-AO-A0JJ	Breast.TCGA-AO-A0JJ	blue	yes	yes	yes	yes	yes	s6	---	---	0	0	0	-1	0	0	0	0	0	0	-1	0	0	0	1	NA	NA	-1	0	0	0	0	0	0	0	-1	0	0	0	0	1	0	0	0	NA	NA	0
Breast	Discovery	TCGA-AO-A0JL	Breast.TCGA-AO-A0JL	blue	yes	yes	no	yes	yes	s6	---	---	0	1	-1	1	0	-2	1	-2	0	-1	1	-1	1	1	1	NA	NA	1	-1	-1	1	-1	1	-1	0	-1	1	0	-1	-1	2	-1	-1	-1	NA	NA	1
Breast	Discovery	TCGA-AO-A0JM	Breast.TCGA-AO-A0JM	blue	yes	yes	yes	yes	yes	s9	---	---	-1	1	1	1	0	-1	-1	-1	1	-1	1	1	-1	0	1	NA	NA	-1	-1	-1	-1	0	0	1	-1	-1	1	0	1	1	1	1	-1	-1	NA	NA	0
Breast	Discovery	TCGA-AO-A126	Breast.TCGA-AO-A126	blue	yes	yes	yes	yes	yes	s4	---	---	-1	0	0	0	0	0	0	0	0	0	0	0	0	0	0	NA	NA	-1	-1	-1	-1	0	0	0	-1	-1	0	0	0	0	0	0	0	0	NA	NA	-1
Breast	Discovery	TCGA-AO-A12E	Breast.TCGA-AO-A12E	blue	yes	yes	yes	yes	yes	s4	---	---	0	2	0	0	-1	1	1	1	0	0	0	0	0	1	1	NA	NA	1	-1	0	1	1	1	1	0	1	1	-1	0	1	1	-1	0	0	NA	NA	1
Breast	Discovery	TCGA-AO-A12F	Breast.TCGA-AO-A12F	blue	yes	yes	yes	yes	yes	s10	---	---	0	1	-1	0	1	0	1	0	0	-1	0	1	-1	1	1	NA	NA	0	-1	1	1	-1	1	1	0	0	-1	1	-1	-1	2	1	1	-1	NA	NA	1
Breast	Discovery	TCGA-AR-A0TR	Breast.TCGA-AR-A0TR	blue	yes	yes	yes	yes	yes	s4	---	---	0	1	1	1	-1	0	1	0	0	0	1	0	0	-1	1	NA	NA	-1	0	0	1	1	1	1	0	0	1	-1	1	1	1	-1	0	0	NA	NA	1
Breast	Discovery	TCGA-AR-A0TT	Breast.TCGA-AR-A0TT	blue	yes	yes	yes	yes	yes	s2	---	---	-1	0	0	0	-1	-1	0	-1	-1	-1	0	-1	-1	0	2	NA	NA	-1	-1	0	0	0	0	-1	-1	-1	2	-1	-1	-1	0	-1	0	-1	NA	NA	0
Breast	Discovery	TCGA-AR-A0TV	Breast.TCGA-AR-A0TV	blue	yes	yes	yes	yes	yes	s4	---	---	0	1	0	1	1	0	-1	0	0	0	1	0	0	1	0	NA	NA	0	-1	0	-1	0	-1	0	0	0	1	1	-1	-1	0	-1	0	0	NA	NA	0
Breast	Discovery	TCGA-AR-A0TX	Breast.TCGA-AR-A0TX	blue	yes	yes	yes	yes	yes	s6	---	---	-1	1	0	0	0	-1	0	-1	-1	0	0	0	0	0	0	NA	NA	0	0	0	0	1	0	0	-1	-1	1	0	0	0	0	0	0	0	NA	NA	0
Breast	Discovery	TCGA-AR-A0TY	Breast.TCGA-AR-A0TY	blue	yes	yes	yes	yes	yes	s8	---	---	-1	0	-1	0	-1	-1	0	-1	0	-1	0	-1	0	0	0	NA	NA	-1	0	0	0	0	0	-1	0	-1	0	-1	0	-1	0	0	0	-1	NA	NA	0
Breast	Discovery	TCGA-AR-A0U4	Breast.TCGA-AR-A0U4	blue	yes	yes	yes	yes	yes	s3	---	---	-1	0	-1	0	0	-1	-1	-1	0	0	0	1	0	2	1	NA	NA	-1	-1	0	-1	-1	-1	-1	-1	-1	0	0	1	1	2	-1	0	0	NA	NA	-1
Breast	Discovery	TCGA-AR-A1AP	Breast.TCGA-AR-A1AP	blue	yes	yes	yes	yes	yes	s2	---	---	0	1	-1	-1	-1	-1	0	-1	0	-1	-1	-1	0	0	1	NA	NA	0	-1	0	0	0	0	0	0	0	0	-1	0	0	1	-1	0	-1	NA	NA	0
Breast	Discovery	TCGA-AR-A1AQ	Breast.TCGA-AR-A1AQ	blue	yes	yes	yes	yes	yes	s8	---	---	-1	-1	-1	-1	-1	-1	0	-1	-1	0	-1	0	0	1	0	NA	NA	-1	0	0	0	-1	0	-1	-1	-1	-1	-1	-1	-1	0	-1	0	0	NA	NA	0
Breast	Discovery	TCGA-AR-A1AS	Breast.TCGA-AR-A1AS	blue	yes	yes	yes	yes	yes	s9	---	---	1	1	0	0	0	0	0	0	1	0	0	0	0	0	1	NA	NA	-1	0	0	0	0	0	0	1	-1	1	0	0	0	1	0	0	0	NA	NA	0
Breast	Discovery	TCGA-AR-A1AV	Breast.TCGA-AR-A1AV	blue	yes	yes	yes	yes	yes	s4	---	---	0	1	0	1	-1	1	1	1	0	0	1	0	1	0	1	NA	NA	1	-1	1	1	1	1	1	0	1	1	-1	0	1	1	0	1	0	NA	NA	1
Breast	Discovery	TCGA-AR-A1AW	Breast.TCGA-AR-A1AW	blue	yes	yes	yes	yes	yes	s10	---	---	0	0	-1	0	0	1	1	1	0	-1	0	-1	1	0	1	NA	NA	1	-1	1	1	0	0	0	0	1	0	0	0	0	1	-1	1	-1	NA	NA	1
Breast	Discovery	TCGA-BH-A0AV	Breast.TCGA-BH-A0AV	blue	yes	yes	yes	yes	yes	s6	---	---	1	1	0	2	0	-1	-1	-1	1	-1	2	0	-1	2	0	NA	NA	-1	-1	0	-1	-1	-1	-1	1	-1	1	0	0	-1	1	-1	-1	-1	NA	NA	-1
Breast	Discovery	TCGA-BH-A0BV	Breast.TCGA-BH-A0BV	blue	yes	yes	yes	yes	yes	s6	---	---	0	0	-1	0	-1	0	0	0	0	-1	0	-1	0	0	2	NA	NA	0	-1	0	0	0	0	0	0	0	0	-1	0	0	2	0	0	-1	NA	NA	0
Breast	Discovery	TCGA-BH-A0BZ	Breast.TCGA-BH-A0BZ	blue	yes	yes	yes	yes	yes	s8	---	---	-1	0	0	1	-1	1	1	1	-1	1	1	1	0	0	1	NA	NA	-1	-1	0	1	0	1	1	-1	-1	0	-1	-1	0	1	-1	0	1	NA	NA	1
Breast	Discovery	TCGA-BH-A0C0	Breast.TCGA-BH-A0C0	blue	yes	yes	yes	yes	yes	s8	---	---	-1	1	1	-1	0	1	0	1	1	-1	-1	1	1	-1	1	NA	NA	-1	-1	-1	0	0	0	-1	-1	-1	1	1	0	1	1	0	-1	-1	NA	NA	0
Breast	Discovery	TCGA-BH-A0C1	Breast.TCGA-BH-A0C1	blue	yes	yes	yes	yes	yes	s3	---	---	-1	1	0	1	0	-1	1	0	-1	-1	1	-1	1	1	2	NA	NA	-1	-1	1	1	1	1	1	-1	-1	1	0	-1	1	2	-1	1	-1	NA	NA	1
Breast	Discovery	TCGA-BH-A0C7	Breast.TCGA-BH-A0C7	blue	yes	yes	yes	yes	yes	s6	---	---	-1	1	0	0	-1	1	0	1	0	-1	0	-1	1	-1	1	NA	NA	-1	-1	-1	0	-1	0	0	-1	0	1	-1	0	0	1	-1	-1	-1	NA	NA	0
Breast	Discovery	TCGA-BH-A0DD	Breast.TCGA-BH-A0DD	blue	yes	yes	yes	yes	yes	s10	---	---	0	0	0	0	0	0	1	0	0	-1	0	0	1	0	2	NA	NA	-1	-1	1	1	0	1	0	0	-1	0	0	0	0	2	0	1	-1	NA	NA	1
Breast	Discovery	TCGA-BH-A0DG	Breast.TCGA-BH-A0DG	blue	yes	yes	yes	yes	yes	s9	---	---	-1	1	0	0	0	0	0	-1	0	-1	0	0	0	-1	1	NA	NA	0	-1	0	0	0	0	0	-1	0	0	0	1	0	1	1	0	0	NA	NA	0
Breast	Discovery	TCGA-BH-A0E0	Breast.TCGA-BH-A0E0	blue	yes	yes	yes	yes	yes	s8	---	---	-1	-1	-1	0	-1	-1	1	-1	-1	0	0	0	-1	1	0	NA	NA	-1	-1	1	1	-1	1	-1	-1	-1	-1	-1	-1	-1	0	-1	1	0	NA	NA	1
Breast	Discovery	TCGA-BH-A0E1	Breast.TCGA-BH-A0E1	blue	yes	yes	yes	yes	yes	s6	---	---	0	0	0	0	0	0	0	0	0	0	0	0	0	0	1	NA	NA	0	0	0	0	0	0	0	0	0	0	0	0	0	1	0	0	0	NA	NA	0
Breast	Discovery	TCGA-BH-A0E9	Breast.TCGA-BH-A0E9	blue	yes	yes	yes	yes	yes	s6	---	---	-1	1	1	0	0	-1	1	-1	1	-1	0	-1	1	0	2	NA	NA	-1	0	1	1	0	1	0	-1	-1	1	0	1	0	2	1	1	-1	NA	NA	1
Breast	Discovery	TCGA-BH-A0EE	Breast.TCGA-BH-A0EE	blue	yes	yes	yes	yes	yes	s8	---	---	0	1	0	0	0	-1	0	2	0	1	0	1	0	-1	1	NA	NA	-1	-1	-1	0	-1	0	1	0	-1	1	0	1	1	1	1	-1	1	NA	NA	0
Breast	Discovery	TCGA-BH-A0HK	Breast.TCGA-BH-A0HK	blue	yes	yes	yes	yes	yes	s8	---	---	0	0	0	0	0	0	0	0	0	0	0	0	0	0	1	NA	NA	-1	-1	0	0	0	0	0	0	-1	0	0	0	0	1	0	0	0	NA	NA	0
Breast	Discovery	TCGA-BH-A0HP	Breast.TCGA-BH-A0HP	blue	yes	yes	yes	yes	yes	s8	---	---	0	0	0	0	0	-1	0	-1	0	0	0	0	0	0	1	NA	NA	-1	-1	0	0	0	0	0	0	-1	0	0	0	0	1	0	0	0	NA	NA	0
Breast	Discovery	TCGA-BH-A18N	Breast.TCGA-BH-A18N	blue	yes	yes	yes	yes	yes	s4	---	---	1	2	0	0	0	1	0	1	1	0	0	0	1	1	0	NA	NA	1	0	1	0	1	0	1	1	1	2	0	0	1	0	0	1	0	NA	NA	0
Breast	Discovery	TCGA-BH-A18Q	Breast.TCGA-BH-A18Q	blue	yes	yes	yes	yes	yes	s10	---	---	-1	1	-1	1	1	-1	-2	-1	0	0	0	0	-1	2	1	NA	NA	-1	0	1	-2	-1	-1	-1	-1	0	1	1	-1	-1	2	-1	1	-1	NA	NA	-2
Breast	Discovery	TCGA-BH-A18R	Breast.TCGA-BH-A18R	blue	yes	yes	yes	yes	yes	s8	---	---	-2	0	2	1	0	-2	0	-2	1	-2	0	0	0	1	1	NA	NA	0	-2	0	0	1	0	0	0	0	1	0	0	0	2	0	0	-2	NA	NA	0
Breast	Discovery	TCGA-BH-A18U	Breast.TCGA-BH-A18U	blue	yes	yes	yes	yes	yes	s1	---	---	1	1	1	1	1	1	-1	1	1	-1	2	-1	2	0	1	NA	NA	-1	1	0	-1	0	0	1	1	-1	1	1	-1	1	1	-1	0	-1	NA	NA	-1
Breast	Discovery	TCGA-BH-A18V	Breast.TCGA-BH-A18V	blue	yes	yes	yes	yes	yes	s3	---	---	0	1	1	1	1	0	-1	0	0	-1	0	0	-1	1	1	NA	NA	-1	-1	1	-1	-1	1	-1	0	-1	1	-1	-1	-1	-1	1	1	-1	NA	NA	-1
Breast	Discovery	TCGA-C8-A12L	Breast.TCGA-C8-A12L	blue	yes	yes	yes	yes	yes	s9	---	---	-1	1	1	-1	1	-1	-1	-1	0	-1	-1	-1	1	1	1	NA	NA	-1	0	1	-1	1	-1	-1	-1	-1	1	1	-1	-1	2	1	0	-1	NA	NA	-1
Breast	Discovery	TCGA-C8-A12P	Breast.TCGA-C8-A12P	blue	yes	yes	yes	yes	yes	s8	---	---	-1	0	-1	-1	1	-1	1	-1	-1	-1	1	1	0	1	1	NA	NA	-1	1	0	1	0	1	1	-1	-1	0	1	1	1	1	1	-1	-1	NA	NA	1
Breast	Discovery	TCGA-C8-A12Q	Breast.TCGA-C8-A12Q	blue	yes	yes	yes	yes	yes	s8	---	---	-1	0	0	1	0	-1	1	-1	1	0	1	0	1	0	2	NA	NA	-1	-1	-1	1	0	1	0	-1	-1	0	0	0	0	0	1	-1	0	NA	NA	1
Breast	Discovery	TCGA-C8-A12T	Breast.TCGA-C8-A12T	blue	yes	yes	yes	yes	yes	s1	---	---	0	0	-1	0	0	-1	-1	-1	0	0	0	0	-1	0	0	NA	NA	-1	1	-1	-1	0	-1	0	0	-1	0	0	0	0	0	0	-1	0	NA	NA	-1
Breast	Discovery	TCGA-C8-A12U	Breast.TCGA-C8-A12U	blue	yes	yes	yes	yes	yes	s10	---	---	0	1	1	-1	-1	-1	0	-1	1	0	-1	0	-1	2	1	NA	NA	-1	-1	0	0	-1	0	0	0	-1	1	-1	1	0	1	0	0	0	NA	NA	0
Breast	Discovery	TCGA-C8-A12V	Breast.TCGA-C8-A12V	blue	yes	yes	yes	yes	yes	s3	---	---	0	0	0	0	0	0	1	0	0	1	0	1	1	0	1	NA	NA	0	0	1	1	0	1	0	0	0	0	0	0	0	1	0	1	1	NA	NA	1
Breast	Discovery	TCGA-C8-A12W	Breast.TCGA-C8-A12W	blue	yes	yes	yes	yes	yes	s8	---	---	1	1	-1	1	1	1	-1	1	1	-1	1	-1	-1	1	1	NA	NA	1	-1	1	-1	0	-1	-1	1	1	1	1	1	-1	1	-1	1	-1	NA	NA	-1
Breast	Discovery	TCGA-C8-A12Z	Breast.TCGA-C8-A12Z	blue	yes	yes	yes	yes	yes	s8	---	---	0	1	1	0	1	-1	0	1	0	-1	0	-1	-1	0	1	NA	NA	-1	0	-1	-1	0	-1	1	0	-1	1	1	0	0	1	0	-1	-1	NA	NA	0
Breast	Discovery	TCGA-C8-A130	Breast.TCGA-C8-A130	blue	yes	yes	yes	yes	yes	s10	---	---	-1	1	0	1	0	1	1	1	1	0	1	0	1	2	1	NA	NA	-1	0	1	1	-1	0	-1	-1	-1	1	0	1	-1	1	1	1	0	NA	NA	1
Breast	Discovery	TCGA-C8-A134	Breast.TCGA-C8-A134	blue	yes	yes	yes	yes	yes	s3	---	---	-1	1	-1	1	0	0	2	0	0	-1	0	1	0	0	1	NA	NA	-1	0	0	2	0	1	-1	-1	-1	1	-1	-1	-1	0	-1	0	-1	NA	NA	2
Breast	Discovery	TCGA-C8-A135	Breast.TCGA-C8-A135	blue	yes	yes	yes	yes	yes	s9	---	---	-1	-1	0	0	0	-1	-1	-1	-1	-1	0	-1	-1	0	1	NA	NA	-1	-1	0	-1	0	0	-1	-1	-1	1	0	0	-1	1	0	0	-1	NA	NA	-1
Breast	Discovery	TCGA-C8-A138	Breast.TCGA-C8-A138	blue	yes	yes	yes	yes	yes	s9	---	---	0	1	-1	0	-1	-1	-1	-1	0	-1	1	-1	-1	0	1	NA	NA	-1	-1	-1	-1	1	-1	1	0	-1	1	-1	1	1	1	1	0	-1	NA	NA	-1
Breast	Discovery	TCGA-D8-A13Y	Breast.TCGA-D8-A13Y	blue	yes	yes	yes	yes	yes	s8	---	---	0	0	1	1	-1	-1	0	-1	1	-1	-1	-1	-1	0	0	NA	NA	-1	-1	-1	0	1	0	0	0	-1	2	-1	0	0	0	0	-1	-1	NA	NA	0
Breast	Discovery	TCGA-D8-A142	Breast.TCGA-D8-A142	blue	yes	yes	yes	yes	yes	s2	---	---	0	1	0	1	1	0	0	0	0	-1	1	-1	0	-1	1	NA	NA	0	1	1	0	-1	1	-1	0	0	0	1	-1	-1	1	-1	1	-1	NA	NA	0
Breast	Discovery	TCGA-E2-A10A	Breast.TCGA-E2-A10A	blue	yes	yes	yes	yes	yes	s8	---	---	0	1	0	0	-1	0	0	0	0	-1	0	1	0	-1	2	NA	NA	0	-1	0	0	0	0	0	0	0	1	-1	2	0	-1	0	0	-1	NA	NA	0
Breast	Discovery	TCGA-E2-A150	Breast.TCGA-E2-A150	blue	yes	yes	yes	yes	yes	s8	---	---	-1	0	-1	1	-1	-1	0	-1	-1	1	-1	1	-1	1	1	NA	NA	-1	-1	2	0	-1	1	-1	-1	-1	0	-1	-1	-1	1	0	0	1	NA	NA	0
Breast	Discovery	TCGA-E2-A154	Breast.TCGA-E2-A154	blue	yes	yes	yes	yes	yes	s6	---	---	1	1	1	0	0	0	1	0	1	-1	0	-1	0	0	1	NA	NA	0	0	0	1	0	1	0	1	0	1	0	1	0	1	1	0	-1	NA	NA	1
Breast	Discovery	TCGA-E2-A158	Breast.TCGA-E2-A158	blue	yes	yes	yes	yes	yes	s10	---	---	-1	-2	1	0	-1	-1	2	-1	0	1	0	2	2	1	0	NA	NA	-1	-1	0	2	0	0	-1	-1	-1	2	0	0	-1	1	0	0	-1	NA	NA	2
Breast	Discovery	TCGA-E2-A159	Breast.TCGA-E2-A159	blue	yes	yes	yes	yes	yes	s8	---	---	-1	-1	1	1	-1	-1	1	-1	-1	1	1	1	-1	-1	1	NA	NA	-1	0	-1	1	-1	1	1	-1	-1	-1	-1	-1	1	1	-1	-1	1	NA	NA	1
Breast	Discovery	TCGA-E2-A15A	Breast.TCGA-E2-A15A	blue	yes	yes	yes	yes	yes	s9	---	---	-1	0	-1	1	1	1	1	1	-1	-1	1	0	2	1	1	NA	NA	-1	-1	0	-2	1	1	-1	-1	-1	0	-1	-1	-1	1	-1	0	-1	NA	NA	1
CRC	Discovery	TCGA-AA-A00A	CRC.TCGA-AA-A00A	darkgreen	yes	no	no	yes	yes	s2	---	---	0	0	0	0	0	0	0	0	0	0	0	0	0	0	0	NA	NA	0	0	0	0	0	0	0	0	0	0	0	0	0	0	0	0	0	NA	NA	0
CRC	Discovery	TCGA-AA-A00K	CRC.TCGA-AA-A00K	darkgreen	yes	no	no	yes	yes	s6	---	---	0	0	0	0	0	0	0	0	0	0	0	0	0	1	0	NA	NA	0	0	1	0	1	0	0	0	0	0	0	0	0	0	0	1	0	NA	NA	0
CRC	Discovery	TCGA-AA-A00N	CRC.TCGA-AA-A00N	darkgreen	yes	no	yes	yes	yes	s5	---	---	0	0	0	0	0	0	0	0	0	0	0	0	0	0	0	NA	NA	0	0	0	0	0	0	0	0	0	0	0	0	0	0	0	0	0	NA	NA	0
CRC	Discovery	TCGA-AA-A00R	CRC.TCGA-AA-A00R	darkgreen	yes	no	no	yes	yes	s2	---	---	0	0	0	0	0	0	0	0	0	0	0	0	0	0	0	NA	NA	0	0	0	0	0	0	0	0	0	0	0	0	0	0	0	0	0	NA	NA	0
CRC	Discovery	TCGA-AG-A00H	CRC.TCGA-AG-A00H	darkgreen	yes	no	no	yes	yes	s9	---	---	0	0	0	0	-1	-1	1	-1	0	-1	0	-1	0	0	-1	NA	NA	-1	0	0	1	0	1	1	0	-1	0	-1	-1	1	-1	-1	1	-1	NA	NA	1
CRC	Discovery	TCGA-A6-3807	CRC.TCGA-A6-3807	darkgreen	yes	no	yes	yes	yes	s6	---	---	-1	-1	0	0	-1	0	0	0	-1	0	0	0	-1	1	0	NA	NA	-1	1	1	0	-1	0	1	-1	0	0	-1	-1	1	0	-1	0	0	NA	NA	0
CRC	Discovery	TCGA-A6-3808	CRC.TCGA-A6-3808	darkgreen	yes	no	yes	yes	no	s6	---	---	NA	NA	NA	NA	NA	NA	NA	NA	NA	NA	NA	NA	NA	NA	NA	NA	NA	NA	NA	NA	NA	NA	NA	NA	NA	NA	NA	NA	NA	NA	NA	NA	NA	NA	NA	NA	NA
CRC	Discovery	TCGA-A6-3810	CRC.TCGA-A6-3810	darkgreen	yes	no	yes	yes	yes	s7	---	---	-1	0	-1	1	-1	1	0	1	-2	-1	1	-1	1	-1	1	NA	NA	1	-1	1	0	-1	0	1	-1	1	0	-1	-1	1	-2	-1	1	-1	NA	NA	0
CRC	Discovery	TCGA-AA-3518	CRC.TCGA-AA-3518	darkgreen	yes	no	no	yes	yes	s2	---	---	0	0	0	0	0	0	0	0	0	0	0	0	0	0	0	NA	NA	0	0	0	0	0	0	0	0	0	0	0	0	0	0	0	0	0	NA	NA	0
CRC	Discovery	TCGA-AA-3525	CRC.TCGA-AA-3525	darkgreen	yes	no	no	yes	yes	s2	---	---	0	0	0	0	0	0	0	0	0	0	0	0	0	0	0	NA	NA	0	0	0	0	0	0	0	0	0	0	0	0	0	0	0	0	0	NA	NA	0
CRC	Discovery	TCGA-AA-3526	CRC.TCGA-AA-3526	darkgreen	yes	no	yes	yes	yes	s9	---	---	0	0	0	0	0	0	0	0	0	-1	0	0	0	0	0	NA	NA	0	0	0	0	0	0	0	0	0	0	0	-1	0	0	0	0	-1	NA	NA	0
CRC	Discovery	TCGA-AA-3529	CRC.TCGA-AA-3529	darkgreen	yes	no	yes	yes	yes	s9	---	---	0	0	0	0	0	0	0	0	0	0	0	0	0	1	0	NA	NA	0	0	1	0	1	0	0	0	0	0	0	0	0	0	0	1	0	NA	NA	0
CRC	Discovery	TCGA-AA-3531	CRC.TCGA-AA-3531	darkgreen	yes	no	yes	yes	yes	s9	---	---	0	0	0	0	0	0	0	0	0	-1	0	-1	0	0	0	NA	NA	0	0	0	0	0	0	0	0	0	0	0	-1	0	0	-1	0	-1	NA	NA	0
CRC	Discovery	TCGA-AA-3534	CRC.TCGA-AA-3534	darkgreen	yes	no	yes	yes	yes	s9	---	---	0	0	2	1	0	0	1	0	0	0	1	0	0	1	0	NA	NA	0	0	0	1	1	1	0	0	0	0	0	0	0	0	0	0	0	NA	NA	1
CRC	Discovery	TCGA-AA-3552	CRC.TCGA-AA-3552	darkgreen	yes	no	no	yes	yes	s9	---	---	0	1	0	1	-1	0	1	0	0	-1	1	1	-1	-1	-1	NA	NA	-1	1	0	1	-1	1	-1	0	-1	1	-1	-1	-1	1	-1	0	0	NA	NA	1
CRC	Discovery	TCGA-AA-3554	CRC.TCGA-AA-3554	darkgreen	yes	no	no	yes	yes	s9	---	---	0	0	0	0	0	0	0	0	0	0	0	0	0	0	0	NA	NA	0	0	0	0	0	0	0	0	0	0	0	0	0	0	0	0	0	NA	NA	0
CRC	Discovery	TCGA-AA-3558	CRC.TCGA-AA-3558	darkgreen	yes	no	yes	no	yes	s9	---	---	0	0	1	0	0	0	0	0	0	0	0	0	0	0	0	NA	NA	0	0	0	0	0	0	0	0	0	0	0	1	0	0	1	0	0	NA	NA	0
CRC	Discovery	TCGA-AA-3561	CRC.TCGA-AA-3561	darkgreen	yes	no	yes	yes	yes	s9	---	---	0	0	0	-1	-1	0	0	0	0	0	-1	0	0	0	1	NA	NA	-1	0	0	0	0	0	1	0	-1	0	-1	-1	0	1	-1	0	0	NA	NA	0
CRC	Discovery	TCGA-AA-3664	CRC.TCGA-AA-3664	darkgreen	yes	no	yes	yes	yes	s9	---	---	0	0	0	0	0	0	0	0	0	0	0	0	0	0	1	NA	NA	0	0	0	0	0	0	1	0	1	0	0	0	0	1	0	0	0	NA	NA	0
CRC	Discovery	TCGA-AA-3666	CRC.TCGA-AA-3666	darkgreen	yes	no	yes	yes	yes	s10	---	---	1	-1	1	-1	-1	-1	0	-1	1	-1	-1	1	-1	-1	1	NA	NA	-1	-1	-1	1	0	1	0	1	-1	0	-1	-1	0	1	-1	-1	-1	NA	NA	1
CRC	Discovery	TCGA-AA-3672	CRC.TCGA-AA-3672	darkgreen	yes	no	yes	yes	yes	s2	---	---	0	0	0	0	0	0	0	0	0	0	0	0	0	1	0	NA	NA	0	0	0	0	1	0	0	0	0	0	0	0	0	0	0	0	0	NA	NA	0
CRC	Discovery	TCGA-AA-3684	CRC.TCGA-AA-3684	darkgreen	yes	no	yes	yes	yes	s6	---	---	0	1	1	0	0	0	1	0	0	-2	0	0	0	0	0	NA	NA	0	0	0	1	0	1	1	0	0	1	0	0	1	0	0	0	0	NA	NA	1
CRC	Discovery	TCGA-AA-3695	CRC.TCGA-AA-3695	darkgreen	yes	no	yes	no	yes	s9	---	---	0	0	0	0	-1	1	1	1	0	-1	0	-1	0	0	-1	NA	NA	-1	0	0	1	0	1	0	0	-1	0	-1	0	0	-1	0	0	-1	NA	NA	1
CRC	Discovery	TCGA-AA-3710	CRC.TCGA-AA-3710	darkgreen	yes	no	no	yes	yes	s2	---	---	0	0	0	0	0	0	0	0	0	0	0	0	0	1	0	NA	NA	0	0	0	0	1	0	0	0	0	0	0	0	0	0	0	0	0	NA	NA	0
CRC	Discovery	TCGA-AA-3715	CRC.TCGA-AA-3715	darkgreen	yes	no	yes	yes	yes	s5	---	---	0	0	0	-1	1	0	0	0	0	0	-1	0	0	2	0	NA	NA	0	0	0	0	1	0	1	0	0	0	1	0	1	0	0	0	0	NA	NA	0
CRC	Discovery	TCGA-AA-3818	CRC.TCGA-AA-3818	darkgreen	yes	no	yes	yes	yes	s9	---	---	0	0	0	0	0	0	1	0	0	0	0	0	1	1	0	NA	NA	0	0	1	1	1	1	0	0	0	0	0	0	0	0	0	1	0	NA	NA	1
CRC	Discovery	TCGA-AA-3848	CRC.TCGA-AA-3848	darkgreen	yes	no	yes	yes	yes	s9	---	---	0	1	0	1	-1	0	0	0	0	-1	0	-1	0	0	1	NA	NA	-1	1	0	0	0	1	-1	0	-1	0	-1	0	-1	1	0	0	-1	NA	NA	0
CRC	Discovery	TCGA-AA-3864	CRC.TCGA-AA-3864	darkgreen	yes	no	yes	yes	yes	s9	---	---	0	0	0	0	0	0	0	0	0	0	0	0	0	0	0	NA	NA	0	0	0	0	0	0	0	0	0	0	0	0	0	0	0	0	0	NA	NA	0
CRC	Discovery	TCGA-AA-3986	CRC.TCGA-AA-3986	darkgreen	yes	no	yes	yes	yes	s9	---	---	0	0	0	0	0	0	0	0	0	0	0	0	0	0	0	NA	NA	0	0	0	0	0	0	0	0	0	0	0	0	0	0	0	0	0	NA	NA	0
CRC	Discovery	TCGA-AA-3989	CRC.TCGA-AA-3989	darkgreen	yes	no	yes	yes	yes	s9	---	---	-1	0	0	1	-1	-1	0	-1	-1	-1	1	-1	0	0	-1	NA	NA	-1	0	0	0	0	0	0	-1	-1	0	-1	-1	0	-1	-1	0	-1	NA	NA	0
CRC	Discovery	TCGA-AA-A004	CRC.TCGA-AA-A004	darkgreen	yes	no	yes	yes	yes	s6	---	---	-1	0	1	-1	-1	0	1	0	-1	0	-1	0	1	0	0	NA	NA	0	0	-1	1	0	1	0	-1	1	0	-1	0	0	0	0	-1	0	NA	NA	1
CRC	Discovery	TCGA-AA-A00E	CRC.TCGA-AA-A00E	darkgreen	yes	no	no	yes	yes	s9	---	---	0	0	0	0	0	0	0	0	0	0	0	0	0	0	0	NA	NA	0	0	0	0	0	2	0	0	0	0	0	0	0	0	0	0	0	NA	NA	0
CRC	Discovery	TCGA-AA-A00F	CRC.TCGA-AA-A00F	darkgreen	yes	no	no	yes	yes	s9	---	---	1	1	0	1	-1	-1	1	-1	1	-1	1	-1	0	1	0	NA	NA	-1	-1	0	1	0	1	-1	1	-1	1	-1	0	-1	0	-1	0	-1	NA	NA	1
CRC	Discovery	TCGA-AA-A00J	CRC.TCGA-AA-A00J	darkgreen	yes	no	no	yes	yes	s2	---	---	0	0	0	-1	0	0	0	0	0	0	-1	0	0	0	0	NA	NA	0	0	0	0	1	0	0	0	0	0	0	0	0	0	-2	0	0	NA	NA	0
CRC	Discovery	TCGA-AA-A00O	CRC.TCGA-AA-A00O	darkgreen	yes	no	no	yes	yes	s4	---	---	0	1	0	0	-1	0	0	0	-1	0	-1	0	-1	0	1	NA	NA	-1	0	1	0	0	0	-1	0	-1	0	-1	-1	-1	1	-1	1	0	NA	NA	0
CRC	Discovery	TCGA-AA-A00U	CRC.TCGA-AA-A00U	darkgreen	yes	no	no	yes	yes	s9	---	---	0	0	0	0	-1	0	0	0	0	0	0	0	0	0	0	NA	NA	-1	0	0	0	0	0	0	0	-1	0	-1	0	0	0	0	0	0	NA	NA	0
CRC	Discovery	TCGA-AA-A010	CRC.TCGA-AA-A010	darkgreen	yes	no	yes	yes	yes	s6	---	---	0	0	0	0	0	0	0	0	0	0	0	0	0	0	0	NA	NA	0	0	0	0	0	0	0	0	0	0	0	0	0	0	0	0	0	NA	NA	0
CRC	Discovery	TCGA-AA-A017	CRC.TCGA-AA-A017	darkgreen	yes	no	yes	yes	yes	s9	---	---	-1	0	0	0	0	0	1	0	0	-1	0	0	0	0	0	NA	NA	0	0	0	1	0	1	0	-1	0	0	0	-1	0	0	-1	0	0	NA	NA	1
CRC	Discovery	TCGA-AA-A01C	CRC.TCGA-AA-A01C	darkgreen	yes	no	yes	yes	yes	s9	---	---	0	1	1	0	-1	0	1	0	0	-1	0	-1	0	0	-1	NA	NA	-1	0	0	1	0	1	0	0	-1	1	-1	0	0	-1	0	0	-1	NA	NA	1
CRC	Discovery	TCGA-AA-A01D	CRC.TCGA-AA-A01D	darkgreen	yes	no	no	yes	yes	s5	---	---	0	0	1	0	0	-1	0	-1	0	1	0	1	-1	0	1	NA	NA	-1	0	1	0	0	0	-1	0	-1	0	0	1	-1	1	1	1	1	NA	NA	0
CRC	Discovery	TCGA-AA-A01F	CRC.TCGA-AA-A01F	darkgreen	yes	no	no	yes	yes	s9	---	---	-1	0	-1	0	0	1	1	1	-1	-1	0	-1	0	-1	1	NA	NA	-1	-1	0	1	-1	1	0	-1	0	0	0	-1	0	0	-1	0	-1	NA	NA	1
CRC	Discovery	TCGA-AA-A01I	CRC.TCGA-AA-A01I	darkgreen	yes	no	yes	yes	yes	s9	---	---	0	0	0	1	0	0	0	0	0	0	1	0	0	1	0	NA	NA	0	0	0	0	1	0	0	0	0	0	0	0	0	0	0	0	0	NA	NA	0
CRC	Discovery	TCGA-AA-A01K	CRC.TCGA-AA-A01K	darkgreen	yes	no	no	yes	yes	s9	---	---	-1	0	-1	0	0	0	0	0	-1	-1	0	-1	0	0	0	NA	NA	-1	1	0	0	0	0	0	-1	0	0	0	-1	0	0	-1	0	-1	NA	NA	0
CRC	Discovery	TCGA-AA-A01P	CRC.TCGA-AA-A01P	darkgreen	yes	no	yes	yes	yes	s2	---	---	0	0	0	0	0	0	0	0	0	0	0	0	0	0	0	NA	NA	0	0	0	0	0	0	0	0	0	0	0	0	0	0	0	0	0	NA	NA	0
CRC	Discovery	TCGA-AA-A01R	CRC.TCGA-AA-A01R	darkgreen	yes	no	yes	yes	yes	s2	---	---	0	0	0	2	0	0	0	0	0	0	2	0	0	0	1	NA	NA	0	0	0	0	0	0	0	0	0	0	0	0	0	1	0	0	0	NA	NA	0
CRC	Discovery	TCGA-AA-A01S	CRC.TCGA-AA-A01S	darkgreen	yes	no	yes	yes	yes	s9	---	---	0	0	0	0	0	1	0	1	0	0	0	0	0	0	0	NA	NA	-1	0	0	0	0	0	0	0	-1	0	0	0	0	0	0	0	0	NA	NA	0
CRC	Discovery	TCGA-AA-A01T	CRC.TCGA-AA-A01T	darkgreen	yes	no	yes	yes	yes	s9	---	---	1	1	0	0	-1	-1	1	-1	1	-1	0	-1	-1	1	-1	NA	NA	-1	-1	-1	1	-1	1	0	1	-1	1	-1	-1	0	0	-1	-1	-1	NA	NA	1
CRC	Discovery	TCGA-AA-A01V	CRC.TCGA-AA-A01V	darkgreen	yes	no	yes	yes	yes	s9	---	---	0	0	0	0	0	0	0	0	0	0	0	0	0	0	0	NA	NA	0	0	0	0	0	0	0	0	0	0	0	0	0	0	0	0	0	NA	NA	0
CRC	Discovery	TCGA-AA-A01X	CRC.TCGA-AA-A01X	darkgreen	yes	no	yes	yes	yes	s9	---	---	0	0	0	-1	-1	0	1	0	0	-1	-1	-1	-1	0	2	NA	NA	0	0	-1	1	0	1	0	0	0	0	-1	-1	0	2	-1	-1	-1	NA	NA	1
CRC	Discovery	TCGA-AA-A01Z	CRC.TCGA-AA-A01Z	darkgreen	yes	no	yes	yes	yes	s9	---	---	0	1	0	0	-1	0	-1	0	0	0	0	0	0	0	0	NA	NA	-1	0	0	-1	0	0	0	0	-1	0	-1	0	-1	0	0	0	0	NA	NA	-1
CRC	Discovery	TCGA-AA-A022	CRC.TCGA-AA-A022	darkgreen	yes	no	yes	yes	yes	s2	---	---	0	0	1	1	0	0	0	0	0	0	1	0	0	1	0	NA	NA	0	0	0	0	1	0	0	0	0	0	0	0	0	0	0	0	0	NA	NA	0
CRC	Discovery	TCGA-AA-A024	CRC.TCGA-AA-A024	darkgreen	yes	no	yes	yes	yes	s9	---	---	0	0	0	0	0	0	0	0	0	0	0	0	0	0	0	NA	NA	0	0	0	0	0	0	0	0	0	0	0	0	0	0	0	0	0	NA	NA	0
CRC	Discovery	TCGA-AA-A029	CRC.TCGA-AA-A029	darkgreen	yes	no	no	yes	yes	s9	---	---	0	0	1	0	0	0	1	0	0	0	0	0	1	1	0	NA	NA	0	0	1	1	1	1	0	0	0	0	0	0	0	0	0	1	0	NA	NA	1
CRC	Discovery	TCGA-AA-A02E	CRC.TCGA-AA-A02E	darkgreen	yes	no	yes	yes	yes	s9	---	---	0	0	0	1	1	-1	0	-1	0	-1	1	-1	0	-1	1	NA	NA	-1	-1	0	0	-1	0	-1	0	-1	0	1	-1	-1	1	-1	0	-1	NA	NA	0
CRC	Discovery	TCGA-AA-A02H	CRC.TCGA-AA-A02H	darkgreen	yes	no	yes	yes	yes	s10	---	---	-1	0	-1	1	0	0	1	0	-1	-1	0	-1	0	0	0	NA	NA	-1	0	0	1	0	1	-1	-1	-1	0	0	-1	-1	0	-1	0	-1	NA	NA	1
CRC	Discovery	TCGA-AA-A02J	CRC.TCGA-AA-A02J	darkgreen	yes	no	no	yes	yes	s9	---	---	0	0	0	0	0	0	1	0	0	-1	0	0	0	0	0	NA	NA	-1	0	0	1	0	1	0	0	-1	0	0	0	0	0	0	0	0	NA	NA	1
CRC	Discovery	TCGA-AA-A02O	CRC.TCGA-AA-A02O	darkgreen	yes	no	yes	yes	yes	s9	---	---	0	-2	0	-2	0	-2	1	-2	0	0	-2	0	1	1	0	NA	NA	0	0	1	1	1	1	0	0	0	0	0	1	0	0	1	1	0	NA	NA	1
CRC	Discovery	TCGA-AA-A02R	CRC.TCGA-AA-A02R	darkgreen	yes	no	yes	yes	yes	s2	---	---	0	0	0	0	0	0	0	0	0	0	0	0	0	1	0	NA	NA	0	0	0	0	1	0	0	0	0	0	0	0	0	0	0	0	0	NA	NA	0
CRC	Discovery	TCGA-AA-A02Y	CRC.TCGA-AA-A02Y	darkgreen	yes	no	yes	yes	yes	s9	---	---	0	0	0	0	0	0	1	0	0	0	0	0	0	1	1	NA	NA	0	0	0	1	1	1	0	0	0	0	0	0	0	1	0	0	0	NA	NA	1
CRC	Discovery	TCGA-AA-A03F	CRC.TCGA-AA-A03F	darkgreen	yes	no	yes	yes	yes	s9	---	---	0	0	0	0	0	0	0	0	0	0	0	0	0	0	0	NA	NA	0	0	0	0	0	0	0	0	0	0	0	0	0	0	0	0	0	NA	NA	0
CRC	Discovery	TCGA-AA-A03J	CRC.TCGA-AA-A03J	darkgreen	yes	no	yes	yes	yes	s9	---	---	0	1	-1	1	-1	0	1	0	0	-1	1	0	0	1	0	NA	NA	-1	-1	0	1	1	1	1	0	-1	1	-1	-1	1	0	-1	0	-1	NA	NA	1
CRC	Discovery	TCGA-AF-2691	CRC.TCGA-AF-2691	darkgreen	yes	no	yes	yes	yes	s9	---	---	-1	0	0	1	0	0	0	0	0	-1	1	0	0	-1	0	NA	NA	-1	-1	0	0	-1	0	-1	-1	-1	0	0	0	-1	0	0	0	-1	NA	NA	0
CRC	Discovery	TCGA-AF-2692	CRC.TCGA-AF-2692	darkgreen	yes	no	yes	yes	yes	s7	---	---	0	0	-1	-1	-1	0	0	0	-1	-1	-1	-1	0	-1	1	NA	NA	-1	-1	0	0	0	0	0	0	-1	0	-1	-1	0	1	-1	0	-1	NA	NA	0
CRC	Discovery	TCGA-AF-3400	CRC.TCGA-AF-3400	darkgreen	yes	no	yes	yes	yes	s5	---	---	-1	0	1	-1	0	0	0	0	-1	0	-1	0	0	1	0	NA	NA	-1	0	0	-1	-1	0	0	-1	-1	0	0	0	0	0	0	0	0	NA	NA	-1
CRC	Discovery	TCGA-AF-3913	CRC.TCGA-AF-3913	darkgreen	yes	no	yes	yes	yes	s7	---	---	0	0	0	1	0	0	1	0	0	-1	1	0	0	0	0	NA	NA	0	1	0	1	0	1	0	0	0	2	0	0	0	0	1	0	0	NA	NA	1
CRC	Discovery	TCGA-AG-3574	CRC.TCGA-AG-3574	darkgreen	yes	no	yes	yes	yes	s2	---	---	0	0	0	0	0	0	0	0	0	0	0	0	0	1	0	NA	NA	0	0	0	0	1	0	0	0	0	0	0	0	0	0	0	0	0	NA	NA	0
CRC	Discovery	TCGA-AG-3580	CRC.TCGA-AG-3580	darkgreen	yes	no	yes	yes	yes	s9	---	---	-2	0	0	0	0	0	0	0	0	0	0	0	0	0	0	NA	NA	0	0	0	0	0	0	0	-2	0	0	0	0	0	0	0	0	0	NA	NA	0
CRC	Discovery	TCGA-AG-3584	CRC.TCGA-AG-3584	darkgreen	yes	no	yes	yes	yes	s9	---	---	-1	0	1	-1	-1	0	1	0	-1	-1	-1	-1	0	0	0	NA	NA	-1	0	0	1	0	1	0	-1	-1	0	0	0	0	0	1	0	-1	NA	NA	1
CRC	Discovery	TCGA-AG-3593	CRC.TCGA-AG-3593	darkgreen	yes	no	no	yes	yes	s10	---	---	1	0	-1	-1	-1	1	0	1	1	-1	-1	-1	0	-1	1	NA	NA	-1	0	0	0	-1	0	0	1	-1	0	-1	-1	0	1	-1	0	-1	NA	NA	0
CRC	Discovery	TCGA-AG-3594	CRC.TCGA-AG-3594	darkgreen	yes	no	yes	yes	yes	s9	---	---	0	0	1	0	0	0	0	0	0	0	0	0	0	1	0	NA	NA	-1	-1	0	0	1	0	0	0	-1	0	0	0	0	0	0	0	0	NA	NA	0
CRC	Discovery	TCGA-AG-4007	CRC.TCGA-AG-4007	darkgreen	yes	no	no	yes	yes	s9	---	---	0	0	0	1	1	1	1	1	0	0	1	0	1	0	0	NA	NA	-1	1	1	1	0	1	0	0	-1	1	0	0	0	0	0	1	0	NA	NA	1
CRC	Discovery	TCGA-AG-A002	CRC.TCGA-AG-A002	darkgreen	yes	no	yes	yes	yes	s2	---	---	0	0	0	0	0	0	0	0	0	0	0	0	0	0	0	NA	NA	0	0	0	0	0	0	0	0	0	0	0	0	0	0	0	0	0	NA	NA	0
CRC	Discovery	TCGA-AG-A008	CRC.TCGA-AG-A008	darkgreen	yes	no	yes	yes	yes	s9	---	---	0	0	0	-1	0	-1	-1	-1	0	-1	-1	0	0	0	0	NA	NA	-1	-1	0	-1	0	-1	0	0	-1	0	0	0	0	0	0	0	-1	NA	NA	-1
CRC	Discovery	TCGA-AG-A00C	CRC.TCGA-AG-A00C	darkgreen	yes	no	yes	yes	yes	s9	---	---	0	0	1	0	0	0	0	0	0	0	0	0	0	-1	0	NA	NA	-1	0	0	0	0	0	-1	0	-1	0	0	-1	-1	0	-1	0	0	NA	NA	0
CRC	Discovery	TCGA-AG-A00Y	CRC.TCGA-AG-A00Y	darkgreen	yes	no	yes	yes	yes	s9	---	---	1	0	0	0	-1	0	0	0	0	-1	0	-1	0	0	1	NA	NA	-1	0	0	0	0	0	-1	1	-1	0	1	-1	-1	1	-1	0	-1	NA	NA	0
CRC	Discovery	TCGA-AG-A011	CRC.TCGA-AG-A011	darkgreen	yes	no	yes	yes	yes	s9	---	---	0	0	0	-1	0	0	0	0	0	0	-1	0	0	0	-1	NA	NA	-1	0	-1	0	0	0	0	0	-1	0	0	0	0	-1	0	-1	0	NA	NA	0
CRC	Discovery	TCGA-AG-A014	CRC.TCGA-AG-A014	darkgreen	yes	no	yes	yes	yes	s9	---	---	0	1	-1	0	0	1	1	1	0	0	0	0	-1	1	0	NA	NA	-1	0	1	1	0	1	0	0	-1	1	0	1	0	0	1	1	0	NA	NA	1
CRC	Discovery	TCGA-AG-A015	CRC.TCGA-AG-A015	darkgreen	yes	no	yes	yes	yes	s9	---	---	0	1	0	1	0	0	1	0	0	0	1	0	0	1	1	NA	NA	0	0	1	1	1	1	0	0	0	1	0	0	0	1	0	1	0	NA	NA	1
CRC	Discovery	TCGA-AG-A016	CRC.TCGA-AG-A016	darkgreen	yes	no	yes	yes	yes	s9	---	---	1	1	0	1	0	1	1	1	1	0	1	0	-1	0	0	NA	NA	0	0	1	0	0	1	0	1	0	1	0	0	0	0	0	1	0	NA	NA	0
CRC	Discovery	TCGA-AG-A01J	CRC.TCGA-AG-A01J	darkgreen	yes	no	yes	yes	yes	s6	---	---	0	0	0	0	0	0	1	0	0	0	0	0	0	0	0	NA	NA	-1	0	0	1	0	1	0	0	-1	0	0	0	0	0	0	0	0	NA	NA	1
CRC	Discovery	TCGA-AG-A01L	CRC.TCGA-AG-A01L	darkgreen	yes	no	yes	yes	yes	s9	---	---	1	1	-1	1	-1	-1	1	-1	1	-1	1	-1	1	0	-1	NA	NA	-1	-1	1	1	0	1	1	1	-1	1	-1	1	-1	-1	1	1	-1	NA	NA	1
CRC	Discovery	TCGA-AG-A01N	CRC.TCGA-AG-A01N	darkgreen	yes	no	yes	yes	yes	s9	---	---	0	1	-1	1	0	1	1	1	0	0	1	0	1	0	1	NA	NA	-1	1	1	1	0	1	1	0	-1	1	0	0	1	1	0	1	0	NA	NA	1
CRC	Discovery	TCGA-AG-A01W	CRC.TCGA-AG-A01W	darkgreen	yes	no	yes	yes	yes	s9	---	---	0	0	0	0	0	0	1	0	0	-1	0	-1	0	-1	1	NA	NA	-1	-1	0	1	0	1	-1	0	-1	0	0	0	-1	1	-1	0	-1	NA	NA	1
CRC	Discovery	TCGA-AG-A01Y	CRC.TCGA-AG-A01Y	darkgreen	yes	no	yes	yes	yes	s6	---	---	0	0	0	0	0	1	0	1	0	-1	0	0	-1	0	0	NA	NA	-1	0	1	0	0	0	0	0	-1	0	0	1	-1	1	1	-1	-1	NA	NA	0
CRC	Discovery	TCGA-AG-A020	CRC.TCGA-AG-A020	darkgreen	yes	no	yes	yes	yes	s9	---	---	1	0	1	0	-1	0	-1	0	1	0	0	0	0	0	0	NA	NA	0	-1	0	-1	0	0	0	1	0	0	-1	0	0	0	0	0	0	NA	NA	-1
CRC	Discovery	TCGA-AG-A026	CRC.TCGA-AG-A026	darkgreen	yes	no	yes	yes	yes	s10	---	---	0	0	-1	0	-1	-1	0	-1	0	-1	0	-1	1	0	1	NA	NA	-1	0	1	-1	0	0	-1	0	-1	0	-1	-1	-1	1	-1	1	-1	NA	NA	0
CRC	Discovery	TCGA-AG-A02N	CRC.TCGA-AG-A02N	darkgreen	yes	no	yes	yes	yes	s9	---	---	0	0	0	0	0	0	0	0	0	0	0	0	0	1	0	NA	NA	0	0	0	0	1	0	0	0	0	0	0	0	0	0	0	0	0	NA	NA	0
CRC	Discovery	TCGA-AG-A02X	CRC.TCGA-AG-A02X	darkgreen	yes	no	yes	yes	yes	s9	---	---	0	1	-1	0	0	-1	0	-1	0	0	0	0	2	0	0	NA	NA	-1	-1	0	0	0	0	-1	0	-1	0	0	0	-1	1	0	0	0	NA	NA	0
CRC	Discovery	TCGA-AG-A032	CRC.TCGA-AG-A032	darkgreen	yes	no	yes	yes	yes	s10	---	---	0	1	1	0	0	0	1	0	0	-1	0	-1	1	0	1	NA	NA	-1	0	1	1	0	1	1	0	0	1	0	-1	1	1	-1	1	-1	NA	NA	1
CRC	Discovery	TCGA-AG-A036	CRC.TCGA-AG-A036	darkgreen	yes	no	yes	yes	no	s9	---	---	NA	NA	NA	NA	NA	NA	NA	NA	NA	NA	NA	NA	NA	NA	NA	NA	NA	NA	NA	NA	NA	NA	NA	NA	NA	NA	NA	NA	NA	NA	NA	NA	NA	NA	NA	NA	NA
LUSC	Discovery	C3L-00081	LUSC.C3L-00081	plum	yes	yes	yes	yes	yes	s7	---	G2 Moderately differentiated	-1	-1	1	-1	0	1	1	1	-1	-1	-1	-1	-1	1	0	NA	NA	-1	0	1	1	-1	1	-1	-1	-1	-1	0	0	-1	0	0	1	-1	2	-2	1
LUSC	Discovery	C3L-00415	LUSC.C3L-00415	plum	yes	yes	yes	yes	yes	s8	---	G3 Poorly differentiated	0	0	0	0	0	0	0	0	0	0	0	0	0	0	0	NA	NA	0	0	0	0	0	0	0	0	0	0	0	0	0	0	0	0	0	1	0	0
LUSC	Discovery	C3L-00445	LUSC.C3L-00445	plum	yes	yes	yes	yes	yes	s10	---	G2 Moderately differentiated	-1	0	0	-1	0	0	0	0	-1	-1	-1	-1	-1	0	0	NA	NA	-1	-1	0	0	0	0	-1	-1	-1	0	0	-1	-1	0	-1	0	-1	1	-1	0
LUSC	Discovery	C3L-00568	LUSC.C3L-00568	plum	yes	yes	yes	yes	yes	s5	---	G2 Moderately differentiated	0	0	0	0	0	0	0	0	0	0	0	0	0	0	0	NA	NA	0	0	0	0	0	0	0	0	0	0	0	0	0	0	0	1	0	1	0	0
LUSC	Discovery	C3L-00603	LUSC.C3L-00603	plum	yes	yes	yes	yes	yes	s10	---	G3 Poorly differentiated	-1	0	-1	0	0	0	0	0	-1	0	0	0	-1	0	0	NA	NA	-1	0	-1	0	0	0	-1	-1	0	0	0	-1	-1	0	-1	-1	0	1	0	0
LUSC	Discovery	C3L-00904	LUSC.C3L-00904	plum	yes	yes	yes	yes	yes	s2	---	G3 Poorly differentiated	-1	0	0	0	-1	0	-1	0	-1	0	0	0	-1	1	1	NA	NA	-1	0	1	-1	0	0	-1	-1	-1	-1	0	-1	-1	1	0	0	0	0	-1	-1
LUSC	Discovery	C3L-00923	LUSC.C3L-00923	plum	yes	yes	yes	yes	yes	s5	---	G3 Poorly differentiated	0	0	0	0	0	0	0	0	0	0	0	0	0	0	0	NA	NA	0	0	0	0	0	0	0	0	0	0	0	0	0	0	0	0	0	0	0	0
LUSC	Discovery	C3L-00927	LUSC.C3L-00927	plum	yes	yes	yes	yes	yes	s3	---	G2 Moderately differentiated	-1	-1	-1	1	-1	0	1	0	-1	1	1	0	0	-1	0	NA	NA	-1	0	0	1	0	1	-1	-1	-1	0	1	0	-1	0	0	0	1	1	0	1
LUSC	Discovery	C3L-00965	LUSC.C3L-00965	plum	yes	yes	yes	yes	yes	s10	---	G2 Moderately differentiated	-1	-1	-1	0	-1	1	0	1	-1	-1	0	-1	0	1	1	NA	NA	-1	0	-1	0	0	0	-1	-1	-1	-1	-1	0	-1	-1	0	-1	-1	1	-1	0
LUSC	Discovery	C3L-00993	LUSC.C3L-00993	plum	yes	yes	yes	yes	yes	s10	---	G2 Moderately differentiated	-1	-1	-1	-1	0	1	-1	1	-1	0	1	0	-1	-1	1	NA	NA	-1	-1	1	-1	0	0	-1	-1	-1	1	1	1	-1	1	0	0	0	2	-1	-1
LUSC	Discovery	C3L-01000	LUSC.C3L-01000	plum	yes	yes	yes	yes	yes	s9	---	G3 Poorly differentiated	-1	0	-1	0	0	0	0	0	-1	0	0	0	-1	0	0	NA	NA	-1	0	0	0	0	0	-1	-1	-1	0	0	1	-1	0	1	0	0	1	-1	0
LUSC	Discovery	C3L-01285	LUSC.C3L-01285	plum	yes	yes	yes	yes	yes	s10	---	G2 Moderately differentiated	0	1	0	1	1	1	1	1	0	0	1	0	0	2	1	NA	NA	1	0	0	1	1	2	0	0	1	0	1	1	0	1	1	0	0	2	0	1
LUSC	Discovery	C3L-01455	LUSC.C3L-01455	plum	yes	yes	yes	yes	yes	s6	---	G3 Poorly differentiated	0	0	0	0	0	0	0	0	0	0	0	0	0	0	0	NA	NA	0	0	0	0	0	0	0	0	0	0	0	0	0	0	0	1	0	1	0	0
LUSC	Discovery	C3L-01606	LUSC.C3L-01606	plum	yes	yes	yes	yes	yes	s2	---	G2 Moderately differentiated	-1	0	0	0	0	-1	-1	-1	-1	0	0	0	0	0	0	NA	NA	-1	0	0	-1	0	0	-1	-1	-1	0	0	-1	-1	0	0	0	0	1	-1	-1
LUSC	Discovery	C3L-01663	LUSC.C3L-01663	plum	yes	yes	yes	yes	yes	s6	---	G3 Poorly differentiated	-1	0	-1	0	0	0	0	0	-1	-1	0	0	-1	0	1	NA	NA	-1	0	0	0	0	0	-1	-1	-1	0	0	-1	-1	0	-1	0	-1	1	0	0
LUSC	Discovery	C3L-01838	LUSC.C3L-01838	plum	yes	yes	yes	yes	yes	s6	---	G2 Moderately differentiated	0	0	0	0	0	0	0	0	0	0	0	0	0	0	0	NA	NA	0	0	0	0	0	0	0	0	0	0	0	0	0	0	0	0	0	0	0	0
LUSC	Discovery	C3L-01884	LUSC.C3L-01884	plum	yes	yes	yes	yes	yes	s8	---	G2 Moderately differentiated	-1	-1	-1	-1	0	0	-1	0	1	0	-1	0	0	0	0	NA	NA	-1	-1	0	-1	0	0	-1	-1	-1	-1	0	0	-1	0	0	0	0	0	-1	-1
LUSC	Discovery	C3L-02127	LUSC.C3L-02127	plum	yes	yes	yes	yes	yes	s10	---	G2 Moderately differentiated	-1	1	1	0	0	1	1	1	0	0	1	0	0	0	1	NA	NA	-1	-1	2	1	-1	1	-1	0	-1	1	0	0	0	1	1	2	0	1	0	1
LUSC	Discovery	C3L-02130	LUSC.C3L-02130	plum	yes	yes	yes	yes	yes	s6	---	G2 Moderately differentiated	-1	0	-1	0	0	0	0	0	-1	0	0	0	-1	0	0	NA	NA	0	0	0	0	0	0	-1	-1	0	0	0	1	-1	0	1	2	0	1	0	0
LUSC	Discovery	C3L-02163	LUSC.C3L-02163	plum	yes	yes	yes	yes	yes	s2	---	G2 Moderately differentiated	-1	0	1	-1	-1	1	0	1	-1	-1	-1	1	0	0	0	NA	NA	0	0	0	0	1	0	-1	-1	0	0	0	0	-1	0	0	0	-1	2	-1	0
LUSC	Discovery	C3L-02164	LUSC.C3L-02164	plum	yes	yes	yes	yes	yes	s6	---	G2 Moderately differentiated	0	0	0	0	0	0	0	0	0	0	0	0	0	0	0	NA	NA	0	0	0	0	0	0	0	0	0	0	0	0	0	0	0	0	0	0	0	0
LUSC	Discovery	C3L-02168	LUSC.C3L-02168	plum	yes	yes	yes	yes	yes	s7	---	G1 Well differentiated	-1	-1	-1	0	1	0	1	0	-1	-1	0	-1	0	1	1	NA	NA	-1	-1	0	0	1	1	-1	-1	-1	-1	1	-1	-1	1	-1	0	-1	2	-1	0
LUSC	Discovery	C3L-02170	LUSC.C3L-02170	plum	yes	yes	yes	yes	yes	s6	---	G2 Moderately differentiated	0	0	0	0	0	0	0	0	0	0	0	0	0	0	0	NA	NA	0	0	0	0	0	0	0	0	0	0	0	0	0	0	0	0	0	0	0	0
LUSC	Discovery	C3L-02349	LUSC.C3L-02349	plum	yes	yes	yes	yes	yes	s4	---	G2 Moderately differentiated	-1	-1	-1	1	0	1	1	1	0	-1	1	0	-1	0	1	NA	NA	1	0	0	1	1	0	-1	-1	1	-1	0	-1	-1	1	-1	0	-1	2	-1	1
LUSC	Discovery	C3L-02358	LUSC.C3L-02358	plum	yes	yes	yes	yes	yes	s7	---	G2 Moderately differentiated	-1	-1	-1	1	1	-1	0	-1	0	0	1	1	1	1	-1	NA	NA	-1	-1	0	0	1	2	-1	0	-1	-1	1	1	-1	1	1	0	0	1	0	0
LUSC	Discovery	C3L-02546	LUSC.C3L-02546	plum	yes	yes	yes	yes	yes	s6	---	G2 Moderately differentiated	0	-1	0	0	1	0	0	0	0	0	0	0	0	1	1	NA	NA	0	0	1	0	0	1	-1	0	0	-1	1	1	-1	0	1	1	0	1	0	0
LUSC	Discovery	C3L-02552	LUSC.C3L-02552	plum	yes	yes	yes	yes	yes	s6	---	G3 Poorly differentiated	0	0	0	0	0	0	0	0	0	0	0	0	0	0	0	NA	NA	0	0	0	0	0	0	0	0	0	0	0	0	0	0	0	0	0	0	0	0
LUSC	Discovery	C3L-02619	LUSC.C3L-02619	plum	yes	yes	yes	yes	yes	s8	---	G3 Poorly differentiated	0	0	0	0	0	0	0	0	0	0	0	0	0	1	1	NA	NA	0	0	0	0	1	0	0	0	1	0	2	0	0	1	1	0	0	2	0	0
LUSC	Discovery	C3L-02624	LUSC.C3L-02624	plum	yes	yes	no	no	no	s10	---	G3 Poorly differentiated	NA	NA	NA	NA	NA	NA	NA	NA	NA	NA	NA	NA	NA	NA	NA	NA	NA	NA	NA	NA	NA	NA	NA	NA	NA	NA	NA	NA	NA	NA	NA	NA	NA	NA	NA	NA	NA
LUSC	Discovery	C3L-02625	LUSC.C3L-02625	plum	yes	yes	yes	yes	yes	s10	---	G3 Poorly differentiated	0	0	0	0	0	0	0	0	0	0	0	0	0	1	0	NA	NA	0	0	0	0	0	0	0	0	0	0	0	0	0	0	0	0	0	1	0	0
LUSC	Discovery	C3L-02627	LUSC.C3L-02627	plum	yes	yes	yes	yes	yes	s8	---	G3 Poorly differentiated	-1	0	0	-1	0	-1	0	-1	-1	0	-1	0	0	0	0	NA	NA	-1	0	1	0	0	-1	-1	-1	-1	0	0	0	-1	0	0	1	0	1	0	0
LUSC	Discovery	C3L-02629	LUSC.C3L-02629	plum	yes	yes	yes	yes	yes	s6	---	G2 Moderately differentiated	0	0	0	0	0	0	0	0	0	0	0	0	0	0	0	NA	NA	0	0	0	0	0	0	0	0	0	0	0	0	0	0	0	0	0	0	0	0
LUSC	Discovery	C3L-02646	LUSC.C3L-02646	plum	yes	yes	yes	yes	yes	s2	---	G2 Moderately differentiated	-1	-1	-1	-1	0	1	1	1	-1	-1	-1	-1	1	1	0	NA	NA	1	-1	1	1	1	2	-1	-1	0	-1	0	1	-1	0	1	1	0	2	-1	1
LUSC	Discovery	C3L-02648	LUSC.C3L-02648	plum	yes	yes	yes	yes	yes	s5	---	G3 Poorly differentiated	0	0	1	0	1	0	-1	0	-1	0	0	0	-1	0	0	NA	NA	-1	0	0	-1	0	-1	-1	0	-1	0	-1	0	-1	0	0	0	0	1	0	-1
LUSC	Discovery	C3L-02649	LUSC.C3L-02649	plum	yes	yes	yes	yes	yes	s10	---	G3 Poorly differentiated	-1	0	0	1	2	0	-1	0	-1	-1	-1	-1	-1	0	2	NA	NA	-1	1	-1	-1	0	-1	-1	-1	-1	0	1	-1	-1	1	-1	-1	-1	2	-1	-1
LUSC	Discovery	C3L-02650	LUSC.C3L-02650	plum	yes	yes	yes	yes	yes	s5	---	G2 Moderately differentiated	0	0	-1	0	0	0	0	0	0	0	0	0	0	1	0	NA	NA	0	0	0	0	0	0	0	0	0	0	0	0	0	0	0	0	0	1	0	0
LUSC	Discovery	C3L-02660	LUSC.C3L-02660	plum	yes	yes	yes	yes	yes	s6	---	G3 Poorly differentiated	0	0	0	0	0	0	0	0	0	0	0	0	0	0	0	NA	NA	0	0	0	1	0	0	0	0	0	0	0	0	0	0	0	0	0	1	0	1
LUSC	Discovery	C3L-02665	LUSC.C3L-02665	plum	yes	yes	yes	yes	yes	s2	---	G2 Moderately differentiated	1	0	-1	0	-2	-1	0	-1	-1	0	0	0	-2	-1	0	NA	NA	-1	-1	1	0	1	1	-1	-1	-1	1	-2	1	-1	0	-1	1	0	0	-1	0
LUSC	Discovery	C3L-02669	LUSC.C3L-02669	plum	yes	yes	yes	yes	yes	s7	---	G2 Moderately differentiated	-1	0	0	0	0	0	-1	0	-1	-1	0	-1	0	0	1	NA	NA	-1	-1	0	0	0	0	0	-1	-1	0	0	-1	0	1	-1	0	-1	2	0	2
LUSC	Discovery	C3L-02891	LUSC.C3L-02891	plum	yes	yes	yes	yes	yes	s2	---	G3 Poorly differentiated	0	0	0	0	0	0	0	0	0	0	0	0	0	0	0	NA	NA	0	0	0	0	0	0	0	0	0	0	0	0	0	0	0	0	0	0	0	0
LUSC	Discovery	C3L-02951	LUSC.C3L-02951	plum	yes	yes	yes	yes	yes	s5	---	G2 Moderately differentiated	0	0	0	0	0	0	0	0	0	0	0	0	0	0	0	NA	NA	0	0	0	0	0	0	0	0	0	0	0	0	0	0	0	0	0	0	0	0
LUSC	Discovery	C3L-02963	LUSC.C3L-02963	plum	yes	yes	yes	yes	yes	s2	---	G2 Moderately differentiated	0	0	0	0	0	0	0	0	0	0	0	0	0	0	0	NA	NA	0	0	0	0	0	0	0	0	0	0	0	0	0	0	0	0	0	1	0	0
LUSC	Discovery	C3L-02964	LUSC.C3L-02964	plum	yes	yes	yes	yes	yes	s8	---	G3 Poorly differentiated	0	0	0	0	0	0	0	0	0	0	0	0	0	0	0	NA	NA	0	0	0	0	0	0	0	0	0	0	0	0	0	0	0	0	0	0	0	0
LUSC	Discovery	C3L-02968	LUSC.C3L-02968	plum	yes	yes	yes	yes	yes	s2	---	G2 Moderately differentiated	-1	0	-1	0	0	1	0	1	-1	-1	0	-1	-1	1	0	NA	NA	-1	0	0	0	0	0	-1	-1	-1	0	1	0	-1	0	1	0	-1	2	-1	0
LUSC	Discovery	C3L-02969	LUSC.C3L-02969	plum	yes	yes	yes	yes	yes	s2	---	G2 Moderately differentiated	0	0	0	0	0	0	0	0	0	0	0	0	0	0	0	NA	NA	0	0	1	0	0	0	0	0	0	0	0	0	0	0	0	0	0	1	0	0
LUSC	Discovery	C3L-03272	LUSC.C3L-03272	plum	yes	yes	yes	yes	yes	s10	---	G2 Moderately differentiated	0	0	0	0	0	0	0	0	0	0	0	0	0	0	0	NA	NA	0	-1	0	0	0	0	0	0	0	0	0	0	0	0	0	0	0	2	0	0
LUSC	Discovery	C3L-03678	LUSC.C3L-03678	plum	yes	yes	yes	yes	yes	s10	---	G3 Poorly differentiated	0	-1	-1	1	0	0	0	0	0	0	1	0	0	0	0	NA	NA	-1	0	0	0	0	0	-1	0	-1	1	0	0	-1	0	0	0	0	1	0	0
LUSC	Discovery	C3L-03961	LUSC.C3L-03961	plum	yes	yes	yes	yes	yes	s2	---	G2 Moderately differentiated	-1	0	1	0	0	0	0	0	-1	-1	-1	0	0	0	0	NA	NA	-1	0	0	0	0	0	0	-1	-1	0	0	0	0	0	0	0	-1	1	-1	0
LUSC	Discovery	C3L-03962	LUSC.C3L-03962	plum	yes	yes	yes	yes	yes	s10	---	G3 Poorly differentiated	-1	-1	0	0	-1	0	0	0	-1	0	0	0	0	0	0	NA	NA	-1	-1	-1	0	0	0	-1	-1	-1	1	-1	0	-1	0	-1	-1	-1	1	-1	0
LUSC	Discovery	C3L-03963	LUSC.C3L-03963	plum	yes	yes	yes	yes	yes	s2	---	G3 Poorly differentiated	0	0	0	0	0	0	0	0	0	0	0	0	0	0	0	NA	NA	0	0	0	0	0	0	0	0	0	0	0	0	0	0	0	0	0	0	0	0
LUSC	Discovery	C3L-03965	LUSC.C3L-03965	plum	yes	yes	yes	yes	yes	s10	---	G2 Moderately differentiated	0	0	0	0	0	1	1	1	-1	-1	0	-1	1	0	0	NA	NA	0	-1	-1	1	1	1	0	0	0	0	0	-1	0	0	1	-1	-1	2	-1	1
LUSC	Discovery	C3L-04013	LUSC.C3L-04013	plum	yes	yes	yes	yes	yes	s10	---	G3 Poorly differentiated	-1	0	0	-1	-1	0	0	0	0	1	1	1	0	0	1	NA	NA	-1	0	1	0	0	0	-1	-1	-1	0	-1	-1	-1	1	-1	1	1	1	-1	0
LUSC	Discovery	C3L-04014	LUSC.C3L-04014	plum	yes	yes	yes	yes	yes	s4	---	G3 Poorly differentiated	0	0	0	2	0	1	0	1	0	-1	1	1	-1	1	1	NA	NA	1	1	1	0	1	1	0	0	1	0	0	1	0	2	0	0	0	2	0	0
LUSC	Discovery	C3L-04071	LUSC.C3L-04071	plum	yes	yes	yes	yes	yes	s2	---	G3 Poorly differentiated	0	0	0	0	0	0	0	0	0	0	0	0	0	0	0	NA	NA	0	0	0	0	0	0	0	0	0	0	0	0	0	0	0	1	0	1	0	0
LUSC	Discovery	C3L-04391	LUSC.C3L-04391	plum	yes	yes	yes	yes	yes	s6	---	G2 Moderately differentiated	-1	0	0	1	1	0	0	0	0	0	1	0	0	1	0	NA	NA	0	1	0	0	0	0	0	0	0	0	1	1	0	0	1	0	0	2	0	0
LUSC	Discovery	C3N-00211	LUSC.C3N-00211	plum	yes	yes	yes	yes	yes	s6	---	G3 Poorly differentiated	-1	0	-1	0	0	0	0	1	-1	-1	0	0	0	1	0	NA	NA	-1	0	0	0	0	0	0	-1	-1	0	0	0	0	0	0	-1	-1	1	-1	0
LUSC	Discovery	C3N-00221	LUSC.C3N-00221	plum	yes	yes	yes	yes	yes	s10	---	G2 Moderately differentiated	-1	0	0	1	0	1	0	1	-1	-1	1	-1	-1	1	0	NA	NA	-1	-1	0	0	0	0	-1	-1	-1	0	0	0	-1	-1	0	0	-1	2	-1	0
LUSC	Discovery	C3N-00247	LUSC.C3N-00247	plum	yes	yes	yes	yes	yes	s2	---	G3 Poorly differentiated	0	0	0	0	0	0	0	0	0	0	0	0	0	0	0	NA	NA	0	0	0	0	0	0	0	0	0	0	0	0	0	0	0	0	0	0	0	0
LUSC	Discovery	C3N-00497	LUSC.C3N-00497	plum	yes	yes	yes	yes	yes	s2	---	G2 Moderately differentiated	0	0	0	0	0	0	0	0	0	0	0	0	0	1	0	NA	NA	0	0	0	0	0	0	0	0	0	0	0	0	0	0	0	0	0	0	0	0
LUSC	Discovery	C3N-00555	LUSC.C3N-00555	plum	yes	yes	yes	yes	yes	s10	---	G2 Moderately differentiated	-1	0	-1	0	0	0	0	0	-1	0	0	0	-1	2	0	NA	NA	-1	0	0	0	0	0	-1	-1	-1	0	0	0	-1	0	0	0	0	1	0	0
LUSC	Discovery	C3N-01017	LUSC.C3N-01017	plum	yes	yes	yes	yes	yes	s10	---	G2 Moderately differentiated	-1	0	0	0	0	0	0	0	-1	-1	0	-1	0	0	1	NA	NA	-1	0	0	-1	0	0	-1	-1	-1	0	0	-1	-1	0	-1	2	-1	2	0	0
LUSC	Discovery	C3N-01018	LUSC.C3N-01018	plum	yes	yes	no	no	no	s8	---	G3 Poorly differentiated	NA	NA	NA	NA	NA	NA	NA	NA	NA	NA	NA	NA	NA	NA	NA	NA	NA	NA	NA	NA	NA	NA	NA	NA	NA	NA	NA	NA	NA	NA	NA	NA	NA	NA	NA	NA	NA
LUSC	Discovery	C3N-01020	LUSC.C3N-01020	plum	yes	yes	yes	yes	yes	s5	---	G3 Poorly differentiated	1	-1	0	0	0	0	1	0	0	0	0	0	0	1	1	NA	NA	0	1	0	1	1	1	-1	0	0	1	0	-1	-1	1	-1	0	0	1	0	1
LUSC	Discovery	C3N-01025	LUSC.C3N-01025	plum	yes	yes	yes	yes	yes	s10	---	G3 Poorly differentiated	-2	0	0	0	0	0	0	0	-1	-1	0	-1	0	0	1	NA	NA	-1	-1	0	0	0	0	-1	-1	-1	-1	0	-1	-1	1	-1	0	-1	1	-1	0
LUSC	Discovery	C3N-01028	LUSC.C3N-01028	plum	yes	yes	yes	yes	yes	s2	---	G3 Poorly differentiated	-1	0	-1	0	0	1	0	1	-1	-1	0	1	0	0	0	NA	NA	-1	0	0	0	0	0	-1	-1	-1	0	0	0	-1	0	0	0	-1	1	-1	0
LUSC	Discovery	C3N-01194	LUSC.C3N-01194	plum	yes	yes	yes	yes	yes	s2	---	G3 Poorly differentiated	0	0	0	0	0	0	0	0	0	0	0	0	0	0	0	NA	NA	0	0	0	0	0	0	0	0	0	0	0	0	0	0	0	0	0	0	0	0
LUSC	Discovery	C3N-01411	LUSC.C3N-01411	plum	yes	yes	yes	yes	yes	s10	---	G3 Poorly differentiated	-1	-1	0	-1	0	0	0	0	-1	-1	0	-1	0	0	1	NA	NA	-1	-1	-1	0	0	0	-1	-1	-1	-1	0	0	-1	1	0	-1	-1	0	-2	0
LUSC	Discovery	C3N-01846	LUSC.C3N-01846	plum	yes	yes	yes	yes	yes	s4	---	G2 Moderately differentiated	0	0	-1	0	1	1	0	1	0	0	0	0	0	1	1	NA	NA	0	0	1	0	1	2	-1	0	0	0	1	0	-1	2	-1	1	0	2	1	0
LUSC	Discovery	C3N-01892	LUSC.C3N-01892	plum	yes	yes	yes	yes	yes	s2	---	G2 Moderately differentiated	-1	-1	0	0	1	0	-1	0	-1	0	0	0	-1	0	1	NA	NA	0	0	0	-1	0	0	-1	-1	0	-1	1	0	-1	1	0	0	0	1	-1	-1
LUSC	Discovery	C3N-01893	LUSC.C3N-01893	plum	yes	yes	yes	yes	yes	s5	---	G2 Moderately differentiated	0	0	0	0	0	0	0	0	0	0	0	0	0	0	0	NA	NA	0	0	0	0	0	0	0	0	0	0	0	0	0	0	0	0	0	1	0	0
LUSC	Discovery	C3N-02252	LUSC.C3N-02252	plum	yes	yes	yes	yes	yes	s10	---	G3 Poorly differentiated	-1	0	0	0	-1	0	0	0	-1	-1	0	-1	-1	0	1	NA	NA	-1	0	2	0	0	0	0	-1	-1	0	0	-1	0	1	-1	2	-1	2	0	0
LUSC	Discovery	C3N-02283	LUSC.C3N-02283	plum	yes	yes	yes	yes	yes	s10	---	GX Grade cannot be assessed	-2	0	0	1	-1	0	1	0	0	0	1	0	-1	0	0	NA	NA	0	0	0	1	0	1	-1	-2	0	1	-1	0	-1	0	0	0	0	1	0	1
LUSC	Discovery	C3N-02284	LUSC.C3N-02284	plum	yes	yes	yes	yes	yes	s10	---	G2 Moderately differentiated	-1	0	-1	0	0	0	0	0	-1	0	0	0	0	0	1	NA	NA	0	0	-1	0	1	0	-1	-1	0	0	0	0	-1	-1	0	-1	0	1	0	0
LUSC	Discovery	C3N-02285	LUSC.C3N-02285	plum	yes	yes	yes	yes	yes	s2	---	G2 Moderately differentiated	-1	0	-1	0	0	0	-1	0	-1	0	0	0	0	0	0	NA	NA	-1	0	0	-1	0	0	-1	-1	-1	0	0	-1	-1	1	-1	0	0	1	0	-1
LUSC	Discovery	C3N-02288	LUSC.C3N-02288	plum	yes	yes	yes	yes	yes	s2	---	G2 Moderately differentiated	-1	0	-1	0	-1	0	0	0	-1	-1	0	-1	0	0	1	NA	NA	0	0	0	0	0	1	-1	-1	0	0	1	1	-1	-1	1	0	-1	1	-1	0
LUSC	Discovery	C3N-02289	LUSC.C3N-02289	plum	yes	yes	yes	yes	yes	s6	---	G2 Moderately differentiated	0	0	0	0	0	0	0	0	0	0	0	0	0	0	0	NA	NA	0	0	0	0	0	0	0	0	0	0	0	0	0	0	0	0	0	0	0	0
LUSC	Discovery	C3N-02300	LUSC.C3N-02300	plum	yes	yes	yes	yes	yes	s2	---	G2 Moderately differentiated	-1	0	0	0	0	-1	0	-1	-1	0	0	0	0	0	0	NA	NA	-1	0	0	0	0	0	-1	-1	-1	0	0	0	-1	0	0	0	0	2	-1	0
LUSC	Discovery	C3N-02339	LUSC.C3N-02339	plum	yes	yes	yes	yes	yes	s6	---	G2 Moderately differentiated	-1	0	0	0	-1	0	1	0	-1	0	0	0	-1	1	1	NA	NA	-1	-1	0	1	1	1	0	-1	-1	0	-1	0	0	1	0	0	0	1	0	1
LUSC	Discovery	C3N-02374	LUSC.C3N-02374	plum	yes	yes	yes	yes	yes	s10	---	G2 Moderately differentiated	-1	1	0	0	1	0	-1	0	-1	-1	0	-1	-1	0	0	NA	NA	-1	0	0	-1	0	0	0	-1	-1	0	1	1	0	0	1	-1	-1	1	0	-1
LUSC	Discovery	C3N-02375	LUSC.C3N-02375	plum	yes	yes	yes	yes	yes	s10	---	G3 Poorly differentiated	-1	-1	1	-1	0	1	0	1	-1	-1	-1	-1	0	1	1	NA	NA	-1	0	1	0	1	1	-1	-1	-1	-1	0	0	-1	1	1	-1	-1	2	0	0
LUSC	Discovery	C3N-02425	LUSC.C3N-02425	plum	yes	yes	yes	yes	yes	s10	---	G3 Poorly differentiated	-1	0	1	-1	0	0	1	0	-1	0	-1	0	-1	1	0	NA	NA	-1	0	-1	1	-1	1	-1	-1	-1	0	0	1	-1	0	1	-1	0	0	0	1
LUSC	Discovery	C3N-02426	LUSC.C3N-02426	plum	yes	yes	yes	yes	yes	s6	---	G3 Poorly differentiated	0	0	0	0	0	0	0	0	0	0	0	0	0	1	0	NA	NA	0	0	0	0	0	0	0	0	0	0	0	0	0	0	0	0	0	0	0	0
LUSC	Discovery	C3N-02434	LUSC.C3N-02434	plum	yes	yes	yes	yes	yes	s10	---	G2 Moderately differentiated	1	0	-1	1	1	1	0	1	0	-1	1	-1	1	1	1	NA	NA	-1	-1	1	0	1	0	-1	1	-1	0	1	-1	-1	0	-1	1	-1	2	-1	0
LUSC	Discovery	C3N-02435	LUSC.C3N-02435	plum	yes	yes	yes	yes	yes	s7	---	G2 Moderately differentiated	-1	0	-1	0	0	0	-1	0	-1	0	0	0	-1	1	0	NA	NA	-1	0	0	-1	0	-1	-1	-1	-1	0	0	0	-1	0	0	0	0	1	-1	-1
LUSC	Discovery	C3N-02494	LUSC.C3N-02494	plum	yes	yes	yes	yes	yes	s10	---	G3 Poorly differentiated	-1	0	0	-1	0	0	0	0	-1	0	1	0	0	-1	0	NA	NA	-1	-1	0	0	0	0	-1	-1	-1	0	0	-1	-1	0	1	0	0	2	0	0
LUSC	Discovery	C3N-02523	LUSC.C3N-02523	plum	yes	yes	yes	yes	yes	s7	---	G2 Moderately differentiated	-1	0	-1	0	1	0	0	0	-1	0	0	0	0	0	0	NA	NA	0	0	0	0	0	0	-1	-1	0	0	1	-1	-1	0	-1	0	0	1	0	0
LUSC	Discovery	C3N-02575	LUSC.C3N-02575	plum	yes	yes	yes	yes	yes	s10	---	G2 Moderately differentiated	-1	0	0	-1	-1	-1	-1	-1	-1	0	-1	0	0	0	0	NA	NA	-1	0	1	-1	0	2	0	-1	-1	0	-1	0	0	0	0	-1	0	2	-2	-1
LUSC	Discovery	C3N-02675	LUSC.C3N-02675	plum	yes	yes	yes	yes	yes	s6	---	G2 Moderately differentiated	0	0	0	0	0	0	0	0	0	0	0	0	0	1	0	NA	NA	0	0	0	0	0	0	0	0	0	0	0	0	0	0	0	0	0	1	0	0
LUSC	Discovery	C3N-03051	LUSC.C3N-03051	plum	yes	yes	yes	yes	yes	s8	---	G3 Poorly differentiated	-1	0	-1	0	1	-1	-1	-1	0	-1	0	0	0	1	0	NA	NA	0	1	1	-1	0	1	-1	-1	0	0	1	1	-1	1	1	1	-1	2	0	-1
LUSC	Discovery	C3N-03072	LUSC.C3N-03072	plum	yes	yes	yes	yes	yes	s7	---	G3 Poorly differentiated	-1	0	0	0	0	0	1	0	-1	-1	0	-1	0	1	1	NA	NA	-1	-1	1	1	-1	1	-1	-1	-1	0	1	-1	-1	1	1	1	-1	2	-2	1
LUSC	Discovery	C3N-03076	LUSC.C3N-03076	plum	yes	yes	yes	yes	yes	s7	---	G3 Poorly differentiated	-1	0	-1	1	0	0	1	0	-1	0	1	0	0	1	1	NA	NA	-1	1	0	1	1	1	-1	-1	-1	0	0	1	-1	1	-1	0	0	1	-1	1
LUSC	Discovery	C3N-03092	LUSC.C3N-03092	plum	yes	yes	yes	yes	yes	s2	---	G2 Moderately differentiated	0	0	1	1	0	1	2	1	0	0	1	0	0	2	0	NA	NA	1	1	1	2	0	2	2	0	1	0	0	0	1	0	0	1	0	2	0	2
LUSC	Discovery	C3N-03093	LUSC.C3N-03093	plum	yes	yes	yes	yes	yes	s5	---	G3 Poorly differentiated	0	0	0	0	0	0	0	0	0	0	0	0	0	0	0	NA	NA	0	0	0	0	0	0	0	0	0	0	0	0	0	0	0	0	0	0	0	0
LUSC	Discovery	C3N-03204	LUSC.C3N-03204	plum	yes	yes	yes	yes	yes	s10	---	G2 Moderately differentiated	-1	-1	-1	0	0	0	0	0	-1	-1	-1	0	-1	1	0	NA	NA	0	0	1	0	0	0	-1	-1	0	-1	0	-1	-1	0	-1	1	-1	1	0	0
LUSC	Discovery	C3N-03424	LUSC.C3N-03424	plum	yes	yes	yes	yes	yes	s6	---	G3 Poorly differentiated	0	0	0	0	0	0	0	0	0	0	0	0	0	0	0	NA	NA	0	0	0	0	0	0	0	0	0	0	0	1	0	0	1	0	0	1	0	0
LUSC	Discovery	C3N-03425	LUSC.C3N-03425	plum	yes	yes	yes	yes	yes	s2	---	G2 Moderately differentiated	-1	1	-1	0	1	0	0	0	-1	0	0	0	0	0	0	NA	NA	-1	0	1	0	0	0	0	-1	-1	1	1	0	0	0	0	1	0	1	-1	0
LUSC	Discovery	C3N-03441	LUSC.C3N-03441	plum	yes	yes	yes	yes	yes	s6	---	G3 Poorly differentiated	0	0	0	0	0	0	0	0	0	0	0	0	0	0	0	NA	NA	0	0	0	0	0	0	0	0	0	0	0	0	0	0	0	0	0	0	0	0
LUSC	Discovery	C3N-03486	LUSC.C3N-03486	plum	yes	yes	yes	yes	yes	s10	---	GX Grade cannot be assessed	-1	0	-1	0	0	0	0	0	-1	0	0	0	-1	1	1	NA	NA	-1	-1	1	0	0	0	0	-1	-1	0	0	0	0	1	-1	1	0	2	0	0
LUSC	Discovery	C3N-03662	LUSC.C3N-03662	plum	yes	yes	yes	yes	yes	s7	---	G2 Moderately differentiated	-1	-1	0	-1	1	1	1	1	-1	-1	-1	-1	1	1	1	NA	NA	-1	-1	1	1	1	1	-1	-1	-1	-1	1	-1	-1	0	-1	1	-1	2	-1	1
LUSC	Discovery	C3N-03848	LUSC.C3N-03848	plum	yes	yes	yes	yes	yes	s6	---	G3 Poorly differentiated	0	0	0	0	0	0	0	0	0	0	0	0	0	0	0	NA	NA	0	0	0	0	0	0	0	0	0	0	0	0	0	0	0	0	0	0	0	0
LUSC	Discovery	C3N-03851	LUSC.C3N-03851	plum	yes	yes	yes	yes	yes	s10	---	G3 Poorly differentiated	1	-1	-1	1	-1	0	1	0	1	-1	1	-1	-1	0	1	NA	NA	0	1	0	1	-1	1	-1	1	0	-1	-1	1	-1	1	1	0	1	1	1	1
LUSC	Discovery	C3N-03875	LUSC.C3N-03875	plum	yes	yes	yes	yes	yes	s10	---	G3 Poorly differentiated	0	1	0	0	0	0	0	0	0	0	0	0	0	2	0	NA	NA	0	0	0	0	0	0	0	0	0	1	0	1	0	0	1	0	0	2	0	0
LUSC	Discovery	C3N-03877	LUSC.C3N-03877	plum	yes	yes	yes	yes	yes	s10	---	G3 Poorly differentiated	-1	0	-1	0	0	0	0	0	-1	-1	0	-1	-1	1	0	NA	NA	-1	-1	0	0	0	0	0	-1	-1	0	0	2	0	-1	-1	0	-1	0	0	0
LUSC	Discovery	C3N-03880	LUSC.C3N-03880	plum	yes	yes	yes	yes	yes	s10	---	G2 Moderately differentiated	0	0	1	-1	-1	1	0	1	-1	-1	-1	-1	-1	1	1	NA	NA	1	-1	1	0	0	0	-1	0	1	0	-1	-1	-1	1	-1	1	-1	1	-1	0
LUSC	Discovery	C3N-03882	LUSC.C3N-03882	plum	yes	yes	yes	yes	yes	s10	---	G3 Poorly differentiated	-1	0	0	-1	0	1	1	1	1	-1	0	-1	0	-1	-1	NA	NA	-1	-1	2	-1	0	1	0	-1	-1	0	0	1	0	-1	2	-1	-1	2	0	-1
LUSC	Discovery	C3N-03886	LUSC.C3N-03886	plum	yes	yes	yes	yes	yes	s10	---	GX Grade cannot be assessed	-1	0	0	0	0	0	-1	0	0	0	1	0	0	0	0	NA	NA	0	-1	0	-1	0	-1	-1	-1	0	0	0	-1	-1	0	0	-1	0	1	-1	-1
LUSC	Discovery	C3N-04124	LUSC.C3N-04124	plum	yes	yes	yes	yes	yes	s7	---	G3 Poorly differentiated	0	-1	0	0	0	0	0	0	0	0	0	0	0	1	0	NA	NA	-1	0	1	0	0	0	0	0	-1	-1	0	0	0	0	0	1	0	2	0	0
LUSC	Discovery	C3N-04127	LUSC.C3N-04127	plum	yes	yes	yes	yes	yes	s5	---	G2 Moderately differentiated	0	0	0	0	0	0	0	0	0	0	0	0	0	0	0	NA	NA	0	0	0	0	0	0	0	0	0	0	0	0	0	0	0	0	0	0	0	0
LUSC	Discovery	C3N-04155	LUSC.C3N-04155	plum	yes	yes	yes	yes	yes	s10	---	G2 Moderately differentiated	-1	-1	0	1	0	-1	0	-1	-1	-1	1	-1	-1	0	0	NA	NA	1	0	2	0	0	0	0	-1	0	-1	1	-1	0	0	0	2	-1	2	-1	0
LUSC	Discovery	C3N-04162	LUSC.C3N-04162	plum	yes	yes	yes	yes	yes	s10	---	G2 Moderately differentiated	-1	0	1	0	0	0	0	0	-1	-1	0	0	1	0	0	NA	NA	0	-1	0	0	0	1	-1	-1	0	0	0	0	-1	1	0	-1	-1	1	-1	0
HNSC	Discovery	C3L-02617	HNSC.C3L-02617	pink	yes	yes	yes	yes	yes	s10	---	G3 Poorly differentiated	-1	-1	-1	0	0	0	0	0	-1	-1	-1	1	0	0	-1	NA	NA	0	0	0	0	0	0	-1	-1	0	-1	0	-1	-1	0	-1	0	-1	1	-1	0
HNSC	Discovery	C3N-00295	HNSC.C3N-00295	pink	yes	yes	yes	yes	yes	s1	---	G2 Moderately differentiated	0	0	0	0	0	0	0	0	0	0	0	0	0	0	0	NA	NA	0	0	1	0	0	0	0	0	0	0	0	0	0	0	0	0	0	0	0	0
HNSC	Discovery	C3N-00299	HNSC.C3N-00299	pink	yes	yes	yes	yes	yes	s2	---	G2 Moderately differentiated	0	0	1	0	0	0	0	0	0	0	0	0	0	0	0	NA	NA	0	0	0	0	0	0	0	0	0	0	0	0	0	0	0	0	0	0	0	0
HNSC	Discovery	C3N-00307	HNSC.C3N-00307	pink	yes	yes	yes	yes	yes	s6	---	G3 Poorly differentiated	-1	0	-1	0	0	0	0	0	-1	0	0	0	-1	0	1	NA	NA	-1	-1	0	0	0	1	-1	-1	-1	0	1	0	-1	1	-1	0	0	2	0	0
HNSC	Discovery	C3N-00297	HNSC.C3N-00297	pink	yes	yes	yes	yes	yes	s1	---	G2 Moderately differentiated	-1	0	0	-1	0	0	0	0	-1	-1	0	0	-1	1	0	NA	NA	0	-1	-1	0	0	0	0	-1	0	0	0	0	0	0	0	-1	0	1	0	0
HNSC	Discovery	C3N-00306	HNSC.C3N-00306	pink	yes	yes	yes	yes	yes	s1	---	G2 Moderately differentiated	-1	0	1	0	0	0	-1	0	-1	0	0	0	-1	0	1	NA	NA	0	0	0	-1	0	1	1	-1	0	0	0	0	1	1	0	0	0	1	0	-1
HNSC	Discovery	C3N-00498	HNSC.C3N-00498	pink	yes	yes	yes	yes	yes	s10	---	G2 Moderately differentiated	-1	-1	0	-1	0	0	0	0	-1	-1	-1	-1	-1	0	1	NA	NA	-1	-1	-1	0	0	0	-1	-1	-1	-1	0	1	-1	1	1	-1	-1	1	-1	0
HNSC	Discovery	C3N-00828	HNSC.C3N-00828	pink	yes	yes	yes	yes	yes	s1	---	G2 Moderately differentiated	-1	0	0	0	1	0	1	0	-1	0	0	0	0	1	0	NA	NA	0	1	0	1	1	1	0	-1	0	0	1	1	0	0	1	0	0	1	1	1
HNSC	Discovery	C3N-00829	HNSC.C3N-00829	pink	yes	yes	yes	yes	yes	s1	---	G2 Moderately differentiated	-1	0	0	-1	-1	0	0	0	-1	-1	-1	-1	-1	1	0	NA	NA	-1	0	-1	0	0	0	-1	-1	-1	-1	-1	0	-1	0	0	-1	-1	1	-1	0
HNSC	Discovery	C3N-00519	HNSC.C3N-00519	pink	yes	yes	yes	yes	yes	s6	---	G2 Moderately differentiated	0	0	0	0	0	0	0	0	0	0	0	0	0	0	0	NA	NA	0	0	0	0	0	0	0	0	0	0	0	0	0	0	0	0	0	1	0	0
HNSC	Discovery	C3N-00846	HNSC.C3N-00846	pink	yes	yes	yes	yes	yes	s1	---	G1 Well differentiated	0	0	0	0	0	0	0	0	0	0	0	0	0	0	0	NA	NA	0	0	0	0	0	0	0	0	0	0	0	0	0	0	0	0	0	0	0	0
HNSC	Discovery	C3N-00204	HNSC.C3N-00204	pink	yes	yes	yes	yes	yes	s10	---	G3 Poorly differentiated	-1	-1	0	1	0	0	1	0	-1	-1	1	1	0	0	0	NA	NA	-1	0	0	1	0	1	-1	-1	-1	0	0	-1	-1	0	-1	0	-1	0	-1	1
HNSC	Discovery	C3N-00822	HNSC.C3N-00822	pink	yes	yes	yes	yes	yes	s8	---	G2 Moderately differentiated	-1	-1	0	1	0	0	-1	0	-1	0	0	-1	0	-1	0	NA	NA	-1	-1	0	-1	0	1	0	-1	-1	0	0	0	0	0	-1	0	0	1	0	-1
HNSC	Discovery	C3N-01337	HNSC.C3N-01337	pink	yes	yes	yes	yes	yes	s10	---	G1 Well differentiated	-1	0	1	0	0	0	-1	0	-1	0	0	0	-1	-1	0	NA	NA	0	0	0	-1	0	-1	0	-1	0	0	1	0	0	0	0	0	0	0	0	-1
HNSC	Discovery	C3N-01338	HNSC.C3N-01338	pink	yes	yes	yes	yes	yes	s3	---	G2 Moderately differentiated	-1	0	0	1	0	1	-1	1	-1	0	-1	0	0	1	1	NA	NA	0	-1	0	-1	0	1	0	-1	0	0	0	0	0	1	0	0	0	2	0	-1
HNSC	Discovery	C3N-01645	HNSC.C3N-01645	pink	yes	yes	yes	yes	yes	s8	---	G2 Moderately differentiated	-1	0	-1	0	0	0	0	0	-1	0	0	0	-1	0	0	NA	NA	0	0	0	0	0	1	0	-1	0	0	0	0	0	1	0	0	0	0	0	0
HNSC	Discovery	C3N-00825	HNSC.C3N-00825	pink	yes	yes	yes	yes	yes	s6	---	G2 Moderately differentiated	0	0	0	0	0	0	0	0	0	0	0	0	0	0	0	NA	NA	0	0	0	0	0	0	0	0	0	0	0	0	0	0	0	0	0	0	0	0
HNSC	Discovery	C3N-00857	HNSC.C3N-00857	pink	yes	yes	yes	yes	yes	s10	---	G2 Moderately differentiated	-1	1	0	0	1	1	0	1	-1	0	0	0	0	2	1	NA	NA	-1	-1	1	0	1	2	0	-1	-1	1	1	1	0	1	1	1	0	2	0	0
HNSC	Discovery	C3N-00871	HNSC.C3N-00871	pink	yes	yes	yes	yes	yes	s7	---	G2 Moderately differentiated	-1	-1	-1	0	0	0	-1	0	-1	0	0	0	0	0	1	NA	NA	0	0	0	-1	0	-1	-1	-1	0	1	0	0	-1	1	0	0	0	1	0	-1
HNSC	Discovery	C3N-01339	HNSC.C3N-01339	pink	yes	yes	yes	yes	yes	s10	---	G3 Poorly differentiated	-1	-1	0	-1	0	0	-1	0	-1	-1	-1	-1	0	1	0	NA	NA	0	-1	-1	-1	0	-1	-1	-1	0	-1	0	0	-1	0	0	-1	-1	1	-1	-1
HNSC	Discovery	C3N-01340	HNSC.C3N-01340	pink	yes	yes	yes	yes	yes	s5	---	G2 Moderately differentiated	0	0	0	0	0	0	0	0	0	0	0	0	0	0	0	NA	NA	0	0	0	0	0	0	0	0	0	0	0	0	0	0	0	0	0	0	0	0
HNSC	Discovery	C3N-01620	HNSC.C3N-01620	pink	yes	yes	yes	yes	yes	s8	---	G2 Moderately differentiated	-1	0	0	0	-1	0	0	0	-1	0	0	0	0	0	0	NA	NA	0	-1	-1	0	0	0	0	-1	0	0	-1	0	0	0	0	-1	0	1	-1	0
HNSC	Discovery	C3L-00997	HNSC.C3L-00997	pink	yes	yes	yes	yes	yes	s10	---	G2 Moderately differentiated	-1	0	0	-1	1	1	1	1	1	0	-1	0	1	1	0	NA	NA	0	0	1	1	0	1	0	-1	0	0	1	2	0	1	1	0	0	2	0	1
HNSC	Discovery	C3L-00999	HNSC.C3L-00999	pink	yes	yes	yes	yes	yes	s6	---	G1 Well differentiated	0	0	-1	0	0	0	0	0	0	0	0	0	0	0	0	NA	NA	0	0	0	0	0	1	0	0	0	0	0	0	0	0	0	0	0	0	0	0
HNSC	Discovery	C3L-00987	HNSC.C3L-00987	pink	yes	yes	yes	yes	yes	s6	---	G2 Moderately differentiated	0	0	0	-1	0	0	0	0	0	-1	0	-1	-1	0	0	NA	NA	-1	0	0	0	-1	0	-1	0	-1	0	0	-1	-1	1	0	0	-1	1	-1	0
HNSC	Discovery	C3N-01752	HNSC.C3N-01752	pink	yes	yes	yes	yes	yes	s7	---	G2 Moderately differentiated	-1	0	0	0	-1	0	0	0	-1	0	0	0	0	0	0	NA	NA	0	-1	0	0	-1	0	0	-1	0	0	2	1	0	0	1	0	0	0	0	0
HNSC	Discovery	C3N-01754	HNSC.C3N-01754	pink	yes	yes	yes	yes	yes	s7	---	G2 Moderately differentiated	-1	1	-1	1	0	1	0	1	-1	0	1	0	0	1	0	NA	NA	1	1	0	0	0	-1	-1	-1	1	1	0	1	-1	0	1	0	0	1	-1	0
HNSC	Discovery	C3N-01755	HNSC.C3N-01755	pink	yes	yes	yes	yes	yes	s10	---	G2 Moderately differentiated	-1	0	1	0	-1	-1	0	-1	-1	-1	0	-1	-1	0	1	NA	NA	-1	-1	1	0	0	0	1	-1	-1	0	0	-1	1	1	-1	1	-1	1	-1	0
HNSC	Discovery	C3N-01756	HNSC.C3N-01756	pink	yes	yes	yes	yes	yes	s10	---	G2 Moderately differentiated	-1	0	-1	0	0	1	-1	1	-1	0	1	0	-1	2	1	NA	NA	0	0	0	-1	0	0	-1	-1	0	0	0	-1	-1	1	-1	0	0	1	-1	-1
HNSC	Discovery	C3N-01757	HNSC.C3N-01757	pink	yes	yes	yes	yes	yes	s2	---	G2 Moderately differentiated	-1	0	0	0	-1	0	-1	0	-1	0	0	0	0	0	0	NA	NA	0	0	0	-1	0	1	-1	-1	0	0	1	0	0	0	0	0	0	0	0	-1
HNSC	Discovery	C3N-01758	HNSC.C3N-01758	pink	yes	yes	yes	yes	yes	s6	---	G2 Moderately differentiated	-1	0	0	-1	0	0	0	0	-1	0	-1	0	-1	0	0	NA	NA	0	0	0	0	0	0	0	-1	0	0	0	1	0	0	1	0	0	1	0	0
HNSC	Discovery	C3N-01943	HNSC.C3N-01943	pink	yes	yes	yes	yes	yes	s10	---	G2 Moderately differentiated	0	0	1	0	-1	0	0	0	0	0	0	0	-1	0	0	NA	NA	-1	-1	-1	0	0	1	0	0	-1	0	-1	1	0	0	1	1	0	1	0	0
HNSC	Discovery	C3N-01944	HNSC.C3N-01944	pink	yes	yes	yes	yes	yes	s5	---	G3 Poorly differentiated	0	0	0	0	0	0	0	0	0	0	0	0	0	0	0	NA	NA	0	0	0	0	0	0	0	0	0	0	0	0	0	0	0	0	0	0	0	0
HNSC	Discovery	C3N-01945	HNSC.C3N-01945	pink	yes	yes	yes	yes	yes	s6	---	G2 Moderately differentiated	0	0	0	0	0	0	0	0	0	0	0	0	0	0	0	NA	NA	0	0	0	0	0	0	0	0	0	0	0	0	0	0	0	0	0	1	0	0
HNSC	Discovery	C3N-01946	HNSC.C3N-01946	pink	yes	yes	yes	yes	yes	s2	---	G2 Moderately differentiated	-1	0	0	0	0	0	0	0	-1	0	0	0	0	0	0	NA	NA	0	1	0	0	0	0	0	-1	0	0	0	1	0	0	1	0	0	1	0	0
HNSC	Discovery	C3N-01948	HNSC.C3N-01948	pink	yes	yes	yes	yes	yes	s2	---	G2 Moderately differentiated	0	0	0	0	0	0	0	0	0	0	0	0	0	0	0	NA	NA	0	0	0	0	0	0	0	0	0	0	0	0	0	0	0	0	0	0	0	0
HNSC	Discovery	C3N-02275	HNSC.C3N-02275	pink	yes	yes	yes	yes	yes	s8	---	G2 Moderately differentiated	1	0	0	0	0	0	0	0	1	0	0	0	0	0	0	NA	NA	0	0	0	0	0	0	0	1	0	0	0	1	0	0	1	0	0	1	0	0
HNSC	Discovery	C3N-02279	HNSC.C3N-02279	pink	yes	yes	yes	yes	yes	s8	---	G2 Moderately differentiated	-1	0	0	0	0	0	0	0	-1	0	0	0	0	-1	0	NA	NA	0	0	0	0	0	0	0	-1	0	0	0	0	0	0	0	0	0	1	0	0
HNSC	Discovery	C3N-01858	HNSC.C3N-01858	pink	yes	yes	yes	yes	yes	s10	---	G2 Moderately differentiated	-1	0	0	0	0	0	0	0	-1	0	0	0	-1	0	0	NA	NA	0	0	0	0	0	0	0	-1	0	0	0	0	0	0	0	0	0	0	0	0
HNSC	Discovery	C3N-01859	HNSC.C3N-01859	pink	yes	yes	yes	yes	yes	s10	---	G2 Moderately differentiated	-1	-1	0	0	0	0	1	0	-1	-1	0	-1	0	0	0	NA	NA	0	-1	0	1	-1	1	-1	-1	0	-1	1	-1	-1	0	-2	0	-1	2	-2	1
HNSC	Discovery	C3L-00977	HNSC.C3L-00977	pink	yes	yes	yes	yes	yes	s2	---	G1 Well differentiated	-1	0	0	0	0	0	0	0	-1	0	0	0	0	0	0	NA	NA	0	-1	0	0	0	0	0	-1	0	0	0	0	0	0	0	0	0	0	0	0
HNSC	Discovery	C3L-00994	HNSC.C3L-00994	pink	yes	yes	yes	yes	yes	s6	---	G2 Moderately differentiated	0	0	0	0	0	0	0	0	0	0	0	0	0	0	0	NA	NA	0	0	0	0	0	0	0	0	0	0	0	0	0	0	0	0	0	0	0	0
HNSC	Discovery	C3L-00995	HNSC.C3L-00995	pink	yes	yes	yes	yes	yes	s6	---	G1 Well differentiated	0	0	0	0	0	0	0	0	0	0	0	0	0	0	0	NA	NA	0	0	0	0	0	0	0	0	0	0	0	0	0	0	0	0	0	0	0	0
HNSC	Discovery	C3N-02333	HNSC.C3N-02333	pink	yes	yes	yes	yes	yes	s2	---	G2 Moderately differentiated	0	0	-1	0	0	0	0	0	0	0	0	0	0	0	0	NA	NA	0	0	0	0	0	0	0	0	0	0	0	0	0	0	0	0	0	0	0	0
HNSC	Discovery	C3N-02700	HNSC.C3N-02700	pink	yes	yes	yes	yes	yes	s2	---	G1 Well differentiated	-1	1	0	0	0	0	0	0	-1	-1	0	0	-1	0	0	NA	NA	0	0	-1	0	0	0	0	-1	0	0	0	0	0	0	1	-1	-1	0	0	0
HNSC	Discovery	C3N-02714	HNSC.C3N-02714	pink	yes	yes	yes	yes	yes	s6	---	G2 Moderately differentiated	-1	0	0	0	0	0	0	0	-1	0	0	0	0	-1	0	NA	NA	0	0	0	0	0	0	0	-1	0	0	0	1	0	0	1	0	0	0	0	0
HNSC	Discovery	C3N-02716	HNSC.C3N-02716	pink	yes	yes	yes	yes	yes	s6	---	G1 Well differentiated	0	0	0	0	0	0	0	0	0	0	0	0	0	0	0	NA	NA	0	0	0	0	0	0	0	0	0	0	0	0	0	0	0	0	0	0	0	0
HNSC	Discovery	C3N-02727	HNSC.C3N-02727	pink	yes	yes	yes	yes	yes	s6	---	G2 Moderately differentiated	0	0	0	0	0	0	0	0	0	0	0	0	0	0	0	NA	NA	0	0	0	0	0	0	0	0	0	0	0	0	0	0	0	0	0	1	0	0
HNSC	Discovery	C3N-02925	HNSC.C3N-02925	pink	yes	yes	yes	yes	yes	s8	---	G2 Moderately differentiated	0	0	0	0	0	0	0	0	0	0	0	0	0	0	0	NA	NA	0	0	0	0	0	0	0	0	0	0	0	0	0	0	0	0	0	0	0	0
HNSC	Discovery	C3N-02713	HNSC.C3N-02713	pink	yes	yes	yes	yes	yes	s10	---	G3 Poorly differentiated	-1	0	-1	1	1	1	1	1	0	-1	1	-1	-1	1	1	NA	NA	-1	0	1	1	0	1	-1	-1	-1	0	1	1	-1	1	1	1	-1	1	-1	1
HNSC	Discovery	C3N-03488	HNSC.C3N-03488	pink	yes	yes	yes	yes	yes	s7	---	G2 Moderately differentiated	-1	1	0	0	1	0	0	0	-1	0	0	0	0	1	1	NA	NA	0	-1	1	0	-1	1	0	-1	0	0	1	1	0	1	2	0	0	2	-1	0
HNSC	Discovery	C3N-03226	HNSC.C3N-03226	pink	yes	yes	yes	yes	yes	s2	---	G2 Moderately differentiated	0	0	0	0	0	0	0	0	0	0	0	0	0	0	0	NA	NA	0	0	0	0	0	0	0	0	0	0	0	0	0	0	0	0	0	0	0	0
HNSC	Discovery	C3N-03612	HNSC.C3N-03612	pink	yes	yes	yes	yes	yes	s10	---	G2 Moderately differentiated	0	0	0	0	0	0	0	0	0	0	0	0	0	0	0	NA	NA	0	0	0	0	0	0	0	0	0	0	0	0	0	0	0	0	0	0	0	0
HNSC	Discovery	C3N-03487	HNSC.C3N-03487	pink	yes	yes	yes	yes	yes	s5	---	G2 Moderately differentiated	-1	0	0	0	0	0	0	0	0	0	0	0	0	0	0	NA	NA	0	0	0	0	0	0	1	-1	0	0	0	-1	1	0	-1	0	0	1	0	0
HNSC	Discovery	C3N-03490	HNSC.C3N-03490	pink	yes	yes	yes	yes	yes	s4	---	G2 Moderately differentiated	0	1	0	0	2	0	0	0	0	0	1	1	0	1	1	NA	NA	0	1	0	0	0	1	0	0	0	1	2	1	-1	1	1	0	1	2	0	0
HNSC	Discovery	C3N-03619	HNSC.C3N-03619	pink	yes	yes	yes	yes	yes	s8	---	G2 Moderately differentiated	-1	0	0	0	0	0	-1	0	-1	0	0	0	0	0	0	NA	NA	1	-1	0	-1	0	2	-1	-1	0	0	0	1	-1	0	0	0	0	0	0	-1
HNSC	Discovery	C3N-03620	HNSC.C3N-03620	pink	yes	yes	yes	yes	yes	s6	---	G2 Moderately differentiated	0	0	0	0	0	0	0	0	0	0	0	0	0	0	0	NA	NA	0	0	0	0	0	0	0	0	0	0	0	0	0	0	0	0	0	0	0	0
HNSC	Discovery	C3N-03664	HNSC.C3N-03664	pink	yes	yes	yes	yes	yes	s2	---	G2 Moderately differentiated	-1	0	0	-1	1	0	1	0	-1	0	-1	0	-1	-1	0	NA	NA	1	-1	0	1	1	1	-1	-1	1	0	1	1	-1	0	-1	0	0	0	0	1
HNSC	Discovery	C3L-01138	HNSC.C3L-01138	pink	yes	yes	yes	yes	yes	s3	---	G1 Well differentiated	-1	0	0	0	0	0	-1	0	-1	-1	0	1	0	0	0	NA	NA	-1	-1	0	-1	0	2	0	-1	-1	0	0	1	0	1	1	0	-1	1	0	-1
HNSC	Discovery	C3L-01237	HNSC.C3L-01237	pink	yes	yes	yes	yes	yes	s6	---	G2 Moderately differentiated	-1	0	-1	-1	0	1	0	1	-1	-1	-1	-1	-1	-1	1	NA	NA	1	0	-1	0	-1	0	1	-1	1	0	0	1	1	1	1	-1	1	1	-1	0
HNSC	Discovery	C3L-03378	HNSC.C3L-03378	pink	yes	yes	yes	yes	yes	s10	---	G2 Moderately differentiated	-1	-1	-1	0	1	0	0	0	-1	-1	0	-1	-1	1	1	NA	NA	0	-1	0	0	0	0	-1	-1	0	-1	2	0	-1	1	0	0	-1	1	-2	0
HNSC	Discovery	C3L-02621	HNSC.C3L-02621	pink	yes	yes	yes	yes	yes	s8	---	G3 Poorly differentiated	0	0	0	0	0	0	0	0	0	0	0	0	0	0	0	NA	NA	0	0	0	0	0	0	0	0	0	0	0	0	0	0	0	0	0	0	0	0
HNSC	Discovery	C3N-02730	HNSC.C3N-02730	pink	yes	yes	yes	yes	yes	s2	---	G2 Moderately differentiated	0	0	0	0	0	0	0	0	0	0	0	0	0	0	0	NA	NA	0	0	0	0	0	0	0	0	0	0	0	0	0	0	0	0	0	0	0	0
HNSC	Discovery	C3N-03933	HNSC.C3N-03933	pink	yes	yes	yes	yes	yes	s2	---	G2 Moderately differentiated	0	0	0	0	0	0	0	0	0	0	0	0	0	0	0	NA	NA	0	0	0	1	0	1	0	0	0	0	0	1	0	0	0	0	0	1	0	0
HNSC	Discovery	C3N-03888	HNSC.C3N-03888	pink	yes	yes	yes	yes	yes	s4	---	G2 Moderately differentiated	-1	-1	1	0	0	0	0	0	-1	0	0	0	0	0	0	NA	NA	0	1	0	0	0	-1	-1	-1	0	0	0	2	-1	0	0	0	0	1	0	0
HNSC	Discovery	C3N-03889	HNSC.C3N-03889	pink	yes	yes	yes	yes	yes	s8	---	G2 Moderately differentiated	0	0	0	0	0	0	0	0	0	0	0	0	0	0	0	NA	NA	0	0	0	0	0	0	0	0	0	0	0	0	0	0	0	0	0	0	0	0
HNSC	Discovery	C3N-03928	HNSC.C3N-03928	pink	yes	yes	yes	yes	yes	s2	---	G1 Well differentiated	0	0	0	0	0	0	0	0	0	0	0	0	0	0	0	NA	NA	0	0	0	0	0	0	0	0	0	0	0	0	0	0	0	0	0	0	0	0
HNSC	Discovery	C3N-04152	HNSC.C3N-04152	pink	yes	yes	yes	yes	yes	s10	---	G2 Moderately differentiated	-1	0	0	0	0	0	-1	0	-1	0	0	0	0	0	1	NA	NA	-1	-1	0	-1	0	1	-1	-1	-1	0	0	2	-1	1	0	0	0	2	0	-1
HNSC	Discovery	C3N-01947	HNSC.C3N-01947	pink	yes	yes	yes	yes	yes	s6	---	G2 Moderately differentiated	-1	-1	0	0	-1	0	0	0	-1	0	0	0	-1	0	0	NA	NA	0	0	-1	0	0	0	0	-1	0	0	0	1	0	0	1	-1	0	1	0	0
HNSC	Discovery	C3N-03011	HNSC.C3N-03011	pink	yes	yes	yes	yes	yes	s10	---	G3 Poorly differentiated	-1	-1	-1	0	0	0	-1	0	-1	-1	0	-1	0	0	0	NA	NA	0	-1	-1	-1	0	0	-1	-1	0	0	0	-1	-1	0	-1	-1	-1	0	0	-1
HNSC	Discovery	C3N-03012	HNSC.C3N-03012	pink	yes	yes	yes	yes	yes	s2	---	G2 Moderately differentiated	-1	0	0	-1	-1	1	0	1	-1	0	0	0	0	-1	1	NA	NA	0	-1	1	-1	0	2	-1	-1	0	0	0	0	-1	1	-2	0	-1	1	-1	-1
HNSC	Discovery	C3N-03027	HNSC.C3N-03027	pink	yes	yes	yes	yes	yes	s8	---	G2 Moderately differentiated	0	0	0	0	1	0	1	0	0	0	1	0	0	1	0	NA	NA	0	0	0	1	0	1	0	0	0	0	1	0	0	0	0	0	0	2	0	1
HNSC	Discovery	C3N-03028	HNSC.C3N-03028	pink	yes	yes	yes	yes	yes	s2	---	G2 Moderately differentiated	-1	-1	0	0	-1	0	-1	0	-1	0	1	0	2	-1	-1	NA	NA	-1	-1	-1	-1	0	2	-1	-1	-1	-1	-1	1	-1	-1	0	-1	0	1	0	-1
HNSC	Discovery	C3N-03042	HNSC.C3N-03042	pink	yes	yes	yes	yes	yes	s8	---	G2 Moderately differentiated	0	0	0	-1	0	0	0	0	0	0	-1	0	0	0	0	NA	NA	-1	-1	0	0	-1	0	0	0	-1	0	1	0	0	0	0	0	0	0	0	0
HNSC	Discovery	C3N-03045	HNSC.C3N-03045	pink	yes	yes	yes	yes	yes	s10	---	G1 Well differentiated	-1	0	1	0	0	0	0	0	-1	0	0	0	0	0	0	NA	NA	0	1	0	0	0	0	-1	-1	0	0	0	0	-1	0	0	0	0	0	0	0
HNSC	Discovery	C3N-03837	HNSC.C3N-03837	pink	yes	yes	yes	yes	yes	s2	---	G1 Well differentiated	-2	0	0	0	0	0	0	0	-2	0	0	0	0	0	0	NA	NA	-2	0	0	0	0	0	0	-2	-2	0	0	0	0	0	0	0	0	0	0	0
HNSC	Discovery	C3N-03841	HNSC.C3N-03841	pink	yes	yes	yes	yes	yes	s8	---	G3 Poorly differentiated	-1	-1	-1	-1	-1	-1	-1	-1	-1	0	-1	0	-1	2	1	NA	NA	-1	-1	1	-1	0	2	0	-1	-1	-1	-1	0	0	1	-1	1	-1	1	1	-1
HNSC	Discovery	C3N-03849	HNSC.C3N-03849	pink	yes	yes	yes	yes	yes	s3	---	G1 Well differentiated	-1	0	-1	0	0	0	-1	0	-1	0	0	0	-1	1	0	NA	NA	-1	-1	-1	-1	0	0	-1	-1	-1	0	0	-1	-1	0	-1	-1	0	1	-1	-1
HNSC	Discovery	C3N-03876	HNSC.C3N-03876	pink	yes	yes	yes	yes	yes	s3	---	G1 Well differentiated	-1	1	0	0	0	0	-1	0	-1	0	0	0	-1	1	0	NA	NA	0	-1	0	-1	0	1	-1	-1	0	1	0	2	-1	0	0	0	0	1	0	-1
HNSC	Discovery	C3N-03878	HNSC.C3N-03878	pink	yes	yes	yes	yes	yes	s8	---	G1 Well differentiated	-1	0	0	0	0	0	-1	0	-1	-1	0	1	-1	0	0	NA	NA	-1	-1	-1	-1	0	1	-1	-1	-1	0	0	0	-1	1	0	-1	-1	2	0	-1
HNSC	Discovery	C3L-02651	HNSC.C3L-02651	pink	yes	yes	yes	yes	yes	s5	---	G2 Moderately differentiated	0	0	0	0	0	0	0	0	0	0	0	0	0	0	0	NA	NA	0	0	0	0	0	0	0	0	0	0	0	0	0	0	0	0	0	0	0	0
HNSC	Discovery	C3L-04354	HNSC.C3L-04354	pink	yes	yes	yes	yes	yes	s8	---	G3 Poorly differentiated	-1	0	0	0	0	0	-1	0	-1	0	0	0	0	0	0	NA	NA	0	-1	0	-1	0	1	-1	-1	0	0	1	0	-1	0	0	0	0	1	0	-1
HNSC	Discovery	C3N-02694	HNSC.C3N-02694	pink	yes	yes	yes	yes	yes	s6	---	G2 Moderately differentiated	0	0	0	0	0	0	0	0	0	0	0	0	0	0	0	NA	NA	0	0	0	0	0	0	0	0	0	0	0	0	0	0	0	0	0	0	0	0
HNSC	Discovery	C3N-02695	HNSC.C3N-02695	pink	yes	yes	yes	yes	yes	s2	---	G1 Well differentiated	-1	1	-1	0	0	0	0	0	-1	0	0	0	0	0	0	NA	NA	0	0	-1	0	0	0	0	-1	0	1	0	0	0	0	0	-1	0	0	0	0
HNSC	Discovery	C3N-03008	HNSC.C3N-03008	pink	yes	yes	yes	yes	yes	s5	---	G2 Moderately differentiated	-1	0	-1	0	-1	0	-1	0	-1	0	0	0	0	0	0	NA	NA	0	-1	0	-1	0	-1	-1	-1	-1	0	-1	0	-1	0	1	0	0	1	-1	-1
HNSC	Discovery	C3N-03009	HNSC.C3N-03009	pink	yes	yes	yes	yes	yes	s10	---	G2 Moderately differentiated	-1	0	0	0	0	1	0	1	-1	-1	0	-1	-1	1	1	NA	NA	1	0	1	0	-1	0	0	-1	1	0	0	1	0	1	1	1	-1	1	-1	0
HNSC	Discovery	C3N-03013	HNSC.C3N-03013	pink	yes	yes	yes	yes	yes	s8	---	G2 Moderately differentiated	0	0	0	0	0	0	0	0	0	0	0	0	0	0	0	NA	NA	0	0	0	0	0	0	0	0	0	0	0	0	0	0	0	0	0	0	0	0
HNSC	Discovery	C3N-03015	HNSC.C3N-03015	pink	yes	yes	yes	yes	yes	s2	---	G3 Poorly differentiated	-1	0	1	0	-1	0	-1	0	-1	0	0	0	-1	0	0	NA	NA	-1	-1	0	-1	0	1	0	-1	-1	0	0	0	0	0	0	0	0	0	0	-1
HNSC	Discovery	C3N-04273	HNSC.C3N-04273	pink	yes	yes	yes	yes	yes	s10	---	G2 Moderately differentiated	-1	-1	1	1	-1	1	1	1	-1	-1	1	-1	1	0	1	NA	NA	0	0	2	1	0	1	0	-1	0	-1	-1	0	-1	1	0	-1	-1	1	0	1
HNSC	Discovery	C3N-04275	HNSC.C3N-04275	pink	yes	yes	yes	yes	yes	s6	---	G1 Well differentiated	0	0	0	0	0	0	0	0	0	0	0	0	0	0	0	NA	NA	0	0	0	0	0	0	0	0	0	0	0	0	0	0	0	0	0	0	0	0
HNSC	Discovery	C3N-04276	HNSC.C3N-04276	pink	yes	yes	yes	yes	yes	s7	---	G2 Moderately differentiated	-1	0	1	0	-1	0	-1	0	-1	0	0	0	0	0	1	NA	NA	0	0	0	-1	0	1	0	-1	0	0	-1	-1	0	1	-1	0	0	1	0	-1
HNSC	Discovery	C3N-04277	HNSC.C3N-04277	pink	yes	yes	yes	yes	yes	s6	---	G2 Moderately differentiated	-1	0	0	-1	0	0	0	0	-1	0	0	0	-1	0	0	NA	NA	0	0	0	0	0	0	0	-1	-1	0	0	0	0	0	0	0	0	0	0	0
HNSC	Discovery	C3N-04278	HNSC.C3N-04278	pink	yes	yes	yes	yes	yes	s10	---	G2 Moderately differentiated	0	0	0	-1	0	1	1	1	0	-1	-2	-1	0	1	1	NA	NA	0	1	1	1	0	0	-1	0	0	1	0	-1	-1	1	-1	1	-1	2	0	1
HNSC	Discovery	C3N-04279	HNSC.C3N-04279	pink	yes	yes	yes	yes	yes	s10	---	G2 Moderately differentiated	-1	0	0	0	1	0	-1	0	-1	0	0	0	0	0	0	NA	NA	0	-1	0	-1	0	1	0	-1	0	0	1	0	0	0	0	0	0	1	0	-1
HNSC	Discovery	C3N-03781	HNSC.C3N-03781	pink	yes	yes	yes	yes	yes	s6	---	G2 Moderately differentiated	-1	1	-1	0	-1	0	-1	0	-1	1	0	1	-1	0	0	NA	NA	-1	0	-1	-1	0	-1	0	-1	-1	1	-1	0	0	0	0	-1	1	1	0	-1
HNSC	Discovery	C3N-04280	HNSC.C3N-04280	pink	yes	yes	yes	yes	yes	s2	---	G1 Well differentiated	0	0	0	0	0	0	0	0	0	0	0	0	0	1	0	NA	NA	0	0	0	0	1	0	0	0	0	0	0	0	0	0	0	0	0	0	0	0
HNSC	Discovery	C3N-03782	HNSC.C3N-03782	pink	yes	yes	yes	yes	yes	s7	---	G1 Well differentiated	-1	0	-1	0	1	0	1	0	-1	0	0	0	-1	1	0	NA	NA	0	1	0	1	0	1	-1	-1	0	0	1	1	-1	0	1	0	0	1	0	1
HNSC	Discovery	C3N-03785	HNSC.C3N-03785	pink	yes	yes	yes	yes	yes	s10	---	G2 Moderately differentiated	0	-1	-1	0	-1	-1	0	-1	0	-1	0	1	0	-1	1	NA	NA	0	0	-1	0	0	1	0	0	-1	-1	0	0	0	1	1	0	1	1	0	0
HNSC	Discovery	C3N-03783	HNSC.C3N-03783	pink	yes	yes	yes	yes	yes	s5	---	G1 Well differentiated	0	0	0	0	0	0	0	0	0	0	0	0	0	1	1	NA	NA	0	0	0	0	0	1	0	0	0	0	0	1	0	1	1	0	0	1	0	0
HNSC	Discovery	C3N-03433	HNSC.C3N-03433	pink	yes	yes	yes	yes	yes	s3	---	G2 Moderately differentiated	-2	0	0	0	0	-1	-1	-1	-1	-1	0	1	-1	0	1	NA	NA	0	-2	1	0	-1	1	-1	-1	0	-1	0	1	-1	0	1	1	-1	0	-1	0
HNSC	Discovery	C3N-03456	HNSC.C3N-03456	pink	yes	yes	yes	yes	yes	s7	---	G2 Moderately differentiated	-1	0	0	0	-1	0	0	0	-1	-1	0	2	-1	1	0	NA	NA	0	-1	1	0	0	0	-1	-1	0	0	-1	0	-1	0	0	0	-1	1	-1	0
HNSC	Discovery	C3N-03457	HNSC.C3N-03457	pink	yes	yes	yes	yes	yes	s8	---	G2 Moderately differentiated	0	0	-1	0	1	0	0	0	0	0	0	0	0	1	0	NA	NA	0	-1	0	0	0	0	0	0	0	-1	1	-1	0	0	-1	0	0	0	0	0
HNSC	Discovery	C3N-03458	HNSC.C3N-03458	pink	yes	yes	yes	yes	yes	s3	---	G1 Well differentiated	-1	0	-1	0	-1	0	0	0	-1	0	0	0	0	0	0	NA	NA	0	0	0	0	0	0	0	-1	0	0	-1	0	0	1	0	0	0	1	-1	0
HNSC	Discovery	C3L-04844	HNSC.C3L-04844	pink	yes	yes	yes	yes	yes	s3	---	G2 Moderately differentiated	-1	0	1	0	0	1	-2	1	-1	0	0	0	0	1	0	NA	NA	1	-1	1	-2	-1	1	-1	-1	1	0	0	1	-1	0	1	-1	0	1	1	-2
HNSC	Discovery	C3L-04849	HNSC.C3L-04849	pink	yes	yes	yes	yes	yes	s3	---	G2 Moderately differentiated	-1	0	0	-1	0	0	-1	0	-1	0	-1	0	0	0	0	NA	NA	0	-1	0	-1	-1	0	-1	-1	0	0	0	0	-1	0	0	0	0	1	0	-1
HNSC	Discovery	C3L-04791	HNSC.C3L-04791	pink	yes	yes	yes	yes	yes	s7	---	G2 Moderately differentiated	-1	0	1	-1	0	0	0	0	-1	0	1	0	0	0	0	NA	NA	0	1	0	0	0	0	0	-1	0	-1	0	0	0	0	0	0	2	1	0	0
HNSC	Discovery	C3L-04025	HNSC.C3L-04025	pink	yes	yes	yes	yes	yes	s6	---	G2 Moderately differentiated	0	0	0	0	0	0	0	0	0	0	0	0	0	0	0	NA	NA	0	0	0	0	0	0	0	0	0	0	0	0	0	0	0	0	0	0	0	0
HNSC	Discovery	C3N-04611	HNSC.C3N-04611	pink	yes	yes	yes	yes	yes	s6	---	G2 Moderately differentiated	0	0	0	0	0	0	0	0	0	0	0	0	0	0	0	NA	NA	0	0	0	0	0	0	0	0	0	0	0	0	0	0	0	0	0	0	0	0
PRAD	---	CPCG0100	PRAD.CPCG0100	royalblue4	yes	no	no	yes	no	s4	---	4+5	NA	NA	NA	NA	NA	NA	NA	NA	NA	NA	NA	NA	NA	NA	NA	NA	NA	NA	NA	NA	NA	NA	NA	NA	NA	NA	NA	NA	NA	NA	NA	NA	NA	NA	NA	NA	NA
PRAD	---	CPCG0102	PRAD.CPCG0102	royalblue4	yes	no	yes	yes	yes	s6	---	4+3	0	0	2	0	0	0	0	0	0	0	0	0	0	0	0	NA	NA	0	0	0	0	0	0	0	0	0	0	0	0	0	0	0	0	0	0	-2	0
PRAD	---	CPCG0103	PRAD.CPCG0103	royalblue4	yes	no	no	yes	no	s6	---	3+4	NA	NA	NA	NA	NA	NA	NA	NA	NA	NA	NA	NA	NA	NA	NA	NA	NA	NA	NA	NA	NA	NA	NA	NA	NA	NA	NA	NA	NA	NA	NA	NA	NA	NA	NA	NA	NA
PRAD	---	CPCG0182	PRAD.CPCG0182	royalblue4	yes	no	yes	no	yes	s4	---	4+3	0	0	0	0	0	0	0	0	0	0	0	0	0	0	0	NA	NA	0	0	0	0	0	0	0	0	0	0	0	0	0	0	0	0	0	0	-2	0
PRAD	---	CPCG0183	PRAD.CPCG0183	royalblue4	yes	no	yes	yes	yes	s4	---	4+3	0	0	2	0	0	0	0	0	0	0	0	0	0	0	0	NA	NA	0	0	0	0	0	0	0	0	1	0	0	0	0	0	0	0	0	0	0	0
PRAD	---	CPCG0184	PRAD.CPCG0184	royalblue4	yes	no	yes	yes	yes	s7	---	4+3	0	1	2	1	0	0	1	0	1	0	1	0	0	0	0	NA	NA	0	0	0	1	0	1	0	0	-1	1	0	1	0	0	1	0	0	0	-2	1
PRAD	---	CPCG0185	PRAD.CPCG0185	royalblue4	yes	no	yes	no	yes	s4	---	3+4	0	0	2	0	0	0	0	0	0	0	0	0	0	0	0	NA	NA	0	0	0	0	0	0	0	0	0	0	0	0	0	0	0	0	0	0	-2	0
PRAD	---	CPCG0190	PRAD.CPCG0190	royalblue4	yes	no	yes	no	yes	s7	---	3+4	0	0	0	0	0	0	0	0	0	0	0	0	0	0	0	NA	NA	0	0	0	0	0	0	0	0	0	0	0	0	0	0	0	0	0	0	-1	0
PRAD	---	CPCG0191	PRAD.CPCG0191	royalblue4	yes	no	yes	yes	yes	s4	---	4+3	0	0	0	0	-1	0	0	0	0	0	0	0	0	0	0	NA	NA	0	0	0	0	0	0	0	0	0	0	-1	0	0	0	0	0	0	0	-2	0
PRAD	---	CPCG0196	PRAD.CPCG0196	royalblue4	yes	no	yes	yes	yes	s6	---	4+3	0	0	0	0	0	-1	0	-1	0	0	0	0	0	0	0	NA	NA	0	0	0	0	0	0	0	0	0	0	0	0	0	0	0	0	0	-1	-1	0
PRAD	---	CPCG0232	PRAD.CPCG0232	royalblue4	yes	no	yes	no	yes	s7	---	3+4	0	0	2	0	0	0	0	0	0	0	0	0	0	0	0	NA	NA	0	0	0	0	0	0	0	0	0	0	0	0	0	0	-1	0	0	0	-2	0
PRAD	---	CPCG0233	PRAD.CPCG0233	royalblue4	yes	no	yes	no	yes	s7	---	4+3	0	0	2	0	0	0	0	0	0	0	0	0	0	-1	0	NA	NA	0	0	0	0	0	0	0	0	0	0	0	0	0	0	0	0	0	1	0	0
PRAD	---	CPCG0235	PRAD.CPCG0235	royalblue4	yes	no	no	no	no	s4	---	4+4	NA	NA	NA	NA	NA	NA	NA	NA	NA	NA	NA	NA	NA	NA	NA	NA	NA	NA	NA	NA	NA	NA	NA	NA	NA	NA	NA	NA	NA	NA	NA	NA	NA	NA	NA	NA	NA
PRAD	---	CPCG0236	PRAD.CPCG0236	royalblue4	yes	no	yes	yes	yes	s7	---	4+3	0	0	0	0	0	0	1	0	0	0	0	0	0	0	0	NA	NA	0	0	0	0	0	0	0	0	0	0	-1	0	0	0	0	0	0	0	0	0
PRAD	---	CPCG0238	PRAD.CPCG0238	royalblue4	yes	no	yes	no	yes	s6	---	3+4	0	0	2	0	0	0	0	0	0	0	0	0	0	0	0	NA	NA	0	0	0	0	0	0	0	0	0	0	-1	0	0	0	0	0	0	0	-2	0
PRAD	---	CPCG0241	PRAD.CPCG0241	royalblue4	yes	no	yes	yes	yes	s7	---	3+4	0	0	2	0	0	0	0	0	0	0	0	0	0	0	0	NA	NA	0	0	0	0	0	0	0	0	0	0	0	0	0	0	0	0	0	1	-2	0
PRAD	---	CPCG0242	PRAD.CPCG0242	royalblue4	yes	no	yes	no	yes	s7	---	4+3	0	0	2	0	0	0	0	0	0	0	0	0	0	0	0	NA	NA	0	0	0	0	0	0	0	0	0	0	0	0	0	0	0	0	0	0	-2	0
PRAD	---	CPCG0246	PRAD.CPCG0246	royalblue4	yes	no	yes	yes	yes	s7	---	3+3	0	0	2	0	0	0	0	0	0	0	0	0	0	0	0	NA	NA	0	0	0	0	0	0	0	0	0	0	0	0	0	0	0	0	0	0	0	0
PRAD	---	CPCG0248	PRAD.CPCG0248	royalblue4	yes	no	yes	yes	yes	s9	---	3+4	0	0	2	0	0	0	0	0	0	0	0	0	0	0	0	NA	NA	0	0	0	0	0	0	0	0	0	0	0	0	0	-1	0	0	0	0	-2	0
PRAD	---	CPCG0249	PRAD.CPCG0249	royalblue4	yes	no	yes	yes	yes	s7	---	3+4	0	0	0	0	0	0	0	0	0	0	0	0	0	0	0	NA	NA	0	0	0	0	0	0	0	0	0	0	0	0	0	0	0	0	0	0	0	0
PRAD	---	CPCG0250	PRAD.CPCG0250	royalblue4	yes	no	yes	yes	yes	s7	---	3+3	0	0	2	0	0	0	0	0	0	0	0	0	0	0	0	NA	NA	0	0	0	0	0	0	0	0	0	0	0	0	0	0	0	0	0	0	0	0
PRAD	---	CPCG0251	PRAD.CPCG0251	royalblue4	yes	no	yes	yes	yes	s7	---	3+4	0	1	2	0	1	1	0	1	0	1	0	1	2	0	0	NA	NA	1	0	1	0	0	0	0	0	1	1	1	0	0	0	0	1	1	1	0	0
PRAD	---	CPCG0255	PRAD.CPCG0255	royalblue4	yes	no	yes	yes	yes	s4	---	3+3	0	0	0	0	0	0	0	0	0	0	0	0	0	0	0	NA	NA	0	0	0	0	0	0	0	0	0	0	0	0	0	0	0	0	0	0	0	0
PRAD	---	CPCG0256	PRAD.CPCG0256	royalblue4	yes	no	yes	yes	yes	s6	---	3+4	0	0	2	0	0	-1	0	-1	0	0	0	0	0	0	0	NA	NA	0	0	0	0	0	0	0	0	0	0	0	0	0	0	0	0	0	0	-2	0
PRAD	---	CPCG0258	PRAD.CPCG0258	royalblue4	yes	no	yes	yes	yes	s9	---	3+3	0	0	2	0	0	0	0	0	0	0	0	0	0	0	0	NA	NA	0	0	0	0	0	0	0	0	0	0	0	0	0	0	0	0	0	0	0	0
PRAD	---	CPCG0259	PRAD.CPCG0259	royalblue4	yes	no	yes	yes	yes	s7	---	3+3	0	0	2	0	0	0	0	0	0	0	0	0	0	0	0	NA	NA	0	0	0	0	0	0	0	0	0	0	0	0	0	0	0	0	0	0	0	0
PRAD	---	CPCG0262	PRAD.CPCG0262	royalblue4	yes	no	yes	yes	yes	s9	---	3+4	0	0	2	0	0	0	0	0	0	0	0	0	0	0	0	NA	NA	0	0	0	0	0	0	0	0	0	0	0	0	0	0	0	0	0	0	0	0
PRAD	---	CPCG0263	PRAD.CPCG0263	royalblue4	yes	no	yes	yes	yes	s4	---	3+3	1	0	0	0	0	0	0	0	0	0	0	0	0	0	0	NA	NA	0	0	0	0	0	0	0	0	0	0	0	0	0	0	0	0	0	-1	-1	0
PRAD	---	CPCG0265	PRAD.CPCG0265	royalblue4	yes	no	yes	yes	yes	s9	---	3+3	0	0	2	0	0	0	0	0	0	0	0	0	0	-1	0	NA	NA	0	0	0	0	0	0	0	0	0	0	0	0	0	0	0	0	0	0	0	0
PRAD	---	CPCG0266	PRAD.CPCG0266	royalblue4	yes	no	yes	yes	yes	s7	---	3+4	0	0	2	0	0	0	0	0	0	0	0	0	0	-1	0	NA	NA	0	0	0	0	0	0	0	0	0	0	0	0	0	0	0	0	-1	0	-1	0
PRAD	---	CPCG0267	PRAD.CPCG0267	royalblue4	yes	no	yes	yes	yes	s4	---	3+4	0	0	0	0	0	0	0	0	-1	0	0	0	0	0	0	NA	NA	0	0	0	0	0	0	0	0	0	0	0	0	0	0	0	0	0	0	0	0
PRAD	---	CPCG0268	PRAD.CPCG0268	royalblue4	yes	no	yes	no	yes	s7	---	3+3	0	0	2	0	0	0	0	0	0	0	0	0	0	0	0	NA	NA	0	0	0	0	0	0	0	0	0	0	0	0	0	0	0	0	0	0	0	0
PRAD	---	CPCG0269	PRAD.CPCG0269	royalblue4	yes	no	yes	yes	yes	s4	---	3+3	0	0	0	0	0	0	0	0	0	0	0	0	0	0	0	NA	NA	0	0	0	0	0	0	0	0	0	0	0	0	0	0	0	0	0	0	0	0
PRAD	---	CPCG0324	PRAD.CPCG0324	royalblue4	yes	no	yes	yes	yes	s7	---	3+4	0	0	2	0	0	0	0	0	0	0	0	0	0	0	0	NA	NA	-1	0	0	0	0	0	0	0	0	0	0	0	0	0	0	0	0	0	-1	0
PRAD	---	CPCG0331	PRAD.CPCG0331	royalblue4	yes	no	yes	yes	yes	s4	---	3+4	0	0	0	0	0	0	0	0	0	0	0	0	0	0	0	NA	NA	0	0	0	0	0	0	0	0	0	0	0	0	0	0	0	0	0	0	-1	0
PRAD	---	CPCG0333	PRAD.CPCG0333	royalblue4	yes	no	no	yes	no	s4	---	4+3	NA	NA	NA	NA	NA	NA	NA	NA	NA	NA	NA	NA	NA	NA	NA	NA	NA	NA	NA	NA	NA	NA	NA	NA	NA	NA	NA	NA	NA	NA	NA	NA	NA	NA	NA	NA	NA
PRAD	---	CPCG0334	PRAD.CPCG0334	royalblue4	yes	no	yes	yes	yes	s4	---	3+4	0	0	0	0	0	0	0	0	0	0	0	0	0	0	0	NA	NA	0	0	0	0	0	0	0	0	0	0	0	0	-1	0	0	0	0	0	0	0
PRAD	---	CPCG0335	PRAD.CPCG0335	royalblue4	yes	no	no	yes	no	s7	---	4+4	NA	NA	NA	NA	NA	NA	NA	NA	NA	NA	NA	NA	NA	NA	NA	NA	NA	NA	NA	NA	NA	NA	NA	NA	NA	NA	NA	NA	NA	NA	NA	NA	NA	NA	NA	NA	NA
PRAD	---	CPCG0336	PRAD.CPCG0336	royalblue4	yes	no	yes	yes	yes	s4	---	3+3	0	0	2	0	0	0	0	0	0	0	0	0	0	0	0	NA	NA	-1	0	0	0	0	-1	0	0	0	0	0	0	0	0	0	0	0	0	0	0
PRAD	---	CPCG0339	PRAD.CPCG0339	royalblue4	yes	no	yes	yes	yes	s4	---	3+4	0	0	0	0	0	0	0	0	0	0	0	0	0	0	0	NA	NA	0	0	0	0	0	0	0	0	0	0	0	0	0	0	0	0	0	0	0	0
PRAD	---	CPCG0340	PRAD.CPCG0340	royalblue4	yes	no	yes	yes	yes	s4	---	3+4	0	0	2	0	0	0	0	0	0	0	0	0	0	0	0	NA	NA	0	0	0	0	0	0	0	0	0	0	0	0	0	0	0	0	0	0	-1	0
PRAD	---	CPCG0341	PRAD.CPCG0341	royalblue4	yes	no	yes	yes	yes	s7	---	4+3	0	0	0	0	0	0	0	0	0	0	0	0	0	0	0	NA	NA	0	0	0	0	0	0	0	0	0	0	0	0	0	0	0	0	0	0	0	0
PRAD	---	CPCG0342	PRAD.CPCG0342	royalblue4	yes	no	yes	yes	yes	s4	---	4+3	0	0	0	0	0	0	0	0	0	0	0	0	0	0	0	NA	NA	-1	0	0	-1	0	0	0	0	0	0	0	0	0	0	0	0	0	0	-2	0
PRAD	---	CPCG0344	PRAD.CPCG0344	royalblue4	yes	no	yes	yes	yes	s7	---	3+3	0	0	2	0	0	0	0	0	0	0	0	0	0	0	0	NA	NA	0	0	0	0	0	0	0	0	0	0	0	0	0	0	0	0	0	0	0	0
PRAD	---	CPCG0345	PRAD.CPCG0345	royalblue4	yes	no	yes	yes	yes	s4	---	3+4	0	0	2	0	0	0	1	0	0	0	0	0	0	1	0	NA	NA	0	0	0	1	1	1	0	0	0	0	0	0	0	0	0	0	0	0	0	1
PRAD	---	CPCG0346	PRAD.CPCG0346	royalblue4	yes	no	yes	yes	yes	s9	---	3+4	0	0	0	0	0	0	0	0	0	0	0	0	0	0	0	NA	NA	0	0	0	0	0	0	0	0	0	0	0	0	0	0	0	0	0	0	-1	0
PRAD	---	CPCG0348	PRAD.CPCG0348	royalblue4	yes	no	yes	yes	yes	s9	---	3+4	0	0	2	0	0	0	0	0	0	0	0	0	0	0	0	NA	NA	-1	0	0	0	0	0	0	0	0	0	0	0	0	0	0	0	0	0	0	0
PRAD	---	CPCG0361	PRAD.CPCG0361	royalblue4	yes	no	yes	yes	yes	s6	---	3+4	0	0	0	0	0	0	0	0	0	0	0	0	0	0	0	NA	NA	0	0	0	0	0	0	0	0	0	0	0	0	0	0	0	0	0	0	0	0
PRAD	---	CPCG0365	PRAD.CPCG0365	royalblue4	yes	no	yes	yes	yes	s4	---	3+3	0	0	0	0	0	0	0	0	0	0	0	0	0	0	0	NA	NA	0	0	0	0	0	0	0	0	0	0	0	0	0	0	0	0	0	0	0	0
PRAD	---	CPCG0366	PRAD.CPCG0366	royalblue4	yes	no	yes	yes	yes	s9	---	3+4	0	0	0	0	0	0	0	0	0	0	0	0	0	0	0	NA	NA	0	0	0	0	0	0	0	0	0	0	0	0	0	0	0	0	0	0	0	0
PRAD	---	CPCG0388	PRAD.CPCG0388	royalblue4	yes	no	yes	yes	yes	s4	---	3+4	0	0	0	0	0	0	0	0	0	0	0	0	0	0	0	NA	NA	0	0	0	0	0	0	0	0	0	0	0	1	0	0	0	0	0	0	0	0
PRAD	---	CPCG0392	PRAD.CPCG0392	royalblue4	yes	no	yes	yes	yes	s7	---	3+4	0	0	2	0	0	0	0	0	0	-1	0	0	0	-1	0	NA	NA	-1	0	0	0	0	0	0	0	0	0	0	0	-1	0	0	-1	0	0	-1	0
PRAD	---	CPCG0394	PRAD.CPCG0394	royalblue4	yes	no	no	yes	no	s4	---	4+3	NA	NA	NA	NA	NA	NA	NA	NA	NA	NA	NA	NA	NA	NA	NA	NA	NA	NA	NA	NA	NA	NA	NA	NA	NA	NA	NA	NA	NA	NA	NA	NA	NA	NA	NA	NA	NA
PRAD	---	CPCG0395	PRAD.CPCG0395	royalblue4	yes	no	no	yes	no	s4	---	3+4	NA	NA	NA	NA	NA	NA	NA	NA	NA	NA	NA	NA	NA	NA	NA	NA	NA	NA	NA	NA	NA	NA	NA	NA	NA	NA	NA	NA	NA	NA	NA	NA	NA	NA	NA	NA	NA
PRAD	---	CPCG0396	PRAD.CPCG0396	royalblue4	yes	no	no	yes	no	s4	---	3+4	NA	NA	NA	NA	NA	NA	NA	NA	NA	NA	NA	NA	NA	NA	NA	NA	NA	NA	NA	NA	NA	NA	NA	NA	NA	NA	NA	NA	NA	NA	NA	NA	NA	NA	NA	NA	NA
PRAD	---	CPCG0397	PRAD.CPCG0397	royalblue4	yes	no	no	yes	no	s6	---	3+4	NA	NA	NA	NA	NA	NA	NA	NA	NA	NA	NA	NA	NA	NA	NA	NA	NA	NA	NA	NA	NA	NA	NA	NA	NA	NA	NA	NA	NA	NA	NA	NA	NA	NA	NA	NA	NA
PRAD	---	CPCG0398	PRAD.CPCG0398	royalblue4	yes	no	no	yes	no	s6	---	3+4	NA	NA	NA	NA	NA	NA	NA	NA	NA	NA	NA	NA	NA	NA	NA	NA	NA	NA	NA	NA	NA	NA	NA	NA	NA	NA	NA	NA	NA	NA	NA	NA	NA	NA	NA	NA	NA
PRAD	---	CPCG0406	PRAD.CPCG0406	royalblue4	yes	no	no	yes	no	s4	---	3+4	NA	NA	NA	NA	NA	NA	NA	NA	NA	NA	NA	NA	NA	NA	NA	NA	NA	NA	NA	NA	NA	NA	NA	NA	NA	NA	NA	NA	NA	NA	NA	NA	NA	NA	NA	NA	NA
PRAD	---	CPCG0434	PRAD.CPCG0434	royalblue4	yes	no	no	yes	no	s6	---	3+4	NA	NA	NA	NA	NA	NA	NA	NA	NA	NA	NA	NA	NA	NA	NA	NA	NA	NA	NA	NA	NA	NA	NA	NA	NA	NA	NA	NA	NA	NA	NA	NA	NA	NA	NA	NA	NA
PRAD	---	CPCG0435	PRAD.CPCG0435	royalblue4	yes	no	no	yes	no	s4	---	3+4	NA	NA	NA	NA	NA	NA	NA	NA	NA	NA	NA	NA	NA	NA	NA	NA	NA	NA	NA	NA	NA	NA	NA	NA	NA	NA	NA	NA	NA	NA	NA	NA	NA	NA	NA	NA	NA
PRAD	---	CPCG0457	PRAD.CPCG0457	royalblue4	yes	no	no	yes	no	s4	---	4+4	NA	NA	NA	NA	NA	NA	NA	NA	NA	NA	NA	NA	NA	NA	NA	NA	NA	NA	NA	NA	NA	NA	NA	NA	NA	NA	NA	NA	NA	NA	NA	NA	NA	NA	NA	NA	NA
PRAD	---	CPCG0458	PRAD.CPCG0458	royalblue4	yes	no	no	yes	no	s4	---	---	NA	NA	NA	NA	NA	NA	NA	NA	NA	NA	NA	NA	NA	NA	NA	NA	NA	NA	NA	NA	NA	NA	NA	NA	NA	NA	NA	NA	NA	NA	NA	NA	NA	NA	NA	NA	NA
PRAD	---	CPCG0459	PRAD.CPCG0459	royalblue4	yes	no	no	yes	no	s4	---	3+3	NA	NA	NA	NA	NA	NA	NA	NA	NA	NA	NA	NA	NA	NA	NA	NA	NA	NA	NA	NA	NA	NA	NA	NA	NA	NA	NA	NA	NA	NA	NA	NA	NA	NA	NA	NA	NA
PRAD	---	CPCG0462	PRAD.CPCG0462	royalblue4	yes	no	no	yes	no	s4	---	4+3	NA	NA	NA	NA	NA	NA	NA	NA	NA	NA	NA	NA	NA	NA	NA	NA	NA	NA	NA	NA	NA	NA	NA	NA	NA	NA	NA	NA	NA	NA	NA	NA	NA	NA	NA	NA	NA
PRAD	---	CPCG0463	PRAD.CPCG0463	royalblue4	yes	no	no	yes	no	s9	---	3+4	NA	NA	NA	NA	NA	NA	NA	NA	NA	NA	NA	NA	NA	NA	NA	NA	NA	NA	NA	NA	NA	NA	NA	NA	NA	NA	NA	NA	NA	NA	NA	NA	NA	NA	NA	NA	NA
PRAD	---	CPCG0464	PRAD.CPCG0464	royalblue4	yes	no	no	yes	no	s4	---	3+3	NA	NA	NA	NA	NA	NA	NA	NA	NA	NA	NA	NA	NA	NA	NA	NA	NA	NA	NA	NA	NA	NA	NA	NA	NA	NA	NA	NA	NA	NA	NA	NA	NA	NA	NA	NA	NA
PRAD	---	CPCG0465	PRAD.CPCG0465	royalblue4	yes	no	no	yes	no	s6	---	3+4	NA	NA	NA	NA	NA	NA	NA	NA	NA	NA	NA	NA	NA	NA	NA	NA	NA	NA	NA	NA	NA	NA	NA	NA	NA	NA	NA	NA	NA	NA	NA	NA	NA	NA	NA	NA	NA
PRAD	---	CPCG0473	PRAD.CPCG0473	royalblue4	yes	no	no	no	no	s9	---	---	NA	NA	NA	NA	NA	NA	NA	NA	NA	NA	NA	NA	NA	NA	NA	NA	NA	NA	NA	NA	NA	NA	NA	NA	NA	NA	NA	NA	NA	NA	NA	NA	NA	NA	NA	NA	NA
PRAD	---	CPCG0540	PRAD.CPCG0540	royalblue4	yes	no	no	yes	no	s4	---	---	NA	NA	NA	NA	NA	NA	NA	NA	NA	NA	NA	NA	NA	NA	NA	NA	NA	NA	NA	NA	NA	NA	NA	NA	NA	NA	NA	NA	NA	NA	NA	NA	NA	NA	NA	NA	NA
PRAD	---	CPCG0545	PRAD.CPCG0545	royalblue4	yes	no	no	yes	no	s4	---	---	NA	NA	NA	NA	NA	NA	NA	NA	NA	NA	NA	NA	NA	NA	NA	NA	NA	NA	NA	NA	NA	NA	NA	NA	NA	NA	NA	NA	NA	NA	NA	NA	NA	NA	NA	NA	NA
PRAD	---	CPCG0547	PRAD.CPCG0547	royalblue4	yes	no	no	yes	no	s4	---	---	NA	NA	NA	NA	NA	NA	NA	NA	NA	NA	NA	NA	NA	NA	NA	NA	NA	NA	NA	NA	NA	NA	NA	NA	NA	NA	NA	NA	NA	NA	NA	NA	NA	NA	NA	NA	NA
PRAD	---	CPCG0550	PRAD.CPCG0550	royalblue4	yes	no	no	yes	no	s4	---	---	NA	NA	NA	NA	NA	NA	NA	NA	NA	NA	NA	NA	NA	NA	NA	NA	NA	NA	NA	NA	NA	NA	NA	NA	NA	NA	NA	NA	NA	NA	NA	NA	NA	NA	NA	NA	NA
PRAD	---	CPCG0551	PRAD.CPCG0551	royalblue4	yes	no	no	yes	no	s4	---	---	NA	NA	NA	NA	NA	NA	NA	NA	NA	NA	NA	NA	NA	NA	NA	NA	NA	NA	NA	NA	NA	NA	NA	NA	NA	NA	NA	NA	NA	NA	NA	NA	NA	NA	NA	NA	NA
PRAD	---	CPCG0557	PRAD.CPCG0557	royalblue4	yes	no	no	yes	no	s6	---	---	NA	NA	NA	NA	NA	NA	NA	NA	NA	NA	NA	NA	NA	NA	NA	NA	NA	NA	NA	NA	NA	NA	NA	NA	NA	NA	NA	NA	NA	NA	NA	NA	NA	NA	NA	NA	NA
PRAD	---	CPCG0584	PRAD.CPCG0584	royalblue4	yes	no	no	yes	no	s4	---	---	NA	NA	NA	NA	NA	NA	NA	NA	NA	NA	NA	NA	NA	NA	NA	NA	NA	NA	NA	NA	NA	NA	NA	NA	NA	NA	NA	NA	NA	NA	NA	NA	NA	NA	NA	NA	NA
PRAD	---	CPCG0615	PRAD.CPCG0615	royalblue4	yes	no	no	no	no	s4	---	---	NA	NA	NA	NA	NA	NA	NA	NA	NA	NA	NA	NA	NA	NA	NA	NA	NA	NA	NA	NA	NA	NA	NA	NA	NA	NA	NA	NA	NA	NA	NA	NA	NA	NA	NA	NA	NA
PAAD	Discovery	C3N-03884	PAAD.C3N-03884	violetred	yes	yes	yes	yes	yes	s8	---	G2 Moderately differentiated	-1	0	0	0	0	0	-1	0	-1	0	0	0	0	0	0	NA	NA	-1	0	0	-1	0	0	0	-1	-1	0	0	0	0	0	0	0	0	0	0	-1
PAAD	Discovery	C3L-03123	PAAD.C3L-03123	violetred	yes	yes	yes	yes	yes	s3	---	G2 Moderately differentiated	0	0	0	0	0	0	0	0	0	0	0	0	0	0	0	NA	NA	0	0	0	0	0	0	0	0	0	0	0	0	0	0	0	0	0	0	0	0
PAAD	Discovery	C3L-01687	PAAD.C3L-01687	violetred	yes	yes	yes	yes	yes	s4	---	G2 Moderately differentiated	0	0	0	-1	-1	0	0	0	0	0	-1	0	-1	0	0	NA	NA	-1	0	1	0	0	0	0	0	-1	0	-1	-1	0	0	-1	1	0	0	0	0
PAAD	Discovery	C3L-00589	PAAD.C3L-00589	violetred	yes	yes	yes	yes	yes	s4	---	G2 Moderately differentiated	0	0	0	0	0	0	0	0	0	0	0	0	0	0	0	NA	NA	0	0	0	0	0	0	0	0	0	0	0	0	0	0	0	0	0	0	0	0
PAAD	Discovery	C3L-00599	PAAD.C3L-00599	violetred	yes	yes	yes	yes	yes	s1	---	G1 Well differentiated	0	0	0	0	0	0	0	0	0	0	0	0	0	0	0	NA	NA	0	0	0	0	0	0	0	0	0	0	0	0	0	0	0	0	0	0	0	0
PAAD	Discovery	C3L-01054	PAAD.C3L-01054	violetred	yes	yes	yes	yes	yes	s4	---	G2 Moderately differentiated	0	0	0	0	0	0	0	0	0	0	0	0	0	0	0	NA	NA	0	0	0	0	0	0	0	0	0	0	0	0	0	0	0	0	0	0	0	0
PAAD	Discovery	C3L-03356	PAAD.C3L-03356	violetred	yes	yes	yes	yes	yes	s4	---	G2 Moderately differentiated	0	0	0	0	0	0	0	0	0	0	0	0	0	0	0	NA	NA	0	0	0	0	0	0	0	0	0	0	0	0	0	0	0	0	0	0	0	0
PAAD	Discovery	C3L-03630	PAAD.C3L-03630	violetred	yes	yes	yes	yes	yes	s4	---	G2 Moderately differentiated	0	0	0	0	0	0	0	0	0	0	0	0	0	0	0	NA	NA	-1	0	0	0	0	0	0	0	-1	0	0	0	0	0	0	0	0	0	0	0
PAAD	Discovery	C3N-01166	PAAD.C3N-01166	violetred	yes	yes	yes	yes	yes	s4	---	G2 Moderately differentiated	0	0	0	0	0	0	0	0	0	0	0	0	0	0	0	NA	NA	0	0	0	0	0	0	0	0	0	0	0	0	0	0	0	0	0	0	0	0
PAAD	Discovery	C3N-04126	PAAD.C3N-04126	violetred	yes	yes	yes	yes	yes	s7	---	G3 Poorly differentiated	-1	0	0	0	0	0	-1	0	-1	0	0	0	-1	1	0	NA	NA	-1	0	1	-1	0	-1	0	-1	-1	0	0	0	0	1	0	1	0	0	0	-1
PAAD	Discovery	C3L-02610	PAAD.C3L-02610	violetred	yes	yes	yes	yes	yes	s7	---	G2 Moderately differentiated	0	0	0	0	0	0	0	0	0	0	0	0	0	0	0	NA	NA	0	0	0	0	0	0	0	0	0	0	0	0	0	0	0	0	0	0	0	0
PAAD	Discovery	C3N-03853	PAAD.C3N-03853	violetred	yes	yes	yes	yes	yes	s7	---	G2 Moderately differentiated	-1	0	-1	0	-1	0	0	0	0	0	0	0	0	0	0	NA	NA	-1	-1	0	0	-1	0	0	-1	-1	0	-1	0	0	0	0	0	0	0	-1	0
PAAD	Discovery	C3N-03000	PAAD.C3N-03000	violetred	yes	yes	yes	yes	yes	s7	---	G3 Poorly differentiated	0	0	0	0	0	0	0	0	0	0	0	0	-1	1	0	NA	NA	-1	0	1	0	0	0	0	0	-1	0	0	1	0	0	0	1	-1	1	0	0
PAAD	Discovery	C3N-04283	PAAD.C3N-04283	violetred	yes	yes	yes	yes	yes	s8	---	G3 Poorly differentiated	-1	0	1	-1	0	0	0	0	0	0	-1	0	0	-1	0	NA	NA	-1	0	0	0	-1	0	0	-1	-1	0	0	0	0	0	0	0	0	0	-1	0
PAAD	Discovery	C3L-04495	PAAD.C3L-04495	violetred	yes	yes	yes	yes	yes	s1	---	G2 Moderately differentiated	0	0	0	0	0	0	0	0	0	0	0	0	0	0	0	NA	NA	0	0	0	0	0	0	0	0	0	0	0	0	0	0	0	0	0	0	0	0
PAAD	Discovery	C3L-01689	PAAD.C3L-01689	violetred	yes	yes	yes	yes	yes	s8	---	G2 Moderately differentiated	-1	0	0	0	-1	0	0	0	-1	0	0	2	-1	0	0	NA	NA	-1	0	0	0	0	0	0	-1	-1	0	-1	0	0	0	0	0	0	1	0	0
PAAD	Discovery	C3N-02768	PAAD.C3N-02768	violetred	yes	yes	yes	yes	yes	s3	---	G3 Poorly differentiated	-1	1	1	1	0	1	1	1	-1	-1	1	-1	-1	-1	0	NA	NA	-1	0	0	-1	1	1	0	-1	-1	1	0	1	0	0	1	1	-1	1	1	1
PAAD	Discovery	C3N-03430	PAAD.C3N-03430	violetred	yes	yes	yes	yes	yes	s8	---	G2 Moderately differentiated	0	0	0	0	0	-1	0	-1	0	-1	0	0	0	-1	0	NA	NA	-1	0	0	0	1	0	0	0	-1	0	0	0	0	0	-1	0	0	0	0	0
PAAD	Discovery	C3N-01388	PAAD.C3N-01388	violetred	yes	yes	yes	yes	yes	s8	---	G2 Moderately differentiated	-1	0	0	0	0	0	0	0	-1	-1	0	2	0	1	1	NA	NA	0	-1	0	0	0	0	0	-1	0	0	0	0	0	1	0	0	-1	0	0	0
PAAD	Discovery	C3L-03388	PAAD.C3L-03388	violetred	yes	yes	yes	yes	yes	s10	---	G2 Moderately differentiated	0	-1	0	0	-1	0	-1	0	0	0	0	0	-1	-1	1	NA	NA	-1	0	0	-1	0	-1	0	0	-1	0	-1	-1	0	1	-1	0	0	0	0	-1
PAAD	Discovery	C3L-01971	PAAD.C3L-01971	violetred	yes	yes	yes	yes	yes	s4	---	G3 Poorly differentiated	0	0	0	-1	-1	0	0	0	0	0	-1	0	0	0	0	NA	NA	-1	0	0	0	1	0	0	0	-1	0	-1	0	0	0	0	0	0	0	-1	0
PAAD	Discovery	C3L-03628	PAAD.C3L-03628	violetred	yes	yes	yes	yes	yes	s5	---	G2 Moderately differentiated	0	0	0	0	0	0	0	0	0	0	0	0	0	0	0	NA	NA	0	0	0	0	0	0	0	0	0	0	0	0	0	0	0	0	0	0	0	0
PAAD	Discovery	C3N-01998	PAAD.C3N-01998	violetred	yes	yes	yes	yes	yes	s4	---	G2 Moderately differentiated	0	0	0	0	0	0	0	0	0	0	0	0	0	0	0	NA	NA	0	0	0	0	0	0	0	0	0	0	0	0	0	0	0	0	0	0	0	0
PAAD	Discovery	C3L-01637	PAAD.C3L-01637	violetred	yes	yes	yes	yes	yes	s4	---	G2 Moderately differentiated	0	0	0	0	0	0	0	0	0	0	0	0	0	0	0	NA	NA	0	0	0	0	0	0	0	0	0	0	0	0	0	0	0	0	0	0	0	0
PAAD	Discovery	C3N-00198	PAAD.C3N-00198	violetred	yes	yes	yes	yes	yes	s6	---	G2 Moderately differentiated	0	0	0	0	0	0	0	0	0	0	0	0	0	0	0	NA	NA	0	0	1	0	0	0	0	0	0	0	0	0	0	0	0	1	0	0	0	0
PAAD	Discovery	C3L-03394	PAAD.C3L-03394	violetred	yes	yes	yes	yes	yes	s6	---	G1 Well differentiated	0	0	0	0	0	0	0	0	0	0	0	0	0	0	0	NA	NA	0	0	0	0	0	0	0	0	0	0	0	0	0	0	0	0	0	0	0	0
PAAD	Discovery	C3N-02971	PAAD.C3N-02971	violetred	yes	yes	yes	yes	yes	s7	---	G1 Well differentiated	-1	0	-1	0	0	0	-1	0	0	0	0	0	0	-1	0	NA	NA	0	-1	0	-1	-1	0	0	-1	-1	0	0	0	0	1	0	0	0	0	-1	-1
PAAD	Discovery	C3N-00249	PAAD.C3N-00249	violetred	yes	yes	yes	yes	yes	s9	---	G2 Moderately differentiated	0	1	0	0	-1	0	-1	0	0	0	0	0	-1	0	1	NA	NA	-1	0	0	-1	0	-1	0	0	-1	0	-1	0	0	1	0	0	0	0	0	-1
PAAD	Discovery	C3N-03754	PAAD.C3N-03754	violetred	yes	yes	yes	yes	yes	s9	---	G2 Moderately differentiated	-1	0	-1	1	-1	0	1	0	-1	0	-1	0	-1	1	1	NA	NA	0	0	2	1	0	1	1	-1	0	0	-1	-1	1	1	-1	2	0	1	0	1
PAAD	Discovery	C3L-01453	PAAD.C3L-01453	violetred	yes	yes	yes	yes	yes	s7	---	G2 Moderately differentiated	0	0	0	0	0	0	0	0	0	0	0	0	0	0	0	NA	NA	0	0	0	0	0	0	0	0	0	0	0	0	0	0	0	0	0	0	0	0
PAAD	Discovery	C3L-02809	PAAD.C3L-02809	violetred	yes	yes	yes	yes	yes	s7	---	G2 Moderately differentiated	-1	0	-1	0	0	0	0	0	-1	0	0	0	-1	1	0	NA	NA	-1	0	0	0	1	0	0	-1	-1	0	0	0	0	0	0	0	0	0	0	0
PAAD	Discovery	C3L-02109	PAAD.C3L-02109	violetred	yes	yes	yes	yes	yes	s7	---	G2 Moderately differentiated	0	0	0	0	0	0	0	0	0	0	0	0	0	0	0	NA	NA	0	0	0	0	0	0	0	0	0	0	0	0	0	0	0	0	0	0	0	0
PAAD	Discovery	C3L-01598	PAAD.C3L-01598	violetred	yes	yes	yes	yes	yes	s8	---	G2 Moderately differentiated	0	0	0	0	0	0	0	0	0	0	0	0	0	0	0	NA	NA	0	0	0	0	0	0	0	0	0	0	0	0	0	0	0	0	0	0	0	0
PAAD	Discovery	C3N-03173	PAAD.C3N-03173	violetred	yes	yes	yes	yes	yes	s4	---	G2 Moderately differentiated	-1	0	0	-1	-1	0	-1	0	0	0	-1	0	0	0	0	NA	NA	-1	0	0	-1	0	0	0	-1	-1	0	-1	0	0	0	0	0	0	0	0	-1
PAAD	Discovery	C3N-03666	PAAD.C3N-03666	violetred	yes	yes	yes	yes	yes	s7	---	G2 Moderately differentiated	-1	0	-1	0	1	-1	-1	-1	-1	-1	0	-1	-1	-1	1	NA	NA	-1	-1	0	-1	-1	0	-1	-1	-1	0	-1	0	-1	1	0	0	-1	1	-1	-1
PAAD	Discovery	C3L-04479	PAAD.C3L-04479	violetred	yes	yes	yes	yes	yes	s4	---	G3 Poorly differentiated	0	0	0	0	0	0	0	0	0	0	0	0	0	0	0	NA	NA	0	0	0	0	0	0	0	0	0	0	0	0	0	0	0	0	0	0	0	0
PAAD	Discovery	C3N-01168	PAAD.C3N-01168	violetred	yes	yes	yes	yes	yes	s8	---	G2 Moderately differentiated	0	0	0	0	0	0	0	0	0	0	0	0	0	0	0	NA	NA	0	0	0	0	0	0	0	0	0	0	0	0	0	0	0	0	0	0	0	0
PAAD	Discovery	C3L-02606	PAAD.C3L-02606	violetred	yes	yes	yes	yes	yes	s8	---	G2 Moderately differentiated	0	0	0	0	0	0	0	0	0	0	0	0	0	0	0	NA	NA	0	0	1	0	0	0	0	0	0	0	0	0	0	0	0	1	0	0	0	0
PAAD	Discovery	C3N-02589	PAAD.C3N-02589	violetred	yes	yes	yes	yes	yes	s4	---	G2 Moderately differentiated	-1	0	0	0	0	0	0	0	-1	-1	0	0	0	0	1	NA	NA	-1	0	0	0	0	0	0	-1	-1	0	0	0	0	1	0	0	0	0	0	0
PAAD	Discovery	C3L-02463	PAAD.C3L-02463	violetred	yes	yes	yes	yes	yes	s7	---	G2 Moderately differentiated	0	0	-2	0	0	0	0	0	0	0	-2	0	0	0	0	NA	NA	-2	0	0	0	0	0	0	0	-2	0	0	0	0	0	0	0	0	0	0	0
PAAD	Discovery	C3L-03743	PAAD.C3L-03743	violetred	yes	yes	yes	yes	yes	s7	---	G3 Poorly differentiated	-1	0	0	0	-1	0	-1	0	-1	0	0	0	-1	1	0	NA	NA	-1	0	1	-1	0	0	0	-1	-1	0	-1	-1	0	0	-1	1	0	0	0	-1
PAAD	Discovery	C3L-01051	PAAD.C3L-01051	violetred	yes	yes	yes	yes	yes	s4	---	G2 Moderately differentiated	0	0	0	0	0	0	0	0	0	0	0	0	0	0	0	NA	NA	0	0	0	0	0	0	0	0	0	0	0	0	0	0	0	0	0	1	0	0
PAAD	Discovery	C3N-03211	PAAD.C3N-03211	violetred	yes	yes	yes	yes	yes	s6	---	G2 Moderately differentiated	0	0	-1	0	0	0	0	0	0	0	0	0	0	0	0	NA	NA	0	0	0	0	0	0	0	0	0	0	0	0	0	0	0	0	0	0	0	0
PAAD	Discovery	C3N-02940	PAAD.C3N-02940	violetred	yes	yes	yes	yes	yes	s5	---	G2 Moderately differentiated	0	0	0	0	0	0	0	0	0	0	0	0	0	0	0	NA	NA	0	0	0	0	0	0	0	0	0	0	0	0	0	0	0	0	0	0	0	0
PAAD	Discovery	C3N-00436	PAAD.C3N-00436	violetred	yes	yes	yes	yes	yes	s8	---	G3 Poorly differentiated	0	0	0	0	0	0	0	0	0	0	0	0	0	0	0	NA	NA	0	0	0	0	0	0	0	0	0	0	0	0	0	0	0	0	0	0	0	0
PAAD	Discovery	C3N-01716	PAAD.C3N-01716	violetred	yes	yes	yes	yes	yes	s8	---	G3 Poorly differentiated	0	0	0	-1	0	0	-1	0	0	-1	-1	0	1	0	0	NA	NA	-1	0	-1	-1	0	-1	0	0	-1	0	0	0	0	0	0	-1	0	0	0	-1
PAAD	Discovery	C3L-04475	PAAD.C3L-04475	violetred	yes	yes	yes	yes	yes	s7	---	G2 Moderately differentiated	0	0	0	0	0	0	0	0	0	0	0	0	0	0	0	NA	NA	0	0	0	0	0	0	0	0	0	0	0	0	0	0	0	0	0	0	0	0
PAAD	Discovery	C3N-00516	PAAD.C3N-00516	violetred	yes	yes	yes	yes	yes	s7	---	G3 Poorly differentiated	0	0	0	-1	0	-1	1	-1	0	0	-1	0	0	0	1	NA	NA	-1	0	1	1	0	-1	-1	0	-1	0	0	2	-1	1	-1	2	0	0	0	1
PAAD	Discovery	C3L-04473	PAAD.C3L-04473	violetred	yes	yes	yes	yes	yes	s5	---	G2 Moderately differentiated	0	0	0	0	0	0	0	0	0	0	0	0	0	0	0	NA	NA	0	0	0	0	0	0	0	0	0	0	0	0	0	0	0	0	0	0	0	0
PAAD	Discovery	C3L-04848	PAAD.C3L-04848	violetred	yes	yes	yes	yes	yes	s7	---	G3 Poorly differentiated	0	0	0	0	0	0	0	0	0	0	0	0	0	0	0	NA	NA	0	0	0	0	0	0	0	0	0	0	0	0	0	0	0	0	0	0	0	0
PAAD	Discovery	C3L-00881	PAAD.C3L-00881	violetred	yes	yes	yes	yes	yes	s4	---	G2 Moderately differentiated	0	0	0	0	0	0	0	0	0	0	0	0	0	0	0	NA	NA	0	0	0	0	0	0	0	0	0	0	0	0	0	0	0	0	0	0	0	0
PAAD	Discovery	C3L-00277	PAAD.C3L-00277	violetred	yes	yes	yes	yes	yes	s6	---	G2 Moderately differentiated	0	0	0	0	0	0	0	0	0	-1	-1	0	0	0	0	NA	NA	0	0	0	0	0	0	0	0	0	0	0	0	0	0	0	0	-1	1	0	0
PAAD	Discovery	C3N-00513	PAAD.C3N-00513	violetred	yes	yes	yes	yes	yes	s4	---	G3 Poorly differentiated	0	0	0	0	0	0	0	0	0	0	0	0	0	0	0	NA	NA	0	0	0	0	0	0	0	0	0	0	0	0	0	0	0	0	0	0	0	0
PAAD	Discovery	C3N-02579	PAAD.C3N-02579	violetred	yes	yes	yes	yes	yes	s7	---	G2 Moderately differentiated	-1	0	0	0	0	0	-1	0	0	-1	0	0	0	-1	1	NA	NA	-1	0	0	-1	0	-1	0	-1	-1	0	0	0	0	1	0	0	0	0	0	-1
PAAD	Discovery	C3L-03395	PAAD.C3L-03395	violetred	yes	yes	yes	yes	yes	s5	---	G2 Moderately differentiated	0	0	0	0	0	0	0	0	0	0	0	0	0	0	0	NA	NA	0	0	0	0	0	0	0	0	0	0	0	0	0	0	0	0	0	0	0	0
PAAD	Discovery	C3N-03780	PAAD.C3N-03780	violetred	yes	yes	yes	yes	yes	s7	---	G2 Moderately differentiated	0	0	0	0	0	0	0	0	0	0	0	0	0	0	0	NA	NA	0	0	0	0	0	0	0	0	0	0	0	0	0	0	0	0	0	0	0	0
PAAD	Discovery	C3L-02897	PAAD.C3L-02897	violetred	yes	yes	yes	yes	yes	s7	---	G2 Moderately differentiated	0	0	0	0	0	0	0	0	0	0	0	0	0	0	0	NA	NA	0	0	0	0	0	0	0	0	0	0	0	0	0	0	0	0	0	0	0	0
PAAD	Discovery	C3L-01036	PAAD.C3L-01036	violetred	yes	yes	yes	yes	yes	s8	---	G2 Moderately differentiated	0	0	0	0	0	0	0	0	0	0	0	0	0	0	0	NA	NA	0	0	0	0	0	0	0	0	0	0	0	0	0	0	0	0	0	0	0	0
PAAD	Discovery	C3N-03439	PAAD.C3N-03439	violetred	yes	yes	yes	yes	yes	s7	---	G2 Moderately differentiated	0	0	0	0	0	0	0	0	0	0	0	0	0	0	0	NA	NA	0	0	0	0	0	0	0	0	0	0	0	0	0	0	0	0	0	0	0	0
PAAD	Discovery	C3L-01037	PAAD.C3L-01037	violetred	yes	yes	yes	yes	yes	s1	---	G4 Undifferentiated	0	0	0	0	0	0	0	0	0	0	0	0	0	0	0	NA	NA	0	0	0	0	0	0	0	0	0	0	0	0	0	0	0	0	0	0	0	0
PAAD	Discovery	C3L-00819	PAAD.C3L-00819	violetred	yes	yes	yes	yes	yes	s9	---	G3 Poorly differentiated	0	0	0	0	0	0	0	0	0	0	0	0	0	0	0	NA	NA	0	0	0	0	0	0	0	0	0	0	0	0	0	0	0	0	0	0	0	0
PAAD	Discovery	C3N-04282	PAAD.C3N-04282	violetred	yes	yes	yes	yes	yes	s7	---	G3 Poorly differentiated	0	0	-1	-1	-1	0	0	0	0	0	-1	0	-1	0	0	NA	NA	-1	0	0	0	0	0	-1	0	-1	0	-1	0	-1	0	0	0	0	0	-1	0
PAAD	Discovery	C3N-03086	PAAD.C3N-03086	violetred	yes	yes	yes	yes	yes	s7	---	G2 Moderately differentiated	0	0	0	0	0	0	0	0	0	0	0	0	0	0	1	NA	NA	0	0	0	0	0	0	0	0	0	0	0	0	0	1	0	0	0	0	0	0
PAAD	Discovery	C3N-00957	PAAD.C3N-00957	violetred	yes	yes	yes	yes	yes	s7	---	G2 Moderately differentiated	0	0	0	0	0	0	0	0	0	0	0	0	0	0	0	NA	NA	0	0	0	0	0	0	0	0	0	0	0	0	0	0	0	0	0	0	0	0
PAAD	Discovery	C3N-03428	PAAD.C3N-03428	violetred	yes	yes	yes	yes	yes	s10	---	G2 Moderately differentiated	0	0	0	0	0	0	0	0	0	0	0	0	0	0	0	NA	NA	0	0	0	0	0	0	0	0	0	0	0	0	0	0	0	1	0	0	0	0
PAAD	Discovery	C3L-03635	PAAD.C3L-03635	violetred	yes	yes	yes	yes	yes	s7	---	G2 Moderately differentiated	0	0	0	0	0	0	0	0	0	0	0	0	0	0	0	NA	NA	0	0	0	0	0	0	0	0	0	0	0	0	0	0	0	0	0	0	0	0
PAAD	Discovery	C3L-00625	PAAD.C3L-00625	violetred	yes	yes	yes	yes	yes	s5	---	G2 Moderately differentiated	0	0	0	0	0	0	0	0	0	0	0	0	0	0	0	NA	NA	0	0	0	0	0	0	0	0	0	0	0	0	0	0	0	0	0	0	0	0
PAAD	Discovery	C3L-00189	PAAD.C3L-00189	violetred	yes	yes	yes	yes	yes	s8	---	G2 Moderately differentiated	0	0	0	0	0	0	0	0	0	0	0	0	0	0	0	NA	NA	0	0	0	0	0	0	0	0	0	0	0	0	0	0	0	0	0	0	0	0
PAAD	Discovery	C3N-03061	PAAD.C3N-03061	violetred	yes	yes	yes	yes	yes	s8	---	G3 Poorly differentiated	-1	1	0	0	-1	1	0	1	-1	-1	-1	-1	-1	1	0	NA	NA	-1	0	0	0	1	0	0	-1	-1	1	-1	-1	0	0	-1	0	-1	1	-1	0
PAAD	Discovery	C3N-03440	PAAD.C3N-03440	violetred	yes	yes	yes	yes	yes	s4	---	G2 Moderately differentiated	0	0	0	0	0	0	0	0	0	0	0	0	0	0	0	NA	NA	0	0	0	0	0	0	0	0	0	0	0	0	0	0	0	0	0	0	0	0
PAAD	Discovery	C3L-01662	PAAD.C3L-01662	violetred	yes	yes	yes	yes	yes	s4	---	G2 Moderately differentiated	0	0	0	0	0	0	0	0	0	0	0	0	0	1	0	NA	NA	0	0	0	0	0	0	0	0	0	0	0	0	0	0	0	0	0	0	0	0
PAAD	Discovery	C3N-00303	PAAD.C3N-00303	violetred	yes	yes	yes	yes	yes	s10	---	G3 Poorly differentiated	0	0	0	0	0	0	0	0	0	0	0	0	0	0	0	NA	NA	0	0	0	0	0	0	0	0	0	0	0	0	0	0	0	0	0	0	0	0
PAAD	Discovery	C3L-01703	PAAD.C3L-01703	violetred	yes	yes	yes	yes	yes	s7	---	G3 Poorly differentiated	0	0	0	0	0	0	0	0	0	0	0	0	0	0	0	NA	NA	0	0	0	0	0	0	0	0	0	0	0	0	0	0	0	0	0	0	0	0
PAAD	Discovery	C3L-03632	PAAD.C3L-03632	violetred	yes	yes	yes	yes	yes	s4	---	G1 Well differentiated	0	0	0	0	0	0	0	0	0	0	0	0	0	0	0	NA	NA	0	0	0	0	0	0	0	0	0	0	0	0	0	0	0	0	0	0	0	0
PAAD	Discovery	C3N-01383	PAAD.C3N-01383	violetred	yes	yes	yes	yes	yes	s7	---	G2 Moderately differentiated	0	0	0	0	0	0	0	0	0	0	0	0	0	0	0	NA	NA	0	0	0	0	0	0	0	0	0	0	0	0	0	0	0	0	0	0	0	0
PAAD	Discovery	C3N-02010	PAAD.C3N-02010	violetred	yes	yes	yes	yes	yes	s4	---	G3 Poorly differentiated	0	0	-1	0	0	0	0	0	0	0	0	0	0	0	0	NA	NA	-1	0	0	0	0	0	0	0	-1	0	0	0	0	0	0	0	0	0	0	0
PAAD	Discovery	C3L-01124	PAAD.C3L-01124	violetred	yes	yes	yes	yes	yes	s5	---	G2 Moderately differentiated	0	0	0	0	0	0	0	0	0	0	0	0	0	0	0	NA	NA	0	0	0	0	0	0	0	0	0	0	0	0	0	0	0	0	0	0	0	0
PAAD	Discovery	C3N-01382	PAAD.C3N-01382	violetred	yes	yes	yes	yes	yes	s4	---	G3 Poorly differentiated	0	0	0	0	0	0	0	0	0	0	0	0	0	0	0	NA	NA	0	0	0	0	0	0	0	0	0	0	0	0	0	0	0	0	0	0	0	0
PAAD	Discovery	C3N-00302	PAAD.C3N-00302	violetred	yes	yes	yes	yes	yes	s1	---	G3 Poorly differentiated	0	-1	-1	1	-1	1	0	1	0	-1	1	0	0	0	0	NA	NA	-1	-1	1	0	0	0	0	0	-1	-1	-1	-1	0	0	-1	2	-1	1	0	0
PAAD	Discovery	C3L-00102	PAAD.C3L-00102	violetred	yes	yes	yes	yes	yes	s8	---	G3 Poorly differentiated	0	0	0	0	0	0	0	0	0	0	0	0	0	0	0	NA	NA	0	0	0	0	0	0	0	0	0	0	0	0	0	0	0	0	0	0	0	0
PAAD	Discovery	C3L-04080	PAAD.C3L-04080	violetred	yes	yes	yes	yes	yes	s4	---	G3 Poorly differentiated	0	0	0	0	-1	0	0	0	0	-1	0	-1	-1	0	1	NA	NA	-1	0	0	0	0	0	0	0	-1	0	0	-1	0	1	0	0	-1	0	0	0
PAAD	Discovery	C3N-00518	PAAD.C3N-00518	violetred	yes	yes	yes	yes	yes	s7	---	G3 Poorly differentiated	0	0	0	0	0	0	0	0	0	0	0	0	0	0	0	NA	NA	0	0	0	0	0	0	0	0	0	0	0	0	0	0	0	0	0	0	0	0
PAAD	Discovery	C3L-02116	PAAD.C3L-02116	violetred	yes	yes	yes	yes	yes	s6	---	G2 Moderately differentiated	0	0	0	0	0	0	0	0	0	0	0	0	0	0	0	NA	NA	0	0	0	0	0	0	0	0	0	0	0	0	0	0	0	0	0	0	0	0
PAAD	Discovery	C3N-03665	PAAD.C3N-03665	violetred	yes	yes	yes	yes	yes	s2	---	G2 Moderately differentiated	-1	0	0	0	-1	1	1	1	-1	-1	0	1	0	0	1	NA	NA	1	0	0	1	0	0	0	-1	-1	0	-1	0	0	1	0	0	-1	0	0	1
PAAD	Discovery	C3L-04072	PAAD.C3L-04072	violetred	yes	yes	yes	yes	yes	s3	---	G3 Poorly differentiated	-1	-1	0	-1	0	0	0	0	-1	0	-1	0	-1	2	0	NA	NA	-1	0	0	0	0	0	0	-1	-1	0	0	0	0	0	0	0	0	0	0	0
PAAD	Discovery	C3N-02998	PAAD.C3N-02998	violetred	yes	yes	yes	yes	yes	s6	---	G2 Moderately differentiated	0	0	0	0	0	0	0	0	0	0	0	0	0	0	0	NA	NA	0	0	0	0	0	0	0	0	0	0	0	0	0	0	0	0	0	0	0	0
PAAD	Discovery	C3N-03840	PAAD.C3N-03840	violetred	yes	yes	yes	yes	yes	s4	---	G2 Moderately differentiated	0	0	0	0	0	0	0	0	0	0	0	1	0	0	0	NA	NA	0	0	0	0	0	0	0	0	0	0	0	0	0	0	0	0	0	0	0	0
PAAD	Discovery	C3N-00517	PAAD.C3N-00517	violetred	yes	yes	yes	yes	yes	s4	---	G2 Moderately differentiated	0	0	0	0	0	0	0	0	0	0	0	0	0	0	0	NA	NA	0	0	0	0	0	0	0	0	0	0	0	0	0	0	0	0	0	0	0	0
PAAD	Discovery	C3L-02112	PAAD.C3L-02112	violetred	yes	yes	yes	yes	yes	s4	---	G2 Moderately differentiated	0	0	0	0	0	0	0	0	0	0	0	0	0	0	0	NA	NA	0	0	0	0	0	0	0	0	0	0	0	0	0	0	0	0	0	0	0	0
PAAD	Discovery	C3L-00598	PAAD.C3L-00598	violetred	yes	yes	yes	yes	yes	s1	---	G2 Moderately differentiated	-1	0	-1	0	0	0	-1	0	0	-1	0	0	-1	1	0	NA	NA	-1	0	0	-2	-1	-1	0	-1	-1	0	0	0	0	0	0	0	-1	0	0	-1
PAAD	Discovery	C3L-00928	PAAD.C3L-00928	violetred	yes	yes	yes	yes	yes	s8	---	G1 Well differentiated	0	1	0	0	0	0	0	0	0	0	0	0	0	0	0	NA	NA	0	0	0	0	0	0	0	0	0	0	0	0	0	0	0	0	0	0	0	0
PAAD	Discovery	C3N-03426	PAAD.C3N-03426	violetred	yes	yes	yes	yes	yes	s8	---	G2 Moderately differentiated	-1	0	0	0	0	-1	-1	2	-1	0	0	0	-1	-1	1	NA	NA	-1	0	0	-1	0	1	0	-1	-1	0	0	0	0	1	0	0	0	0	0	-1
PAAD	Discovery	C3N-01714	PAAD.C3N-01714	violetred	yes	yes	yes	yes	yes	s7	---	G2 Moderately differentiated	0	0	0	0	0	0	0	0	0	0	0	0	0	0	0	NA	NA	0	0	0	0	0	0	0	0	0	0	0	0	0	0	0	0	0	0	0	0
PAAD	Discovery	C3N-03039	PAAD.C3N-03039	violetred	yes	yes	yes	yes	yes	s9	---	G2 Moderately differentiated	-1	0	-1	0	-1	0	0	0	0	-1	-1	0	0	0	1	NA	NA	-1	0	0	0	0	0	0	-1	-1	0	0	-1	0	1	-1	0	0	0	0	0
PAAD	Discovery	C3N-01165	PAAD.C3N-01165	violetred	yes	yes	yes	yes	yes	s8	---	G2 Moderately differentiated	0	0	0	0	0	0	0	0	0	0	0	0	0	0	0	NA	NA	0	0	0	0	0	0	0	0	0	0	0	0	0	0	0	0	0	0	0	0
PAAD	Discovery	C3N-01502	PAAD.C3N-01502	violetred	yes	yes	yes	yes	yes	s8	---	G2 Moderately differentiated	0	0	0	0	0	0	0	0	0	0	0	0	0	0	0	NA	NA	0	0	0	0	0	0	0	0	0	0	0	0	0	0	0	0	0	0	0	0
PAAD	Discovery	C3N-01380	PAAD.C3N-01380	violetred	yes	yes	yes	yes	yes	s7	---	G2 Moderately differentiated	0	0	0	0	0	0	0	0	0	0	0	0	0	0	0	NA	NA	0	0	0	0	0	0	0	0	0	0	0	0	0	0	0	0	0	0	0	0
PAAD	Discovery	C3L-02604	PAAD.C3L-02604	violetred	yes	yes	yes	yes	yes	s1	---	G1 Well differentiated	0	0	0	0	-1	0	0	0	0	0	0	0	-1	-1	0	NA	NA	-1	0	0	0	0	0	0	0	-1	1	-1	0	0	0	0	0	0	0	0	0
PAAD	Discovery	C3N-02585	PAAD.C3N-02585	violetred	yes	yes	yes	yes	yes	s7	---	G3 Poorly differentiated	0	0	0	-1	-1	0	0	0	0	-1	-1	0	-1	0	0	NA	NA	-1	0	0	0	0	0	0	0	-1	0	-1	0	0	0	0	0	-1	0	0	0
PAAD	Discovery	C3N-04119	PAAD.C3N-04119	violetred	yes	yes	yes	yes	yes	s5	---	G2 Moderately differentiated	0	-1	-1	-1	0	0	0	0	0	0	-1	0	0	0	0	NA	NA	-1	0	0	0	0	0	0	0	-1	0	0	0	0	0	0	0	0	0	0	0
PAAD	Discovery	C3L-04853	PAAD.C3L-04853	violetred	yes	yes	yes	yes	yes	s8	---	G2 Moderately differentiated	0	0	0	0	0	0	0	0	0	0	0	0	0	0	0	NA	NA	0	0	0	0	0	0	0	0	0	0	0	0	0	0	0	0	0	0	0	0
PAAD	Discovery	C3N-03007	PAAD.C3N-03007	violetred	yes	yes	yes	yes	yes	s7	---	G2 Moderately differentiated	0	0	0	0	0	0	0	0	0	0	0	0	0	0	0	NA	NA	0	0	0	0	0	0	0	0	0	0	0	0	0	0	0	0	0	0	0	0
PAAD	Discovery	C3N-04284	PAAD.C3N-04284	violetred	yes	yes	yes	yes	yes	s4	---	G3 Poorly differentiated	0	0	0	0	0	0	0	0	0	0	0	0	0	0	0	NA	NA	0	0	0	0	0	0	0	0	0	0	0	0	0	0	0	0	0	0	0	0
PAAD	Discovery	C3N-02592	PAAD.C3N-02592	violetred	yes	yes	yes	yes	yes	s7	---	G2 Moderately differentiated	0	0	0	0	0	0	0	0	0	0	0	0	0	0	0	NA	NA	0	0	0	0	0	0	0	0	0	0	0	0	0	0	0	0	0	0	0	0
PAAD	Discovery	C3N-02944	PAAD.C3N-02944	violetred	yes	yes	yes	yes	yes	s8	---	G2 Moderately differentiated	0	0	0	0	0	0	0	0	0	0	0	0	0	0	0	NA	NA	0	0	0	0	0	0	0	0	0	0	0	0	0	0	0	0	0	0	0	0
PAAD	Discovery	C3L-00640	PAAD.C3L-00640	violetred	yes	yes	yes	yes	no	s8	---	G2 Moderately differentiated	NA	NA	NA	NA	NA	NA	NA	NA	NA	NA	NA	NA	NA	NA	NA	NA	NA	NA	NA	NA	NA	NA	NA	NA	NA	NA	NA	NA	NA	NA	NA	NA	NA	NA	NA	NA	NA
PAAD	Discovery	C3N-01719	PAAD.C3N-01719	violetred	yes	yes	yes	yes	yes	s8	---	G2 Moderately differentiated	0	0	0	0	0	0	0	0	0	0	0	0	0	0	0	NA	NA	0	0	1	0	0	0	0	0	0	0	0	0	0	0	0	0	0	0	0	0
PAAD	Discovery	C3L-03639	PAAD.C3L-03639	violetred	yes	yes	yes	yes	yes	s3	---	G3 Poorly differentiated	0	0	0	1	1	0	1	0	0	1	1	1	0	1	1	NA	NA	0	-1	1	1	1	1	0	0	0	0	1	1	0	1	1	1	1	0	0	1
PAAD	Discovery	C3L-00017	PAAD.C3L-00017	violetred	yes	yes	yes	yes	yes	s7	---	G2 Moderately differentiated	0	1	0	0	0	-1	1	-1	0	0	0	0	0	-1	1	NA	NA	-1	0	0	1	0	1	0	0	-1	0	-1	0	0	1	0	0	0	0	0	1
PAAD	Discovery	C3N-03670	PAAD.C3N-03670	violetred	yes	yes	yes	yes	yes	s6	---	G2 Moderately differentiated	0	0	0	0	0	0	0	0	0	0	0	0	0	0	0	NA	NA	0	0	0	0	0	0	0	0	0	0	0	0	0	0	0	0	0	0	0	0
PAAD	Discovery	C3L-01328	PAAD.C3L-01328	violetred	yes	yes	yes	yes	yes	s8	---	G3 Poorly differentiated	0	0	0	0	0	1	0	1	0	0	0	0	0	1	1	NA	NA	0	0	1	0	0	0	0	0	0	0	-1	0	0	1	0	1	0	0	0	0
PAAD	Discovery	C3N-00514	PAAD.C3N-00514	violetred	yes	yes	yes	yes	yes	s7	---	G2 Moderately differentiated	0	0	0	0	0	0	0	0	0	0	0	0	0	0	0	NA	NA	0	0	0	0	0	0	0	0	0	0	0	0	0	0	0	0	0	0	0	0
PAAD	Discovery	C3N-02295	PAAD.C3N-02295	violetred	yes	yes	yes	yes	yes	s7	---	G1 Well differentiated	0	0	0	0	0	0	0	0	0	0	0	0	0	0	0	NA	NA	0	0	0	0	0	0	0	0	0	0	0	0	0	0	0	0	0	0	0	0
PAAD	Discovery	C3N-02573	PAAD.C3N-02573	violetred	yes	yes	yes	yes	yes	s7	---	G2 Moderately differentiated	0	0	0	0	0	0	0	0	0	0	0	0	0	0	0	NA	NA	0	0	0	0	0	0	0	0	0	0	0	0	0	0	0	0	0	0	0	0
PAAD	Discovery	C3L-01052	PAAD.C3L-01052	violetred	yes	yes	yes	yes	yes	s4	---	G2 Moderately differentiated	0	0	0	0	0	0	0	0	0	0	0	0	0	0	0	NA	NA	0	0	0	0	0	0	0	0	0	0	0	0	0	0	0	0	0	0	0	0
PAAD	Discovery	C3L-00622	PAAD.C3L-00622	violetred	yes	yes	yes	yes	yes	s8	---	G1 Well differentiated	0	0	0	0	0	0	0	0	0	0	0	0	0	0	0	NA	NA	0	0	0	0	0	0	0	0	0	0	0	0	0	0	0	0	0	0	0	0
PAAD	Discovery	C3N-00709	PAAD.C3N-00709	violetred	yes	yes	yes	yes	yes	s7	---	G2 Moderately differentiated	-1	0	0	-1	-1	0	0	0	1	-1	-1	-1	-1	-1	0	NA	NA	-1	0	0	0	0	0	0	0	-1	0	-1	0	0	0	0	2	-1	0	0	0
PAAD	Discovery	C3L-04027	PAAD.C3L-04027	violetred	yes	yes	yes	yes	yes	s8	---	G2 Moderately differentiated	0	0	0	0	0	0	0	0	0	0	0	0	0	0	0	NA	NA	0	0	0	0	0	0	0	0	0	0	0	0	0	0	0	0	0	0	0	0
PAAD	Discovery	C3L-02701	PAAD.C3L-02701	violetred	yes	yes	yes	yes	yes	s8	---	G2 Moderately differentiated	0	0	0	0	0	0	0	0	0	0	0	0	0	0	0	NA	NA	0	0	0	0	0	0	0	0	0	0	0	0	0	0	0	0	0	0	0	0
PAAD	Discovery	C3L-01053	PAAD.C3L-01053	violetred	yes	yes	yes	yes	yes	s4	---	G2 Moderately differentiated	0	0	0	0	0	0	0	0	0	0	0	0	0	0	0	NA	NA	0	0	0	0	0	0	0	0	0	0	0	0	0	0	0	0	0	0	0	0
PAAD	Discovery	C3N-03190	PAAD.C3N-03190	violetred	yes	yes	yes	yes	yes	s3	---	G1 Well differentiated	0	-1	-1	0	0	0	0	0	0	0	0	0	0	0	1	NA	NA	-1	0	0	0	0	0	-1	-1	-1	-1	0	0	-1	1	0	0	0	0	0	0
PAAD	Discovery	C3N-01715	PAAD.C3N-01715	violetred	yes	yes	yes	yes	yes	s3	---	G3 Poorly differentiated	-1	0	0	-1	0	0	0	0	-1	0	-1	0	0	1	0	NA	NA	0	0	0	0	1	0	0	-1	0	0	0	0	0	0	0	0	0	0	0	0
PAAD	Discovery	C3L-01031	PAAD.C3L-01031	violetred	yes	yes	yes	yes	yes	s4	---	G2 Moderately differentiated	0	0	-1	0	0	-1	0	-1	0	1	0	0	0	1	0	NA	NA	-1	0	0	0	0	0	1	0	-1	0	0	0	1	0	0	0	-1	0	0	0
PAAD	Discovery	C3N-01012	PAAD.C3N-01012	violetred	yes	yes	yes	yes	yes	s1	---	G2 Moderately differentiated	0	0	0	0	0	0	0	0	0	0	0	0	0	0	0	NA	NA	0	0	0	0	0	0	0	0	0	0	0	0	0	0	0	0	0	0	0	0
PAAD	Discovery	C3N-01167	PAAD.C3N-01167	violetred	yes	yes	yes	yes	yes	s4	---	G2 Moderately differentiated	-1	0	0	0	-1	-1	1	-1	-1	-1	0	0	-1	0	0	NA	NA	-1	-1	0	1	0	1	0	-1	-1	0	-1	0	0	1	0	0	1	0	0	1
PAAD	Discovery	C3N-01011	PAAD.C3N-01011	violetred	yes	yes	yes	yes	yes	s4	---	G2 Moderately differentiated	0	0	0	0	0	0	0	0	0	0	0	0	0	0	0	NA	NA	0	0	0	0	0	0	0	0	0	0	0	0	0	0	0	0	0	0	0	0
PAAD	Discovery	C3N-03839	PAAD.C3N-03839	violetred	yes	yes	yes	yes	yes	s4	---	G2 Moderately differentiated	-1	0	0	2	0	1	0	0	-1	0	-1	0	0	0	0	NA	NA	-1	0	0	0	-1	0	0	-1	-1	0	0	0	0	0	0	1	0	0	0	0
PAAD	Discovery	C3N-01375	PAAD.C3N-01375	violetred	yes	yes	yes	yes	yes	s7	---	G2 Moderately differentiated	0	0	0	0	0	0	0	0	0	0	0	0	0	0	0	NA	NA	0	0	0	0	0	0	0	0	0	0	0	0	0	0	0	0	0	0	0	0
PAAD	Discovery	C3N-01381	PAAD.C3N-01381	violetred	yes	yes	yes	yes	yes	s4	---	G2 Moderately differentiated	0	0	0	0	0	0	0	0	0	0	0	0	0	0	0	NA	NA	0	0	1	0	0	0	0	0	0	0	0	0	0	0	0	1	0	0	0	0
PAAD	Discovery	C3L-00401	PAAD.C3L-00401	violetred	yes	yes	yes	yes	yes	s8	---	G2 Moderately differentiated	0	0	0	0	0	0	0	0	0	0	0	0	0	0	0	NA	NA	0	0	0	0	0	0	0	0	0	0	0	0	0	0	0	0	0	0	0	0
[truncated: 7 more rows]
[truncated: 275 more columns]

## Sheet: sample summary
Tumor samples analyzed
Cancer type	Sample type	Project	Studies	cases with proteomics	cases with proteomics + RNA-seq	cases with proteomics + mutation	cases with proteomics + CNA
Breast Invasive Carcinoma	Breast	CPTAC	Mertins et al., 2016 (PMID: 27251275); Krug et al., 2020 (PMID: 33212010)	230	224	218	227
Colorectal Adenocarcinoma	Colon or Rectum	CPTAC	Zhang et al., 2014 (PMID: 25043054); Vasaikar et al., 2019 (PMID: 31031003)	187	184	164	183
Gastric Cancer	Stomach	ICPC	Mun et al., 2019 (PMID: 30645970)	80	80	80	0
Glioblastoma	Brain	CPTAC	Wang et al., 2021 (PMID: 33577785)	100	99	99	98
Head and Neck Squamous Cell Carcinoma	Head and Neck	CPTAC	Huang et al., 2021 (PMID: 33417831)	108	108	108	108
Hepatocellular Carcinoma	Liver	ICPC	Gao et al., 2019 (PMID: 31585088)	165	165	0	159
Lung Adenocarcinoma	Lung	CPTAC	Gillette et al., 2020 (PMID: 32649874)	111	111	110	110
Lung Squamous Cell Carcinoma	Lung	CPTAC	Satpathy et al., 2021 (PMID: 34358469)	110	108	108	108
Ovarian Serous Cystadenocarcinoma	Ovary	CPTAC	Hu et al., 2020 (PMID: 33086064); Zhang et al., 2016 (PMID: 27372738)	269	191	219	251
Pancreatic Ductal Adenocarcinoma	Pancreas	CPTAC	Cao et al., 2021 (PMID: 34534465)	137	137	137	136
Pediatric Brain Tumors	Brain	CPTAC	Petralia et al., 2020 (PMID: 33242424)	219	217	198	201
Prostate Adenocarcinoma	Prostate	---	Sinha et al., 2019 (PMID: 30889379)	76	65	47	47
Renal Cell Carcinoma	Kidney	CPTAC	Clark et al., 2019 (PMID: 31675502)	110	110	110	110
Uterine Corpus Endometrial Carcinoma	Uterus	CPTAC	Dou et al., 2020 (PMID: 32059776)	100	100	100	99
				2002	1899	1698	1837
