# Supplementary material for: Proteogenomic characterization of 2002 human cancers reveals pan-cancer molecular subtypes and associated pathways
Source: Nat Commun. 2022 May 13;13:2669. doi: 10.1038/s41467-022-30342-3 (PMC9106650; doi:10.1038/s41467-022-30342-3)
Supplement: Supplementary file 5 — Supplementary Data 2 [file 41467_2022_30342_MOESM5_ESM.xlsx]

## Sheet: protein-level correlates
																	correlation	correlation	correlation	correlation	correlation	correlation	correlation	correlation	correlation	correlation	correlation	correlation	correlation	correlation	correlation	correlation	correlation	correlation	correlation	correlation	correlation	correlation	correlation	correlation	correlation	correlation	correlation	correlation	correlation	correlation	correlation	correlation	correlation
			samples with data	samples with data	samples with data	samples with data	samples with data	samples with data	samples with data	samples with data	samples with data	samples with data	samples with data	samples with data	samples with data	samples with data	protein vs mRNA	protein vs mRNA	protein vs mRNA	protein vs mRNA	protein vs mRNA	protein vs mRNA	protein vs mRNA	protein vs mRNA	protein vs mRNA	protein vs mRNA	protein vs mRNA	protein vs mRNA	protein vs mRNA	protein vs mRNA	protein vs mRNA	protein vs mRNA	protein vs mRNA	protein vs mRNA	protein vs mRNA	protein vs mRNA	protein vs mRNA	protein vs mRNA	protein vs mRNA	protein vs mRNA	protein vs mRNA	protein vs mRNA	protein vs mRNA	protein vs mRNA	protein vs mRNA	protein vs mRNA	protein vs mRNA	protein vs CNA	protein vs CNA
			count	count	count	count	count	count	count	count	count	count	count	count	count	count	used in protein vs mRNA correlations	t	t	t	t	t	t	t	t	t	t	t	t	t	t	t	p	p	p	p	p	p	p	p	p	p	p	p	p	p	p	used in protein vs CNA correlations	t
Gene	NCBIGeneID	Description	BREAST	OV	CRC	UCEC	Renal	LUAD	GBM	Gastric	Liver	PedBrain	LUSC	HNSC	PRAD	PAAD	data for at least 7 cancer types	pan-cancer	BREAST	OV	UCEC	COLON/CRC	Renal	LUAD	GBM	Gastric	Liver	PedBrain	LUSC	HNSC	PRAD	PAAD	pan-cancer	BREAST	OV	UCEC	COLON/CRC	Renal	LUAD	GBM	Gastric	Liver	PedBrain	LUSC	HNSC	PRAD	PAAD	protein: data for at least 7 cancer types; CNA data for 13 cancer types	Breast
A1BG	1	alpha-1-B glycoprotein	230	269	187	100	110	111	100	80	165	219	110	108	76	137	TRUE	3.38925	0.539859	1.35031	2.20487	1.3828	0.568994	-0.56419	-0.467291	0.465939	6.12223	-2.20865	2.09387	0.173892	0.638623	2.39586	0.000715191	0.589835	0.00904299	0.029802	0.168421	0.570542	0.573784	0.64134	0.642558	6.64849e-09	0.0282548	0.0386562	0.862282	0.525383	0.0179529	TRUE	-0.759832
A2M	2	alpha-2-macroglobulin	230	269	187	100	110	111	100	80	165	219	110	108	76	137	TRUE	10.0235	3.82002	2.63767	0.156213	-1.14478	0.301366	4.67034	4.61548	1.78488	6.94257	3.55321	5.04573	1.30145	-0.310291	5.63856	4.45803e-23	0.000173221	2.45266e-15	0.876187	0.253805	0.763715	8.62756e-06	1.20174e-05	0.0781693	8.67682e-11	0.000467722	1.88188e-06	0.195927	0.757364	9.63376e-08	TRUE	-0.0542979
NAT1	9	N-acetyltransferase 1	230	266	187	100	110	111	100	80	165	143	110	108	76	137	TRUE	29.8966	20.8746	8.64527	17.4157	5.69913	10.9544	13.2245	7.23847	2.92477	9.8507	4.03169	12.4165	8.92637	7.62612	3.73606	4.47906e-160	2.8657e-54	#DIV/0!	9.21153e-32	4.77656e-08	3.13755e-19	2.1301e-24	1.07213e-10	0.00451162	2.97115e-18	9.08661e-05	2.14707e-22	1.45684e-14	1.60927e-10	0.00027491	TRUE	2.12904
NAT2	10	N-acetyltransferase 2	0	0	29	0	0	0	0	80	165	0	0	0	0	0	FALSE	8.82307	#DIV/0!	#DIV/0!	#DIV/0!	1.16885	#DIV/0!	#DIV/0!	#DIV/0!	5.81165	8.8441	#DIV/0!	#DIV/0!	#DIV/0!	#DIV/0!	#DIV/0!	1.37791e-16	#DIV/0!	0.522311	#DIV/0!	0.25268	#DIV/0!	#DIV/0!	#DIV/0!	4.8566e-07	1.44977e-15	#DIV/0!	#DIV/0!	#DIV/0!	#DIV/0!	#DIV/0!	FALSE	#DIV/0!
SERPINA3	12	serpin family A member 3	230	269	187	100	110	111	100	62	165	219	110	108	76	137	TRUE	11.6422	4.67552	0.640982	4.14788	3.38205	1.17	2.13378	5.44735	1.09361	7.21958	8.08009	2.53198	2.08521	3.20773	-0.631478	2.68346e-30	5.08911e-06	7.5771e-30	7.14746e-05	0.000880708	0.244577	0.0351029	3.86734e-07	0.277492	1.88171e-11	4.62304e-14	0.0128082	0.0394518	0.00210407	0.528796	TRUE	0.672361
AAMP	14	angio associated migratory cell protein	230	269	187	100	110	111	100	80	165	201	110	108	73	137	TRUE	19.52	5.86583	13.6093	7.26318	4.5389	7.50823	5.25329	3.68184	4.1496	7.74379	3.13501	9.27616	9.5302	-0.59017	1.94638	2.09422e-77	1.60865e-08	1.20598e-35	9.12914e-11	1.02532e-05	1.81672e-11	7.47157e-07	0.000380801	8.42194e-05	9.66622e-13	0.00198131	2.38982e-15	6.40657e-16	0.557256	0.0536859	TRUE	4.88271
AARS	16	alanyl-tRNA synthetase	230	269	187	100	110	111	100	80	165	219	110	108	76	137	TRUE	39.2976	16.349	15.5472	11.2357	6.46512	20.6284	24.6594	10.397	5.39278	15.4873	13.938	17.5067	10.2959	1.46569	8.1793	1.26331e-247	5.77128e-40	1.52892e-42	2.58042e-19	9.02699e-10	2.95507e-39	2.13072e-46	1.86636e-17	7.19046e-07	7.57918e-34	6.93673e-32	4.74262e-33	1.20133e-17	0.147706	1.8635e-13	TRUE	9.29585
ABAT	18	4-aminobutyrate aminotransferase	230	269	187	100	110	111	100	80	165	219	110	108	76	137	TRUE	42.0586	22.9098	17.8951	10.8824	14.8336	2.57285	19.2889	10.9987	6.39047	19.2669	20.3733	17.0528	20.3941	5.81159	4.90778	1.09628e-273	2.08845e-60	0.000260916	1.48732e-18	3.79071e-33	0.0114435	6.2611e-37	9.50176e-19	1.10926e-08	7.20463e-44	4.24076e-52	3.72593e-32	1.75704e-38	2.21405e-07	2.61188e-06	TRUE	6.30708
ABCA1	19	ATP binding cassette subfamily A member 1	167	251	0	77	80	111	100	80	165	0	110	79	0	82	TRUE	15.1476	1.13645	3.7253	2.61782	#DIV/0!	3.48773	9.13587	13.4614	1.794	9.44495	#DIV/0!	12.3904	2.43342	#DIV/0!	1.8937	1.23131e-47	0.257455	#DIV/0!	0.0106999	#DIV/0!	0.000803662	3.99371e-15	6.37732e-24	0.0768973	3.68348e-17	#DIV/0!	2.45182e-22	0.0172753	#DIV/0!	0.0618795	TRUE	0.982998
ABCA2	20	ATP binding cassette subfamily A member 2	145	0	0	94	110	92	100	0	165	182	110	48	0	85	TRUE	10.4002	0.440801	#DIV/0!	1.50037	#DIV/0!	2.73612	2.29221	14.3275	#DIV/0!	4.93703	8.30806	2.07274	0.97425	#DIV/0!	0.249573	3.02298e-24	0.660047	0.328159	0.136943	#DIV/0!	0.00726995	0.0242254	1.11758e-25	#DIV/0!	1.94712e-06	2.40216e-14	0.0406216	0.335028	#DIV/0!	0.803534	TRUE	1.33446
ABCA3	21	ATP binding cassette subfamily A member 3	186	86	0	0	0	111	100	0	0	0	110	61	0	0	FALSE	15.4223	8.2013	0.984516	#DIV/0!	#DIV/0!	#DIV/0!	11.2169	5.96525	#DIV/0!	#DIV/0!	#DIV/0!	13.3518	2.04085	#DIV/0!	#DIV/0!	8.99687e-46	4.58447e-14	9.68722e-08	#DIV/0!	#DIV/0!	#DIV/0!	7.0661e-20	3.97536e-08	#DIV/0!	#DIV/0!	#DIV/0!	1.90849e-24	0.0457479	#DIV/0!	#DIV/0!	FALSE	3.59381
ABCB7	22	ATP binding cassette subfamily B member 7	230	269	187	100	110	111	100	80	165	194	110	108	76	137	TRUE	14.9743	4.22635	5.5473	1.27894	4.08754	4.14645	8.06412	6.68677	2.84775	8.22439	2.21022	5.47327	5.92943	0.561723	1.44382	5.76537e-48	3.46973e-05	1.64866e-24	0.203938	6.53311e-05	6.74318e-05	1.03606e-12	1.45864e-09	0.00562612	5.88084e-14	0.0282841	2.98166e-07	3.85038e-08	0.576298	0.151106	FALSE	#DIV/0!
ABCF1	23	ATP binding cassette subfamily F member 1	230	269	187	100	110	111	100	80	165	219	110	108	76	137	TRUE	26.6127	8.07275	11.8251	9.29739	6.75154	6.93766	14.0778	9.53089	5.28454	9.16963	5.90593	11.7799	10.464	0.372661	5.59743	7.26088e-133	4.32337e-14	0.0403552	4.05513e-15	1.89773e-10	3.07438e-10	2.82912e-26	1.3822e-15	1.11295e-06	1.99997e-16	1.35585e-08	5.5707e-21	5.01785e-18	0.710652	1.16826e-07	TRUE	5.00977
ABL1	25	ABL proto-oncogene 1, non-receptor tyrosine kinase	230	207	171	100	110	111	100	80	165	66	110	108	0	137	TRUE	12.0894	4.40252	2.06744	6.41689	-1.00605	6.63065	4.44858	4.79802	1.37023	6.14926	-0.134858	5.41099	3.28755	#DIV/0!	2.6282	2.75839e-32	1.66307e-05	5.22663e-11	4.95714e-09	0.315856	1.36447e-09	2.09283e-05	5.80222e-06	0.174874	5.79078e-09	0.893147	3.91847e-07	0.00137147	#DIV/0!	0.00957801	TRUE	2.88277
AOC1	26	amine oxidase, copper containing 1	0	173	97	100	110	106	0	24	0	0	96	48	54	137	TRUE	23.8317	#DIV/0!	7.1586	13.7388	6.55211	14.6699	14.3653	#DIV/0!	6.0598	#DIV/0!	#DIV/0!	2.81427	10.1428	2.57615	15.3559	1.75465e-97	#DIV/0!	0.592538	1.39928e-24	3.00767e-09	1.83513e-27	1.93872e-26	#DIV/0!	4.86967e-08	#DIV/0!	#DIV/0!	0.00597869	2.58789e-13	0.013598	2.05502e-31	TRUE	#DIV/0!
ABL2	27	ABL proto-oncogene 2, non-receptor tyrosine kinase	227	60	0	100	105	111	100	0	165	78	110	108	0	137	TRUE	7.5901	3.72159	0.53825	4.43987	#DIV/0!	1.9759	6.00835	-3.76282	#DIV/0!	2.33058	0.160702	4.96409	3.50497	#DIV/0!	1.08683	6.1096e-14	0.000251703	#DIV/0!	2.36375e-05	#DIV/0!	0.0508405	2.5236e-08	0.000287678	#DIV/0!	0.0210008	0.87276	2.65083e-06	0.00067046	#DIV/0!	0.279047	TRUE	4.4429
ABO	28	ABO, alpha 1-3-N-acetylgalactosaminyltransferase and alpha 1-3-galactosyltransferase	0	0	150	0	67	79	0	80	0	0	90	99	14	104	TRUE	7.58065	#DIV/0!	#DIV/0!	#DIV/0!	3.05083	3.29925	5.81715	#DIV/0!	#DIV/0!	#DIV/0!	#DIV/0!	2.31153	2.08496	0.525665	3.73974	1.32623e-13	#DIV/0!	9.11178e-10	#DIV/0!	0.00271127	0.00157565	1.29532e-07	#DIV/0!	#DIV/0!	#DIV/0!	#DIV/0!	0.0231667	0.0396994	0.611825	0.000304425	TRUE	#DIV/0!
ABR	29	active BCR-related	230	266	187	100	110	111	100	58	165	219	110	108	76	137	TRUE	31.7364	13.8924	6.4539	6.68626	4.77284	14.554	10.6483	7.9099	3.64414	14.033	17.6861	11.8079	10.4646	0.359098	6.14677	2.99247e-177	5.42467e-32	1.57458e-22	1.4145e-09	3.71823e-06	3.24889e-27	1.40358e-18	4.16797e-12	0.000481528	7.69217e-30	8.30217e-44	4.82399e-21	5.00067e-18	0.720723	8.34899e-09	TRUE	5.29137
ACAA1	30	acetyl-CoA acyltransferase 1	230	269	187	100	110	111	100	66	165	219	110	108	76	137	TRUE	26.0892	10.5655	11.156	8.66778	5.43397	3.56067	8.18798	5.7399	2.81469	15.4643	16.1859	5.51702	7.27545	0.395378	3.80555	2.41783e-128	2.11337e-21	6.6493e-19	9.34925e-14	1.75143e-07	0.000551511	5.48581e-13	1.08188e-07	0.00617793	8.75549e-34	4.5883e-39	2.45867e-07	6.25586e-11	0.693899	0.000213722	TRUE	3.01875
ACACA	31	acetyl-CoA carboxylase alpha	230	269	187	100	110	111	100	19	165	219	110	108	76	137	TRUE	37.4438	19.3374	9.90831	15.1896	7.0426	12.0312	11.4527	9.39572	#DIV/0!	#DIV/0!	13.8232	11.4597	13.1919	5.22511	8.69209	1.07525e-222	1.68382e-49	0.25705	1.68092e-27	3.74339e-11	1.15312e-21	2.05346e-20	2.70716e-15	#DIV/0!	#DIV/0!	1.61473e-31	2.89443e-20	4.2549e-24	2.09323e-06	1.05622e-14	TRUE	8.21654
ACACB	32	acetyl-CoA carboxylase beta	230	247	0	0	110	0	100	80	165	0	0	108	0	137	TRUE	7.1606	3.67229	1.1371	#DIV/0!	#DIV/0!	3.10499	#DIV/0!	1.87123	1.00626	9.41804	#DIV/0!	#DIV/0!	-1.39254	#DIV/0!	2.31672	1.46831e-12	0.000301236	0.00752097	#DIV/0!	#DIV/0!	0.00243035	#DIV/0!	0.064327	0.317404	4.3483e-17	#DIV/0!	#DIV/0!	0.166672	#DIV/0!	0.0220247	TRUE	1.58592
ACADL	33	acyl-CoA dehydrogenase, long chain	119	85	0	67	110	111	73	35	165	0	110	44	74	132	TRUE	16.9309	5.43597	2.74253	6.19051	#DIV/0!	4.34634	6.55232	6.05733	2.43357	10.8633	#DIV/0!	5.52827	2.25658	7.26966	3.91933	2.50903e-57	3.22421e-07	9.55463e-21	4.54097e-08	#DIV/0!	3.14235e-05	1.93616e-09	6.20446e-08	0.0182903	5.0396e-21	#DIV/0!	2.33948e-07	0.0292981	7.96447e-10	0.000142858	TRUE	1.12769
ACADM	34	acyl-CoA dehydrogenase, C-4 to C-12 straight chain	230	269	187	100	110	111	100	80	165	219	110	108	76	137	TRUE	27.5944	12.8151	10.5469	6.68997	6.93085	5.97455	7.01702	7.79373	1.82805	14.0507	7.30186	6.47421	10.4524	1.46614	6.48656	3.31345e-141	1.64879e-28	4.22014e-23	1.39011e-09	7.01202e-11	3.00883e-08	2.01688e-10	7.34288e-12	0.0713661	6.87111e-30	5.4425e-12	3.04051e-09	5.33019e-18	0.147584	1.53193e-09	TRUE	3.21107
ACADS	35	acyl-CoA dehydrogenase, C-2 to C-3 short chain	230	269	187	100	110	111	100	80	165	219	110	108	76	137	TRUE	24.5195	9.81013	11.3499	7.50712	6.46232	5.91491	8.23181	6.4563	0.761337	11.7395	6.41675	5.7185	6.13291	1.59554	6.20034	1.4724e-115	4.19958e-19	9.85054e-33	2.8123e-11	9.16374e-10	3.95804e-08	4.37832e-13	4.2556e-09	0.448752	1.87677e-23	8.74516e-10	1.00182e-07	1.5084e-08	0.115597	6.41033e-09	TRUE	1.98072
ACADSB	36	acyl-CoA dehydrogenase, short/branched chain	230	269	187	100	110	111	100	56	165	219	110	108	76	137	TRUE	37.7211	21.8115	14.5718	7.02258	7.89903	5.47105	15.0957	8.48188	2.62597	21.4805	9.1521	15.618	15.3906	2.84097	9.35866	3.96997e-232	4.03272e-57	4.04093e-33	2.88634e-10	2.57811e-13	2.92177e-07	1.8096e-28	2.51305e-13	0.0103955	2.10023e-49	4.42766e-17	2.98935e-29	8.83271e-29	0.00605123	2.3734e-16	TRUE	1.71468
ACADVL	37	acyl-CoA dehydrogenase, very long chain	230	269	187	100	110	111	100	80	165	219	110	108	76	137	TRUE	25.8043	7.9956	14.7011	4.91147	8.12443	6.66543	11.2772	9.82947	1.43896	7.32887	5.51384	9.98715	6.04636	1.62762	7.26586	4.22269e-126	7.03856e-14	3.51966e-37	3.61676e-06	6.65031e-14	1.15394e-09	5.15119e-20	3.13034e-16	0.154163	1.02141e-11	1.00161e-07	5.97425e-17	2.25099e-08	0.108598	2.67895e-11	TRUE	5.09473
ACAT1	38	acetyl-CoA acetyltransferase 1	230	269	187	100	110	111	100	80	165	219	110	108	76	137	TRUE	31.0001	12.9934	16.0644	6.59451	5.65664	8.2745	15.1672	6.92459	1.06333	13.5114	7.9313	9.15727	10.4035	1.83076	9.36808	4.67671e-171	4.39123e-29	2.07789e-23	2.17264e-09	5.89806e-08	3.70514e-13	1.27483e-28	4.77024e-10	0.290911	2.16365e-28	1.1733e-13	4.42103e-15	6.86961e-18	0.0718669	2.24845e-16	TRUE	4.75285
ACAT2	39	acetyl-CoA acetyltransferase 2	230	269	187	100	110	111	100	80	165	219	110	108	76	137	TRUE	32.0807	14.603	11.454	11.4246	3.87169	6.46477	10.5543	8.21464	3.93295	18.0607	11.0644	18.2562	16.9193	3.16717	6.56809	8.92933e-181	2.6704e-34	1.47884e-23	1.01471e-19	0.00015055	3.02025e-09	2.30207e-18	9.36959e-13	0.000180654	9.61251e-41	8.13739e-23	1.6686e-34	6.86735e-32	0.00237365	1.01313e-09	TRUE	4.10184
ACLY	47	ATP citrate lyase	230	269	187	100	110	111	100	80	165	219	110	108	76	137	TRUE	29.0494	12.6568	11.504	11.04	5.86268	12.2276	11.7434	4.53411	4.23013	7.56708	6.33749	14.4097	13.4967	2.1259	9.97112	8.47203e-154	5.3212e-28	6.7534e-27	6.80269e-19	2.10122e-08	4.17902e-22	4.48943e-21	1.65397e-05	6.30571e-05	2.65736e-12	1.35107e-09	1.01454e-26	9.25038e-25	0.0374374	6.92641e-18	TRUE	6.7134
ACO1	48	aconitase 1	230	269	187	100	110	111	100	60	165	219	110	108	76	137	TRUE	31.191	12.9399	12.6254	9.77733	7.42202	10.9727	17.1241	9.4376	2.77141	13.4817	11.1668	12.2847	2.66934	0.172046	6.16891	1.94984e-172	6.5338e-29	3.87577e-28	3.68333e-16	4.2733e-12	2.8518e-19	1.10941e-32	2.19826e-15	0.00697567	2.6179e-28	3.92742e-23	4.2027e-22	0.00879574	0.863953	7.48652e-09	TRUE	2.08012
ACO2	50	aconitase 2	230	269	187	100	110	111	100	80	165	219	110	108	76	137	TRUE	26.7883	10.6114	13.0397	4.30386	2.36171	9.40207	6.7595	9.55438	0.537538	12.681	11.9116	10.9714	4.77838	0.226364	8.729	2.393e-134	1.52644e-21	4.11093e-14	3.97993e-05	0.0192476	1.06718e-15	7.11361e-10	1.22977e-15	0.592426	4.46199e-26	1.87387e-25	3.61052e-19	5.71163e-06	0.821651	8.57456e-15	TRUE	6.27765
ACOX1	51	acyl-CoA oxidase 1	230	269	187	100	110	111	100	80	165	219	110	108	76	137	TRUE	22.505	9.90338	8.17823	4.91051	6.26057	5.49959	4.49938	5.12481	3.4312	14.5409	6.79845	7.33611	6.94655	1.66216	4.04176	1.3196e-99	2.20174e-19	3.13189e-19	3.63108e-06	2.68369e-09	2.57525e-07	1.71232e-05	1.51762e-06	0.000963844	3.02114e-31	1.02705e-10	4.63443e-11	3.13889e-10	0.10145	8.86566e-05	TRUE	5.95015
ACP1	52	acid phosphatase 1, soluble	230	269	187	100	110	111	100	80	165	219	110	108	76	137	TRUE	17.953	6.55755	10.0224	4.07488	1.37132	3.78256	3.44929	3.76909	1.97313	11.9233	9.46918	8.04568	4.44852	0.550167	0.996655	1.09592e-66	3.78691e-10	2.85299e-12	9.35814e-05	0.171965	0.000255026	0.000800225	0.000281452	0.0520237	5.77706e-24	5.27582e-18	1.32098e-12	2.14078e-05	0.58415	0.320715	TRUE	2.46747
ACP2	53	acid phosphatase 2, lysosomal	230	269	187	100	110	111	100	61	165	219	110	108	75	137	TRUE	27.0903	9.15746	7.4717	8.03603	6.95383	9.63759	8.41574	6.89999	2.25852	7.4241	10.8498	10.5373	9.48742	2.82993	5.63922	1.0488e-136	3.60235e-17	3.74847e-07	2.12535e-12	6.16593e-11	3.11305e-16	1.6951e-13	5.35773e-10	0.0267071	5.97671e-12	3.7247e-22	3.42979e-18	7.99796e-16	0.0062392	9.60365e-08	TRUE	4.03122
ACP5	54	acid phosphatase 5, tartrate resistant	230	227	168	100	110	111	54	80	165	0	110	108	73	137	TRUE	25.0299	8.69984	5.29394	11.6006	3.96615	15.3017	4.80459	7.90983	6.8814	14.9458	#DIV/0!	5.02266	13.1486	4.13219	10.2391	7.7897e-117	7.54989e-16	2.94014e-21	4.2606e-20	0.000109165	8.36424e-29	4.98341e-06	2.01046e-10	1.393e-09	2.31226e-32	#DIV/0!	2.07381e-06	5.2877e-24	0.000113125	1.46041e-18	TRUE	0.342724
ACPP	55	acid phosphatase, prostate	167	244	157	100	110	111	82	80	0	40	110	108	76	109	TRUE	26.6687	12.5513	10.8614	11.1734	7.5164	2.97924	15.6315	6.49674	3.75065	#DIV/0!	8.38322	14.9788	13.5216	2.47162	5.06101	5.16046e-127	1.50254e-25	0.784239	3.51347e-19	4.5206e-12	0.00356941	1.32897e-29	6.73172e-09	0.000350769	#DIV/0!	4.44954e-10	6.38332e-28	8.16735e-25	0.016165	1.74383e-06	TRUE	2.4384
ACTA1	58	actin, alpha 1, skeletal muscle	230	269	187	100	110	111	100	80	165	219	110	108	32	137	TRUE	6.05742	3.42868	0.274189	2.39968	1.52639	2.59763	-0.23468	0.106948	2.18832	1.47706	-0.51809	1.6348	11.5199	2.26838	1.53854	1.66963e-09	0.000722864	4.4844e-06	0.0182992	0.128648	0.0106957	0.814897	0.915051	0.0316392	0.14159	0.604928	0.105058	2.12267e-20	0.031515	0.126258	TRUE	-1.977
ACTA2	59	actin, alpha 2, smooth muscle, aorta	230	169	187	100	110	0	100	80	165	0	110	0	76	137	TRUE	17.5721	6.33002	4.8774	13.0987	2.92121	9.2858	#DIV/0!	6.82038	3.45084	7.2227	#DIV/0!	7.0707	#DIV/0!	-0.907753	7.31121	1.81363e-62	1.33953e-09	1.17478e-10	2.93469e-23	0.00392832	1.95897e-15	#DIV/0!	7.7963e-10	0.000905058	1.84925e-11	#DIV/0!	1.7123e-10	#DIV/0!	0.367468	2.10427e-11	TRUE	-1.01192
ACTB	60	actin beta	230	269	187	100	110	111	100	70	165	219	110	108	76	137	TRUE	15.1108	6.42082	6.82286	4.96955	-0.0853783	4.44723	4.19034	6.54225	1.11711	7.47385	3.23961	7.96304	5.83356	-1.30289	2.84132	8.7231e-49	8.11849e-10	0.000135291	2.84984e-06	0.932055	2.11947e-05	5.67928e-05	2.85884e-09	0.267374	4.51162e-12	0.00138681	2.00725e-12	5.95824e-08	0.197353	0.00518989	TRUE	1.24774
ACTG1	71	actin gamma 1	230	253	187	100	110	111	100	0	0	219	110	108	76	137	TRUE	5.03473	1.42985	3.90371	0.894456	-1.235	1.72232	1.68974	4.60774	#DIV/0!	#DIV/0!	0.997444	0.347955	2.12156	-0.788177	2.85912	5.31331e-07	0.154167	3.51836e-10	0.373269	0.218421	0.0878741	0.093937	1.23897e-05	#DIV/0!	#DIV/0!	0.31967	0.728564	0.0362054	0.433549	0.0049232	TRUE	-0.871864
ACTG2	72	actin, gamma 2, smooth muscle, enteric	230	269	187	100	0	111	0	80	0	0	110	108	73	137	TRUE	15.4907	5.17787	6.62486	12.5423	5.03078	#DIV/0!	4.92976	#DIV/0!	3.18279	#DIV/0!	#DIV/0!	5.54068	1.0657	1.49722	7.06291	8.25513e-50	5.02388e-07	1.05091e-31	4.28056e-22	1.16599e-06	#DIV/0!	2.96349e-06	#DIV/0!	0.00209538	#DIV/0!	#DIV/0!	2.21449e-07	0.288979	0.139494	7.83362e-11	TRUE	0.00262005
ACTN4	81	actinin alpha 4	230	269	187	100	110	111	100	80	165	219	110	108	76	137	TRUE	28.913	9.8076	14.2286	5.5046	3.34083	6.42168	10.5714	10.339	0.782756	9.53863	11.6182	11.5274	7.91895	2.01274	8.62141	1.31727e-152	4.27371e-19	2.96378e-11	2.96755e-07	0.00101351	3.7078e-09	2.10374e-18	2.48901e-17	0.436141	2.06476e-17	1.55253e-24	2.04251e-20	2.50837e-12	0.0484204	1.57328e-14	TRUE	6.3408
ACTL6A	86	actin like 6A	230	269	187	100	110	111	100	80	165	219	110	108	76	137	TRUE	21.5279	8.15585	7.06696	4.74208	4.16487	5.6062	5.66319	5.16732	1.00018	8.12631	15.4829	10.5455	7.87118	1.73945	1.05907	3.77522e-92	2.5507e-14	5.80049e-13	7.18515e-06	4.80512e-05	1.60254e-07	1.22106e-07	1.27038e-06	0.320316	1.04705e-13	7.97938e-37	3.28654e-18	3.19229e-12	0.0868402	0.291459	TRUE	4.51099
ACTN1	87	actinin alpha 1	230	269	187	100	110	111	100	80	165	219	110	108	76	137	TRUE	27.7732	12.2029	7.7408	9.42635	1.78419	8.47136	9.33721	14.6119	2.80021	7.06072	13.1205	11.7781	11.9452	-1.54011	7.22174	9.71094e-143	1.51355e-26	0.994757	2.12903e-15	0.0760593	1.34525e-13	1.39064e-15	3.01813e-26	0.00643502	4.53745e-11	2.81381e-29	5.62108e-21	2.38545e-21	0.128542	3.38636e-11	TRUE	1.59346
ACTN2	88	actinin alpha 2	125	269	187	100	110	111	100	80	165	219	110	108	64	137	TRUE	7.61002	1.63951	0.00657927	3.05849	0.700564	1.25078	2.54864	2.1245	2.49145	0.691244	2.28854	0.679504	12.503	3.24139	3.00852	4.41086e-14	0.103793	0.627777	0.00286841	0.48447	0.213718	0.0122064	0.0361703	0.0148451	0.490395	0.0230777	0.4983	1.38286e-22	0.00202223	0.0031328	TRUE	-1.63298
ACTN3	89	actinin alpha 3 (gene/pseudogene)	230	269	90	0	110	0	100	0	0	0	110	108	0	137	TRUE	0.681035	-0.148118	0.485651	#DIV/0!	0.581185	1.28113	#DIV/0!	-1.47953	#DIV/0!	#DIV/0!	#DIV/0!	-0.993108	2.76235	#DIV/0!	-0.166829	0.495998	0.882384	0.00523666	#DIV/0!	0.562636	0.202893	#DIV/0!	0.14224	#DIV/0!	#DIV/0!	#DIV/0!	0.322919	0.00676642	#DIV/0!	0.867754	TRUE	-0.681746
ACVR1	90	activin A receptor type 1	156	162	0	95	110	98	100	53	165	39	110	108	0	121	TRUE	15.7985	4.43518	2.84286	5.05216	#DIV/0!	3.28252	7.50517	4.31362	1.29046	8.98996	2.90633	8.68485	9.91803	#DIV/0!	0.312677	1.83055e-51	1.78369e-05	#DIV/0!	2.17292e-06	#DIV/0!	0.00138653	3.11956e-11	3.86587e-05	0.206137	5.98464e-16	0.00614352	5.05155e-14	8.55487e-17	#DIV/0!	0.755073	TRUE	1.26773
ACVR1B	91	activin A receptor type 1B	0	0	0	0	64	0	91	0	109	0	85	0	0	0	FALSE	5.73179	#DIV/0!	#DIV/0!	#DIV/0!	#DIV/0!	2.62566	#DIV/0!	3.0102	#DIV/0!	3.72623	#DIV/0!	2.21717	#DIV/0!	#DIV/0!	#DIV/0!	2.17402e-08	#DIV/0!	4.10093e-39	#DIV/0!	#DIV/0!	0.0108789	#DIV/0!	0.00340615	#DIV/0!	0.000312364	#DIV/0!	0.0294142	#DIV/0!	#DIV/0!	#DIV/0!	FALSE	#DIV/0!
ACY1	95	aminoacylase 1	125	269	187	0	0	111	0	0	0	219	110	108	76	137	TRUE	27.8052	8.15026	16.7198	#DIV/0!	8.99276	#DIV/0!	11.7729	#DIV/0!	#DIV/0!	#DIV/0!	8.32386	8.34952	8.99765	#DIV/0!	11.2992	4.08467e-131	4.54536e-13	8.52919e-20	#DIV/0!	3.10618e-16	#DIV/0!	3.84991e-21	#DIV/0!	#DIV/0!	#DIV/0!	9.86474e-15	2.81514e-13	1.00854e-14	#DIV/0!	2.99543e-21	TRUE	2.13145
ACYP1	97	acylphosphatase 1	230	253	187	100	110	111	100	15	165	219	110	108	65	137	TRUE	23.8429	8.58286	10.3249	4.2095	2.2892	3.12898	7.11476	6.5782	1.32982	10.9192	17.2905	9.95132	6.05713	3.25316	3.15974	1.73028e-109	1.62436e-15	1.25994e-17	5.68033e-05	0.0232163	0.00225569	1.24473e-10	2.41934e-09	0.187553	3.5311e-21	1.45773e-42	7.19636e-17	2.14188e-08	0.00195338	0.00194936	TRUE	2.24967
ACYP2	98	acylphosphatase 2	230	249	187	100	110	111	100	34	165	219	110	108	68	137	TRUE	20.7702	5.33584	9.5635	5.98836	4.89575	6.11024	3.85942	5.81635	0.42828	12.4402	11.1015	3.69398	4.32391	2.06248	1.89095	3.35767e-86	2.34169e-07	1.21502e-27	3.50103e-08	2.15103e-06	1.60501e-08	0.00019297	7.71746e-08	0.669627	2.09453e-25	6.25144e-23	0.000351065	3.4744e-05	0.0436498	0.0607733	TRUE	2.86678
ADA	100	adenosine deaminase	230	269	187	100	110	111	100	67	165	199	110	108	47	137	TRUE	39.8603	10.9582	12.8741	14.051	8.00683	16.8909	20.468	17.0844	1.70554	17.4151	12.8382	21.9027	13.3545	-0.26776	12.3037	5.40321e-251	1.28424e-22	0.0236916	3.22412e-25	1.35145e-13	4.38642e-32	3.89411e-39	5.25925e-31	0.0920728	4.8448e-39	9.6268e-28	3.83771e-41	1.88311e-24	0.790295	8.42422e-24	TRUE	1.13636
ADAM8	101	ADAM metallopeptidase domain 8	0	72	0	44	0	107	81	80	0	0	110	91	0	113	TRUE	15.076	#DIV/0!	2.31488	6.64452	#DIV/0!	#DIV/0!	9.21199	3.7845	3.51627	#DIV/0!	#DIV/0!	9.61886	8.59349	#DIV/0!	6.22083	1.32591e-44	#DIV/0!	4.92469e-17	4.69738e-08	#DIV/0!	#DIV/0!	3.58828e-15	0.00030066	0.00120304	#DIV/0!	#DIV/0!	4.04445e-16	2.60436e-13	#DIV/0!	8.96335e-09	TRUE	#DIV/0!
ADAM10	102	ADAM metallopeptidase domain 10	230	269	187	100	110	111	100	80	165	219	110	108	76	137	TRUE	16.341	5.47837	9.24753	2.25221	3.35215	2.69084	6.345	4.50496	0.663762	4.87245	3.32129	8.90889	8.02474	0.424386	4.57249	2.92205e-56	1.15967e-07	4.96403e-12	0.0265405	0.000975293	0.00826081	5.20866e-09	1.85308e-05	0.5088	2.59323e-06	0.00105276	1.59433e-14	1.46882e-12	0.67273	1.07827e-05	TRUE	3.34773
ADAR	103	adenosine deaminase, RNA specific	230	269	187	100	110	111	100	15	165	219	110	108	76	137	TRUE	29.3923	12.7841	7.37699	11.6245	7.95271	9.64376	17.2503	6.44158	1.59781	10.2049	4.25443	10.3961	11.0392	1.31309	9.89009	6.77611e-156	2.07448e-28	0.0704676	3.78747e-20	1.86996e-13	3.01405e-16	6.16938e-33	4.55492e-09	0.114128	3.23399e-19	3.12801e-05	7.14023e-18	2.54237e-19	0.193915	1.10773e-17	TRUE	10.0877
ADARB1	104	adenosine deaminase, RNA specific B1	230	245	0	100	110	111	100	79	160	115	110	108	69	137	TRUE	15.8214	5.16242	1.82	5.39632	#DIV/0!	14.8975	6.60032	4.8709	-0.110176	3.5559	6.36914	8.69672	8.02163	0.146896	0.711177	1.82198e-52	5.40864e-07	0.330619	4.73386e-07	#DIV/0!	5.9986e-28	1.53696e-09	4.31985e-06	0.9126	0.000497305	4.23459e-09	4.75258e-14	1.49219e-12	0.883715	0.478202	TRUE	2.23703
ADCY3	109	adenylate cyclase 3	21	73	0	55	0	69	100	68	0	0	110	75	0	0	TRUE	6.8357	1.13891	0.98283	2.89125	#DIV/0!	#DIV/0!	2.04635	2.01289	0.302764	#DIV/0!	#DIV/0!	8.75029	1.38177	#DIV/0!	#DIV/0!	2.20044e-11	0.268895	0.458566	0.00555235	#DIV/0!	#DIV/0!	0.0446487	0.0468978	0.763529	#DIV/0!	#DIV/0!	3.60841e-14	0.171258	#DIV/0!	#DIV/0!	TRUE	1.32063
ADCY5	111	adenylate cyclase 5	144	64	0	0	109	0	100	63	160	0	0	0	46	80	TRUE	9.01955	3.14267	0.746024	#DIV/0!	#DIV/0!	12.0316	#DIV/0!	6.84575	0.290128	1.71796	#DIV/0!	#DIV/0!	#DIV/0!	-0.876683	2.00992	1.56556e-18	0.00204662	0.0056433	#DIV/0!	#DIV/0!	1.32645e-21	#DIV/0!	6.91904e-10	0.772702	0.0877637	#DIV/0!	#DIV/0!	#DIV/0!	0.386811	0.0478973	TRUE	0.0765391
ADCY6	112	adenylate cyclase 6	169	147	87	100	110	103	100	63	125	0	110	33	40	0	TRUE	7.33782	3.40038	2.82086	0.386454	1.65066	4.0244	4.04922	0.714877	1.43518	1.86016	#DIV/0!	4.18331	0.505768	-0.4992	#DIV/0!	4.11452e-13	0.000848587	0.0384143	0.699998	0.102542	0.000106279	0.000100903	0.476402	0.157857	0.0652511	#DIV/0!	5.93946e-05	0.616597	0.62095	#DIV/0!	TRUE	0.347813
ADCY7	113	adenylate cyclase 7	64	171	0	83	0	89	100	45	110	0	110	66	0	75	TRUE	7.11504	0.604778	2.09289	1.47219	#DIV/0!	#DIV/0!	4.91312	4.18284	0.406305	0.054887	#DIV/0!	6.42926	1.61514	#DIV/0!	1.5895	2.35356e-12	0.547534	#DIV/0!	0.144846	#DIV/0!	#DIV/0!	4.17194e-06	6.32101e-05	0.685795	0.95633	#DIV/0!	3.762e-09	0.1112	#DIV/0!	0.116268	TRUE	-0.5168
ADCY9	115	adenylate cyclase 9	127	0	0	44	101	97	100	63	165	0	110	0	0	99	TRUE	13.8503	4.08711	#DIV/0!	4.86827	#DIV/0!	2.91146	9.43709	4.54325	3.31732	8.49191	#DIV/0!	6.29552	#DIV/0!	#DIV/0!	2.84677	1.13446e-39	7.9285e-05	#DIV/0!	1.63091e-05	#DIV/0!	0.00444495	2.63864e-15	1.59597e-05	0.00163072	1.20324e-14	#DIV/0!	7.06394e-09	#DIV/0!	#DIV/0!	0.0053904	TRUE	1.36776
ADCYAP1R1	117	ADCYAP receptor type I	0	0	0	51	0	0	100	0	0	209	0	0	0	0	FALSE	20.9488	#DIV/0!	#DIV/0!	5.53487	#DIV/0!	#DIV/0!	#DIV/0!	10.0397	#DIV/0!	#DIV/0!	18.14	#DIV/0!	#DIV/0!	#DIV/0!	#DIV/0!	5.20183e-64	#DIV/0!	2.5935e-05	1.20817e-06	#DIV/0!	#DIV/0!	#DIV/0!	1.10041e-16	#DIV/0!	#DIV/0!	1.68323e-44	#DIV/0!	#DIV/0!	#DIV/0!	#DIV/0!	FALSE	#DIV/0!
ADD1	118	adducin 1	230	269	187	100	110	111	100	49	165	219	110	108	76	137	TRUE	13.812	2.58021	4.31283	5.05845	1.87298	2.65447	3.76478	4.11978	4.33026	7.69512	8.67403	3.45614	1.32809	0.574476	3.95815	2.17908e-41	0.0105186	5.18554e-22	1.97304e-06	0.0626751	0.00914372	0.000270476	7.98585e-05	4.38194e-05	1.2784e-12	1.03214e-15	0.000789513	0.187001	0.567691	0.000121564	TRUE	2.12569
ADD2	119	adducin 2	230	267	187	100	110	111	100	70	165	219	110	108	0	137	TRUE	20.089	7.59266	10.9958	4.89424	0.945176	1.4294	3.71297	5.08676	-0.633747	1.77964	13.8198	10.4262	7.63626	#DIV/0!	7.58145	3.09553e-81	8.61435e-13	1.02585e-18	3.88066e-06	0.345822	0.155775	0.00032463	1.77829e-06	0.5281	0.0769975	1.65486e-31	6.10709e-18	1.03957e-11	#DIV/0!	4.93168e-12	TRUE	2.74825
ADD3	120	adducin 3	230	269	187	100	110	111	100	56	165	219	110	108	76	137	TRUE	31.5159	11.1479	9.8424	10.5094	4.44569	7.08234	10.8245	16.5399	2.20042	17.0772	20.7053	5.41738	10.1455	2.14346	4.38975	2.8316e-175	3.28666e-23	8.88004e-11	9.5207e-18	1.52037e-05	1.51081e-10	5.55397e-19	5.49662e-30	0.0307356	3.83821e-38	4.22069e-53	3.81033e-07	2.62366e-17	0.0359442	2.27133e-05	TRUE	2.79986
PLIN2	123	perilipin 2	230	269	187	100	110	111	100	80	165	219	110	108	69	137	TRUE	24.7446	11.8158	6.87285	2.42011	5.43387	5.00634	7.89152	8.42481	2.52324	9.90608	7.7508	8.52773	6.79965	4.36152	8.17866	2.43768e-117	2.58187e-25	0.143575	0.0173584	1.75223e-07	2.17183e-06	2.50378e-12	3.33008e-13	0.0137455	2.10308e-18	3.58812e-13	1.13134e-13	6.39951e-10	5.47783e-05	1.87014e-13	TRUE	3.00769
ADH1A	124	alcohol dehydrogenase 1A (class I), alpha polypeptide	125	169	97	100	110	111	0	45	165	0	110	0	0	137	TRUE	9.58288	5.02931	1.47519	0.0639499	1.6408	1.33568	4.38029	#DIV/0!	4.0121	7.96275	#DIV/0!	1.48027	#DIV/0!	#DIV/0!	7.07557	6.20749e-21	1.79457e-06	1.6402e-40	0.94914	0.104181	0.18446	2.73497e-05	#DIV/0!	0.000137064	2.72297e-13	#DIV/0!	0.141768	#DIV/0!	#DIV/0!	7.32895e-11	TRUE	0.0854846
ADH1B	125	alcohol dehydrogenase 1B (class I), beta polypeptide	125	269	187	100	110	111	100	31	165	124	110	108	76	137	TRUE	30.4154	14.8279	17.1968	8.86751	4.85203	7.37734	11.3278	6.29873	5.36173	12.5332	7.1699	6.92125	7.85834	2.8385	14.9333	1.18139e-161	1.23082e-28	0.000131167	3.46163e-14	2.61631e-06	3.49739e-11	3.95016e-20	8.78113e-09	8.15341e-07	1.15248e-25	6.66945e-11	3.54995e-10	3.40587e-12	0.0060928	2.22347e-30	TRUE	0.216367
ADH1C	126	alcohol dehydrogenase 1C (class I), gamma polypeptide	125	269	187	100	110	111	0	72	165	88	110	108	60	137	TRUE	16.7437	6.6737	3.90477	4.80047	6.68575	4.35671	5.89176	#DIV/0!	4.3405	8.31497	2.79311	4.81521	6.18687	2.17591	6.6279	5.99967e-58	8.75663e-10	0.0800361	5.67964e-06	2.72457e-10	3.01853e-05	4.3196e-08	#DIV/0!	4.22075e-05	3.44402e-14	0.00644856	4.91169e-06	1.17377e-08	0.0343146	7.4689e-10	TRUE	0.206547
ADH4	127	alcohol dehydrogenase 4 (class II), pi polypeptide	230	137	90	0	110	111	0	80	165	0	110	108	0	137	TRUE	7.0278	3.67517	1.77484	#DIV/0!	-2.06592	0.749276	2.32763	#DIV/0!	3.85015	11.0158	#DIV/0!	0.799653	-0.15613	#DIV/0!	2.79315	3.50304e-12	0.000298061	4.23367e-15	#DIV/0!	0.0418457	0.45532	0.021778	#DIV/0!	0.000240356	1.9107e-21	#DIV/0!	0.4257	0.876228	#DIV/0!	0.0059788	TRUE	1.0248
ADH5	128	alcohol dehydrogenase 5 (class III), chi polypeptide	125	269	187	100	110	111	100	80	165	219	110	108	76	137	TRUE	21.2627	5.51302	8.54562	9.79301	3.5003	7.92278	10.494	2.25543	2.94028	8.24086	4.71347	14.7302	11.6039	0.897554	1.85406	1.1994e-89	2.13603e-07	#DIV/0!	3.40567e-16	0.000584414	2.23665e-12	3.16265e-18	0.0263534	0.00431343	5.33663e-14	4.37389e-06	2.12664e-27	1.3769e-20	0.372841	0.0659134	TRUE	2.43479
ADH6	130	alcohol dehydrogenase 6 (class V)	9	0	187	93	110	0	0	80	165	0	0	0	0	137	TRUE	9.8027	1.14237	#DIV/0!	5.71969	1.00935	2.44633	#DIV/0!	#DIV/0!	4.55552	13.4718	#DIV/0!	#DIV/0!	#DIV/0!	#DIV/0!	4.66605	1.81728e-21	0.290865	0.167302	1.34616e-07	0.314146	0.0160462	#DIV/0!	#DIV/0!	1.90119e-05	2.78908e-28	#DIV/0!	#DIV/0!	#DIV/0!	#DIV/0!	7.30664e-06	TRUE	-1.69255
ADH7	131	alcohol dehydrogenase 7 (class IV), mu or sigma polypeptide	0	55	0	94	0	111	0	80	165	0	110	108	0	137	TRUE	10.7488	#DIV/0!	1.41203	2.83822	#DIV/0!	#DIV/0!	5.53179	#DIV/0!	0.368353	5.14278	#DIV/0!	15.5113	9.62724	#DIV/0!	0.767285	2.48529e-25	#DIV/0!	1.28928e-21	0.00558187	#DIV/0!	#DIV/0!	2.19884e-07	#DIV/0!	0.713608	7.68421e-07	#DIV/0!	4.96586e-29	3.87222e-16	#DIV/0!	0.444252	TRUE	#DIV/0!
ADK	132	adenosine kinase	230	269	187	100	110	111	100	62	165	219	110	108	76	137	TRUE	35.5201	11.6042	10.845	10.3176	5.25874	10.4313	20.0955	13.4619	1.56496	15.2876	11.4674	13.3225	16.4244	2.2538	10.3228	7.30208e-212	1.20758e-24	#DIV/0!	2.47779e-17	4.04076e-07	4.85918e-18	1.90234e-38	6.36194e-24	0.121642	2.66616e-33	4.58288e-24	2.21009e-24	6.75509e-31	0.0276968	8.97533e-19	TRUE	7.43292
ADM	133	adrenomedullin	0	0	0	49	0	37	100	0	0	0	95	34	0	55	FALSE	12.0665	#DIV/0!	#DIV/0!	4.03675	#DIV/0!	#DIV/0!	3.14905	9.68537	#DIV/0!	#DIV/0!	#DIV/0!	9.67509	3.97763	#DIV/0!	0.288264	1.8728e-28	#DIV/0!	1.5255e-18	0.000198434	#DIV/0!	#DIV/0!	0.00334364	6.40992e-16	#DIV/0!	#DIV/0!	#DIV/0!	1.10137e-15	0.000372944	#DIV/0!	0.774269	FALSE	#DIV/0!
ADPRH	141	ADP-ribosylarginine hydrolase	230	258	187	100	110	111	100	80	165	206	110	108	74	137	TRUE	30.6398	10.5577	9.84287	14.6632	3.89034	9.63258	15.5652	14.0024	3.54357	10.8345	13.8489	16.2391	11.9224	2.60173	6.92257	1.82479e-167	2.23307e-21	6.30406e-37	1.87288e-26	0.000140256	3.1958e-16	1.83233e-29	5.04839e-25	0.000670402	6.05052e-21	4.17997e-31	1.60191e-30	2.68084e-21	0.0115856	1.63265e-10	TRUE	1.35743
PARP1	142	poly(ADP-ribose) polymerase 1	230	269	187	100	110	111	100	80	165	219	110	108	76	137	TRUE	40.1015	17.0071	15.9789	15.5576	10.4928	9.43813	14.6619	7.52382	2.23279	16.0146	11.3409	16.4793	16.6186	-0.169809	11.0732	3.36334e-255	4.34574e-42	2.054e-09	3.18073e-28	1.91675e-20	8.83853e-16	1.53628e-27	2.71873e-11	0.0284304	2.77809e-35	1.13397e-23	5.23283e-31	2.74425e-31	0.865704	1.12357e-20	TRUE	8.7875
PARP4	143	poly(ADP-ribose) polymerase family member 4	230	269	187	100	110	111	100	80	165	212	110	108	76	137	TRUE	23.7515	8.4842	6.29886	5.4211	9.20984	4.97179	9.0413	10.0225	2.48993	3.36849	8.45685	7.54136	8.43855	-0.159586	9.38323	2.42594e-109	3.08799e-15	3.68095e-06	4.2556e-07	7.86484e-17	2.51132e-06	6.54918e-15	1.19876e-16	0.0149036	0.000943234	4.83579e-15	1.67059e-11	1.78606e-13	0.873718	2.06119e-16	TRUE	3.39303
ADRA2A	150	adrenoceptor alpha 2A	59	53	0	0	0	0	72	80	0	0	0	0	0	105	FALSE	6.10711	0.993596	5.20245	#DIV/0!	#DIV/0!	#DIV/0!	#DIV/0!	3.34513	3.34826	#DIV/0!	#DIV/0!	#DIV/0!	#DIV/0!	#DIV/0!	8.71272	2.61756e-09	0.324851	7.60371e-05	#DIV/0!	#DIV/0!	#DIV/0!	#DIV/0!	0.00133308	0.00290868	#DIV/0!	#DIV/0!	#DIV/0!	#DIV/0!	#DIV/0!	5.31408e-14	FALSE	0.132861
GRK2	156	G protein-coupled receptor kinase 2	230	269	187	100	110	111	100	37	165	209	110	108	76	137	TRUE	23.9223	12.8049	4.04545	7.38379	3.3314	9.40718	12.8743	5.96155	2.48933	12.1139	#DIV/0!	6.68524	12.053	2.72823	3.87348	1.04096e-108	1.77759e-28	0.115981	5.10665e-11	0.00104643	1.03908e-15	1.28025e-23	4.04182e-08	0.0149269	1.70118e-24	#DIV/0!	1.11043e-09	1.37314e-21	0.00824131	0.000166571	TRUE	7.66957
GRK3	157	G protein-coupled receptor kinase 3	230	160	0	100	110	111	100	0	165	0	110	108	0	137	TRUE	9.82425	2.50492	1.58789	0.0513118	#DIV/0!	6.59046	3.69412	3.91867	#DIV/0!	5.98402	#DIV/0!	4.7738	3.36095	#DIV/0!	0.473741	5.42135e-22	0.0129662	6.97067e-11	0.959181	#DIV/0!	1.65535e-09	0.000346759	0.000165877	#DIV/0!	1.33961e-08	#DIV/0!	5.81965e-06	0.00108086	#DIV/0!	0.63645	TRUE	0.305991
ADSL	158	adenylosuccinate lyase	230	269	187	100	110	111	100	80	165	219	110	108	76	137	TRUE	31.3451	15.6491	6.91594	9.23202	8.10201	4.83354	12.4549	6.31452	4.6644	14.3354	12.9908	12.605	9.48038	1.79687	6.36637	3.78487e-174	1.06773e-37	2.05173e-17	5.62071e-15	7.61555e-14	4.46521e-06	1.11233e-22	8.16864e-09	1.26024e-05	1.11722e-30	7.27393e-29	8.2351e-23	8.29528e-16	0.0771504	2.80514e-09	TRUE	8.91171
ADSS	159	adenylosuccinate synthase	230	269	187	100	110	111	100	24	165	219	110	108	76	137	TRUE	27.197	13.1825	9.38317	6.81806	3.05908	4.94455	8.7769	12.3159	2.92647	8.70068	8.38495	9.01215	7.48994	4.42631	7.87384	3.31845e-137	1.07762e-29	1.53225e-15	7.60958e-10	0.00255557	2.81485e-06	2.60178e-14	1.51961e-21	0.00448944	3.44431e-15	6.6747e-15	9.35828e-15	2.15877e-11	3.88373e-05	1.00418e-12	TRUE	5.88473
AP2A1	160	adaptor related protein complex 2 subunit alpha 1	230	269	187	100	110	111	100	80	165	219	110	108	76	137	TRUE	15.8538	7.18743	8.70772	3.02976	3.30612	5.31406	5.74279	2.74717	1.49158	2.53011	6.51743	6.90298	3.9295	-0.203013	2.28567	2.97804e-53	9.93614e-12	4.56063e-16	0.00312959	0.00113958	5.81468e-07	8.52196e-08	0.00716708	0.139843	0.0123509	5.00809e-10	3.87949e-10	0.000151958	0.839779	0.0238317	TRUE	4.64537
AP2A2	161	adaptor related protein complex 2 subunit alpha 2	230	269	187	100	110	111	100	80	165	219	110	108	76	137	TRUE	19.0131	8.72139	8.89944	6.75714	3.88244	6.00732	9.06129	3.41737	1.10567	2.43348	5.82902	10.8435	6.75186	0.194041	2.30313	6.43248e-74	6.55247e-16	5.75808e-13	1.01395e-09	0.000144531	2.58668e-08	5.89928e-15	0.000925483	0.272269	0.016035	2.02193e-08	7.00433e-19	8.05929e-10	0.846768	0.0228	TRUE	6.52037
AP1B1	162	adaptor related protein complex 1 subunit beta 1	230	269	187	100	110	111	100	80	165	219	110	108	76	137	TRUE	14.5817	5.75854	7.74203	6.36687	2.13908	5.44432	4.87025	5.05383	2.0477	4.33716	4.89382	5.49789	1.4061	0.740605	2.32582	9.9332e-46	2.80594e-08	0.0114316	6.24432e-09	0.0337621	3.28737e-07	3.79781e-06	2.03878e-06	0.0439551	2.52133e-05	1.93879e-06	2.67532e-07	0.16262	0.461684	0.0215181	TRUE	2.85724
AP2B1	163	adaptor related protein complex 2 subunit beta 1	230	269	187	100	110	111	100	80	165	219	110	108	76	137	TRUE	8.16129	2.90746	2.5542	2.01291	0.825609	4.01476	1.90148	2.68832	0.436575	5.06641	2.55626	2.11766	2.43534	0.439272	0.558021	5.97036e-16	0.00401334	3.69736e-12	0.046867	0.410107	0.000110127	0.0598796	0.008453	0.663625	1.08831e-06	0.0112701	0.0365423	0.0165464	0.661968	0.577754	TRUE	1.64757
AP1G1	164	adaptor related protein complex 1 subunit gamma 1	230	269	187	100	110	111	100	74	165	219	110	108	76	137	TRUE	20.8024	9.35164	7.42745	10.4734	3.15557	8.82799	11.1285	5.1721	2.95827	6.13423	3.54315	8.38202	9.23965	0.977199	4.14427	1.02129e-86	9.70608e-18	2.05484e-19	1.13914e-17	0.00187477	2.12481e-14	1.1236e-19	1.24519e-06	0.00409372	6.25344e-09	0.000484907	2.38454e-13	2.88706e-15	0.332208	5.98325e-05	TRUE	4.74808
AEBP1	165	AE binding protein 1	230	269	187	100	110	111	100	80	165	219	110	108	76	137	TRUE	27.5879	9.62661	10.0862	12.2794	8.83364	7.02949	8.42172	4.78553	4.4179	13.0879	4.64922	11.0694	14.2786	3.9616	8.9613	3.76448e-141	1.48655e-18	5.33186e-10	1.5346e-21	8.43776e-16	1.95952e-10	1.64348e-13	6.1015e-06	3.17469e-05	3.2724e-27	5.81239e-06	2.17441e-19	1.92844e-26	0.000192315	2.29788e-15	TRUE	0.807092
AES	166	amino-terminal enhancer of split	230	204	76	100	110	111	100	80	155	86	105	108	74	137	TRUE	15.5799	5.03729	6.62484	5.43565	2.6379	5.12067	6.23153	8.61281	2.01968	4.45431	2.00944	5.08976	4.71955	0.302068	3.06832	4.48712e-51	9.77246e-07	0.372319	3.99727e-07	0.0101892	1.33769e-06	8.90261e-09	1.31628e-13	0.0470873	1.61598e-05	0.0477398	1.66357e-06	7.25859e-06	0.763628	0.00260212	TRUE	2.50975
AFM	173	afamin	230	269	187	100	110	111	100	64	165	219	110	108	76	137	TRUE	-1.0184	-0.626466	-0.894262	0.0915438	-1.52474	0.192596	0.180566	-1.92081	-0.293508	2.5449	-0.0582228	-0.423567	-0.238998	-0.548656	-2.72316	0.30862	0.531653	1.16036e-05	0.927247	0.12906	0.847637	0.857043	0.0576917	0.769913	0.0118595	0.953625	0.67274	0.811569	0.585181	0.00732087	TRUE	-0.657992
AGA	175	aspartylglucosaminidase	230	175	90	100	110	111	100	80	165	209	110	108	67	137	TRUE	22.1074	7.77615	4.56288	7.10802	1.28729	6.42875	10.3906	8.36251	2.57242	9.43608	8.15669	6.40805	9.10475	-0.954715	7.57869	1.5012e-95	2.77745e-13	4.96203e-06	1.92026e-10	0.201446	3.58526e-09	5.45037e-18	4.52679e-13	0.0119972	3.89054e-17	3.41085e-14	4.15874e-09	5.80036e-15	0.343825	5.00595e-12	TRUE	1.81582
ACAN	176	aggrecan	216	116	159	92	110	107	100	80	80	219	110	108	42	132	TRUE	23.0656	7.29639	4.84272	5.95839	2.69169	14.2842	5.60759	8.68806	1.35306	6.7505	16.9396	8.64165	4.21891	1.53588	6.61246	4.1032e-102	6.12331e-12	2.50626e-15	4.87663e-08	0.00789003	1.23628e-26	1.67312e-07	9.07232e-14	0.181199	2.34129e-09	1.86743e-41	6.30668e-14	5.19079e-05	0.133821	8.90693e-10	TRUE	-0.294296
AGL	178	amylo-alpha-1, 6-glucosidase, 4-alpha-glucanotransferase	230	269	187	100	110	111	100	80	165	219	110	108	76	137	TRUE	27.589	19.4465	8.62939	5.08666	7.70786	5.62631	10.0064	10.0569	0.425231	10.4841	5.47576	11.667	9.04486	0.021399	6.44164	3.68735e-141	7.6616e-50	0.00706981	1.75451e-06	8.02408e-13	1.46459e-07	4.1229e-17	1.01031e-16	0.671839	5.56887e-20	1.2102e-07	9.95085e-21	7.90394e-15	0.982995	1.92178e-09	TRUE	1.31382
JAG1	182	jagged 1	147	197	136	100	105	84	100	56	0	47	110	108	74	128	TRUE	22.9786	3.27867	2.73351	11.2055	3.98664	3.30351	11.9957	10.7186	0.4729	#DIV/0!	5.82332	20.5169	15.7275	5.4795	9.91872	1.66333e-98	0.00131372	0.201133	2.997e-19	0.000110745	0.00131378	9.88013e-20	3.79343e-18	0.63809	#DIV/0!	6.13243e-07	1.05635e-38	1.77885e-29	8.26446e-07	1.72551e-17	TRUE	-0.454184
AGT	183	angiotensinogen	230	269	187	100	110	111	100	80	165	219	110	108	76	137	TRUE	8.66029	3.16203	1.2828	2.19827	-2.43978	0.329977	2.56732	3.91747	2.75198	10.9035	4.51824	2.79995	-0.241136	5.21846	0.493084	9.87879e-18	0.00178556	#DIV/0!	0.0302838	0.0156549	0.742057	0.0116039	0.000166591	0.00736358	3.90197e-21	1.02854e-05	0.00607483	0.809916	2.14634e-06	0.622754	TRUE	-0.638051
AGTR1	185	angiotensin II receptor type 1	43	0	0	0	0	0	0	0	155	0	0	0	0	0	FALSE	10.8907	6.70779	#DIV/0!	#DIV/0!	#DIV/0!	#DIV/0!	#DIV/0!	#DIV/0!	#DIV/0!	8.64961	#DIV/0!	#DIV/0!	#DIV/0!	#DIV/0!	#DIV/0!	7.34879e-22	5.41099e-08	#DIV/0!	#DIV/0!	#DIV/0!	#DIV/0!	#DIV/0!	#DIV/0!	#DIV/0!	6.58969e-15	#DIV/0!	#DIV/0!	#DIV/0!	#DIV/0!	#DIV/0!	FALSE	-0.777532
AGTR2	186	angiotensin II receptor type 2	0	0	0	50	0	0	0	0	0	0	0	0	0	0	FALSE	5.88826	#DIV/0!	#DIV/0!	5.88826	#DIV/0!	#DIV/0!	#DIV/0!	#DIV/0!	#DIV/0!	#DIV/0!	#DIV/0!	#DIV/0!	#DIV/0!	#DIV/0!	#DIV/0!	3.71251e-07	#DIV/0!	#DIV/0!	3.71251e-07	#DIV/0!	#DIV/0!	#DIV/0!	#DIV/0!	#DIV/0!	#DIV/0!	#DIV/0!	#DIV/0!	#DIV/0!	#DIV/0!	#DIV/0!	FALSE	#DIV/0!
AGXT	189	alanine--glyoxylate and serine--pyruvate aminotransferase	39	0	0	0	92	0	0	0	165	0	0	0	0	0	FALSE	6.76032	-0.698801	#DIV/0!	#DIV/0!	#DIV/0!	-0.909706	#DIV/0!	#DIV/0!	#DIV/0!	15.603	#DIV/0!	#DIV/0!	#DIV/0!	#DIV/0!	#DIV/0!	7.40696e-11	0.489046	6.46509e-21	#DIV/0!	#DIV/0!	0.365408	#DIV/0!	#DIV/0!	#DIV/0!	3.66122e-34	#DIV/0!	#DIV/0!	#DIV/0!	#DIV/0!	#DIV/0!	FALSE	1.06476
AHCY	191	adenosylhomocysteinase	230	269	187	100	110	111	100	37	165	219	110	108	76	137	TRUE	30.1877	9.27672	10.6052	8.84317	7.11953	5.4518	14.0829	5.33732	5.43436	12.2954	12.5932	21.0335	15.084	0.512984	5.5523	3.55858e-163	1.61204e-17	3.55715e-14	3.90775e-14	2.42241e-11	3.18083e-07	2.75787e-26	6.19384e-07	6.07371e-07	5.30594e-25	1.32878e-27	1.26677e-39	3.84434e-28	0.609757	1.44214e-07	TRUE	4.42035
AHR	196	aryl hydrocarbon receptor	230	259	174	100	110	111	100	27	165	96	110	108	0	137	TRUE	36.5442	11.9667	8.22758	14.1685	5.15801	17.7619	15.4045	18.99	2.18433	13.7218	8.59955	15.9978	10.0333	#DIV/0!	9.42243	2.44204e-214	8.55998e-26	0.250405	1.86089e-25	6.9263e-07	7.98675e-34	4.00081e-29	1.9139e-34	0.0319417	5.62597e-29	1.73798e-13	4.96703e-30	4.70069e-17	#DIV/0!	1.64564e-16	TRUE	1.10227
AHSG	197	alpha 2-HS glycoprotein	230	269	187	100	110	111	100	80	165	219	110	108	76	137	TRUE	0.87699	-0.917026	1.15291	0.71353	1.60213	-1.94895	1.82201	-2.10875	-0.927585	5.40715	2.37073	-1.35618	-2.30525	1.39557	-1.85708	0.380603	0.360124	1.46676e-20	0.477213	0.11086	0.0538955	0.0711954	0.0375422	0.356484	2.24413e-07	0.0186365	0.177923	0.0231001	0.167745	0.0654787	TRUE	-1.14588
AIF1	199	allograft inflammatory factor 1	230	269	187	100	110	111	100	80	165	219	110	108	72	137	TRUE	34.0748	7.38964	10.4829	16.4991	4.35973	14.1617	17.6725	20.6448	3.42364	10.6847	13.2794	17.9017	15.3946	3.16642	8.8209	7.16687e-199	2.96099e-12	4.14151e-21	4.85216e-30	2.17493e-05	2.27394e-26	8.79835e-34	2.84204e-37	0.000987435	1.56476e-20	8.77414e-30	8.05329e-34	8.66645e-29	0.00244291	5.09821e-15	TRUE	-0.433594
CRYBG1	202	crystallin beta-gamma domain containing 1	230	267	187	100	110	111	100	57	165	0	110	108	76	137	TRUE	44.1451	17.3655	10.6862	27.2651	12.4661	16.2236	16.8067	15.4281	3.13594	14.67	#DIV/0!	18.7535	21.1537	3.56336	14.4768	5.7891e-282	3.06484e-43	5.25416e-29	1.50279e-47	3.48144e-26	1.00712e-30	4.89359e-32	7.44845e-28	0.00241589	1.32957e-31	#DIV/0!	1.88375e-35	7.76925e-40	0.000704461	2.96788e-29	TRUE	8.28208
AK1	203	adenylate kinase 1	230	269	187	100	110	111	100	80	165	219	110	108	76	137	TRUE	32.1361	6.17488	13.329	12.1316	8.98478	5.58738	15.3067	13.3268	2.71197	10.0657	20.9547	9.02292	9.04612	2.37783	6.29692	2.81983e-181	3.11754e-09	2.06411e-18	3.1548e-21	3.26627e-16	1.74312e-07	6.44582e-29	1.20467e-23	0.00822497	7.74951e-19	7.5215e-54	8.85205e-15	7.85242e-15	0.0204613	3.96894e-09	TRUE	2.44202
AK2	204	adenylate kinase 2	230	269	187	100	110	111	100	80	165	219	110	108	76	137	TRUE	18.8931	7.73859	9.73584	5.53082	1.27929	3.13177	9.66309	4.80954	1.26266	6.30006	8.09471	5.14051	7.17528	-0.243243	4.80275	4.37433e-73	3.50586e-13	6.90862e-19	2.64851e-07	0.202423	0.00223616	2.51124e-16	5.53876e-06	0.210472	2.66289e-09	4.21657e-14	1.25949e-06	1.02497e-10	0.808608	4.10046e-06	TRUE	5.7068
AK4	205	adenylate kinase 4	125	100	187	100	110	111	100	80	165	219	110	108	76	137	TRUE	37.5915	17.6822	11.1182	16.991	10.2948	4.64419	22.3305	10.5441	5.3585	11.4651	11.1888	13.6631	17.954	3.24031	14.6587	1.54438e-225	7.68615e-35	1.23962e-16	5.70424e-31	7.05562e-20	9.67234e-06	1.79876e-42	8.99937e-18	8.26045e-07	1.0865e-22	3.35847e-23	4.03715e-25	6.38023e-34	0.00190863	1.05454e-29	TRUE	1.83371
AKT1	207	AKT serine/threonine kinase 1	230	269	187	100	110	111	100	80	165	219	110	108	76	137	TRUE	19.9438	6.77187	9.10376	0.431389	3.13093	7.75916	7.19012	7.87127	1.91114	10.8519	7.18952	8.49817	4.74264	0.924557	2.26318	1.70002e-80	1.12282e-10	8.75482e-13	0.667133	0.00203049	5.13043e-12	8.56668e-11	5.03268e-12	0.0596601	5.41688e-21	1.05952e-11	1.31629e-13	6.60837e-06	0.358724	0.0252208	TRUE	3.86264
AKT2	208	AKT serine/threonine kinase 2	230	269	187	100	110	111	100	80	165	219	110	108	76	137	TRUE	21.0636	7.77037	7.67171	6.72838	3.27375	4.76004	6.19223	9.21621	4.07762	8.39229	8.2163	12.2825	5.69455	-1.90782	3.37526	1.12108e-88	2.87901e-13	6.1402e-10	1.16074e-09	0.0012702	6.04054e-06	1.07086e-08	6.60782e-15	0.000108801	2.17736e-14	1.95572e-14	4.24873e-22	1.11556e-07	0.0609743	0.000963223	TRUE	5.66315
ALAD	210	aminolevulinate dehydratase	230	269	187	100	110	111	100	80	165	219	110	108	76	137	TRUE	21.0347	9.28392	6.52302	4.48189	3.91859	1.34537	6.88729	5.80119	2.34278	12.6383	16.4381	3.12847	4.07785	3.631	2.91709	1.837e-88	1.53542e-17	0.0118329	2.00843e-05	0.000125932	0.181324	3.81386e-10	8.25362e-08	0.0216911	5.86752e-26	7.25047e-40	0.00226945	8.81516e-05	0.000567995	0.00413943	TRUE	3.49994
ALAS1	211	5'-aminolevulinate synthase 1	181	38	90	83	101	107	100	80	165	0	110	75	0	70	TRUE	8.3229	2.8316	2.65576	4.03812	0.54012	2.14548	2.05508	1.52001	-0.756569	9.76527	#DIV/0!	3.69378	0.0547833	#DIV/0!	0.50185	2.33782e-16	0.00518099	0.41387	0.00012167	0.59051	0.0343599	0.0423537	0.131762	0.45171	5.05913e-18	#DIV/0!	0.000351304	0.956461	#DIV/0!	0.617394	TRUE	-0.464834
ALB	213	albumin	230	269	187	100	110	111	100	79	165	219	110	108	76	137	TRUE	0.147764	2.80009	-0.818908	-1.31162	-0.831734	0.217079	1.36147	0.693091	-1.66908	-1.01309	-0.167145	0.156823	2.97103	1.0312	-2.63575	0.882545	0.00555918	2.63948e-59	0.192713	0.406649	0.828557	0.176172	0.489909	0.0991104	0.312518	0.867413	0.875683	0.0036724	0.30639	0.00937806	TRUE	-1.44105
ALCAM	214	activated leukocyte cell adhesion molecule	125	269	187	100	110	111	100	80	165	219	110	108	76	137	TRUE	47.0645	18.1199	24.0086	15.5156	12.2475	12.4297	13.6995	13.0024	3.16156	12.2689	22.7154	18.2477	24.2367	2.21443	12.117	0	9.39149e-36	2.08538e-14	3.84336e-28	1.52694e-25	1.47459e-22	1.90433e-25	5.62432e-23	0.00223536	6.29065e-25	4.75111e-59	1.73258e-34	4.92177e-45	0.0304248	2.50601e-23	TRUE	0.825492
ABCD1	215	ATP binding cassette subfamily D member 1	230	253	152	100	110	111	100	80	165	0	110	108	47	137	TRUE	20.9233	9.03813	8.3355	9.11109	3.72053	4.24718	8.72924	10.0448	4.48932	8.22592	#DIV/0!	8.23041	8.31546	-1.50484	4.54496	3.49692e-86	8.01724e-17	1.58304e-26	1.02786e-14	0.000282309	4.60233e-05	3.33436e-14	1.07295e-16	2.43549e-05	5.82807e-14	#DIV/0!	5.16735e-13	3.34961e-13	0.14022	1.20785e-05	FALSE	#DIV/0!
ALDH1A1	216	aldehyde dehydrogenase 1 family member A1	230	269	187	100	110	111	100	80	165	219	110	108	76	137	TRUE	45.4852	15.2734	12.5017	15.0892	9.55466	14.3227	16.8516	14.0334	3.61174	17.9367	17.5593	20.954	17.4285	3.87814	13.3222	4.20117e-306	1.77068e-36	4.94775e-57	2.65525e-27	8.67641e-18	1.02119e-26	3.96402e-32	4.36841e-25	0.000536023	2.03389e-40	2.07726e-43	1.75157e-39	6.75245e-33	0.000253948	2.25633e-26	TRUE	1.50954
ALDH2	217	aldehyde dehydrogenase 2 family member	230	269	187	100	110	111	100	80	165	219	110	108	76	137	TRUE	39.2982	14.4417	23.1354	10.8311	8.47139	7.7482	9.1961	9.79652	6.33609	15.987	15.1113	13.9267	14.2417	3.49209	9.44114	1.24931e-247	8.92725e-34	7.81366e-06	1.91932e-18	7.99976e-15	5.42303e-12	2.91349e-15	3.68764e-16	1.40035e-08	3.30127e-35	1.22764e-35	1.09191e-25	2.31087e-26	0.000881719	1.47783e-16	TRUE	0.731647
ALDH3A1	218	aldehyde dehydrogenase 3 family member A1	91	236	187	100	110	111	100	80	165	219	110	108	0	137	TRUE	23.2092	1.76283	4.60946	11.0538	1.93001	2.41105	12.8087	5.17973	2.46882	15.7288	7.84098	20.1535	12.7559	#DIV/0!	12.4456	1.30309e-103	0.0813621	1.82064e-24	6.35493e-19	0.0551602	0.0175945	1.79319e-23	1.20599e-06	0.0157427	1.66236e-34	2.05621e-13	4.78762e-38	3.83339e-23	#DIV/0!	3.68057e-24	TRUE	2.6667
ALDH1B1	219	aldehyde dehydrogenase 1 family member B1	230	269	187	100	110	111	100	80	165	219	110	108	76	137	TRUE	27.1934	10.4256	11.8106	11.6856	11.3607	6.2037	5.99475	3.23579	5.17404	16.0169	5.8409	11.1556	8.66832	2.32096	6.062	8.77404e-138	5.68673e-21	1.0062e-19	2.80402e-20	5.97112e-23	1.03734e-08	2.68754e-08	0.00165982	1.73184e-06	2.73784e-35	1.90137e-08	1.39188e-19	5.49945e-14	0.0235386	1.26535e-08	TRUE	1.49607
ALDH1A3	220	aldehyde dehydrogenase 1 family member A3	230	269	187	100	110	111	100	80	165	219	110	108	76	137	TRUE	36.0968	15.4629	10.1939	11.6236	5.80324	10.0673	14.7477	11.4505	6.71558	7.05925	21.3856	17.7214	12.0294	2.77353	10.0962	1.18106e-217	4.29296e-37	5.7786e-05	3.80442e-20	2.83681e-08	3.27637e-17	1.00438e-27	1.02939e-19	2.725e-09	4.57447e-11	3.88279e-55	1.8047e-33	1.54919e-21	0.00728609	3.35226e-18	TRUE	2.37366
ALDH3B1	221	aldehyde dehydrogenase 3 family member B1	219	249	187	100	110	111	100	80	165	0	110	108	0	137	TRUE	13.3468	2.79744	4.12494	6.75022	1.3905	6.98238	9.81978	10.7299	2.87115	-0.461267	#DIV/0!	6.25186	1.30379	#DIV/0!	5.28623	1.37191e-38	0.00562734	5.08784e-29	1.0475e-09	0.166077	2.46947e-10	1.10138e-16	3.58655e-18	0.00526322	0.645222	#DIV/0!	8.66678e-09	0.19513	#DIV/0!	4.89306e-07	TRUE	0.271928
ALDH9A1	223	aldehyde dehydrogenase 9 family member A1	230	269	187	100	110	111	100	80	165	219	110	108	76	137	TRUE	32.8482	14.969	13.3337	11.8928	4.98181	8.64824	12.0017	10.5718	1.7222	11.0693	12.3351	14.4085	12.8524	-0.0701947	8.16347	9.73153e-188	1.72644e-35	2.4394e-35	1.01435e-20	1.45791e-06	5.39429e-14	1.16849e-21	7.8451e-18	0.0889975	1.35856e-21	8.69797e-27	1.02019e-26	2.35314e-23	0.944261	2.03448e-13	TRUE	4.59208
ALDH3A2	224	aldehyde dehydrogenase 3 family member A2	230	269	187	100	110	111	100	80	165	219	110	108	76	137	TRUE	44.2368	17.5092	15.4444	13.3319	8.88907	11.14	23.9844	11.5552	2.44976	19.7562	12.6207	28.2591	17.8073	3.61015	13.7872	2.69329e-294	1.06084e-43	0.0357077	9.635e-24	5.96139e-16	1.18923e-19	2.75216e-45	6.1627e-20	0.0165362	4.08657e-45	1.08737e-27	3.66793e-51	1.22845e-33	0.000607107	1.54091e-27	TRUE	5.48845
ABCD2	225	ATP binding cassette subfamily D member 2	61	57	0	0	0	0	100	0	0	0	0	0	0	0	FALSE	5.81215	0.467316	2.1552	#DIV/0!	#DIV/0!	#DIV/0!	#DIV/0!	8.04319	#DIV/0!	#DIV/0!	#DIV/0!	#DIV/0!	#DIV/0!	#DIV/0!	#DIV/0!	2.23027e-08	0.641995	2.44305e-36	#DIV/0!	#DIV/0!	#DIV/0!	#DIV/0!	2.17224e-12	#DIV/0!	#DIV/0!	#DIV/0!	#DIV/0!	#DIV/0!	#DIV/0!	#DIV/0!	FALSE	#DIV/0!
ALDOA	226	aldolase, fructose-bisphosphate A	125	269	187	100	110	111	100	80	165	219	110	108	76	137	TRUE	33.2861	5.7452	15.7806	10.4564	8.07369	10.5235	15.3101	8.70663	3.97524	24.8787	9.90423	15.6848	6.4914	-0.576429	10.218	1.48117e-189	7.41058e-08	#DIV/0!	1.23994e-17	9.03552e-14	2.99618e-18	6.33929e-29	8.27576e-14	0.000155934	2.2104e-57	2.72322e-19	2.17762e-29	2.80226e-09	0.566379	1.65144e-18	TRUE	3.16845
ALDOB	229	aldolase, fructose-bisphosphate B	230	0	187	0	110	111	100	80	165	219	110	108	0	137	TRUE	7.67327	-0.0283494	#DIV/0!	#DIV/0!	5.21529	2.38748	5.94201	-0.395487	0.554646	14.5385	3.4075	-2.94522	0.0726578	#DIV/0!	2.73842	2.95618e-14	0.977409	0.000111937	#DIV/0!	4.95755e-07	0.0187017	3.42839e-08	0.693352	0.580724	3.06683e-31	0.000782538	0.00396739	0.942215	#DIV/0!	0.00700683	TRUE	1.1387
ALDOC	230	aldolase, fructose-bisphosphate C	230	269	187	100	110	111	100	80	165	219	110	108	76	137	TRUE	28.8652	7.42667	3.94606	7.79789	4.71825	12.0334	11.5787	15.9668	3.45613	14.0589	20.5609	13.2152	7.57882	-0.574103	11.9775	3.43679e-152	2.36719e-12	4.37334e-29	6.82954e-12	4.72651e-06	1.14021e-21	1.06203e-20	6.76997e-29	0.000889822	6.51773e-30	1.15027e-52	3.78402e-24	1.38562e-11	0.567942	5.66347e-23	TRUE	0.863193
AKR1B1	231	aldo-keto reductase family 1 member B	230	269	187	100	110	111	100	80	165	219	110	108	76	137	TRUE	33.9865	9.43429	13.3556	15.2031	6.56757	21.4176	15.395	8.42245	3.88137	17.6091	7.76885	15.9043	8.78891	2.02318	9.68224	3.80887e-198	5.5351e-18	3.12214e-28	1.58125e-27	5.19056e-10	1.12856e-40	4.19153e-29	3.36901e-13	0.000215908	1.48473e-39	3.21064e-13	7.71456e-30	2.95808e-14	0.0473028	3.6847e-17	TRUE	-0.25434
ALOX5	240	arachidonate 5-lipoxygenase	230	269	187	100	110	111	100	31	165	200	110	108	74	137	TRUE	39.776	11.3688	13.071	15.2828	10.5786	25.0623	14.9064	21.4774	3.01027	12.1223	11.7796	13.5986	12.9914	2.43634	8.96105	8.52284e-250	6.66669e-24	4.61673e-07	1.10106e-27	1.08838e-20	8.08505e-47	4.5904e-28	1.21393e-38	0.00351532	1.61229e-24	1.44781e-24	5.56583e-25	1.16632e-23	0.0177225	2.30118e-15	TRUE	0.937991
ALOX5AP	241	arachidonate 5-lipoxygenase activating protein	125	243	187	100	105	111	100	80	165	178	110	108	60	137	TRUE	23.9363	3.4777	5.24674	8.2177	8.76583	7.56505	6.6452	6.75903	4.43648	7.40649	13.8692	4.65847	6.67596	1.92041	7.80183	1.77745e-109	0.00071087	0.0372536	8.6867e-13	1.28911e-15	1.68921e-11	1.23779e-09	1.03998e-09	2.9638e-05	6.60091e-12	6.12327e-30	9.29248e-06	1.16102e-09	0.0602985	1.48897e-12	TRUE	1.29902
ALOX15	246	arachidonate 15-lipoxygenase	114	151	187	100	0	111	0	11	60	29	110	108	0	105	TRUE	17.0646	2.28972	2.10764	14.6984	4.06927	#DIV/0!	8.53224	#DIV/0!	3.3204	2.83412	3.76202	14.0763	8.79327	#DIV/0!	5.85702	9.38267e-58	0.0239813	#DIV/0!	1.59245e-26	7.02057e-05	#DIV/0!	9.27415e-14	#DIV/0!	0.00136896	0.00631299	0.000827772	5.21498e-26	2.89237e-14	#DIV/0!	5.67934e-08	TRUE	0.395018
ALOX15B	247	arachidonate 15-lipoxygenase, type B	230	0	0	32	0	111	89	64	75	0	110	108	76	124	TRUE	23.1382	15.4243	#DIV/0!	2.80762	#DIV/0!	#DIV/0!	14.9022	0.545055	-0.189395	9.15452	#DIV/0!	10.1476	14.8481	13.6887	4.57516	3.75708e-95	5.7325e-37	#DIV/0!	0.00868951	#DIV/0!	#DIV/0!	4.68474e-28	0.587127	0.850943	9.56208e-14	#DIV/0!	2.59511e-17	1.20052e-27	1.52947e-20	1.15237e-05	TRUE	0.289279
ALPI	248	alkaline phosphatase, intestinal	18	0	26	0	110	0	0	80	30	0	0	0	0	102	FALSE	6.73428	4.00224	#DIV/0!	#DIV/0!	0.0724127	6.98216	#DIV/0!	#DIV/0!	0.355139	3.89607	#DIV/0!	#DIV/0!	#DIV/0!	#DIV/0!	3.00816	6.44023e-11	0.00102718	3.62427e-42	#DIV/0!	0.942874	2.47219e-10	#DIV/0!	#DIV/0!	0.729201	0.000554867	#DIV/0!	#DIV/0!	#DIV/0!	#DIV/0!	0.0033252	FALSE	-0.232636
ALPL	249	alkaline phosphatase, liver/bone/kidney	230	269	156	100	110	111	100	80	165	209	110	108	29	137	TRUE	34.798	9.38293	17.7657	16.3631	4.48293	15.8272	17.1072	9.94055	4.92397	11.7437	10.603	16.8672	13.7277	-2.53409	12.8185	8.49604e-204	7.84843e-18	3.39938e-10	8.81946e-30	1.4415e-05	6.64968e-30	1.20034e-32	1.80172e-16	5.00853e-06	1.8271e-23	3.1921e-21	8.72305e-32	2.9285e-25	0.0179139	4.19425e-25	TRUE	1.76827
ALPP	250	alkaline phosphatase, placental	9	199	0	100	0	0	0	0	0	0	0	0	0	0	FALSE	10.9284	1.8281	6.75135	12.115	#DIV/0!	#DIV/0!	#DIV/0!	#DIV/0!	#DIV/0!	#DIV/0!	#DIV/0!	#DIV/0!	#DIV/0!	#DIV/0!	#DIV/0!	5.19653e-23	0.110253	1.35844e-08	3.42092e-21	#DIV/0!	#DIV/0!	#DIV/0!	#DIV/0!	#DIV/0!	#DIV/0!	#DIV/0!	#DIV/0!	#DIV/0!	#DIV/0!	#DIV/0!	FALSE	-0.5502
ALPPL2	251	alkaline phosphatase, placental like 2	0	193	90	100	0	86	0	35	0	0	75	0	0	107	TRUE	11.8066	#DIV/0!	6.04746	12.541	4.51399	#DIV/0!	0.372432	#DIV/0!	1.74272	#DIV/0!	#DIV/0!	2.49108	#DIV/0!	#DIV/0!	7.05332	3.54948e-29	#DIV/0!	0.279272	4.3068e-22	2.00726e-05	#DIV/0!	0.710509	#DIV/0!	0.103294	#DIV/0!	#DIV/0!	0.015075	#DIV/0!	#DIV/0!	1.92961e-10	TRUE	#DIV/0!
AMBP	259	alpha-1-microglobulin/bikunin precursor	230	269	187	100	110	111	100	61	165	219	110	108	76	137	TRUE	-0.139927	-1.01738	1.08507	-0.368613	-0.441601	-1.16173	-1.1552	0.242839	1.19788	5.82862	-1.54824	0.200946	0.681584	1.31667	-3.53699	0.888733	0.31008	#DIV/0!	0.713211	0.659302	0.247906	0.250536	0.808643	0.234593	2.91182e-08	0.123036	0.841126	0.496989	0.192719	0.000555283	TRUE	1.26066
AMD1	262	adenosylmethionine decarboxylase 1	61	0	0	70	27	24	100	0	0	0	50	0	0	0	FALSE	7.3251	4.16143	#DIV/0!	3.78015	#DIV/0!	1.52675	2.47144	5.14431	#DIV/0!	#DIV/0!	#DIV/0!	0.333111	#DIV/0!	#DIV/0!	#DIV/0!	1.88724e-12	0.000107929	0.00511868	0.000332717	#DIV/0!	0.139376	0.0216749	1.39886e-06	#DIV/0!	#DIV/0!	#DIV/0!	0.740532	#DIV/0!	#DIV/0!	#DIV/0!	FALSE	2.44526
AMFR	267	autocrine motility factor receptor	218	143	0	100	110	111	100	78	165	0	110	97	29	81	TRUE	12.4985	3.48345	2.8506	3.94887	#DIV/0!	3.70351	5.6894	2.70709	1.98345	12.9706	#DIV/0!	5.56534	1.49165	-0.984827	0.566031	6.01272e-34	0.000602303	0.329083	0.00014797	#DIV/0!	0.00033688	1.08498e-07	0.00802178	0.052714	6.94858e-27	#DIV/0!	1.98521e-07	0.139104	0.334145	0.572977	TRUE	3.34407
AMPD1	270	adenosine monophosphate deaminase 1	0	71	0	0	0	0	0	15	0	0	110	108	0	0	FALSE	5.64893	#DIV/0!	0.983125	#DIV/0!	#DIV/0!	#DIV/0!	#DIV/0!	#DIV/0!	-0.0307351	#DIV/0!	#DIV/0!	3.86207	5.37699	#DIV/0!	#DIV/0!	3.76965e-08	#DIV/0!	1.10345e-15	#DIV/0!	#DIV/0!	#DIV/0!	#DIV/0!	#DIV/0!	0.975574	#DIV/0!	#DIV/0!	0.000193796	4.5457e-07	#DIV/0!	#DIV/0!	FALSE	#DIV/0!
AMPD2	271	adenosine monophosphate deaminase 2	230	269	187	100	110	111	100	7	165	219	110	108	76	137	TRUE	23.005	4.17196	8.75982	7.79152	3.2365	7.50948	9.53668	6.25302	4.32139	8.16042	10.6957	10.5203	9.41505	-0.126263	3.55558	4.9158e-103	4.33413e-05	9.09332e-14	7.0453e-12	0.00143774	1.80542e-11	4.88048e-16	1.08209e-08	4.52636e-05	8.56961e-14	1.10473e-21	3.74496e-18	1.16391e-15	0.899926	0.00052059	TRUE	0.969572
AMPD3	272	adenosine monophosphate deaminase 3	230	268	187	100	110	111	100	29	165	219	110	108	76	137	TRUE	32.795	9.44591	8.05157	9.56292	5.78181	11.4529	6.5813	16.7642	3.36431	8.39916	14.9795	11.5938	8.50113	7.37943	10.2027	3.02766e-186	5.11385e-18	0.000512123	1.07584e-15	3.15953e-08	2.32443e-20	1.68436e-09	2.08063e-30	0.00119225	2.09024e-14	3.23906e-35	1.45019e-20	1.29651e-13	4.34714e-10	1.8053e-18	TRUE	-1.78399
AMPH	273	amphiphysin	230	249	0	100	110	111	100	68	165	219	105	108	0	137	TRUE	21.8582	16.0163	3.53919	10.8056	#DIV/0!	1.91501	6.2912	6.26973	3.07825	4.5215	12.0459	8.4338	4.19839	#DIV/0!	6.69961	5.00108e-93	6.88879e-39	7.66777e-34	2.17851e-18	#DIV/0!	0.0581368	6.71935e-09	1.0026e-08	0.00288452	1.17618e-05	7.09422e-26	2.46841e-13	5.6105e-05	#DIV/0!	5.17306e-10	TRUE	1.26386
BIN1	274	bridging integrator 1	230	269	187	100	110	111	100	80	165	219	110	108	76	137	TRUE	38.061	9.20259	14.9425	9.97029	9.48162	14.7935	10.6756	12.1305	3.73471	17.0739	16.6224	14.1059	19.4816	1.90778	9.11759	5.27988e-236	2.65872e-17	1.20588e-15	1.40395e-16	1.38695e-17	9.9917e-28	1.21534e-18	3.72907e-21	0.000355758	3.91715e-38	1.88642e-40	4.50856e-26	8.17067e-37	0.0609801	9.43252e-16	TRUE	1.96435
AMT	275	aminomethyltransferase	118	183	187	100	110	107	100	80	165	151	110	66	61	137	TRUE	20.9233	3.80615	9.05726	7.88053	6.7794	6.49644	4.82521	5.3404	2.8898	11.3338	11.4874	2.57584	3.32896	3.10598	6.93147	3.27013e-86	0.000227038	2.687e-08	4.5582e-12	1.62732e-10	2.59674e-09	4.76199e-06	6.11297e-07	0.00498969	2.51439e-22	3.36775e-22	0.0113772	0.00144917	0.00304403	1.55866e-10	TRUE	0.572895
AMY1A	276	amylase, alpha 1A (salivary)	0	100	0	100	32	111	0	80	0	0	110	103	0	0	TRUE	8.01913	#DIV/0!	6.06358	6.76193	#DIV/0!	-0.151753	7.44745	#DIV/0!	-0.810645	#DIV/0!	#DIV/0!	3.9876	1.42675	#DIV/0!	#DIV/0!	5.21124e-15	#DIV/0!	#DIV/0!	9.91371e-10	#DIV/0!	0.880398	2.36965e-11	#DIV/0!	0.425536	#DIV/0!	#DIV/0!	0.000122963	0.156736	#DIV/0!	#DIV/0!	TRUE	#DIV/0!
AMY2A	279	amylase, alpha 2A (pancreatic)	0	0	187	0	0	0	0	79	0	0	0	0	0	137	FALSE	2.20722	#DIV/0!	#DIV/0!	#DIV/0!	0.108496	#DIV/0!	#DIV/0!	#DIV/0!	-0.763436	#DIV/0!	#DIV/0!	#DIV/0!	#DIV/0!	#DIV/0!	1.79118	0.027869	#DIV/0!	0.354908	#DIV/0!	0.913722	#DIV/0!	#DIV/0!	#DIV/0!	0.452964	#DIV/0!	#DIV/0!	#DIV/0!	#DIV/0!	#DIV/0!	0.0755045	FALSE	#DIV/0!
AMY2B	280	amylase, alpha 2B (pancreatic)	150	152	0	0	0	0	0	0	0	0	0	0	0	137	FALSE	4.30903	2.40332	0.930439	#DIV/0!	#DIV/0!	#DIV/0!	#DIV/0!	#DIV/0!	#DIV/0!	#DIV/0!	#DIV/0!	#DIV/0!	#DIV/0!	#DIV/0!	4.30009	2.10842e-05	0.0174932	0.00144151	#DIV/0!	#DIV/0!	#DIV/0!	#DIV/0!	#DIV/0!	#DIV/0!	#DIV/0!	#DIV/0!	#DIV/0!	#DIV/0!	#DIV/0!	3.24957e-05	FALSE	0.574709
ANG	283	angiogenin	230	268	187	100	110	111	100	80	165	134	110	108	76	137	TRUE	10.2402	3.22027	3.23385	1.97755	0.0429199	1.10786	2.10178	3.90663	2.25605	9.27236	3.76383	3.60479	3.43985	1.18809	3.24262	5.80597e-24	0.00147269	1.73479e-06	0.0507878	0.965812	0.270384	0.0378763	0.000173171	0.0268686	1.06554e-16	0.000252269	0.000477762	0.00083347	0.239259	0.00149238	TRUE	1.07431
ANGPT2	285	angiopoietin 2	169	32	0	88	110	111	100	0	0	126	110	52	0	64	TRUE	23.7405	3.95214	6.01988	9.30978	#DIV/0!	17.4689	11.2874	13.7437	#DIV/0!	#DIV/0!	6.11212	6.46373	4.18305	#DIV/0!	7.86094	3.62419e-98	0.000115424	0.789653	1.15139e-14	#DIV/0!	3.04082e-33	4.88074e-20	1.69089e-24	#DIV/0!	#DIV/0!	1.19613e-08	3.19545e-09	0.000115906	#DIV/0!	6.89789e-11	TRUE	1.20326
ANK1	286	ankyrin 1	230	269	187	100	110	111	100	61	165	219	110	108	59	137	TRUE	3.89451	3.32229	-0.267139	0.185542	0.226779	1.64669	0.856963	0.139724	-1.26086	2.66907	2.72141	-0.288568	1.6896	0.643132	0.993671	0.000101869	0.00104401	0.000403397	0.853188	0.82085	0.102529	0.393346	0.889168	0.211116	0.00837552	0.00703307	0.773476	0.0940444	0.523199	0.322161	TRUE	3.28869
ANK2	287	ankyrin 2	230	269	187	100	110	111	100	80	165	219	110	108	76	137	TRUE	27.6431	9.67391	3.60213	10.1492	2.15068	13.6549	7.67291	7.58541	5.39716	8.66075	15.3511	10.4007	11.5269	3.26845	12.3162	1.26794e-141	1.07421e-18	4.08727e-18	5.74203e-17	0.0328207	2.87696e-25	7.60331e-12	2.01846e-11	7.06392e-07	4.37896e-15	2.10278e-36	6.97085e-18	2.04756e-20	0.00175372	7.82844e-24	TRUE	0.529027
ANK3	288	ankyrin 3	230	269	187	100	110	111	100	73	165	219	110	108	76	137	TRUE	35.3286	13.5989	9.63137	20.4705	5.81903	11.5222	21.9437	10.699	3.3827	12.362	8.16386	16.5654	16.5067	2.93599	16.2832	2.33666e-210	4.85063e-31	9.65964e-36	3.60748e-37	2.61991e-08	1.61986e-20	8.56818e-42	4.17875e-18	0.00112484	3.45967e-25	2.72584e-14	3.51068e-31	4.6079e-31	0.00463667	1.18001e-33	TRUE	3.93268
ANPEP	290	alanyl aminopeptidase, membrane	230	269	187	100	110	111	100	80	165	199	110	108	76	137	TRUE	35.6568	20.6857	15.5796	19.2387	10.2744	3.92559	15.1192	16.4526	7.19593	10.4193	7.57548	10.8626	11.4611	8.53003	6.7012	4.45988e-213	1.09013e-53	0.000119743	4.75757e-35	8.06579e-20	0.000152624	1.61267e-28	8.03535e-30	3.33111e-10	8.38563e-20	1.4044e-12	6.34573e-19	2.87342e-20	4.23787e-12	5.13118e-10	TRUE	0.538063
SLC25A4	291	solute carrier family 25 member 4	230	253	187	100	110	111	100	59	165	219	110	108	76	137	TRUE	11.6417	3.64266	3.93575	4.31897	-0.870432	3.59081	2.73363	4.70533	0.485806	5.27258	5.52989	2.86332	3.33214	0.740475	3.44583	2.75768e-30	0.000335914	1.80541e-09	3.75788e-05	0.385211	0.000497568	0.00731139	8.4139e-06	0.628466	4.21999e-07	9.24615e-08	0.00505384	0.00118728	0.461763	0.000759164	TRUE	0.30764
SLC25A5	292	solute carrier family 25 member 5	125	269	187	100	110	111	100	61	165	219	110	108	76	137	TRUE	19.8934	9.12078	6.32304	4.27759	4.92059	12.9746	6.42389	1.42075	1.03653	9.18944	3.62735	9.62093	5.25611	2.229	5.47151	1.19384e-79	2.55437e-15	0.00174408	4.3964e-05	1.92352e-06	9.04329e-24	3.57969e-09	0.158597	0.303159	1.77157e-16	0.000357676	4.0012e-16	7.6762e-07	0.0293885	2.09754e-07	FALSE	#DIV/0!
SLC25A6	293	solute carrier family 25 member 6	230	269	187	100	110	111	100	80	165	219	110	108	76	137	TRUE	8.58613	2.12739	3.17599	2.64795	4.87535	1.43864	3.09976	0.0556554	0.594758	0.514861	#DIV/0!	5.0927	1.62246	0.955371	4.77254	2.01623e-17	0.034491	1.91505e-51	0.00943854	2.35721e-06	0.153144	0.00246483	0.955731	0.553727	0.607348	#DIV/0!	1.5431e-06	0.107675	0.343042	4.66311e-06	FALSE	#DIV/0!
ANXA1	301	annexin A1	230	269	187	100	110	111	100	80	165	219	110	108	76	137	TRUE	45.2884	16.0191	21.053	17.1521	10.0436	14.812	16.6658	18.3083	3.52088	10.542	19.8745	15.5422	14.3279	2.33594	11.7915	3.04769e-304	6.74525e-39	2.47718e-32	2.8496e-31	3.65171e-19	9.12432e-28	9.49411e-32	3.0858e-33	0.000721806	3.86207e-20	1.39025e-50	4.28701e-29	1.51377e-26	0.0226908	1.68024e-22	TRUE	1.72563
ANXA2	302	annexin A2	125	269	187	100	110	111	100	80	165	219	110	108	0	137	TRUE	38.1331	7.12579	14.438	14.8938	9.76735	6.10375	15.8173	17.9863	2.30883	16.5138	13.7238	16.6114	14.9878	#DIV/0!	7.86616	2.37587e-231	9.12953e-11	5.83604e-42	6.48819e-27	2.19953e-18	1.65423e-08	5.41746e-30	1.17084e-32	0.0236016	1.2426e-36	3.35359e-31	2.83682e-31	6.11017e-28	#DIV/0!	1.04733e-12	TRUE	3.28996
ANXA3	306	annexin A3	230	269	187	100	110	111	100	80	165	219	110	108	76	137	TRUE	33.0277	20.2649	17.6943	13.3829	4.51091	12.5949	8.38515	4.72872	4.18693	5.87471	15.4884	7.15572	10.3824	0.79882	13.6564	2.25551e-189	2.16744e-52	7.71955e-33	7.55869e-24	1.15478e-05	6.30965e-23	1.9854e-13	7.66349e-06	7.36741e-05	2.31587e-08	7.66658e-37	1.1284e-10	7.66669e-18	0.427396	3.27446e-27	TRUE	0.979865
ANXA4	307	annexin A4	230	269	187	100	110	111	100	75	165	219	110	108	76	137	TRUE	43.2897	12.2933	14.6071	20.4733	6.97227	12.4521	20.2036	15.3445	4.7418	23.0035	22.35	11.1015	14.0881	0.655031	16.2521	3.97388e-285	7.7789e-27	2.37729e-17	3.56806e-37	5.56031e-11	1.31425e-22	1.19842e-38	1.08392e-27	9.38082e-06	4.66832e-53	5.5275e-58	1.84117e-19	4.92109e-26	0.514832	1.40013e-33	TRUE	1.7473
ANXA5	308	annexin A5	230	269	187	100	110	111	100	80	165	219	110	108	76	137	TRUE	30.2048	7.55155	9.3604	8.88526	7.09903	7.03276	10.7007	10.6045	4.17082	19.8449	14.2434	15.4111	7.98784	0.0249544	4.59134	5.67034e-164	1.10779e-12	3.40651e-19	3.16878e-14	2.72101e-11	1.92834e-10	1.06487e-18	6.67148e-18	7.80595e-05	2.4365e-45	7.32336e-33	8.01081e-29	1.77056e-12	0.98017	9.97345e-06	TRUE	1.49195
ANXA6	309	annexin A6	230	269	187	100	110	111	100	80	165	219	110	108	76	137	TRUE	38.0108	14.7983	10.0097	13.177	8.25253	15.7598	10.8376	8.49011	3.14303	17.0095	17.417	16.5441	14.229	0.705851	8.30621	1.56171e-235	6.19179e-35	1.25671e-20	2.018e-23	3.05614e-14	9.18398e-30	5.18312e-19	2.41299e-13	0.00236464	5.82001e-38	5.82129e-43	3.8741e-31	2.4601e-26	0.482883	9.20157e-14	TRUE	3.22936
ANXA7	310	annexin A7	230	269	187	100	110	111	100	80	165	219	110	108	76	137	TRUE	28.2657	8.79305	10.506	10.3075	3.94551	6.40217	8.10135	13.0668	2.06053	14.2888	17.4214	10.687	7.90986	0.202808	4.2287	5.53833e-147	4.08571e-16	4.81435e-30	2.60604e-17	0.000113586	4.06786e-09	8.5602e-13	4.13854e-23	0.0426818	1.50342e-30	5.64168e-43	1.57668e-18	2.62617e-12	0.839939	4.30639e-05	TRUE	5.43078
ANXA11	311	annexin A11	230	269	187	100	110	111	100	80	165	219	110	108	76	137	TRUE	35.9885	13.4735	13.6749	14.7843	5.70886	8.01723	13.2373	15.0865	4.39032	14.4046	17.6903	14.7375	8.87237	3.50664	6.069	1.2009e-216	1.23534e-30	0.149876	1.07254e-26	4.55085e-08	1.38248e-12	1.99467e-24	3.4711e-27	3.51487e-05	7.19113e-31	8.05689e-44	2.05289e-27	1.92448e-14	0.000842412	1.22279e-08	TRUE	3.83076
ANXA13	312	annexin A13	230	159	187	100	110	102	0	80	165	0	0	108	0	137	TRUE	17.5416	0.441877	1.4528	2.79007	13.9404	11.9315	4.05681	#DIV/0!	7.06094	20.8538	#DIV/0!	#DIV/0!	1.4782	#DIV/0!	12.7423	5.55795e-62	0.659008	#DIV/0!	0.00633343	1.59149e-30	1.93303e-21	9.87329e-05	#DIV/0!	8.03e-10	7.2869e-48	#DIV/0!	#DIV/0!	0.142319	#DIV/0!	6.53207e-25	TRUE	-2.29419
AOAH	313	acyloxyacyl hydrolase	192	0	0	88	102	111	100	80	165	0	110	98	0	119	TRUE	26.715	7.79295	#DIV/0!	10.3527	#DIV/0!	9.85128	13.642	12.8507	0.708564	6.07957	#DIV/0!	17.679	15.9291	#DIV/0!	9.15589	8.48033e-123	4.66424e-13	1.27244e-16	8.80504e-17	#DIV/0!	2.09798e-16	2.54811e-25	1.16053e-22	0.483288	8.26186e-09	#DIV/0!	2.18293e-33	1.06467e-28	#DIV/0!	2.11368e-15	TRUE	-0.072338
AOX1	316	aldehyde oxidase 1	227	254	90	100	110	111	82	37	165	0	110	108	75	137	TRUE	29.4658	9.74167	9.14962	5.35602	0.612042	10.5149	15.2619	6.84635	2.06982	16.2875	#DIV/0!	11.1525	18.216	2.13253	13.9296	4.03276e-151	7.35394e-19	9.03407e-11	5.62592e-07	0.542125	3.13372e-18	8.02103e-29	1.46771e-09	0.0420578	5.0673e-36	#DIV/0!	1.41461e-19	1.99362e-34	0.0369306	6.79587e-28	TRUE	1.09928
APAF1	317	apoptotic peptidase activating factor 1	230	269	187	100	110	111	100	69	165	169	110	108	42	137	TRUE	18.267	6.66894	6.86979	7.73296	1.97837	7.24895	8.6281	4.83017	3.05602	7.31627	1.37583	5.8352	7.48283	-1.19017	4.37423	1.54567e-68	2.01935e-10	2.556e-16	9.37753e-12	0.0493959	6.62661e-11	5.64033e-14	5.09567e-06	0.00307015	1.09622e-11	0.170739	5.91408e-08	2.23659e-11	0.242737	2.41747e-05	TRUE	3.29228
NUDT2	318	nudix hydrolase 2	125	269	187	100	110	111	100	80	165	209	110	108	76	137	TRUE	30.7008	8.01687	8.99047	8.31045	7.42312	10.4319	13.0936	12.3221	1.75129	14.6562	5.56632	15.3692	11.4383	2.36404	8.32349	1.65508e-166	9.17165e-13	0.350545	5.49473e-13	4.24614e-12	4.8438e-18	4.15734e-24	1.47463e-21	0.0838275	1.45179e-31	8.08728e-08	9.78594e-29	3.23207e-20	0.0211728	8.35622e-14	TRUE	0.652276
APOF	319	apolipoprotein F	230	264	81	100	110	111	100	47	165	87	110	108	51	137	TRUE	1.43691	1.38119	-0.935888	-1.7879	0.533483	1.15884	0.67071	-0.0562099	-0.183654	3.23223	-0.947717	1.25528	-0.164616	-0.235979	0.55187	0.150938	0.168608	#DIV/0!	0.0768823	0.595216	0.249077	0.503824	0.95529	0.854781	0.00148647	0.345992	0.212138	0.86956	0.814624	0.58195	TRUE	-1.01122
APBA1	320	amyloid beta precursor protein binding family A member 1	224	0	0	100	110	107	100	0	165	189	110	0	0	80	TRUE	21.1791	6.20686	#DIV/0!	6.98713	#DIV/0!	6.32146	9.08267	8.95326	#DIV/0!	17.0372	8.93879	4.98085	#DIV/0!	#DIV/0!	1.44938	1.49409e-84	2.72753e-09	#DIV/0!	3.41652e-10	#DIV/0!	5.96116e-09	6.98347e-15	2.43815e-14	#DIV/0!	4.91029e-38	3.98845e-16	2.47149e-06	#DIV/0!	#DIV/0!	0.151242	TRUE	1.60609
APBA2	321	amyloid beta precursor protein binding family A member 2	207	0	0	100	0	94	100	0	0	199	105	46	0	0	TRUE	19.2893	4.75819	#DIV/0!	7.32346	#DIV/0!	#DIV/0!	4.2662	13.7291	#DIV/0!	#DIV/0!	17.483	8.37629	1.5603	#DIV/0!	#DIV/0!	6.85198e-69	3.7488e-06	1.06421e-05	6.83062e-11	#DIV/0!	#DIV/0!	4.81784e-05	1.81063e-24	#DIV/0!	#DIV/0!	8.62095e-42	3.29309e-13	0.125853	#DIV/0!	#DIV/0!	TRUE	1.39318
APBB1	322	amyloid beta precursor protein binding family B member 1	230	154	0	100	110	111	100	77	145	219	110	96	0	137	TRUE	21.9472	3.91291	4.60676	11.9402	#DIV/0!	11.1462	12.9662	11.4757	2.01379	4.74499	10.7956	11.2434	3.39472	#DIV/0!	3.14478	4.15282e-93	0.000121271	2.29927e-11	8.0404e-21	#DIV/0!	1.15109e-19	7.98593e-24	9.09656e-20	0.0490254	5.00093e-06	5.46237e-22	8.84285e-20	0.00100762	#DIV/0!	0.00204456	TRUE	-0.0255279
APBB2	323	amyloid beta precursor protein binding family B member 2	230	229	83	100	110	111	100	15	165	0	110	108	0	137	TRUE	29.2826	14.6619	7.17716	10.7343	1.33976	15.5669	10.6652	5.42204	1.06332	9.01109	#DIV/0!	16.4309	11.1469	#DIV/0!	7.11479	6.12765e-148	1.71862e-34	0.0144485	3.10629e-18	0.184118	2.3216e-29	1.28366e-18	4.31163e-07	0.291342	5.2625e-16	#DIV/0!	6.55337e-31	1.45627e-19	#DIV/0!	5.96155e-11	TRUE	3.26898
APC	324	APC, WNT signaling pathway regulator	221	156	90	100	110	111	100	56	165	167	110	107	0	137	TRUE	13.4802	2.11935	2.47998	5.50646	-0.423109	4.53185	4.62831	11.5457	-0.480161	4.49739	5.17046	9.26283	1.77813	#DIV/0!	4.04843	2.71232e-39	0.035219	0.586137	2.94378e-07	0.673272	1.51686e-05	1.02256e-05	6.45618e-20	0.633127	1.30118e-05	6.76781e-07	2.56063e-15	0.0782778	#DIV/0!	8.64343e-05	TRUE	2.98892
APCS	325	amyloid P component, serum	230	269	187	100	110	111	100	71	165	219	110	108	76	137	TRUE	4.53099	0.0354729	0.545378	-0.556331	#DIV/0!	2.24105	-0.156785	2.14811	0.290394	8.28499	1.8172	1.09094	0.0928247	0.730696	-0.427019	6.25838e-06	0.971735	4.62277e-25	0.579253	#DIV/0!	0.0270682	0.875704	0.034196	0.772285	4.11228e-14	0.0705788	0.277774	0.926218	0.467674	0.670046	TRUE	-2.47449
APEH	327	acylaminoacyl-peptide hydrolase	230	269	187	100	110	111	100	54	165	219	110	108	76	137	TRUE	21.343	6.77207	12.0107	6.58799	7.36926	5.82136	4.93734	2.65621	3.27889	7.28831	6.08468	5.66112	10.773	0.821393	4.37295	1.22705e-90	1.12156e-10	1.5149e-21	2.23967e-09	5.79888e-12	6.06959e-08	2.87092e-06	0.00924008	0.00155838	1.28207e-11	5.28454e-09	1.29573e-07	1.00932e-18	0.41452	2.42994e-05	TRUE	3.87207
APEX1	328	apurinic/apyrimidinic endodeoxyribonuclease 1	230	269	187	100	110	111	100	5	165	219	110	108	76	137	TRUE	27.3313	9.98959	10.8211	4.65027	5.77444	6.56135	9.96415	7.46095	2.09783	11.87	11.0739	10.55	7.1723	2.71757	3.54272	4.01254e-138	1.20958e-19	3.6958e-17	1.03656e-05	3.27864e-08	1.90345e-09	5.15088e-17	3.68235e-11	0.0391582	8.13079e-24	7.60816e-23	3.21078e-18	1.04006e-10	0.00848204	0.000544357	TRUE	7.1773
BIRC2	329	baculoviral IAP repeat containing 2	230	244	159	100	110	111	100	80	165	219	110	108	0	137	TRUE	13.0661	3.94561	9.35634	1.46273	0.754815	0.676053	3.99185	4.53536	0.111283	3.9383	2.52662	6.64296	10.9452	#DIV/0!	3.03455	2.46638e-37	0.000106798	1.23531e-12	0.146741	0.451513	0.500452	0.000119209	1.64592e-05	0.911764	0.000121391	0.0122365	1.36004e-09	4.13435e-19	#DIV/0!	0.00289059	TRUE	1.81343
XIAP	331	X-linked inhibitor of apoptosis	230	266	187	100	110	111	100	80	165	184	110	108	50	137	TRUE	20.6914	7.15194	7.6195	7.63688	2.67997	3.97948	13.6885	8.92388	2.50417	10.5828	3.60934	8.33038	5.908	-2.08356	6.28155	1.11662e-85	1.22631e-11	2.51178e-11	1.49763e-11	0.0080384	0.000125374	2.01354e-25	2.82066e-14	0.0143608	2.98315e-20	0.00039719	3.10404e-13	4.24646e-08	0.0433236	4.28471e-09	FALSE	#DIV/0!
BIRC5	332	baculoviral IAP repeat containing 5	196	159	0	47	23	0	0	0	0	0	85	56	0	0	FALSE	13.9512	9.25918	7.33031	2.909	#DIV/0!	0.103285	#DIV/0!	#DIV/0!	#DIV/0!	#DIV/0!	#DIV/0!	7.33388	3.85231	#DIV/0!	#DIV/0!	7.63557e-38	4.71703e-17	1.16068e-28	0.00561559	#DIV/0!	0.918717	#DIV/0!	#DIV/0!	#DIV/0!	#DIV/0!	#DIV/0!	1.51828e-10	0.000312639	#DIV/0!	#DIV/0!	FALSE	1.55369
APLP2	334	amyloid beta precursor like protein 2	125	269	187	100	110	111	100	78	165	219	110	108	75	137	TRUE	26.5359	7.50008	13.2143	6.69325	4.30814	9.07966	10.831	6.20992	2.45951	8.35415	6.13697	10.4933	12.1773	1.53866	9.60548	4.0453e-131	1.34965e-11	0.112352	1.36887e-09	2.68967e-05	5.73994e-15	5.365e-19	1.31691e-08	0.0161258	2.73046e-14	3.99757e-09	4.3092e-18	7.27175e-22	0.128896	5.73772e-17	TRUE	2.83383
APOA1	335	apolipoprotein A1	230	269	187	100	110	111	100	80	165	219	110	108	76	137	TRUE	1.67982	-1.18891	-1.59514	-0.160385	1.53157	1.34492	0.809279	0.293127	-0.740901	1.27947	1.48985	1.95578	0.536855	1.6881	-1.77038	0.0931577	0.235744	0.278588	0.872908	0.127364	0.181467	0.420118	0.770051	0.460978	0.202548	0.137728	0.053123	0.592493	0.0963363	0.0789203	TRUE	0.619305
APOA2	336	apolipoprotein A2	230	269	187	100	110	111	100	80	165	219	110	108	76	137	TRUE	3.92509	1.26159	-1.08662	1.56719	-0.576348	0.555798	0.558391	2.72033	-0.858306	6.17361	-0.435054	2.31145	1.9734	1.44009	-1.36151	8.97935e-05	0.208421	0.338076	0.120294	0.565092	0.579499	0.577722	0.00772975	0.393353	5.1119e-09	0.66396	0.0227425	0.0510525	0.154793	0.175621	TRUE	0.0381649
APOA4	337	apolipoprotein A4	230	269	187	100	110	111	100	80	165	219	110	108	76	137	TRUE	0.607487	-1.25669	-0.96041	-0.773001	-1.00485	-0.66574	0.0201699	0.990995	-0.222479	5.51556	-0.801132	0.631898	1.28032	-0.219428	0.132022	0.5436	0.210185	0.156215	0.441383	0.316302	0.506996	0.983945	0.324154	0.824523	1.33937e-07	0.42394	0.528814	0.203226	0.827026	0.895163	TRUE	0.099017
APOB	338	apolipoprotein B	230	269	187	100	110	111	100	80	165	219	110	108	76	137	TRUE	4.14885	1.77068	1.42359	-0.314358	1.36486	-0.481633	1.23324	0.543099	-0.0245957	8.46112	0.0688176	0.308338	-0.0379513	1.08709	-0.0492898	3.48917e-05	0.077987	0.0549586	0.753918	0.173981	0.631041	0.220141	0.588308	0.98044	1.44571e-14	0.945199	0.758431	0.969798	0.281139	0.960761	TRUE	0.56381
APOC1	341	apolipoprotein C1	230	269	187	100	110	111	100	67	165	219	110	108	70	137	TRUE	2.84859	-2.19424	-1.93117	1.33164	2.43257	-0.268727	0.378945	1.87788	-1.33213	8.71572	3.74509	-1.97754	-2.24208	-0.54341	1.68684	0.0044391	0.0292555	0.477182	0.186067	0.0159598	0.788652	0.705466	0.0634013	0.186746	3.14631e-15	0.000231573	0.0505768	0.0270388	0.58893	0.0939434	TRUE	-1.025
APOC2	344	apolipoprotein C2	105	85	175	0	0	0	0	77	0	0	0	0	60	137	FALSE	0.944713	-1.61862	0.7142	#DIV/0!	1.1045	#DIV/0!	#DIV/0!	#DIV/0!	-1.59772	#DIV/0!	#DIV/0!	#DIV/0!	#DIV/0!	#DIV/0!	0.0321668	0.345205	0.108586	0.540213	#DIV/0!	0.270935	#DIV/0!	#DIV/0!	#DIV/0!	0.114149	#DIV/0!	#DIV/0!	#DIV/0!	#DIV/0!	#DIV/0!	0.974387	FALSE	-0.743773
APOC3	345	apolipoprotein C3	230	268	187	100	110	111	100	80	165	218	110	108	75	137	TRUE	2.61257	-1.73457	0.613613	1.17994	1.44533	0.300099	0.440854	-0.774004	-0.250104	12.0873	-0.236742	-0.362372	-1.18954	1.60682	0.395966	0.00905761	0.0842045	0.995283	0.240879	0.150084	0.764678	0.660192	0.440811	0.803165	2.01842e-24	0.813083	0.717796	0.236885	0.113174	0.692755	TRUE	1.0286
APOC4	346	apolipoprotein C4	177	158	0	100	88	111	100	79	165	0	110	102	0	132	TRUE	2.10938	-2.10677	-0.00592429	0.986909	#DIV/0!	-0.20628	-1.05798	-1.53863	-0.37726	14.0262	#DIV/0!	0.990138	0.0992337	#DIV/0!	1.04399	0.0351059	0.0366053	0.000225787	0.326118	#DIV/0!	0.83706	0.292405	0.12715	0.707754	8.03093e-30	#DIV/0!	0.324361	0.921151	#DIV/0!	0.298428	TRUE	-0.897621
APOD	347	apolipoprotein D	230	265	187	100	110	111	100	80	165	219	110	108	75	137	TRUE	16.7493	10.2821	3.76235	1.21809	1.38915	-0.267059	5.85422	9.06289	1.23154	0.936841	17.7845	5.74932	2.79951	3.55408	7.01411	7.99025e-59	1.56292e-20	9.795e-06	0.226114	0.166486	0.789933	5.13023e-08	1.41509e-14	0.22182	0.350227	4.07864e-44	8.72047e-08	0.00608248	0.000732215	1.01198e-10	TRUE	1.32406
APOE	348	apolipoprotein E	125	269	187	100	110	111	100	80	165	219	110	108	76	137	TRUE	17.8328	1.97102	4.54477	5.0351	8.19636	2.68364	5.78294	5.38077	2.65354	9.3379	10.2346	3.79859	5.00682	-0.304149	4.22878	1.30852e-65	0.0510827	0.12993	2.17379e-06	4.30037e-14	0.00842914	7.10161e-08	5.14551e-07	0.00964868	7.12322e-17	2.77854e-20	0.000243043	2.21651e-06	0.762017	4.30503e-05	TRUE	-0.073083
APOH	350	apolipoprotein H	230	269	187	100	110	111	100	80	165	219	110	108	76	137	TRUE	-0.784844	-1.79959	-1.52101	-0.435948	-1.02353	-0.904533	-1.51038	-0.965502	0.177314	3.78062	-1.02891	1.07144	0.357042	1.38706	1.8504	0.432643	0.0732829	3.92284e-29	0.663833	0.307418	0.367726	0.133841	0.336694	0.859722	0.000219176	0.30468	0.286405	0.72177	0.170313	0.0664421	TRUE	-2.41806
APP	351	amyloid beta precursor protein	230	269	187	100	110	111	100	80	165	219	110	108	76	137	TRUE	32.526	11.4663	13.3713	10.3644	6.92476	6.10733	13.1599	6.83748	3.90354	15.4057	6.30699	13.9996	17.3247	4.33607	9.58748	8.25833e-185	3.28873e-24	7.19471e-22	1.96131e-17	7.25501e-11	1.62685e-08	2.96231e-24	7.19372e-10	0.000200016	1.26639e-33	1.59575e-09	7.61595e-26	1.08058e-32	5.33301e-05	6.36506e-17	TRUE	4.40108
APRT	353	adenine phosphoribosyltransferase	230	269	187	100	110	111	100	26	165	219	110	108	76	137	TRUE	23.5749	6.61658	10.9315	3.6117	3.01386	7.41371	8.44059	7.81568	1.28149	9.61508	10.6838	11.495	10.3779	1.39622	0.950723	1.2792e-107	2.71605e-10	3.08154e-24	0.000481841	0.00294746	2.91636e-11	1.49068e-13	6.59874e-12	0.20382	1.28604e-17	1.20155e-21	2.4132e-20	7.84479e-18	0.16755	0.343444	TRUE	4.36166
FAS	355	Fas cell surface death receptor	224	255	187	100	110	111	100	80	165	219	110	108	62	137	TRUE	34.5632	8.62927	11.8546	9.54013	6.44045	10.643	14.317	11.336	3.59417	15.5561	15.0818	15.8786	19.0122	0.916696	9.44154	8.89398e-203	1.35256e-15	3.11299e-07	1.20563e-15	1.0306e-09	1.60175e-18	8.54352e-27	1.80586e-19	0.000596684	4.91696e-34	1.52612e-35	8.70796e-30	6.12996e-36	0.363617	1.47443e-16	TRUE	2.13224
SHROOM2	357	shroom family member 2	230	244	153	100	110	111	100	0	165	173	110	108	45	137	TRUE	32.2099	10.7893	5.32079	11.4696	2.11873	12.9252	15.7075	14.8379	#DIV/0!	16.5685	11.3844	17.8152	10.5842	-1.76102	11.8328	4.06703e-178	4.29972e-22	2.16155e-11	8.1267e-20	0.0357716	1.16352e-23	9.20384e-30	1.07407e-26	#DIV/0!	8.85265e-37	1.11287e-22	1.1854e-33	2.68798e-18	0.0862814	1.32009e-22	FALSE	#DIV/0!
AQP1	358	aquaporin 1 (Colton blood group)	176	165	97	0	110	111	100	80	165	219	110	0	59	137	TRUE	26.2436	8.65241	7.38288	#DIV/0!	3.3363	6.60149	13.0801	7.14167	2.95993	8.57028	17.9243	6.92033	#DIV/0!	2.4975	9.26619	9.54926e-125	3.92717e-15	#DIV/0!	#DIV/0!	0.00121699	1.56992e-09	4.45505e-24	1.70227e-10	0.004074	7.53326e-15	1.48814e-44	3.56592e-10	#DIV/0!	0.0159147	4.0328e-16	TRUE	0.704478
AQP2	359	aquaporin 2	0	0	0	0	79	0	0	0	0	0	0	0	0	0	FALSE	-0.937801	#DIV/0!	#DIV/0!	#DIV/0!	#DIV/0!	-0.937801	#DIV/0!	#DIV/0!	#DIV/0!	#DIV/0!	#DIV/0!	#DIV/0!	#DIV/0!	#DIV/0!	#DIV/0!	0.351279	#DIV/0!	1.51405e-08	#DIV/0!	#DIV/0!	0.351279	#DIV/0!	#DIV/0!	#DIV/0!	#DIV/0!	#DIV/0!	#DIV/0!	#DIV/0!	#DIV/0!	#DIV/0!	FALSE	#DIV/0!
AQP5	362	aquaporin 5	67	115	0	100	0	98	0	5	0	0	100	74	0	73	TRUE	20.1699	7.08896	6.20335	8.82293	#DIV/0!	#DIV/0!	7.73988	#DIV/0!	4.91657	#DIV/0!	#DIV/0!	7.87635	8.17751	#DIV/0!	11.042	1.24642e-69	1.2985e-09	0.138648	4.32195e-14	#DIV/0!	#DIV/0!	1.005e-11	#DIV/0!	2.72763e-05	#DIV/0!	#DIV/0!	5.18476e-12	7.14845e-12	#DIV/0!	4.56403e-17	TRUE	0.783425
AR	367	androgen receptor	230	84	0	100	0	0	27	0	160	0	35	0	75	0	TRUE	16.8338	14.112	1.51025	6.97081	#DIV/0!	#DIV/0!	#DIV/0!	5.09865	#DIV/0!	12.4432	#DIV/0!	0.4472	#DIV/0!	1.71073	#DIV/0!	4.65833e-53	1.05115e-32	#DIV/0!	3.69217e-10	#DIV/0!	#DIV/0!	#DIV/0!	2.88802e-05	#DIV/0!	3.28239e-25	#DIV/0!	0.657743	#DIV/0!	0.0920519	#DIV/0!	FALSE	#DIV/0!
ABCC6	368	ATP binding cassette subfamily C member 6	0	0	90	0	110	86	0	0	165	48	80	0	28	70	TRUE	9.4392	#DIV/0!	#DIV/0!	#DIV/0!	0.2876	5.9217	5.28324	#DIV/0!	#DIV/0!	7.94965	0.382934	1.58184	#DIV/0!	0.505794	4.007	6.13373e-20	#DIV/0!	9.18868e-09	#DIV/0!	0.774345	3.83665e-08	9.83507e-07	#DIV/0!	#DIV/0!	2.9386e-13	0.703532	0.117838	#DIV/0!	0.617815	0.000154987	TRUE	#DIV/0!
ARAF	369	A-Raf proto-oncogene, serine/threonine kinase	230	269	187	100	110	111	100	66	165	208	110	108	64	137	TRUE	15.9767	3.00782	6.01379	4.59481	4.00783	4.02876	10.829	7.85809	5.21748	9.96447	0.383349	7.78944	7.14311	1.75196	0.232347	6.01364e-54	0.00293472	6.53369e-13	1.29087e-05	8.92716e-05	0.000104584	5.42313e-19	5.36649e-12	1.4562e-06	1.46012e-18	0.70186	4.81882e-12	1.20054e-10	0.0854573	0.81662	FALSE	#DIV/0!
ARCN1	372	archain 1	230	269	187	100	110	111	100	80	165	219	110	108	76	137	TRUE	16.2767	5.36482	7.72086	4.43275	2.99445	5.49417	5.82465	5.74352	2.00215	3.32277	5.67059	7.09561	6.11716	0.582588	2.30358	7.35649e-56	2.03207e-07	#DIV/0!	2.42967e-05	0.00313202	2.63779e-07	5.87259e-08	1.06476e-07	0.0487445	0.00110046	4.55395e-08	1.51565e-10	1.62271e-08	0.56225	0.0227739	TRUE	3.05832
AREG	374	amphiregulin	54	0	0	0	0	0	0	0	0	0	55	0	0	0	FALSE	10.0434	7.66197	#DIV/0!	#DIV/0!	#DIV/0!	#DIV/0!	#DIV/0!	#DIV/0!	#DIV/0!	#DIV/0!	#DIV/0!	6.41207	#DIV/0!	#DIV/0!	#DIV/0!	4.46113e-17	4.36903e-10	0.0283266	#DIV/0!	#DIV/0!	#DIV/0!	#DIV/0!	#DIV/0!	#DIV/0!	#DIV/0!	#DIV/0!	4.27878e-08	#DIV/0!	#DIV/0!	#DIV/0!	FALSE	1.93001
ARF1	375	ADP ribosylation factor 1	230	269	187	100	110	111	0	51	165	219	110	108	76	137	TRUE	6.51158	1.31049	2.2097	3.29512	-0.227612	1.61649	3.76522	#DIV/0!	1.11719	5.09366	-0.567868	3.08137	2.44979	-0.150496	2.4204	9.66205e-11	0.191384	0.00225315	0.00137023	0.820203	0.108906	0.000270055	#DIV/0!	0.267345	9.61577e-07	0.570717	0.00262565	0.0159318	0.880854	0.0168334	TRUE	-0.284968
ARF3	377	ADP ribosylation factor 3	230	253	187	100	110	111	100	67	165	219	110	108	0	0	TRUE	9.43047	3.55448	3.10063	2.68631	0.879355	4.89656	2.75448	3.64661	0.970993	-1.35838	8.19579	4.08549	1.88037	#DIV/0!	#DIV/0!	1.31723e-20	0.000462684	9.58651e-11	0.00848698	0.380368	3.43883e-06	0.00689024	0.000429691	0.334553	0.176219	2.22711e-14	8.56851e-05	0.0628022	#DIV/0!	#DIV/0!	TRUE	2.1162
ARF4	378	ADP ribosylation factor 4	230	253	187	100	110	111	100	80	165	219	110	108	76	137	TRUE	15.5965	3.90168	6.89427	4.55245	1.57879	7.24684	5.53814	3.74042	2.07883	7.95178	4.68941	6.62111	4.65284	1.02774	1.13025	1.14223e-51	0.000126655	0.000459523	1.52482e-05	0.116121	6.69636e-11	2.13756e-07	0.000311004	0.0409199	2.90245e-13	4.86701e-06	1.51002e-09	9.50582e-06	0.308	0.260376	TRUE	3.35897
ARF5	381	ADP ribosylation factor 5	230	253	187	100	110	111	100	80	165	219	110	108	76	137	TRUE	9.9202	2.87836	3.57128	3.65619	1.27712	3.02602	4.05009	2.32033	-0.200656	3.91477	3.3967	1.81442	3.24131	1.20926	3.27262	1.20933e-22	0.00438793	2.98094e-22	0.000413942	0.203185	0.00309787	9.61316e-05	0.0224185	0.84149	0.000132727	0.000812413	0.0724418	0.00159053	0.23108	0.00135315	TRUE	1.33081
ARF6	382	ADP ribosylation factor 6	230	269	187	100	110	111	100	80	165	219	110	108	76	137	TRUE	18.1327	6.19114	11.0618	4.50718	5.50369	5.40629	5.82446	5.50989	-0.554892	4.59471	2.40698	14.6358	12.1758	-0.956007	2.14261	6.8217e-68	2.85521e-09	0.493657	1.82016e-05	1.24946e-07	3.88571e-07	5.87764e-08	2.95296e-07	0.580557	8.6356e-06	0.0169298	3.36486e-27	7.32783e-22	0.342723	0.0339384	TRUE	3.38923
ARG1	383	arginase 1	210	84	183	100	102	111	100	80	165	108	110	108	0	137	TRUE	5.62551	-1.71699	0.687658	-1.58559	0.116316	1.47027	-0.69578	3.42619	-0.781065	16.1999	2.10975	-0.980201	6.69438	#DIV/0!	0.586567	2.18372e-08	0.087514	#DIV/0!	0.116055	0.907533	0.144629	0.488048	0.00089911	0.437191	8.74161e-36	0.037256	0.329219	1.0627e-09	#DIV/0!	0.558474	TRUE	0.451977
ARG2	384	arginase 2	91	0	0	95	110	59	90	0	140	31	75	85	74	0	TRUE	21.745	3.80511	#DIV/0!	7.90163	#DIV/0!	14.5903	10.3745	8.8827	#DIV/0!	4.55849	1.20121	6.92263	8.98302	8.40529	#DIV/0!	2.61509e-83	0.000270134	0.0243924	5.4371e-12	#DIV/0!	2.71644e-27	9.60491e-15	7.80893e-14	#DIV/0!	1.12447e-05	0.239389	1.62739e-09	7.06144e-14	7.85872e-12	#DIV/0!	TRUE	1.51326
RHOA	387	ras homolog family member A	230	269	187	100	110	111	100	70	165	219	110	108	76	137	TRUE	7.70531	2.83406	2.26909	2.40924	-0.368213	1.92824	2.10956	1.85033	2.56059	2.14357	3.50812	4.41019	5.20326	-0.524976	0.55451	2.09436e-14	0.0050198	0.215195	0.0178535	0.713142	0.0564506	0.0371857	0.0673095	0.0123801	0.0335501	0.000549439	2.48684e-05	9.6334e-07	0.601442	0.580147	TRUE	2.48926
RHOB	388	ras homolog family member B	230	253	187	100	110	111	100	61	165	219	110	108	71	137	TRUE	12.1558	7.37842	1.24394	1.66632	1.53607	4.68002	2.40725	5.97963	3.44384	3.34503	8.28979	1.6691	2.96407	1.79254	1.94112	9.03398e-33	3.16835e-12	0.126349	0.0988437	0.126257	8.3678e-06	0.0177531	3.7274e-08	0.000925611	0.00102107	1.22583e-14	0.0980481	0.0037499	0.078174	0.0543269	TRUE	-1.50547
RHOC	389	ras homolog family member C	230	269	187	100	110	111	100	80	165	219	110	108	75	137	TRUE	15.644	6.03815	1.53544	3.47785	2.02619	3.08115	5.6565	4.05675	3.40001	6.76322	6.56825	9.6535	6.74476	1.46076	1.31883	5.61143e-52	6.48811e-09	0.189002	0.000755392	0.0442055	0.00261625	1.25839e-07	0.000100662	0.00106467	2.29692e-10	3.77204e-10	3.37896e-16	8.33969e-10	0.149131	0.189459	TRUE	1.37462
RND3	390	Rho family GTPase 3	116	67	0	100	66	98	91	80	145	0	110	108	0	98	TRUE	21.8124	11.454	1.3279	9.10517	#DIV/0!	4.60035	10.6476	9.55292	0.965379	6.99613	#DIV/0!	11.1414	10.6284	#DIV/0!	2.02295	1.66334e-87	2.31106e-20	4.27959e-09	1.05869e-14	#DIV/0!	2.04703e-05	6.08516e-18	2.98321e-15	0.389023	9.35703e-11	#DIV/0!	1.49759e-19	2.13766e-18	#DIV/0!	0.0458595	TRUE	1.35283
RHOG	391	ras homolog family member G	230	269	187	100	110	111	100	23	165	219	110	108	76	137	TRUE	24.1098	6.09008	6.16021	7.67469	4.69525	6.05033	7.05883	10.6828	1.92771	9.85301	15.9015	6.48448	5.45085	0.355619	5.42484	7.74184e-112	4.91784e-09	1.79465e-19	1.24581e-11	5.22622e-06	2.1199e-08	1.64113e-10	4.52751e-18	0.0575313	2.92874e-18	3.69024e-38	2.8958e-09	3.29039e-07	0.723314	2.60056e-07	TRUE	1.35007
ARHGAP1	392	Rho GTPase activating protein 1	230	269	187	100	110	111	100	78	165	219	110	108	76	137	TRUE	26.7597	12.2315	10.1066	4.54018	2.35827	7.89986	10.871	6.55415	5.09328	5.21664	15.0822	11.1225	11.6182	0.872163	7.63539	4.37513e-134	1.22629e-26	2.5936e-45	1.5999e-05	0.0194216	2.51308e-12	4.34821e-19	2.70529e-09	2.38656e-06	5.47028e-07	1.52094e-35	1.65163e-19	1.27902e-20	0.386431	3.68296e-12	TRUE	4.18311
ARHGAP4	393	Rho GTPase activating protein 4	230	269	187	100	110	111	100	57	165	103	110	108	53	137	TRUE	39.355	7.06194	18.8598	15.4302	12.5232	17.1915	17.2838	16.348	1.77355	19.4245	3.13982	15.882	15.8803	1.66116	13.3394	7.90682e-243	2.08544e-11	1.0407e-06	5.64976e-28	2.36527e-26	1.08897e-32	5.28273e-33	1.26842e-29	0.0800409	2.84908e-44	0.00222286	8.5693e-30	8.63638e-30	0.103792	2.0422e-26	FALSE	#DIV/0!
ARHGAP5	394	Rho GTPase activating protein 5	230	269	187	100	110	111	100	57	165	219	110	108	74	137	TRUE	25.7056	12.5296	5.04902	6.23882	1.94309	11.9744	14.0836	8.20684	2.76399	6.8071	7.12408	8.72374	12.6473	3.36064	8.34921	4.66065e-125	1.36249e-27	0.127485	1.12401e-08	0.0535485	1.54795e-21	2.74877e-26	9.73542e-13	0.00712139	1.81227e-10	1.55756e-11	4.13619e-14	6.64448e-23	0.00134593	7.23928e-14	TRUE	5.36553
ARHGAP6	395	Rho GTPase activating protein 6	183	174	187	100	110	111	100	70	165	105	110	107	76	137	TRUE	17.1705	6.35597	1.53368	11.1539	1.5013	12.4316	12.0648	16.2482	4.1568	0.531423	6.70643	7.91347	0.714013	7.07891	2.54491	5.57824e-61	1.73903e-09	5.46561e-16	3.86811e-19	0.135011	1.46021e-22	8.41329e-22	1.96311e-29	9.00262e-05	0.595849	1.16768e-09	2.57879e-12	0.476803	1.45584e-09	0.0120554	FALSE	#DIV/0!
ARHGDIA	396	Rho GDP dissociation inhibitor alpha	230	269	187	100	110	111	100	80	165	219	110	108	76	137	TRUE	16.5122	7.07663	8.8709	3.14385	1.94683	2.04882	6.31513	4.19722	2.58898	9.75644	7.40716	3.17245	2.59236	0.202414	5.39187	2.4667e-57	1.91282e-11	4.93876e-34	0.00220683	0.053094	0.042904	6.00051e-09	5.9909e-05	0.0114796	5.34512e-18	2.89947e-12	0.00197782	0.0108765	0.840246	3.02511e-07	TRUE	6.63235
ARHGDIB	397	Rho GDP dissociation inhibitor beta	230	269	187	100	110	111	100	72	165	219	110	108	76	137	TRUE	33.1033	13.2396	15.0064	11.3401	3.1162	14.0464	9.37386	13.6071	1.84397	10.6478	11.9124	11.6788	10.3377	5.00147	5.70878	6.62342e-190	7.04866e-30	#DIV/0!	1.53991e-19	0.00212925	4.03947e-26	1.14743e-15	3.2099e-24	0.0689849	1.97695e-20	1.86299e-25	9.36661e-21	9.67056e-18	4.83036e-06	6.91871e-08	TRUE	2.41209
RHOH	399	ras homolog family member H	110	0	0	0	29	85	0	80	0	0	105	62	0	49	TRUE	12.1474	7.79098	#DIV/0!	#DIV/0!	#DIV/0!	0.416994	7.91113	#DIV/0!	1.67546	#DIV/0!	#DIV/0!	11.3493	0.644676	#DIV/0!	5.00492	5.24555e-30	5.77885e-12	1.25133e-05	#DIV/0!	#DIV/0!	0.67998	9.77584e-12	#DIV/0!	0.10539	#DIV/0!	#DIV/0!	8.57111e-20	0.521594	#DIV/0!	8.27341e-06	TRUE	1.0248
ARL1	400	ADP ribosylation factor like GTPase 1	230	253	187	100	110	111	100	72	165	219	110	108	76	137	TRUE	12.0663	2.9008	4.49776	5.00972	1.91746	5.18985	3.17264	4.63136	0.634266	2.02136	5.92528	7.16819	2.44969	-0.384694	2.6405	2.43182e-32	0.00409644	0.0368526	2.41458e-06	0.0567449	9.94817e-07	0.00196287	1.12868e-05	0.527763	0.0448784	1.22551e-08	1.06134e-10	0.0159362	0.70176	0.00925413	TRUE	0.391991
PHOX2A	401	paired like homeobox 2a	61	31	0	0	0	0	0	0	0	0	0	0	0	0	FALSE	1.47712	0.451319	2.19206	#DIV/0!	#DIV/0!	#DIV/0!	#DIV/0!	#DIV/0!	#DIV/0!	#DIV/0!	#DIV/0!	#DIV/0!	#DIV/0!	#DIV/0!	#DIV/0!	0.143173	0.653414	1.92818e-06	#DIV/0!	#DIV/0!	#DIV/0!	#DIV/0!	#DIV/0!	#DIV/0!	#DIV/0!	#DIV/0!	#DIV/0!	#DIV/0!	#DIV/0!	#DIV/0!	FALSE	0.26399
ARL2	402	ADP ribosylation factor like GTPase 2	230	265	187	100	110	111	100	80	165	219	110	108	75	137	TRUE	13.1727	2.51567	4.91654	2.67621	2.52452	5.35464	4.29753	4.56963	1.87809	10.177	4.88004	4.49375	3.33926	1.03741	1.64061	5.5942e-38	0.0125882	1.3596e-15	0.00872871	0.0124402	4.87195e-07	3.76968e-05	1.4393e-05	0.0641065	3.8534e-19	2.06482e-06	1.79199e-05	0.0011601	0.303574	0.103207	TRUE	2.60179
ARL3	403	ADP ribosylation factor like GTPase 3	230	269	187	100	110	111	100	80	165	219	110	108	76	137	TRUE	29.568	14.5748	8.7267	11.9428	2.15677	11.6313	10.6562	11.642	4.70675	10.3087	10.4851	14.7093	10.607	1.03024	5.70255	2.39355e-158	3.29835e-34	0.000518929	7.93959e-21	0.0323352	9.18223e-21	1.34625e-18	4.02896e-20	1.07257e-05	1.68332e-19	4.84615e-21	2.35343e-27	2.38817e-18	0.306839	7.12581e-08	TRUE	3.95495
ARNT	405	aryl hydrocarbon receptor nuclear translocator	230	244	0	100	110	111	100	80	165	0	110	108	0	137	TRUE	17.8632	11.8168	3.53545	7.50859	#DIV/0!	4.35491	10.8103	-1.32402	3.67874	10.7972	#DIV/0!	9.21815	5.38696	#DIV/0!	2.20012	1.54156e-64	2.56364e-25	0.837356	2.7923e-11	#DIV/0!	3.03963e-05	5.98313e-19	0.188607	0.000623651	7.66782e-21	#DIV/0!	3.2267e-15	4.35216e-07	#DIV/0!	0.0294994	TRUE	6.8528
ARNTL	406	aryl hydrocarbon receptor nuclear translocator like	206	39	0	94	44	107	100	0	150	0	110	18	0	90	TRUE	8.62071	4.21024	0.206856	5.32086	#DIV/0!	1.4393	2.29889	5.71637	#DIV/0!	1.93754	#DIV/0!	2.95013	0.245937	#DIV/0!	1.08101	2.77436e-17	3.86915e-05	4.309e-21	7.23157e-07	#DIV/0!	0.157477	0.0234913	1.19995e-07	#DIV/0!	0.0545835	#DIV/0!	0.00390966	0.808858	#DIV/0!	0.282645	TRUE	1.22191
ARRB1	408	arrestin beta 1	230	269	187	100	110	111	100	80	165	219	110	108	76	137	TRUE	42.3521	16.4054	10.6656	17.9671	6.72822	13.6481	18.4423	16.0383	4.9261	15.0437	22.1999	13.8156	15.5264	1.69812	9.28527	1.83347e-276	3.7931e-40	4.2492e-14	8.93135e-33	2.15781e-10	2.97785e-25	2.67601e-35	4.93853e-29	4.60217e-06	1.24489e-32	1.52217e-57	1.89281e-25	4.62201e-29	0.0944196	3.61515e-16	TRUE	6.68512
ARRB2	409	arrestin beta 2	125	268	183	100	110	111	100	80	165	219	110	108	57	137	TRUE	28.3747	7.34491	8.17635	13.9292	4.47889	9.41376	11.8315	13.8532	3.53749	11.3543	7.02463	13.6166	10.3416	1.43617	10.0361	2.77697e-146	2.99335e-11	2.19519e-20	5.70794e-25	1.33799e-05	1.00393e-15	2.83561e-21	1.01254e-24	0.000683828	2.20569e-22	2.78624e-11	5.08743e-25	9.47661e-18	0.15787	4.75105e-18	TRUE	1.08924
ARSA	410	arylsulfatase A	125	269	187	100	110	111	100	80	165	219	110	108	75	137	TRUE	24.2412	3.74527	10.4225	10.7391	1.55034	9.7171	8.97885	7.93833	1.61574	11.704	9.98459	9.02784	8.74589	1.63567	3.29498	1.67341e-112	0.000281158	1.19681e-10	3.03281e-18	0.122797	2.05292e-16	9.07637e-15	3.62769e-12	0.110187	2.35522e-23	1.56688e-19	8.63011e-15	3.69096e-14	0.106976	0.00125739	TRUE	1.90334
ARSB	411	arylsulfatase B	230	244	187	100	110	111	100	80	165	190	110	108	54	137	TRUE	25.2817	9.40712	6.85403	12.6628	5.88077	7.32404	7.41036	5.45468	2.23779	8.77669	9.30934	7.75516	8.22335	0.824487	6.08622	3.0098e-121	6.65871e-18	1.73229e-13	2.38923e-22	1.9171e-08	4.56194e-11	2.85431e-11	3.74716e-07	0.0280878	2.17865e-15	3.64768e-17	5.7256e-12	5.35656e-13	0.414012	1.12393e-08	TRUE	0.50313
ARSD	414	arylsulfatase D	206	249	178	100	110	111	100	80	165	0	110	108	67	137	TRUE	21.7462	9.00128	7.99486	8.38417	6.54445	6.02445	12.3644	8.93127	2.63205	10.2362	#DIV/0!	12.295	-1.12253	-0.466741	7.3827	3.12188e-92	1.85318e-16	0.000872651	3.81606e-13	6.52087e-10	2.38979e-08	1.77723e-22	2.71917e-14	0.0102264	2.65624e-19	#DIV/0!	3.9862e-22	0.264175	0.642529	1.4364e-11	FALSE	#DIV/0!
ARSE	415	arylsulfatase E (chondrodysplasia punctata 1)	33	117	187	100	110	107	82	80	165	0	0	0	0	137	TRUE	18.6956	1.16384	3.43759	3.96854	9.96693	6.37088	8.44958	4.22228	4.39033	13.526	#DIV/0!	#DIV/0!	#DIV/0!	#DIV/0!	5.84559	6.82769e-68	0.253368	#DIV/0!	0.000137838	6.02032e-19	4.7186e-09	1.78973e-13	6.34809e-05	3.6547e-05	1.97096e-28	#DIV/0!	#DIV/0!	#DIV/0!	#DIV/0!	3.60663e-08	FALSE	#DIV/0!
ARSF	416	arylsulfatase F	0	0	0	0	110	0	100	0	165	0	0	0	0	0	FALSE	11.3618	#DIV/0!	#DIV/0!	#DIV/0!	#DIV/0!	5.02758	#DIV/0!	14.411	#DIV/0!	5.12546	#DIV/0!	#DIV/0!	#DIV/0!	#DIV/0!	#DIV/0!	6.98301e-26	#DIV/0!	#DIV/0!	#DIV/0!	#DIV/0!	1.98567e-06	#DIV/0!	7.59911e-26	#DIV/0!	8.31797e-07	#DIV/0!	#DIV/0!	#DIV/0!	#DIV/0!	#DIV/0!	FALSE	#DIV/0!
ART3	419	ADP-ribosyltransferase 3	55	0	0	0	88	0	100	0	0	0	0	51	0	0	FALSE	9.97948	6.63553	#DIV/0!	#DIV/0!	#DIV/0!	1.25704	#DIV/0!	10.427	#DIV/0!	#DIV/0!	#DIV/0!	#DIV/0!	4.71091	#DIV/0!	#DIV/0!	2.35461e-20	1.88633e-08	2.56815e-10	#DIV/0!	#DIV/0!	0.212142	#DIV/0!	1.60791e-17	#DIV/0!	#DIV/0!	#DIV/0!	#DIV/0!	2.06877e-05	#DIV/0!	#DIV/0!	FALSE	0.667074
ARVCF	421	ARVCF, delta catenin family member	230	264	167	100	110	111	100	80	165	219	110	107	75	124	TRUE	25.7097	7.72719	6.6881	11.3961	1.5976	13.0534	9.75523	12.178	1.61388	10.2408	12.3441	14.6396	5.41387	1.36123	4.29749	5.65204e-125	3.76219e-13	2.18543e-19	1.168e-19	0.112081	6.05094e-24	1.54679e-16	2.96315e-21	0.110699	2.58011e-19	8.14942e-27	3.30293e-27	3.92747e-07	0.178369	3.49463e-05	TRUE	5.79817
ASAH1	427	N-acylsphingosine amidohydrolase 1	230	269	187	100	110	111	100	38	165	219	110	108	76	137	TRUE	23.8183	12.9074	10.0769	6.73102	2.44636	8.87041	6.03528	7.55581	2.96159	6.09408	10.6593	6.59874	7.11958	-0.450506	5.71992	1.25289e-109	8.31502e-29	#DIV/0!	1.14648e-09	0.0153814	1.70474e-14	2.22749e-08	2.32924e-11	0.00405428	7.67409e-09	1.42739e-21	1.68051e-09	1.3475e-10	0.653892	6.56332e-08	TRUE	2.2822
ASGR2	433	asialoglycoprotein receptor 2	69	0	0	30	67	0	0	0	165	0	0	0	0	0	FALSE	8.688	1.24502	#DIV/0!	0.438674	#DIV/0!	2.51926	#DIV/0!	#DIV/0!	#DIV/0!	12.5004	#DIV/0!	#DIV/0!	#DIV/0!	#DIV/0!	#DIV/0!	1.77981e-16	0.217526	1.40606e-21	0.664264	#DIV/0!	0.0142283	#DIV/0!	#DIV/0!	#DIV/0!	1.42249e-25	#DIV/0!	#DIV/0!	#DIV/0!	#DIV/0!	#DIV/0!	FALSE	0.153117
ASL	435	argininosuccinate lyase	230	269	187	100	110	111	100	69	165	219	110	108	76	137	TRUE	36.1182	6.2748	10.8321	14.5534	11.9373	15.0213	15.6435	10.201	3.03571	18.6456	7.25092	14.2819	14.2789	2.95718	12.7592	1.41909e-217	1.81219e-09	5.63514e-27	3.11022e-26	1.23935e-24	3.27495e-28	1.25409e-29	4.93688e-17	0.00326096	2.87171e-42	7.36705e-12	1.89694e-26	1.92562e-26	0.00436628	5.92265e-25	TRUE	2.02999
ASNA1	439	arsA arsenite transporter, ATP-binding, homolog 1 (bacterial)	230	269	187	100	110	111	100	80	165	219	110	108	76	137	TRUE	21.5032	8.36841	12.6516	4.81567	2.08232	4.57556	5.76344	4.89991	2.7241	10.58	9.30588	8.65407	6.79344	1.04948	1.97129	5.7884e-92	6.53269e-15	2.53709e-25	5.34104e-06	0.0387112	1.27425e-05	7.75976e-08	3.83862e-06	0.00795449	3.03647e-20	1.58381e-17	5.91704e-14	6.59456e-10	0.297966	0.0507359	TRUE	4.0073
ASNS	440	asparagine synthetase (glutamine-hydrolyzing)	230	269	187	100	110	111	100	80	165	212	110	108	68	137	TRUE	35.8145	16.3557	12.0982	12.385	11.7163	9.02221	11.504	9.41266	3.68786	20.5599	8.65949	11.8635	15.3203	1.26669	7.25132	9.82892e-215	5.49222e-40	4.3674e-05	9.18293e-22	5.48799e-24	7.74187e-15	1.56959e-20	2.48849e-15	0.000416296	3.90957e-47	1.31865e-15	3.6272e-21	1.23619e-28	0.21033	2.89419e-11	TRUE	5.55116
ASPA	443	aspartoacylase	183	54	31	100	110	111	100	80	165	219	110	108	52	132	TRUE	30.6643	8.48843	4.47904	4.63746	0.934009	14.9622	13.6234	19.2729	4.03004	11.7394	18.194	6.40926	5.5612	4.85099	11.253	1.85549e-161	8.44056e-15	2.25429e-24	1.09055e-05	0.358011	4.37142e-28	2.79956e-25	6.13971e-35	0.000148723	1.87781e-23	2.1359e-45	4.13515e-09	2.02205e-07	1.64659e-05	6.24629e-21	TRUE	1.42464
ASPH	444	aspartate beta-hydroxylase	230	269	187	100	110	111	100	80	165	219	110	108	76	137	TRUE	34.6054	13.4582	11.7794	6.56688	7.99418	14.1912	16.5486	10.691	3.29935	20.6198	7.07859	21.1735	11.1648	2.23627	7.8214	7.6901e-204	1.38413e-30	6.38298e-39	2.47136e-09	1.45817e-13	1.96325e-26	1.65069e-31	4.34685e-18	0.00146214	2.77338e-47	2.03339e-11	7.16898e-40	1.3272e-19	0.0288837	1.33799e-12	TRUE	0.521732
ASS1	445	argininosuccinate synthase 1	230	269	187	100	110	111	100	80	165	219	110	108	76	137	TRUE	50.2769	22.8532	16.6544	26.4815	18.2694	2.27255	21.7972	13.2455	7.91478	17.5635	16.3454	27.4135	18.9293	8.45169	23.2914	0	3.07337e-60	0.923018	1.86695e-46	4.98226e-43	0.025033	1.55464e-41	1.77054e-23	1.37593e-11	1.95953e-39	1.42828e-39	6.25327e-50	8.77545e-36	5.80276e-12	3.93636e-49	TRUE	2.78048
SERPINC1	462	serpin family C member 1	230	269	187	100	110	111	100	10	165	219	110	108	76	137	TRUE	2.89111	-0.226419	0.0967617	0.128736	0.346895	0.775955	-0.899632	-1.6147	0.15768	7.05796	1.65845	-0.102619	-0.17147	1.86172	2.48175	0.00388424	0.821084	0.520845	0.897831	0.729071	0.439471	0.370299	0.109624	0.875116	4.60693e-11	0.0986858	0.918459	0.864181	0.0673085	0.0143015	TRUE	-0.272832
ZFHX3	463	zinc finger homeobox 3	219	183	90	100	110	111	100	0	165	0	110	87	0	137	TRUE	7.28637	4.61421	0.643632	7.94887	-2.05141	-0.0253949	6.17446	0.113973	#DIV/0!	4.20775	#DIV/0!	5.75424	0.25732	#DIV/0!	-0.0246207	5.3755e-13	6.844e-06	0.00130685	3.26066e-12	0.0432692	0.979787	1.16393e-08	0.909495	#DIV/0!	4.2486e-05	#DIV/0!	8.52911e-08	0.797554	#DIV/0!	0.980394	TRUE	0.566097
ATF1	466	activating transcription factor 1	230	247	187	100	110	106	100	80	165	0	110	108	0	131	TRUE	9.72181	1.74821	3.26822	5.62803	1.13372	1.65325	4.30407	1.69331	-0.312293	3.45365	#DIV/0!	5.55881	2.98282	#DIV/0!	1.04224	9.69966e-22	0.0818107	#DIV/0!	1.73346e-07	0.258404	0.101184	3.80255e-05	0.0936049	0.755651	0.000704858	#DIV/0!	2.04359e-07	0.00354454	#DIV/0!	0.299251	TRUE	2.41313
ATF3	467	activating transcription factor 3	89	0	0	30	0	0	0	0	0	0	75	0	0	39	FALSE	4.78787	2.9417	#DIV/0!	2.60619	#DIV/0!	#DIV/0!	#DIV/0!	#DIV/0!	#DIV/0!	#DIV/0!	#DIV/0!	2.99517	#DIV/0!	#DIV/0!	0.316152	3.05518e-06	0.00424214	5.38244e-34	0.0145046	#DIV/0!	#DIV/0!	#DIV/0!	#DIV/0!	#DIV/0!	#DIV/0!	#DIV/0!	0.00375905	#DIV/0!	#DIV/0!	0.753664	FALSE	1.8189
ATIC	471	5-aminoimidazole-4-carboxamide ribonucleotide formyltransferase/IMP cyclohydrolase	230	269	187	100	110	111	100	80	165	219	110	108	76	137	TRUE	29.5446	10.0615	14.9939	6.91512	11.0978	5.82612	8.03949	5.74696	5.83367	11.093	11.7439	8.40299	7.19922	1.17589	7.00835	3.84731e-158	7.329e-20	4.77561e-10	4.8089e-10	3.46241e-22	5.93952e-08	1.17537e-12	1.04872e-07	1.17203e-07	1.16821e-21	6.28559e-25	2.14225e-13	9.1106e-11	0.244065	1.04298e-10	TRUE	4.10515
ATM	472	ATM serine/threonine kinase	230	266	187	100	110	111	100	80	165	199	110	108	75	137	TRUE	19.2654	6.82116	6.57489	6.14928	3.84631	7.72748	8.04426	2.58077	2.02035	5.07974	4.0336	10.4994	12.5711	0.14206	4.83377	1.33621e-75	8.46053e-11	0.12108	1.69086e-08	0.000165704	6.02207e-12	1.14703e-12	0.011356	0.0467797	1.02444e-06	7.8796e-05	4.17569e-18	9.78343e-23	0.887493	3.59141e-06	TRUE	4.38048
RERE	473	arginine-glutamic acid dipeptide repeats	230	235	0	100	110	111	100	80	165	77	110	108	37	137	TRUE	9.98716	3.76212	1.55801	6.72461	#DIV/0!	1.99473	6.77373	5.69559	0.338025	2.32384	1.24293	7.11573	1.96869	-1.08188	1.4126	8.57228e-23	0.000215604	1.60715e-14	1.18152e-09	#DIV/0!	0.0485911	6.63783e-10	1.31467e-07	0.737698	0.0213687	0.217873	1.37326e-10	0.0515999	0.28739	0.160075	TRUE	0.314763
ATOX1	475	antioxidant 1 copper chaperone	230	269	187	100	110	111	100	80	165	209	110	108	73	137	TRUE	19.1625	7.58917	8.33087	5.45141	1.27183	10.6449	8.46074	5.53555	1.64805	9.11495	3.05271	9.45733	7.66409	0.525027	0.720757	6.44126e-75	8.80055e-13	1.05846e-06	3.73476e-07	0.205056	1.58644e-18	1.3431e-13	2.64258e-07	0.103365	2.7937e-16	0.0025683	9.34816e-16	9.04335e-12	0.601499	0.472305	TRUE	6.42942
ATP1A1	476	ATPase Na+/K+ transporting subunit alpha 1	230	269	187	100	110	111	100	80	165	219	110	108	76	137	TRUE	18.7447	6.92756	5.04535	2.16164	7.63134	4.61832	6.84215	1.75453	2.90556	5.03676	6.70625	8.65391	6.28716	1.05968	6.63773	4.63515e-72	4.57308e-11	0.755702	0.0330812	1.25931e-12	1.07349e-05	4.75547e-10	0.0824976	0.00476874	1.24462e-06	1.73509e-10	5.92199e-14	7.3462e-09	0.293336	7.10274e-10	TRUE	1.30441
ATP1A2	477	ATPase Na+/K+ transporting subunit alpha 2	105	253	187	100	0	0	100	21	165	219	0	108	73	137	TRUE	5.13311	0.809159	-0.31162	-1.59097	-2.12403	#DIV/0!	#DIV/0!	11.7247	0.829664	-2.46636	18.2306	#DIV/0!	1.20289	3.95852	-3.22362	3.25924e-07	0.420289	0.673796	0.114836	0.0350178	#DIV/0!	#DIV/0!	2.68985e-20	0.409261	0.0146846	1.64194e-45	#DIV/0!	0.2317	0.000199577	0.00158731	TRUE	0.130433
ATP1A3	478	ATPase Na+/K+ transporting subunit alpha 3	0	169	187	100	110	111	100	72	0	219	110	108	0	0	TRUE	3.76134	#DIV/0!	0.422294	0.408077	-2.75396	1.30684	-0.722518	8.59295	0.93454	#DIV/0!	10.934	-1.71104	-2.29983	#DIV/0!	#DIV/0!	0.00017715	#DIV/0!	2.803e-23	0.684107	0.00648557	0.194042	0.471523	1.45208e-13	0.35291	#DIV/0!	2.05316e-22	0.0899994	0.0234173	#DIV/0!	#DIV/0!	TRUE	#DIV/0!
ATP1B1	481	ATPase Na+/K+ transporting subunit beta 1	230	269	187	100	110	111	100	80	165	219	110	108	76	137	TRUE	25.2021	10.2961	11.4101	2.69057	7.95527	2.1518	8.70306	9.36255	4.26743	3.77338	13.8677	7.35342	7.57693	4.40235	5.66826	3.98553e-121	1.41689e-20	0.86808	0.0083868	1.8415e-13	0.0336404	3.82064e-14	3.19267e-15	5.50906e-05	0.000225104	1.16346e-31	4.25356e-11	1.39872e-11	4.22612e-05	8.37729e-08	TRUE	0.101997
ATP1B2	482	ATPase Na+/K+ transporting subunit beta 2	0	148	0	100	0	97	100	0	0	219	90	0	0	0	FALSE	11.4387	#DIV/0!	0.166625	1.80713	#DIV/0!	#DIV/0!	1.47603	6.67509	#DIV/0!	#DIV/0!	15.6072	1.07282	#DIV/0!	#DIV/0!	#DIV/0!	7.6411e-28	#DIV/0!	6.54921e-16	0.0738106	#DIV/0!	#DIV/0!	0.143243	1.54044e-09	#DIV/0!	#DIV/0!	3.20188e-37	0.286321	#DIV/0!	#DIV/0!	#DIV/0!	FALSE	#DIV/0!
ATP1B3	483	ATPase Na+/K+ transporting subunit beta 3	230	269	187	100	110	111	100	80	165	219	110	108	76	137	TRUE	23.0207	9.25584	8.84236	4.68581	5.36766	4.16184	8.11252	2.99891	2.90118	16.4086	7.61772	7.74458	7.10026	1.10092	5.11196	1.28519e-103	1.85626e-17	#DIV/0!	8.99868e-06	2.40832e-07	6.36315e-05	8.08303e-13	0.00344242	0.00482917	2.38665e-36	8.10845e-13	6.03818e-12	1.48142e-10	0.27512	1.06816e-06	TRUE	3.46392
FXYD2	486	FXYD domain containing ion transport regulator 2	0	0	0	0	110	0	0	0	155	0	0	0	0	137	FALSE	15.2184	#DIV/0!	#DIV/0!	#DIV/0!	#DIV/0!	1.97159	#DIV/0!	#DIV/0!	#DIV/0!	16.9452	#DIV/0!	#DIV/0!	#DIV/0!	#DIV/0!	10.7695	1.38135e-41	#DIV/0!	0.367182	#DIV/0!	#DIV/0!	0.0512145	#DIV/0!	#DIV/0!	#DIV/0!	6.22824e-37	#DIV/0!	#DIV/0!	#DIV/0!	#DIV/0!	6.63096e-20	FALSE	#DIV/0!
ATP2A1	487	ATPase sarcoplasmic/endoplasmic reticulum Ca2+ transporting 1	230	268	90	0	0	0	0	0	0	0	110	108	0	0	FALSE	4.15681	1.90246	-0.903944	#DIV/0!	0.329529	#DIV/0!	#DIV/0!	#DIV/0!	#DIV/0!	#DIV/0!	#DIV/0!	0.456915	11.9343	#DIV/0!	#DIV/0!	3.61796e-05	0.0584048	3.26547e-18	#DIV/0!	0.742557	#DIV/0!	#DIV/0!	#DIV/0!	#DIV/0!	#DIV/0!	#DIV/0!	0.648667	2.52243e-21	#DIV/0!	#DIV/0!	FALSE	-0.438866
ATP2A2	488	ATPase sarcoplasmic/endoplasmic reticulum Ca2+ transporting 2	230	269	187	100	110	111	100	80	165	219	110	108	76	137	TRUE	14.3771	3.35402	9.66574	1.78865	2.84672	3.49913	6.89042	3.56775	2.60163	2.70068	7.06535	7.94747	3.6165	-1.12254	2.67435	1.44859e-44	0.000936495	3.44755e-05	0.0767614	0.00492457	0.000679255	3.75573e-10	0.000561532	0.0110979	0.00765086	2.19708e-11	2.17171e-12	0.000458954	0.265894	0.00841254	TRUE	2.15921
ATP2A3	489	ATPase sarcoplasmic/endoplasmic reticulum Ca2+ transporting 3	230	269	187	100	110	111	100	80	165	0	110	108	76	137	TRUE	17.1726	7.55808	4.24329	3.05131	5.95318	2.02059	10.1784	2.51014	2.13975	8.1637	#DIV/0!	8.55297	4.02513	4.69503	3.84116	5.04554e-61	1.06441e-12	2.98797e-11	0.00293179	1.32554e-08	0.0457963	1.66666e-17	0.0137234	0.0355015	8.40605e-14	#DIV/0!	9.94056e-14	0.000107132	1.4856e-05	0.000187616	TRUE	-0.166241
ATP2B1	490	ATPase plasma membrane Ca2+ transporting 1	230	269	187	100	110	111	100	35	165	219	110	108	76	137	TRUE	18.609	3.34382	7.06553	2.90919	2.54406	8.45691	6.59014	1.91453	0.897937	9.7287	6.76439	18.1728	11.8852	1.59661	0.543248	5.39499e-71	0.000969854	0.00170314	0.00448384	0.0117886	1.44931e-13	1.61422e-09	0.0584995	0.371983	6.35162e-18	1.24716e-10	2.41391e-34	3.24379e-21	0.115356	0.587855	TRUE	1.28412
ATP2B2	491	ATPase plasma membrane Ca2+ transporting 2	105	253	90	100	110	0	100	0	165	219	110	0	0	0	TRUE	10.8814	1.07241	3.18723	0.39379	0.638424	-0.184103	#DIV/0!	8.24577	#DIV/0!	10.0044	12.6251	1.32025	#DIV/0!	#DIV/0!	#DIV/0!	2.47969e-26	0.286043	9.01971e-22	0.694591	0.524894	0.854278	#DIV/0!	8.04046e-13	#DIV/0!	1.13736e-18	1.05313e-27	0.189595	#DIV/0!	#DIV/0!	#DIV/0!	TRUE	1.33729
ATP2B4	493	ATPase plasma membrane Ca2+ transporting 4	230	269	187	100	110	111	100	80	165	219	110	108	76	137	TRUE	24.204	6.86153	10.898	3.74621	4.89458	5.04388	12.6318	4.60657	1.60124	14.1761	9.49421	8.96723	9.05488	2.26606	4.34862	5.18332e-113	6.70383e-11	7.22146e-09	0.0003033	2.16242e-06	1.85355e-06	4.46189e-23	1.24468e-05	0.113366	3.08536e-30	4.4547e-18	1.18003e-14	7.50518e-15	0.0268921	2.67859e-05	TRUE	1.51057
ATP5A1	498	ATP synthase, H+ transporting, mitochondrial F1 complex, alpha subunit 1, cardiac muscle	230	269	187	100	110	111	100	80	165	219	110	108	76	137	TRUE	11.1646	2.76679	6.06019	1.86952	5.02871	6.49565	3.71875	-0.345218	-0.0640609	8.18068	0.195429	5.29096	3.73328	-1.05186	1.42178	4.4639e-28	0.0061384	2.35433e-32	0.0645366	1.17708e-06	2.60651e-09	0.000318113	0.730678	0.949086	7.60715e-14	0.845241	6.60414e-07	0.000306008	0.296884	0.157396	TRUE	1.25957
ALDH7A1	501	aldehyde dehydrogenase 7 family member A1	230	269	187	100	110	111	100	80	165	219	110	108	76	137	TRUE	42.9711	16.2536	14.4454	9.39129	10.4812	10.0095	19.4605	13.888	4.2368	17.8882	12.8634	23.299	20.3151	3.91769	12.1557	2.55345e-282	1.17458e-39	4.57157e-06	2.53671e-15	2.06962e-20	4.43452e-17	2.95699e-37	8.60698e-25	6.15547e-05	2.72786e-40	1.84653e-28	1.67494e-43	2.43974e-38	0.000222685	1.99916e-23	TRUE	4.11718
ATP5B	506	ATP synthase, H+ transporting, mitochondrial F1 complex, beta polypeptide	230	269	187	100	110	111	100	80	165	219	110	108	76	137	TRUE	9.95321	3.23336	4.72045	1.57273	1.88241	5.44405	5.87771	1.04111	-0.028638	6.48236	1.03717	2.236	2.70118	0.14241	1.02404	8.74123e-23	0.00140972	0.0033597	0.119004	0.0613764	3.29122e-07	4.60702e-08	0.300411	0.977226	1.02659e-09	0.300821	0.0274471	0.00804614	0.887211	0.307648	TRUE	2.15204
ATP5C1	509	ATP synthase, H+ transporting, mitochondrial F1 complex, gamma polypeptide 1	230	269	187	100	110	111	100	80	165	219	110	108	76	137	TRUE	3.38909	-0.413859	2.97044	0.844647	-0.39315	2.49015	2.76486	1.21403	-0.52201	1.2115	1.06078	0.644058	1.64359	-0.367642	0.0150491	0.000715593	0.679377	3.1236e-05	0.400365	0.694669	0.0142924	0.0066889	0.227683	0.603143	0.227455	0.289981	0.520929	0.103223	0.714373	0.988015	TRUE	-0.813016
ATP5D	513	ATP synthase, H+ transporting, mitochondrial F1 complex, delta subunit	230	269	187	100	110	111	100	80	165	219	110	108	76	137	TRUE	8.76057	1.4837	4.26749	2.09083	2.02981	3.68607	1.84897	1.63605	-0.439908	2.72489	2.09668	3.68035	3.56324	0.078331	3.41887	4.21951e-18	0.139307	0.0185083	0.0391306	0.0438314	0.000358023	0.0671719	0.10507	0.66122	0.00713484	0.0371908	0.000368115	0.000550568	0.937813	0.000831775	TRUE	2.20029
ATP5E	514	ATP synthase, H+ transporting, mitochondrial F1 complex, epsilon subunit	125	100	187	100	110	111	100	80	165	219	110	108	0	137	TRUE	-1.94105	1.27049	2.39655	-1.70724	-0.122985	3.47463	-0.587606	-1.74375	0.415977	-0.861366	-3.72335	-2.35	-1.58704	#DIV/0!	0.321441	0.0524241	0.20643	0.00128609	0.0909431	0.902255	0.000737509	0.558012	0.0843701	0.678569	0.390302	0.000251132	0.020625	0.115481	#DIV/0!	0.748373	TRUE	-0.1433
ATP5F1	515	ATP synthase, H+ transporting, mitochondrial Fo complex subunit B1	230	269	187	100	110	111	100	80	165	219	110	108	76	137	TRUE	4.72655	1.93833	3.26812	0.583829	-0.498513	4.67789	1.59456	0.257922	-0.499183	2.71456	-1.77875	2.13498	1.44148	-1.10386	3.04806	2.45174e-06	0.053851	#DIV/0!	0.560677	0.618725	8.44046e-06	0.113707	0.797013	0.619055	0.00735099	0.0766935	0.0350669	0.152396	0.273853	0.00277184	TRUE	0.589047
ATP5G1	516	ATP synthase, H+ transporting, mitochondrial Fo complex subunit C1 (subunit 9)	0	0	97	94	0	0	90	0	165	0	85	0	0	0	FALSE	5.09752	#DIV/0!	#DIV/0!	1.88454	1.41142	#DIV/0!	#DIV/0!	2.13192	#DIV/0!	3.62566	#DIV/0!	2.16443	#DIV/0!	#DIV/0!	#DIV/0!	4.80823e-07	#DIV/0!	0.00212148	0.0626487	0.161423	#DIV/0!	#DIV/0!	0.0358327	#DIV/0!	0.000384969	#DIV/0!	0.0333393	#DIV/0!	#DIV/0!	#DIV/0!	FALSE	#DIV/0!
ATP5I	521	ATP synthase, H+ transporting, mitochondrial Fo complex subunit E	230	269	187	100	110	111	100	80	165	219	110	108	76	137	TRUE	4.16805	1.31154	3.11566	0.198065	-0.878859	3.09579	0.922818	-0.0942833	-0.581027	0.834826	1.6891	1.57074	0.786708	0.495411	2.49102	3.21034e-05	0.19103	9.32618e-08	0.843405	0.380636	0.00250059	0.35814	0.925079	0.562897	0.405038	0.0926491	0.119224	0.433208	0.622034	0.0139501	TRUE	1.46919
ATP5J	522	ATP synthase, H+ transporting, mitochondrial Fo complex subunit F6	230	269	187	100	110	111	100	79	165	0	110	108	75	137	TRUE	4.90959	1.01129	5.55502	-0.0840444	0.580582	3.70723	0.309024	-0.00542041	0.284645	4.16005	#DIV/0!	0.583602	1.64217	-0.4104	-0.829136	1.0014e-06	0.31298	9.02454e-12	0.933193	0.56224	0.00033252	0.757893	0.995686	0.77667	5.13502e-05	#DIV/0!	0.560728	0.103519	0.682927	0.408491	TRUE	-0.00272149
ATP6V1A	523	ATPase H+ transporting V1 subunit A	230	269	187	100	110	111	100	80	165	219	110	108	76	137	TRUE	16.788	4.64747	7.27406	5.54843	3.10903	11.5146	2.65471	4.67175	2.97089	2.55137	6.12965	6.98913	8.67883	-0.811229	2.69139	4.43058e-59	5.76178e-06	2.52357e-20	2.45342e-07	0.00217887	1.68587e-20	0.0091263	9.61726e-06	0.00394578	0.0116499	4.15709e-09	2.55077e-10	5.21027e-14	0.420289	0.00801573	TRUE	2.47653
ATP6V1B1	525	ATPase H+ transporting V1 subunit B1	230	269	0	100	110	111	0	0	0	0	110	108	0	137	TRUE	10.5785	10.3716	10.4016	5.55764	#DIV/0!	4.59027	2.73899	#DIV/0!	#DIV/0!	#DIV/0!	#DIV/0!	1.94	-3.99979	#DIV/0!	-0.735911	5.83851e-25	8.32468e-21	1.95571e-17	2.35699e-07	#DIV/0!	1.20138e-05	0.00720103	#DIV/0!	#DIV/0!	#DIV/0!	#DIV/0!	0.0550363	0.000117593	#DIV/0!	0.463062	TRUE	-0.945516
ATP6V1B2	526	ATPase H+ transporting V1 subunit B2	230	269	187	100	110	111	100	80	165	219	110	108	76	137	TRUE	30.9245	10.7367	9.39057	9.08307	9.75346	8.58973	10.6697	3.50469	3.31849	15.5506	9.14509	13.8223	11.9898	-0.536421	8.92867	2.21919e-170	6.26015e-22	5.58255e-05	1.1821e-14	2.40655e-18	7.30055e-14	1.25387e-18	0.000693602	0.00137717	5.08915e-34	4.63945e-17	1.83131e-25	1.89763e-21	0.593557	2.7662e-15	TRUE	5.40022
ATP6V0C	527	ATPase H+ transporting V0 subunit c	94	244	160	100	100	106	100	80	165	105	110	108	71	121	TRUE	8.08561	0.897225	4.13493	1.77494	2.16431	0.646844	1.83693	1.11691	0.511938	6.83088	3.87522	0.663445	0.688815	1.3627	4.10499	1.22558e-15	0.372104	2.02499e-28	0.0790132	0.0319713	0.519245	0.0690753	0.266792	0.61014	1.59335e-10	0.000187592	0.508486	0.492445	0.178156	7.44446e-05	TRUE	0.00901516
ATP6V1C1	528	ATPase H+ transporting V1 subunit C1	230	269	187	100	110	111	100	79	165	219	110	108	76	137	TRUE	21.6422	8.65378	13.1337	8.36769	4.80113	10.0863	6.48601	3.67367	1.52574	9.07769	4.8365	3.57874	7.62179	1.15646	3.81641	5.23789e-93	1.02142e-15	1.88946e-12	4.14025e-13	3.28098e-06	2.96578e-17	2.6609e-09	0.000391646	0.13112	3.50727e-16	2.517e-06	0.000522259	1.11769e-11	0.251859	0.000205418	TRUE	6.17709
ATP6V1E1	529	ATPase H+ transporting V1 subunit E1	230	269	187	100	110	111	100	80	165	219	110	108	76	137	TRUE	11.2651	1.51826	7.54177	2.4565	2.38382	8.27779	0.930694	4.08787	2.00849	4.19243	7.96395	-0.0449842	1.15453	0.487379	1.46887	1.53763e-28	0.130371	#DIV/0!	0.0157888	0.018163	3.64294e-13	0.354068	8.98153e-05	0.0480527	4.51599e-05	9.57139e-14	0.964204	0.25088	0.627681	0.144195	TRUE	0.601483
ATP6V1G2	534	ATPase H+ transporting V1 subunit G2	230	0	0	94	110	111	100	0	0	219	105	103	0	0	TRUE	20.6423	8.06815	#DIV/0!	4.38088	#DIV/0!	6.1829	5.44285	11.0734	#DIV/0!	#DIV/0!	14.5412	4.16043	5.72014	#DIV/0!	#DIV/0!	7.68522e-80	4.4509e-14	2.3021e-13	3.12808e-05	#DIV/0!	1.14343e-08	3.26133e-07	6.57563e-19	#DIV/0!	#DIV/0!	8.17038e-34	6.63952e-05	1.09024e-07	#DIV/0!	#DIV/0!	TRUE	-0.987182
ATP6V0A1	535	ATPase H+ transporting V0 subunit a1	230	269	187	100	110	111	100	80	165	219	110	108	76	137	TRUE	17.3806	8.13061	7.89482	2.22004	2.57539	5.44121	5.32848	6.1552	3.22966	3.95136	9.0317	5.92594	4.01692	1.87547	2.49609	6.65333e-63	2.99489e-14	0.00030111	0.0287208	0.0108067	3.33264e-07	5.3878e-07	1.68868e-08	0.00181489	0.000115502	9.85361e-17	3.91229e-08	0.00011042	0.0653643	0.013761	TRUE	4.70922
ATP6AP1	537	ATPase H+ transporting accessory protein 1	230	263	184	100	110	111	100	80	165	209	110	108	76	137	TRUE	14.0966	5.7471	3.68346	6.0133	4.61114	6.08116	7.24142	0.401439	2.65354	5.48278	1.73545	2.41729	3.97602	0.333232	4.55983	5.64503e-43	2.97615e-08	4.89475e-13	3.12908e-08	7.59938e-06	1.83732e-08	6.63767e-11	0.68898	0.00964871	1.56662e-07	0.0841636	0.0173435	0.000128285	0.740065	1.13609e-05	FALSE	#DIV/0!
ATP7A	538	ATPase copper transporting alpha	224	249	58	100	110	111	100	80	165	48	110	108	68	131	TRUE	19.6579	5.90206	7.81538	5.82669	1.53251	3.05301	12.1098	7.90804	0.7015	6.53727	1.86173	16.5577	7.71829	2.1372	1.93728	4.37589e-77	1.37574e-08	9.50114e-07	7.21454e-08	0.131129	0.00285262	6.65661e-22	4.20603e-12	0.485079	7.68121e-10	0.0691798	3.6386e-31	6.89063e-12	0.0368097	0.0548962	FALSE	#DIV/0!
ATP5O	539	ATP synthase, H+ transporting, mitochondrial F1 complex, O subunit	230	269	187	100	110	111	100	80	165	219	110	108	76	137	TRUE	4.55098	0.214908	5.06875	1.24908	0.462705	1.85114	1.20683	-2.14889	1.45289	5.95588	-0.138061	1.0953	2.14813	-0.912155	-0.397186	5.6782e-06	0.830036	0.0913818	0.214609	0.644129	0.066882	0.230109	0.0341322	0.150266	1.54323e-08	0.890321	0.275868	0.0339813	0.365164	0.691857	TRUE	-0.0051079
ATP7B	540	ATPase copper transporting beta	132	72	0	87	0	93	0	0	165	0	0	0	0	112	FALSE	10.1729	3.27602	1.72873	8.32772	#DIV/0!	#DIV/0!	2.74159	#DIV/0!	#DIV/0!	11.6187	#DIV/0!	#DIV/0!	#DIV/0!	#DIV/0!	0.240414	1.34549e-22	0.00136273	0.158591	1.23716e-12	#DIV/0!	#DIV/0!	0.00736097	#DIV/0!	#DIV/0!	4.06679e-23	#DIV/0!	#DIV/0!	#DIV/0!	#DIV/0!	0.810457	FALSE	1.50166
ATR	545	ATR serine/threonine kinase	227	259	163	100	87	111	100	79	165	0	110	108	76	124	TRUE	6.85965	2.85576	1.41561	2.91248	1.28789	-1.31533	3.66174	3.94138	-1.04023	2.50101	#DIV/0!	7.8713	3.38609	0.199442	0.484185	9.8109e-12	0.00470625	0.000709628	0.0044407	0.199667	0.191936	0.000388178	0.000152906	0.301577	0.0133714	#DIV/0!	3.19047e-12	0.000995398	0.842559	0.629122	TRUE	0.336401
ATRX	546	ATRX, chromatin remodeler	230	269	187	100	110	111	100	77	165	219	110	108	76	137	TRUE	16.7763	1.91789	3.4425	7.89885	3.62413	4.69778	10.3571	10.7314	2.19536	6.05515	3.95121	8.4122	10.8173	0.891679	3.57735	5.33194e-59	0.0564086	5.09956e-21	4.16702e-12	0.000376077	7.78606e-06	6.50252e-18	3.55975e-18	0.0311109	9.35192e-09	0.000105456	2.04372e-13	8.02227e-19	0.375958	0.000482575	FALSE	#DIV/0!
KIF1A	547	kinesin family member 1A	230	269	90	100	0	111	100	0	0	219	110	108	74	137	TRUE	24.0815	8.33142	10.6406	9.18937	-0.346951	#DIV/0!	10.8023	13.7222	#DIV/0!	#DIV/0!	14.8838	11.1074	1.71369	5.62755	4.33088	5.22273e-108	8.29064e-15	3.36137e-26	6.95451e-15	0.729475	#DIV/0!	6.24027e-19	1.86949e-24	#DIV/0!	#DIV/0!	6.55549e-35	1.78578e-19	0.0895087	4.69548e-07	2.87513e-05	TRUE	3.70359
AUH	549	AU RNA binding methylglutaconyl-CoA hydratase	230	266	187	100	110	111	100	80	165	209	110	108	76	137	TRUE	24.9247	13.238	12.4142	6.27634	5.79278	7.23628	6.45919	4.72825	0.45227	11.5355	7.03972	4.23248	5.22511	3.83795	5.91397	9.30192e-119	7.133e-30	2.78389e-06	9.46618e-09	2.99015e-08	7.05673e-11	3.02482e-09	7.67809e-06	0.65233	6.92665e-23	2.84629e-11	4.93015e-05	8.77117e-07	0.000290019	2.59615e-08	TRUE	3.87892
AUP1	550	AUP1, lipid droplet regulating VLDL assembly factor	230	264	187	100	110	111	100	80	165	179	110	108	75	137	TRUE	17.8851	5.13481	4.83558	2.36943	7.1476	3.42037	8.4568	1.03977	2.20645	6.24423	6.67167	6.56785	8.39477	1.85571	5.07915	4.01419e-66	6.16835e-07	0.0224645	0.0197755	2.06546e-11	0.000883627	1.37072e-13	0.301033	0.0302947	3.55473e-09	3.16293e-10	1.9475e-09	2.23408e-13	0.0681745	1.23505e-06	TRUE	1.39761
AXL	558	AXL receptor tyrosine kinase	164	72	0	60	62	102	100	79	165	68	110	108	0	122	TRUE	15.7411	4.36011	2.3365	1.39187	#DIV/0!	4.19062	6.23746	7.1505	2.55633	6.55046	2.86539	8.53547	4.08643	#DIV/0!	5.62424	6.88552e-51	2.35081e-05	0.984759	0.169278	#DIV/0!	9.27736e-05	1.07359e-08	1.6321e-10	0.0127189	7.16308e-10	0.00558149	1.08732e-13	8.53856e-05	#DIV/0!	1.2376e-07	TRUE	0.0858586
AZGP1	563	alpha-2-glycoprotein 1, zinc-binding	125	269	187	100	110	111	100	76	165	219	110	108	76	137	TRUE	10.9295	5.06441	0.019128	2.90346	0.889296	-1.58386	7.44639	3.85726	1.10188	5.96139	8.13125	3.26198	4.08331	6.04592	0.021366	5.81002e-27	1.54346e-06	0.05889	0.00455996	0.375018	0.116151	2.38237e-11	0.000206413	0.273901	1.50116e-08	3.34931e-14	0.00148884	8.63839e-05	8.86644e-08	0.982985	TRUE	-0.42361
AZU1	566	azurocidin 1	227	232	187	100	110	111	100	73	165	127	110	108	72	137	TRUE	2.0435	-2.45823	1.9021	0.616963	1.09214	0.41623	-1.96822	1.60609	0.109408	4.3542	1.2797	0.672483	-1.12215	1.78333	0.831504	0.041151	0.0147386	2.0556e-30	0.53869	0.276215	0.678067	0.0515821	0.111506	0.91316	2.35192e-05	0.20304	0.50274	0.264335	0.079591	0.407158	TRUE	-0.679894
B2M	567	beta-2-microglobulin	230	269	187	100	110	111	100	80	165	219	110	108	76	137	TRUE	25.1996	8.65616	13.7981	7.42897	6.4834	5.31714	9.53196	7.41259	2.68001	10.9619	6.81051	8.20385	7.95267	1.44282	6.01715	4.17269e-121	1.00558e-15	1.4031e-05	4.10525e-11	8.18143e-10	5.73727e-07	5.00297e-16	4.64855e-11	0.00897815	2.69231e-21	9.58653e-11	5.91549e-13	2.1154e-12	0.154025	1.5747e-08	TRUE	1.78643
BACH1	571	BTB domain and CNC homolog 1	230	231	87	100	110	111	100	80	165	56	110	108	0	137	TRUE	22.8597	6.40425	4.47681	9.86002	2.4388	5.66711	9.82747	8.92351	1.34222	9.34455	-0.313023	10.283	18.1846	#DIV/0!	8.71005	6.58133e-100	8.89866e-10	4.29164e-10	2.43622e-16	0.0168427	1.21961e-07	1.05766e-16	2.82596e-14	0.183743	6.83776e-17	0.755469	1.28442e-17	2.29012e-34	#DIV/0!	9.5437e-15	TRUE	1.67769
BAD	572	BCL2 associated agonist of cell death	230	263	53	100	110	111	100	80	165	161	110	108	44	137	TRUE	10.8842	2.24405	6.59847	2.27633	0.810186	1.95249	2.5966	4.05293	1.32621	4.88115	3.75917	6.22704	3.96222	1.27572	0.908663	1.05053e-26	0.0258157	1.56759e-20	0.0250021	0.421673	0.0534678	0.0107136	0.000102078	0.189273	2.49543e-06	0.000240036	9.73253e-09	0.000134911	0.210455	0.365147	TRUE	1.12124
BAG1	573	BCL2 associated athanogene 1	125	260	187	100	110	111	100	75	165	219	110	108	75	137	TRUE	29.2814	16.1684	10.5309	5.53953	6.98237	20.2203	13.955	8.29251	4.33019	7.57116	4.57629	15.7671	9.40336	2.12248	8.74032	3.77512e-154	1.32773e-31	#DIV/0!	2.55017e-07	5.25377e-11	1.64719e-38	5.24686e-26	6.38926e-13	4.38297e-05	2.59629e-12	7.99885e-06	1.47474e-29	1.23658e-15	0.0377991	8.04361e-15	TRUE	1.56224
ADGRB1	575	adhesion G protein-coupled receptor B1	0	0	0	88	0	0	100	0	0	163	0	0	0	0	FALSE	11.9494	#DIV/0!	#DIV/0!	-0.272467	#DIV/0!	#DIV/0!	#DIV/0!	14.2202	#DIV/0!	#DIV/0!	12.2912	#DIV/0!	#DIV/0!	#DIV/0!	#DIV/0!	8.68274e-28	#DIV/0!	2.21396e-13	0.785916	#DIV/0!	#DIV/0!	#DIV/0!	1.83546e-25	#DIV/0!	#DIV/0!	7.8271e-25	#DIV/0!	#DIV/0!	#DIV/0!	#DIV/0!	FALSE	#DIV/0!
BAK1	578	BCL2 antagonist/killer 1	108	208	167	100	110	111	82	80	165	0	110	108	0	132	TRUE	17.2546	3.56708	8.08748	3.6182	3.64569	5.66189	8.19093	0.0913639	0.0489345	10.536	#DIV/0!	8.16356	7.30438	#DIV/0!	3.84284	1.15306e-60	0.000553698	#DIV/0!	0.000471312	0.000358912	1.24857e-07	5.40304e-13	0.927435	0.961103	4.01232e-20	#DIV/0!	7.26116e-13	5.42225e-11	#DIV/0!	0.000189345	TRUE	-0.318828
BARD1	580	BRCA1 associated RING domain 1	209	0	0	51	0	36	82	0	0	0	90	53	0	0	FALSE	5.91462	2.92592	#DIV/0!	2.15443	#DIV/0!	#DIV/0!	0.802063	1.52802	#DIV/0!	#DIV/0!	#DIV/0!	4.46425	2.93109	#DIV/0!	#DIV/0!	6.09429e-09	0.00382944	5.66748e-09	0.0361497	#DIV/0!	#DIV/0!	0.428087	0.130453	#DIV/0!	#DIV/0!	#DIV/0!	2.42489e-05	0.00504453	#DIV/0!	#DIV/0!	FALSE	0.984306
BAX	581	BCL2 associated X, apoptosis regulator	230	253	187	100	110	111	100	42	165	219	110	108	76	137	TRUE	21.9401	2.82923	6.13187	6.15458	8.01677	9.90053	6.97542	8.2177	3.29937	11.402	8.51798	5.55555	7.89087	-0.652015	4.6911	5.44856e-95	0.00509344	0.225804	1.65056e-08	1.27306e-13	7.85226e-17	2.47513e-10	9.22955e-13	0.00146204	1.62685e-22	2.83783e-15	2.07336e-07	2.8905e-12	0.516763	6.57797e-06	TRUE	2.60332
BBS1	582	Bardet-Biedl syndrome 1	219	212	0	100	110	111	100	79	60	219	110	103	40	137	TRUE	8.6769	6.92524	1.21624	1.56866	#DIV/0!	2.62623	1.63727	3.58793	2.21886	1.16108	7.86754	1.15813	2.20433	1.25529	0.0669485	1.02736e-17	5.10989e-11	0.00267166	0.11995	#DIV/0!	0.00988728	0.104457	0.000524551	0.0299939	0.250367	1.74411e-13	0.249413	0.0297713	0.219063	0.946722	TRUE	1.26855
BBS2	583	Bardet-Biedl syndrome 2	227	124	0	100	110	111	100	80	75	219	110	91	0	137	TRUE	13.6197	5.96867	3.08018	7.18878	#DIV/0!	5.21823	5.4224	3.25637	0.87902	1.99141	8.7414	1.46575	3.4272	#DIV/0!	2.57078	7.74162e-40	9.53687e-09	0.389708	1.30474e-10	#DIV/0!	8.8049e-07	3.5691e-07	0.00155516	0.387443	0.0501777	6.65295e-16	0.145676	0.000925218	#DIV/0!	0.0112306	TRUE	-0.683528
BBS4	585	Bardet-Biedl syndrome 4	181	98	0	100	101	111	100	0	40	209	110	53	0	116	TRUE	12.488	6.05735	0.864677	8.23036	#DIV/0!	2.71693	7.19171	3.83491	#DIV/0!	1.50823	5.84024	2.32152	0.779107	#DIV/0!	1.66638	1.0068e-33	8.39513e-09	1.26429e-63	8.16059e-13	#DIV/0!	0.00777821	8.49904e-11	0.00022339	#DIV/0!	0.139767	2.02022e-08	0.0221713	0.439517	#DIV/0!	0.0983837	TRUE	1.00834
BCAT1	586	branched chain amino acid transaminase 1	230	269	141	100	110	111	100	80	165	219	110	108	0	137	TRUE	45.4531	14.5508	25.7143	14.4032	6.08182	16.3302	18.5907	19.0706	5.31163	12.8242	21.1627	17.8855	15.8615	#DIV/0!	11.2933	1.88061e-300	3.94651e-34	2.85232e-23	6.2378e-26	1.11639e-08	6.08218e-31	1.3765e-35	1.38294e-34	9.98005e-07	1.77884e-26	1.79382e-54	8.65987e-34	9.43938e-30	#DIV/0!	3.10029e-21	TRUE	2.39084
BCAT2	587	branched chain amino acid transaminase 2	230	269	187	100	110	111	100	80	165	219	110	108	76	137	TRUE	29.8911	12.1109	11.4075	7.0188	6.42139	6.59456	12.9934	10.6506	3.32435	12.0644	8.83952	7.80167	8.88782	4.83555	6.42967	3.39123e-161	2.97518e-26	0.0348404	2.93878e-10	1.14146e-09	1.62308e-09	6.94828e-24	5.3116e-18	0.0013521	2.33681e-24	3.49946e-16	4.5312e-12	1.77722e-14	8.90519e-06	2.04123e-09	TRUE	1.87508
BCHE	590	butyrylcholinesterase	230	220	155	100	110	111	100	80	165	219	110	108	0	137	TRUE	19.7085	4.38485	2.12857	3.56584	3.82076	1.96906	4.40571	10.4935	0.682803	12.0678	18.1694	8.90975	5.55287	#DIV/0!	4.22778	2.47956e-78	1.79224e-05	3.18145e-05	0.000562796	0.000193901	0.0515079	2.47638e-05	1.15677e-17	0.496892	2.28708e-24	2.5492e-45	1.58728e-14	2.0981e-07	#DIV/0!	4.32192e-05	TRUE	-0.713117
BCKDHA	593	branched chain keto acid dehydrogenase E1, alpha polypeptide	230	269	187	100	110	111	100	80	165	219	110	108	76	137	TRUE	11.8783	4.63311	4.263	1.68012	2.8038	3.68595	3.01906	4.77269	1.41283	6.54923	3.95014	2.47295	2.20704	1.05537	0.906778	1.93711e-31	6.13842e-06	1.95796e-14	0.09612	0.0055984	0.000358177	0.00315806	6.42504e-06	0.161682	7.2096e-10	0.000105894	0.0149892	0.0294676	0.295288	0.36614	TRUE	2.06114
BCKDHB	594	branched chain keto acid dehydrogenase E1 subunit beta	230	269	187	100	110	111	100	80	165	219	110	108	76	137	TRUE	22.0265	10.6561	8.29889	5.89616	3.57771	6.07761	7.80995	5.9031	-0.706735	11.5596	5.33987	6.76554	7.2481	0.693317	4.16912	6.25237e-96	1.11091e-21	#DIV/0!	5.29334e-08	0.000444251	1.86792e-08	3.79305e-12	5.2481e-08	0.481837	5.93948e-23	2.35913e-07	7.54508e-10	7.16014e-11	0.490659	5.43387e-05	TRUE	2.16059
CCND1	595	cyclin D1	221	0	0	65	110	102	64	0	135	0	105	91	0	0	TRUE	24.4063	17.2376	#DIV/0!	4.61412	#DIV/0!	5.86349	8.5643	4.70984	#DIV/0!	9.12247	#DIV/0!	7.87015	9.96966	#DIV/0!	#DIV/0!	6.22548e-101	2.86574e-42	#DIV/0!	1.98906e-05	#DIV/0!	5.00851e-08	1.36822e-13	1.47503e-05	#DIV/0!	1.01661e-15	#DIV/0!	4.1023e-12	3.69878e-16	#DIV/0!	#DIV/0!	TRUE	9.07804
BCL2	596	BCL2, apoptosis regulator	198	0	0	0	100	0	91	80	160	0	95	52	32	0	TRUE	18.8316	13.9007	#DIV/0!	#DIV/0!	#DIV/0!	7.26956	#DIV/0!	7.13172	1.94234	7.28585	#DIV/0!	9.4973	4.26645	2.59718	#DIV/0!	1.17351e-65	9.15331e-31	2.34846e-17	#DIV/0!	#DIV/0!	8.85341e-11	#DIV/0!	2.64367e-10	0.055902	1.43198e-11	#DIV/0!	2.87365e-15	8.82621e-05	0.0155247	#DIV/0!	TRUE	1.80527
BCL2L1	598	BCL2 like 1	230	253	187	100	110	111	100	80	165	200	110	108	74	137	TRUE	25.9136	9.48644	9.44583	5.16407	7.31476	9.33277	12.9147	9.86596	5.20591	10.3281	8.27797	9.39487	2.30017	2.06765	4.593	1.11847e-126	3.87921e-18	0.0882584	1.26915e-06	7.9394e-12	1.53282e-15	1.04053e-23	2.61075e-16	1.52513e-06	1.48937e-19	1.91383e-14	1.29221e-15	0.0233973	0.0429223	9.90507e-06	TRUE	1.90036
BCL2L2	599	BCL2 like 2	125	100	0	100	110	111	100	80	165	219	110	108	73	137	TRUE	4.27932	2.61634	1.72236	3.43484	#DIV/0!	5.22826	4.01929	0.301911	-1.84548	2.48917	-11.8987	3.22137	2.2501	0.839062	3.40603	1.9924e-05	0.01006	6.66613e-05	0.000870709	#DIV/0!	8.43216e-07	0.000107743	0.763366	0.068762	0.0138078	2.05672e-25	0.00169466	0.0265079	0.404711	0.000868611	TRUE	1.67554
BCL3	602	B-cell CLL/lymphoma 3	230	175	0	100	71	111	91	73	110	0	110	99	0	112	TRUE	14.739	7.66113	4.12135	6.90496	#DIV/0!	0.0225967	7.36609	7.87755	2.36641	5.62676	#DIV/0!	9.06884	1.52922	#DIV/0!	0.542073	2.14555e-45	5.65645e-13	0.896905	5.0459e-10	#DIV/0!	0.982037	3.56288e-11	8.23601e-12	0.0210491	1.46169e-07	#DIV/0!	6.98292e-15	0.129465	#DIV/0!	0.588864	TRUE	2.14236
BCL6	604	B-cell CLL/lymphoma 6	191	156	0	100	0	111	100	0	0	0	110	0	0	137	TRUE	4.86593	5.07834	-0.129822	0.410357	#DIV/0!	#DIV/0!	4.05084	-0.270323	#DIV/0!	#DIV/0!	#DIV/0!	4.61227	#DIV/0!	#DIV/0!	-0.390046	1.35176e-06	9.32962e-07	2.95661e-11	0.68244	#DIV/0!	#DIV/0!	9.58622e-05	0.787486	#DIV/0!	#DIV/0!	#DIV/0!	1.11876e-05	#DIV/0!	#DIV/0!	0.697117	TRUE	0.869515
BCL7A	605	BCL tumor suppressor 7A	230	232	0	100	110	111	100	80	160	151	110	108	0	137	TRUE	19.3129	4.52822	7.13824	5.44156	#DIV/0!	6.46156	5.7136	7.66236	0.91761	5.15412	6.17343	11.356	10.4706	#DIV/0!	5.49633	1.23428e-74	9.70508e-06	1.46575e-07	3.89674e-07	#DIV/0!	3.06682e-09	9.72623e-08	1.39025e-11	0.361974	7.5178e-07	6.18931e-09	4.94352e-20	4.84728e-18	#DIV/0!	1.87012e-07	TRUE	0.325167
BCL9	607	B-cell CLL/lymphoma 9	125	244	90	100	30	111	100	0	85	0	110	62	0	112	TRUE	13.3904	6.95221	5.48234	9.38793	-1.05698	-0.227907	8.2236	3.49366	#DIV/0!	8.44795	#DIV/0!	5.35283	1.11055	#DIV/0!	0.383491	5.85588e-38	2.18956e-10	#DIV/0!	2.57964e-15	0.293479	0.821375	4.56729e-13	0.000719532	#DIV/0!	8.30806e-13	#DIV/0!	5.04998e-07	0.271194	#DIV/0!	0.702096	TRUE	6.25587
TNFRSF17	608	TNF receptor superfamily member 17	62	0	0	0	0	0	0	0	0	0	65	0	0	0	FALSE	3.88513	0.177974	#DIV/0!	#DIV/0!	#DIV/0!	#DIV/0!	#DIV/0!	#DIV/0!	#DIV/0!	#DIV/0!	#DIV/0!	7.41982	#DIV/0!	#DIV/0!	#DIV/0!	0.000164911	0.859343	1.66921e-15	#DIV/0!	#DIV/0!	#DIV/0!	#DIV/0!	#DIV/0!	#DIV/0!	#DIV/0!	#DIV/0!	3.69458e-10	#DIV/0!	#DIV/0!	#DIV/0!	FALSE	0.48763
BCR	613	BCR, RhoGEF and GTPase activating protein	230	261	187	100	110	111	100	75	165	219	110	108	40	137	TRUE	28.7462	7.8228	8.71111	9.70249	2.22459	13.2615	11.5093	14.1976	4.43252	11.683	13.5746	12.5566	11.014	1.72633	7.07674	1.15349e-150	2.07804e-13	2.57951e-14	5.35449e-16	0.0273378	2.10058e-24	1.5268e-20	2.03837e-25	3.00753e-05	2.69493e-23	1.00408e-30	1.05294e-22	2.89645e-19	0.0933655	7.284e-11	TRUE	4.01324
BCS1L	617	BCS1 homolog, ubiquinol-cytochrome c reductase complex chaperone	230	269	187	100	110	111	100	80	165	200	110	108	76	137	TRUE	13.6188	7.19303	8.25413	3.00114	4.51743	4.6063	5.77481	1.24756	0.840021	-0.808136	2.4254	2.59392	7.17815	0.219848	3.12254	2.38874e-40	9.61105e-12	7.88541e-33	0.00341154	1.12327e-05	1.12658e-05	7.36899e-08	0.215195	0.403464	0.42019	0.0161978	0.0108302	1.01059e-10	0.8267	0.00219409	TRUE	6.47921
BDH1	622	3-hydroxybutyrate dehydrogenase 1	230	266	187	100	110	111	100	24	165	219	110	108	76	137	TRUE	36.1949	14.2688	14.6546	9.14168	7.45279	5.66922	11.8816	8.47275	2.59198	13.7443	14.1902	13.893	9.17681	3.66151	9.48559	4.90209e-217	3.25492e-33	0.675158	8.82365e-15	3.57442e-12	1.2081e-07	2.1843e-21	2.62886e-13	0.0113881	4.87118e-29	1.08384e-32	1.29011e-25	3.99616e-15	0.000515047	1.14454e-16	TRUE	1.57857
CFB	629	complement factor B	230	269	187	100	110	111	100	78	165	219	110	108	76	137	TRUE	8.26771	5.399	0.419732	3.89991	0.633342	0.773195	1.3069	3.59716	-0.723529	9.15323	1.41497	4.77675	1.48472	0.693371	-0.511832	2.5374e-16	1.71788e-07	1.9543e-13	0.000176367	0.527306	0.441096	0.193996	0.000508429	0.471519	2.21096e-16	0.158523	5.74999e-06	0.140585	0.490625	0.609605	TRUE	-1.18977
BGN	633	biglycan	230	269	187	100	110	111	100	46	165	219	110	108	76	137	TRUE	21.2377	5.76298	7.92197	7.36779	9.05652	7.00872	4.15355	6.45292	3.81314	10.0988	4.90834	3.64098	8.13349	2.01457	6.31409	8.18162e-90	2.74245e-08	0.00202352	5.51637e-11	2.07753e-16	2.17007e-10	6.52726e-05	4.32253e-09	0.000272757	6.29547e-19	1.8141e-06	0.000421862	8.46008e-13	0.0482228	3.64333e-09	FALSE	#DIV/0!
CEACAM1	634	carcinoembryonic antigen related cell adhesion molecule 1	224	140	187	100	110	111	100	80	165	0	110	108	75	137	TRUE	19.6205	7.69154	3.16752	8.4351	3.85867	3.2988	5.07684	0.566815	2.84701	15.7885	#DIV/0!	8.11212	6.38385	3.92441	9.62784	6.4686e-77	5.09121e-13	#DIV/0!	2.96554e-13	0.000158152	0.00131553	1.5936e-06	0.572149	0.0056721	1.14349e-34	#DIV/0!	9.42999e-13	4.66209e-09	0.000220569	5.04365e-17	TRUE	1.10942
BHMT	635	betaine--homocysteine S-methyltransferase	3	0	0	0	110	24	36	78	165	69	0	0	0	0	TRUE	11.1468	-0.0139076	#DIV/0!	#DIV/0!	#DIV/0!	9.98661	2.43331	-0.265082	3.26878	16.067	-0.263179	#DIV/0!	#DIV/0!	#DIV/0!	#DIV/0!	7.87291e-26	0.991147	7.40601e-17	#DIV/0!	#DIV/0!	5.00067e-17	0.0235431	0.792547	0.00168607	2.00222e-35	0.793232	#DIV/0!	#DIV/0!	#DIV/0!	#DIV/0!	TRUE	-2.41691
BICD1	636	BICD cargo adaptor 1	230	260	90	100	110	111	100	51	165	210	110	108	0	137	TRUE	16.3151	5.67559	9.21409	8.80678	-0.709033	17.8257	5.82139	9.1254	0.138898	2.58179	5.75675	4.18716	-3.50453	#DIV/0!	4.92614	1.09251e-55	4.29285e-08	6.09343e-16	4.68379e-14	0.480221	5.98004e-34	5.96047e-08	1.03748e-14	0.889929	0.0107087	3.08033e-08	5.85369e-05	0.000671463	#DIV/0!	2.41235e-06	TRUE	1.62822
BID	637	BH3 interacting domain death agonist	125	269	187	100	110	111	100	72	165	219	110	108	76	137	TRUE	29.5957	10.1229	8.85375	8.21019	2.48019	11.3408	9.89148	8.46009	3.62348	14.0256	11.475	10.9509	15.2742	1.46826	7.68631	6.03715e-157	1.11273e-17	0.61477	9.01475e-13	0.0140399	4.16984e-20	7.55161e-17	2.79834e-13	0.000515635	8.06418e-30	4.34126e-24	4.01452e-19	1.54165e-28	0.14701	2.79387e-12	TRUE	2.51807
BLM	641	Bloom syndrome RecQ like helicase	230	78	90	100	110	107	100	0	165	0	110	108	0	137	TRUE	11.6217	4.87539	0.505443	5.29368	-0.814477	1.43961	8.55717	0.753653	#DIV/0!	5.40202	#DIV/0!	10.4913	4.71054	#DIV/0!	1.88671	8.55326e-30	2.06813e-06	6.01665e-30	7.33932e-07	0.417621	0.15287	1.03369e-13	0.452883	#DIV/0!	2.29922e-07	#DIV/0!	4.35322e-18	7.52889e-06	#DIV/0!	0.0613469	TRUE	0.217592
BLMH	642	bleomycin hydrolase	230	269	187	100	110	111	100	80	165	219	110	108	75	137	TRUE	39.7691	22.0584	13.6427	15.3403	3.88606	10.3616	22.2444	8.21475	6.53366	27.1141	15.255	23.7597	18.8376	2.18966	7.50962	4.93771e-252	7.27056e-58	1.44208e-19	8.48419e-28	0.000142559	7.00033e-18	2.54192e-42	9.36426e-13	5.9902e-09	2.70744e-62	4.26409e-36	2.92502e-44	1.30661e-35	0.0323213	7.2668e-12	TRUE	5.83093
BLVRA	644	biliverdin reductase A	125	269	187	100	110	111	100	80	165	219	110	108	76	137	TRUE	37.9122	12.713	10.1396	11.8737	12.3767	12.1415	20.6968	11.2906	4.09323	22.1507	12.7647	15.6424	13.93	1.15752	8.78705	1.88767e-231	8.67132e-24	1.19312e-08	1.11352e-20	6.37623e-26	6.5208e-22	1.48219e-39	2.25688e-19	0.000102947	5.00133e-51	3.79991e-28	2.66248e-29	1.07423e-25	0.251429	6.17512e-15	TRUE	2.03266
BLVRB	645	biliverdin reductase B	230	269	187	100	110	111	100	76	165	219	110	108	76	137	TRUE	18.6803	8.59628	5.96323	5.41751	3.18947	3.72293	7.49237	4.42444	5.08608	10.3671	4.39459	8.26789	6.24188	1.26017	2.43261	1.32211e-71	1.48812e-15	#DIV/0!	4.32181e-07	0.00167854	0.000314725	1.89082e-11	2.53089e-05	2.45551e-06	1.16539e-19	1.74325e-05	4.26925e-13	9.0808e-09	0.212258	0.0163001	TRUE	1.98492
BNC1	646	basonuclin 1	15	0	90	52	0	0	0	0	0	0	65	97	0	83	FALSE	3.53581	-1.33587	#DIV/0!	1.46924	0.496246	#DIV/0!	#DIV/0!	#DIV/0!	#DIV/0!	#DIV/0!	#DIV/0!	3.59999	5.31754	#DIV/0!	0.710992	0.000454367	0.204508	0.0029939	0.148032	0.620987	#DIV/0!	#DIV/0!	#DIV/0!	#DIV/0!	#DIV/0!	#DIV/0!	0.000627087	6.96353e-07	#DIV/0!	0.479132	FALSE	-0.49408
BMP1	649	bone morphogenetic protein 1	230	174	127	100	57	107	100	79	125	0	110	108	0	137	TRUE	17.9565	6.79983	3.02321	5.28039	3.67664	6.55287	7.84998	7.12563	2.22858	1.94228	#DIV/0!	8.03157	7.09501	#DIV/0!	10.1695	4.60592e-65	9.56439e-11	0.0423484	7.7656e-07	0.000351545	2.0329e-08	3.72482e-12	1.83751e-10	0.0368991	0.0543886	#DIV/0!	1.41887e-12	1.52006e-10	#DIV/0!	2.189e-18	TRUE	-0.316373
BMP7	655	bone morphogenetic protein 7	9	91	0	0	0	0	100	0	0	0	75	0	0	0	FALSE	10.3829	0.43103	2.0663	#DIV/0!	#DIV/0!	#DIV/0!	#DIV/0!	9.91935	#DIV/0!	#DIV/0!	#DIV/0!	6.80749	#DIV/0!	#DIV/0!	#DIV/0!	2.79145e-21	0.679409	0.0171463	#DIV/0!	#DIV/0!	#DIV/0!	#DIV/0!	2.00207e-16	#DIV/0!	#DIV/0!	#DIV/0!	2.64192e-09	#DIV/0!	#DIV/0!	#DIV/0!	FALSE	2.16927
BMPR1B	658	bone morphogenetic protein receptor type 1B	61	32	0	63	0	0	73	0	0	0	0	0	0	0	FALSE	9.70819	6.8318	2.53419	5.07129	#DIV/0!	#DIV/0!	#DIV/0!	5.19072	#DIV/0!	#DIV/0!	#DIV/0!	#DIV/0!	#DIV/0!	#DIV/0!	#DIV/0!	8.4849e-19	6.06335e-09	0.0564393	3.94985e-06	#DIV/0!	#DIV/0!	#DIV/0!	1.95724e-06	#DIV/0!	#DIV/0!	#DIV/0!	#DIV/0!	#DIV/0!	#DIV/0!	#DIV/0!	FALSE	-0.420001
BMPR2	659	bone morphogenetic protein receptor type 2	39	141	0	57	93	107	100	80	110	0	110	0	0	68	TRUE	2.65498	-0.0720736	1.92741	2.04904	#DIV/0!	0.548255	1.34123	1.84343	-1.32626	-1.44123	#DIV/0!	3.7428	#DIV/0!	#DIV/0!	-0.990037	0.00807551	0.942932	#DIV/0!	0.0452411	#DIV/0!	0.584859	0.18274	0.0683193	0.189325	0.152413	#DIV/0!	0.000295947	#DIV/0!	#DIV/0!	0.325772	TRUE	0.71006
BMX	660	BMX non-receptor tyrosine kinase	3	0	0	55	0	82	0	0	0	0	95	65	0	0	FALSE	5.31575	-0.539172	#DIV/0!	5.25987	#DIV/0!	#DIV/0!	1.35676	#DIV/0!	#DIV/0!	#DIV/0!	#DIV/0!	4.54121	0.42813	#DIV/0!	#DIV/0!	2.09511e-07	0.685197	0.544103	2.64282e-06	#DIV/0!	#DIV/0!	0.178673	#DIV/0!	#DIV/0!	#DIV/0!	#DIV/0!	1.70988e-05	0.670017	#DIV/0!	#DIV/0!	FALSE	#DIV/0!
POLR3D	661	RNA polymerase III subunit D	230	235	159	100	110	111	100	80	165	77	110	108	68	137	TRUE	5.48759	0.143932	0.607857	2.16605	1.60828	0.68578	2.41762	2.46435	0.708294	4.43671	2.5991	0.487979	2.05303	1.7591	-1.1115	4.68891e-08	0.885685	2.14262e-06	0.0327331	0.109822	0.494321	0.0172811	0.0154857	0.481295	1.67494e-05	0.0112756	0.626572	0.0425316	0.0840237	0.268327	TRUE	0.870986
BNIP1	662	BCL2 interacting protein 1	215	253	174	100	110	111	100	80	165	209	110	108	48	137	TRUE	14.9851	4.90098	4.90407	0.474633	4.00873	4.29918	5.73158	3.69001	0.859641	4.53295	4.46504	7.56532	5.41869	1.48602	5.35736	5.82838e-48	1.92256e-06	0.0987549	0.636105	9.14217e-05	3.77026e-05	8.96622e-08	0.000370248	0.392621	1.12098e-05	1.3211e-05	1.48227e-11	3.78855e-07	0.144742	3.54184e-07	TRUE	1.772
BNIP2	663	BCL2 interacting protein 2	230	208	78	100	110	111	100	68	165	0	110	108	43	137	TRUE	10.7992	3.25781	1.6609	5.07422	1.3652	4.61566	6.04204	4.71633	1.14948	2.62705	#DIV/0!	5.46031	4.48293	-2.82471	2.78399	3.13325e-26	0.00129884	1.21238e-05	1.8478e-06	0.176271	1.08501e-05	2.15862e-08	8.05278e-06	0.255161	0.00943449	#DIV/0!	3.1565e-07	1.87006e-05	0.00820261	0.00614074	TRUE	0.608962
BNIP3	664	BCL2 interacting protein 3	147	97	0	100	110	57	100	0	165	0	105	95	0	134	TRUE	20.5931	5.44564	4.62681	7.07695	#DIV/0!	8.89567	2.6125	6.492	#DIV/0!	11.0182	#DIV/0!	12.4246	6.66633	#DIV/0!	2.98617	6.48926e-80	2.27394e-07	5.10234e-06	2.22738e-10	#DIV/0!	1.49503e-14	0.0115669	3.60825e-09	#DIV/0!	1.88158e-21	#DIV/0!	4.58482e-22	1.83996e-09	#DIV/0!	0.00336818	TRUE	2.39885
BNIP3L	665	BCL2 interacting protein 3 like	158	192	0	74	0	85	100	80	165	0	80	0	0	0	TRUE	10.438	4.75189	4.73046	2.64646	#DIV/0!	#DIV/0!	4.216	1.48265	0.726056	8.58179	#DIV/0!	3.05493	#DIV/0!	#DIV/0!	#DIV/0!	3.9138e-24	4.65365e-06	0.0594055	0.0099836	#DIV/0!	#DIV/0!	6.29851e-05	0.141408	0.47429	7.03172e-15	#DIV/0!	0.00310381	#DIV/0!	#DIV/0!	#DIV/0!	TRUE	1.4146
BOK	666	BOK, BCL2 family apoptosis regulator	181	70	48	100	110	111	0	28	165	0	105	84	71	137	TRUE	11.8754	2.09538	1.91727	2.08068	1.58527	3.94253	6.88505	#DIV/0!	2.14371	14.932	#DIV/0!	4.97729	2.85872	-0.662802	1.73392	8.11905e-31	0.0375929	2.18724e-08	0.0400717	0.119908	0.0001435	3.8558e-10	#DIV/0!	0.0351718	2.52377e-32	#DIV/0!	2.65898e-06	0.00539129	0.510039	0.0852154	TRUE	0.965247
DST	667	dystonin	230	269	187	100	110	111	100	28	165	219	110	108	74	137	TRUE	32.3752	11.2918	5.84484	17.4435	4.67566	22.8189	19.5925	7.76336	4.73442	5.92955	13.168	19.2039	14.0529	1.3974	10.4863	1.96671e-182	1.16325e-23	0.16365	8.18359e-32	5.69169e-06	4.10386e-43	1.66502e-37	8.51228e-12	9.6494e-06	1.76107e-08	1.98597e-29	2.6824e-36	5.85268e-26	0.167355	3.46329e-19	TRUE	1.04654
FOXL2	668	forkhead box L2	45	41	0	100	0	0	0	0	0	0	0	0	0	0	FALSE	4.43502	-2.5099	1.45586	7.62102	#DIV/0!	#DIV/0!	#DIV/0!	#DIV/0!	#DIV/0!	#DIV/0!	#DIV/0!	#DIV/0!	#DIV/0!	#DIV/0!	#DIV/0!	1.69258e-05	0.0159207	0.00622738	1.61769e-11	#DIV/0!	#DIV/0!	#DIV/0!	#DIV/0!	#DIV/0!	#DIV/0!	#DIV/0!	#DIV/0!	#DIV/0!	#DIV/0!	#DIV/0!	FALSE	0.613707
BPGM	669	bisphosphoglycerate mutase	230	269	180	100	110	111	100	80	165	219	110	108	68	137	TRUE	7.25036	3.17042	2.76658	3.70158	-0.0172526	-0.0630747	1.04221	1.14478	2.26989	-0.739358	3.00807	3.34455	11.3009	0.195927	2.29091	6.03857e-13	0.00173694	5.45747e-33	0.000354083	0.986255	0.949824	0.299623	0.255117	0.0259752	0.460753	0.00294254	0.00114028	6.57058e-20	0.845364	0.0235177	TRUE	0.636442
BPHL	670	biphenyl hydrolase like	230	269	187	100	110	111	100	75	165	219	110	108	76	137	TRUE	26.9786	8.51078	14.6574	5.99442	8.4364	4.38495	8.64742	4.57809	2.83855	11.9138	8.48059	9.34077	7.75238	4.14965	6.25368	6.60348e-136	2.59809e-15	0.0420623	3.40679e-08	9.92111e-15	2.70457e-05	5.1017e-14	1.39227e-05	0.00577501	6.14202e-24	3.61134e-15	1.71028e-15	5.80611e-12	0.000101693	4.92131e-09	TRUE	3.27079
BPI	671	bactericidal/permeability-increasing protein	230	211	187	100	106	111	100	38	165	113	110	108	46	137	TRUE	5.28393	3.57271	2.05021	-0.643187	0.661799	2.44748	1.37085	1.47214	-0.494279	0.401329	1.91538	3.55328	1.24562	-0.781813	1.88951	1.42932e-07	0.000433256	#DIV/0!	0.521605	0.508937	0.0160608	0.173239	0.14422	0.622516	0.688704	0.0580645	0.000569499	0.215649	0.439045	0.0609678	TRUE	-0.596838
BRCA1	672	BRCA1, DNA repair associated	210	0	0	80	0	68	91	0	60	0	110	66	0	59	TRUE	13.6012	6.61019	#DIV/0!	0.916175	#DIV/0!	#DIV/0!	8.58228	7.53622	#DIV/0!	1.76052	#DIV/0!	6.56248	5.47149	#DIV/0!	2.65768	9.87903e-38	3.34878e-10	0.0265428	0.362399	#DIV/0!	#DIV/0!	2.40957e-12	4.06098e-11	#DIV/0!	0.0835919	#DIV/0!	1.99805e-09	7.93089e-07	#DIV/0!	0.0101912	TRUE	3.50096
BRAF	673	B-Raf proto-oncogene, serine/threonine kinase	230	263	187	100	110	111	100	80	165	219	110	108	64	137	TRUE	16.2057	8.94184	2.23606	6.75511	1.21603	5.09633	8.94826	4.09641	0.832371	6.03857	3.42089	5.65931	9.60967	2.84312	1.11621	2.15866e-55	1.52386e-16	0.207102	1.02368e-09	0.22555	1.48381e-06	1.06478e-14	8.70392e-05	0.407741	1.01713e-08	0.000746886	1.30626e-07	4.24182e-16	0.00637049	0.266315	TRUE	3.39806
BRCA2	675	BRCA2, DNA repair associated	112	88	90	100	60	97	90	0	150	0	110	0	0	0	TRUE	-1.13653	-0.3903	-1.27126	0.0506767	0.275411	-1.00652	2.29719	0.316278	#DIV/0!	-1.93642	#DIV/0!	-1.3961	#DIV/0!	#DIV/0!	#DIV/0!	0.256043	0.697098	0.0973839	0.959686	0.783661	0.318347	0.0238038	0.752549	#DIV/0!	0.0547222	#DIV/0!	0.165601	#DIV/0!	#DIV/0!	#DIV/0!	TRUE	0.806512
BRDT	676	bromodomain testis associated	0	85	90	0	0	106	0	0	0	0	110	0	0	0	FALSE	1.59539	#DIV/0!	-1.67732	#DIV/0!	0.357237	#DIV/0!	1.75296	#DIV/0!	#DIV/0!	#DIV/0!	#DIV/0!	1.37244	#DIV/0!	#DIV/0!	#DIV/0!	0.111452	#DIV/0!	0.241077	#DIV/0!	0.72179	#DIV/0!	0.0825551	#DIV/0!	#DIV/0!	#DIV/0!	#DIV/0!	0.172824	#DIV/0!	#DIV/0!	#DIV/0!	FALSE	#DIV/0!
ZFP36L1	677	ZFP36 ring finger protein like 1	230	260	97	100	110	111	100	51	165	112	110	108	0	137	TRUE	18.1593	8.78772	1.17613	7.94994	0.679926	4.23981	10.7931	5.12622	0.269503	5.40944	7.2395	8.80669	5.88208	#DIV/0!	3.97815	3.66934e-67	4.23218e-16	0.000409038	3.24358e-12	0.498222	4.73366e-05	6.54937e-19	1.50872e-06	0.788359	2.21987e-07	6.47006e-11	2.69935e-14	4.77898e-08	#DIV/0!	0.000112767	TRUE	2.43644
ZFP36L2	678	ZFP36 ring finger protein like 2	230	244	187	100	110	111	100	77	165	0	110	108	0	137	TRUE	15.5793	8.63323	3.6039	8.91547	1.0396	2.55824	7.39553	6.31237	-0.58749	3.58151	#DIV/0!	10.061	5.97985	#DIV/0!	2.99067	4.71807e-51	1.1686e-15	0.129343	2.72602e-14	0.299903	0.0119065	3.07448e-11	8.24956e-09	0.558942	0.000450556	#DIV/0!	4.06969e-17	3.05652e-08	#DIV/0!	0.00330954	TRUE	2.42444
BSG	682	basigin (Ok blood group)	230	269	187	100	110	111	100	75	165	219	110	108	75	137	TRUE	10.0941	1.75984	1.52335	4.24141	3.57889	2.68567	5.00562	1.53844	1.63326	2.17851	0.895133	6.06078	6.56389	0.000842678	5.0293	2.26383e-23	0.079812	2.79336e-17	5.03908e-05	0.00044239	0.00838148	2.15469e-06	0.127198	0.106445	0.0308044	0.371717	2.10609e-08	1.9847e-09	0.99933	1.53821e-06	TRUE	1.74424
BST1	683	bone marrow stromal cell antigen 1	141	269	187	100	110	111	100	80	165	160	110	108	76	137	TRUE	20.5031	5.58308	9.33544	6.09469	3.77228	8.12781	4.14595	9.54285	3.4135	8.13029	10.5792	6.59829	4.20761	0.778009	4.76731	6.76552e-84	1.27684e-07	4.38852e-28	2.16628e-08	0.000218623	7.85838e-13	6.71698e-05	1.3024e-15	0.00101991	1.02285e-13	4.67721e-20	1.68413e-09	5.41813e-05	0.439476	4.76783e-06	TRUE	1.88219
BST2	684	bone marrow stromal cell antigen 2	230	269	187	100	110	111	100	80	165	133	110	108	69	128	TRUE	40.1794	9.92316	13.0217	16.0388	11.7746	12.0395	13.7663	16.9442	5.01983	20.3688	10.5429	16.2034	18.6626	2.61379	9.06619	2.04406e-252	1.91946e-19	#DIV/0!	3.69751e-29	3.70778e-24	1.10472e-21	1.35835e-25	9.58979e-31	3.18851e-06	1.17275e-46	3.68053e-19	1.89321e-30	2.80012e-35	0.0114333	2.02891e-15	TRUE	2.15904
BTC	685	betacellulin	0	0	0	82	0	61	0	65	0	0	25	0	0	0	FALSE	2.16845	#DIV/0!	#DIV/0!	0.474723	#DIV/0!	#DIV/0!	2.51012	#DIV/0!	2.1212	#DIV/0!	#DIV/0!	2.26363	#DIV/0!	#DIV/0!	#DIV/0!	0.0311501	#DIV/0!	0.00596516	0.636278	#DIV/0!	#DIV/0!	0.0148314	#DIV/0!	0.0408593	#DIV/0!	#DIV/0!	0.0338026	#DIV/0!	#DIV/0!	#DIV/0!	FALSE	#DIV/0!
BTD	686	biotinidase	230	265	187	100	110	111	100	22	165	209	110	108	76	137	TRUE	15.7236	6.60084	2.7815	7.88149	2.86301	1.89082	7.91638	3.84368	1.89083	8.15779	5.63427	2.87	4.06988	2.17265	3.36161	2.39921e-52	2.96827e-10	0.0103582	4.53687e-12	0.00468881	0.0613282	2.2055e-12	0.000216573	0.0623606	8.70302e-14	5.7568e-08	0.00495592	9.07997e-05	0.0335757	0.00100818	TRUE	1.59548
KLF5	688	Kruppel like factor 5	168	156	185	100	0	99	0	30	0	0	110	108	0	87	TRUE	14.7958	2.67664	2.60239	5.89252	4.24614	#DIV/0!	7.48239	#DIV/0!	2.75963	#DIV/0!	#DIV/0!	12.4625	11.5137	#DIV/0!	3.72869	5.72974e-45	0.00819191	1.49494e-08	5.38003e-08	3.48041e-05	#DIV/0!	3.32063e-11	#DIV/0!	0.00876907	#DIV/0!	#DIV/0!	1.69868e-22	2.19109e-20	#DIV/0!	0.00034624	TRUE	0.987269
BTF3	689	basic transcription factor 3	125	269	187	100	110	111	100	52	165	219	110	108	76	137	TRUE	15.7565	5.86669	5.91935	3.15807	1.71102	4.16635	4.81544	6.8125	3.98278	5.30994	8.05102	6.40295	5.60192	-0.314235	1.91156	1.96118e-52	4.22149e-08	#DIV/0!	0.00211151	0.0887811	6.25581e-05	4.76543e-06	8.09077e-10	0.000151883	3.54503e-07	5.54936e-14	4.26022e-09	1.68742e-07	0.754381	0.0580524	TRUE	3.39651
BTG1	694	BTG anti-proliferation factor 1	111	0	0	17	0	53	0	0	105	0	90	0	0	0	FALSE	6.74639	5.91355	#DIV/0!	1.36246	#DIV/0!	#DIV/0!	1.87383	#DIV/0!	#DIV/0!	2.14427	#DIV/0!	3.38779	#DIV/0!	#DIV/0!	#DIV/0!	5.85819e-11	4.06012e-08	2.79796e-12	0.19316	#DIV/0!	#DIV/0!	0.0666888	#DIV/0!	#DIV/0!	0.0343633	#DIV/0!	0.00106476	#DIV/0!	#DIV/0!	#DIV/0!	FALSE	0.333439
BTK	695	Bruton tyrosine kinase	230	231	187	100	110	111	100	80	165	0	110	108	60	137	TRUE	30.1145	11.2141	7.53302	16.2403	0.838583	14.9241	16.4215	16.9692	1.28926	9.24083	#DIV/0!	19.1505	20.1478	-0.277673	13.592	3.96637e-159	2.03966e-23	0.0471984	1.51503e-29	0.402803	5.2682e-28	3.01355e-31	8.61315e-31	0.201116	1.29297e-16	#DIV/0!	3.37636e-36	4.90226e-38	0.782386	4.74644e-27	FALSE	#DIV/0!
BUB1	699	BUB1 mitotic checkpoint serine/threonine kinase	158	41	0	79	0	0	100	0	0	0	85	0	0	0	FALSE	10.8469	4.14265	2.0511	5.0516	#DIV/0!	#DIV/0!	#DIV/0!	5.94996	#DIV/0!	#DIV/0!	#DIV/0!	8.07881	#DIV/0!	#DIV/0!	#DIV/0!	1.60643e-24	5.71383e-05	2.03793e-09	2.87057e-06	#DIV/0!	#DIV/0!	#DIV/0!	4.25698e-08	#DIV/0!	#DIV/0!	#DIV/0!	4.87723e-12	#DIV/0!	#DIV/0!	#DIV/0!	FALSE	1.69552
BUB1B	701	BUB1 mitotic checkpoint serine/threonine kinase B	215	202	0	100	58	78	100	0	55	0	110	101	0	42	TRUE	21.2571	6.6636	6.38411	14.8487	#DIV/0!	-0.11454	5.28439	13.0422	#DIV/0!	7.97676	#DIV/0!	13.9508	9.78049	#DIV/0!	0.549532	4.91159e-83	2.37247e-10	5.78346e-07	7.97879e-27	#DIV/0!	0.90922	1.16685e-06	4.65357e-23	#DIV/0!	1.21881e-10	#DIV/0!	9.69054e-26	3.29559e-16	#DIV/0!	0.585696	TRUE	0.756705
BYSL	705	bystin like	230	269	187	100	110	111	100	66	165	127	110	108	76	137	TRUE	20.7898	8.91243	5.17535	8.60619	2.92363	3.6415	9.09083	6.75171	4.31706	6.33941	4.22805	10.4346	4.76958	3.08352	4.81717	3.55041e-86	1.85299e-16	1.94514e-12	1.26951e-13	0.00389922	0.000417928	5.05491e-15	1.07631e-09	4.5985e-05	2.17053e-09	4.53491e-05	5.8462e-18	5.92072e-06	0.00303497	3.85574e-06	TRUE	3.72972
TSPO	706	translocator protein	201	268	187	100	110	111	100	80	165	203	110	108	74	137	TRUE	17.0372	3.69876	7.53965	2.33982	0.761547	5.4322	0.28052	4.70899	-0.381435	14.1966	14.5623	3.60077	3.75971	0.566198	5.78486	1.41735e-60	0.000282395	2.16628e-28	0.0213218	0.447316	3.46759e-07	0.77961	8.29211e-06	0.703918	2.70696e-30	3.5139e-33	0.000484379	0.000278855	0.573303	4.82113e-08	TRUE	2.78934
C1QBP	708	complement C1q binding protein	230	269	187	100	110	111	100	79	165	219	110	108	76	137	TRUE	24.8078	12.6888	13.1239	5.44191	3.92948	4.06333	12.3352	1.77668	3.49479	11.3894	6.93483	12.4332	9.41875	1.12183	4.33034	6.81752e-118	4.20064e-28	0.0118519	3.89099e-07	0.000120792	9.20097e-05	2.06757e-22	0.0787561	0.000785542	1.76295e-22	4.69139e-11	1.97185e-22	1.14176e-15	0.266193	2.88122e-05	TRUE	5.48
SERPING1	710	serpin family G member 1	230	269	187	100	110	111	100	80	165	219	110	108	76	137	TRUE	14.8698	4.55931	2.54116	4.42571	5.64157	2.38935	4.00656	4.06953	1.27749	6.9323	8.11143	2.81648	2.82931	0.980823	2.97599	2.16703e-47	8.48005e-06	1.92269e-09	2.49662e-05	6.35477e-08	0.0186116	0.000112925	9.6065e-05	0.205219	9.17791e-11	3.79513e-14	0.00579179	0.00558037	0.330432	0.00346173	TRUE	0.466508
C1QA	712	complement C1q A chain	230	269	187	100	110	111	100	55	165	209	110	108	75	137	TRUE	17.8192	3.33149	6.31125	5.43988	6.63001	4.64513	3.09296	8.17454	0.371848	7.06677	6.85911	3.32371	4.62766	3.82096	3.52496	1.05377e-65	0.0010117	6.21727e-08	3.92514e-07	3.69552e-10	9.63575e-06	0.0025173	1.14086e-12	0.711015	4.38868e-11	8.01926e-11	0.00122021	1.05183e-05	0.000310323	0.000578858	TRUE	1.21007
C1QB	713	complement C1q B chain	230	269	187	100	110	111	100	80	165	219	110	108	75	137	TRUE	18.0448	4.08545	5.63704	4.74439	6.27625	5.75859	5.9207	8.90499	0.894098	8.83626	7.16912	3.04907	3.58174	1.74803	3.38072	2.67522e-67	6.14552e-05	5.67604e-08	7.11889e-06	2.47041e-09	8.07154e-08	3.78178e-08	3.09765e-14	0.37402	1.52016e-15	1.19498e-11	0.00289917	0.000516945	0.0854099	0.000945759	TRUE	1.16741
C1QC	714	complement C1q C chain	230	269	187	100	110	111	100	80	165	219	110	108	76	137	TRUE	18.4818	4.37104	5.65535	5.20265	4.84065	5.93658	5.35623	8.33382	0.866143	8.33802	7.91594	3.88662	2.59051	1.46908	4.67222	2.93944e-70	1.89979e-05	1.36868e-14	1.079e-06	2.75257e-06	3.58334e-08	4.77242e-07	5.21368e-13	0.389068	3.00447e-14	1.29108e-13	0.000177429	0.0109315	0.146786	7.12021e-06	TRUE	1.15465
C1R	715	complement C1r	125	269	187	100	110	111	100	70	165	219	110	108	76	137	TRUE	26.3788	8.03497	8.35685	6.24411	5.21824	7.84336	8.03777	8.81879	2.99496	10.5968	10.0661	7.78073	6.06844	4.08558	6.06656	9.78939e-130	8.33974e-13	4.62142e-15	1.09715e-08	4.88922e-07	3.3484e-12	1.18579e-12	4.749e-14	0.00367727	2.73022e-20	8.92839e-20	5.0348e-12	2.03287e-08	0.000126556	1.23742e-08	TRUE	-1.0156
C1S	716	complement C1s	230	269	187	100	110	111	100	41	165	219	110	108	76	137	TRUE	26.6668	10.0242	8.53158	5.919	4.85416	5.52937	7.56107	7.56079	2.99405	11.5131	8.92043	7.43441	6.52443	5.29873	6.95731	6.30005e-133	9.50708e-20	0.00706078	4.7792e-08	2.59155e-06	2.2567e-07	1.33787e-11	2.27382e-11	0.00368708	7.99604e-23	2.05536e-16	2.84569e-11	2.39514e-09	1.58524e-06	1.36212e-10	TRUE	1.05604
C2	717	complement C2	230	269	187	100	110	111	100	70	165	219	110	108	76	137	TRUE	14.9778	1.32878	2.72369	4.00589	5.59182	3.54984	6.78929	7.44116	1.43862	10.579	5.53138	4.30537	3.1822	3.85697	1.02132	5.2463e-48	0.185286	0.054141	0.000120397	8.1208e-08	0.000572204	6.15387e-10	4.05097e-11	0.154258	3.05668e-20	9.17736e-08	3.73135e-05	0.00191814	0.000272375	0.308931	TRUE	-0.156259
C3	718	complement C3	230	269	187	100	110	111	100	29	165	219	110	108	76	137	TRUE	12.6157	4.11974	1.93777	6.44667	2.84967	0.818913	3.1738	5.02531	1.30561	7.99981	5.33415	4.14438	2.33617	0.473298	2.96202	4.63039e-35	5.35479e-05	0.40057	4.31933e-09	0.00488112	0.414639	0.00195573	2.29418e-06	0.195524	2.19429e-13	2.42565e-07	6.87665e-05	0.0213635	0.637636	0.00361252	TRUE	1.12723
C3AR1	719	complement C3a receptor 1	0	90	0	0	0	0	100	57	130	0	55	0	0	0	FALSE	6.66871	#DIV/0!	0.844844	#DIV/0!	#DIV/0!	#DIV/0!	#DIV/0!	9.79868	-0.163505	3.07703	#DIV/0!	1.73365	#DIV/0!	#DIV/0!	#DIV/0!	8.06772e-11	#DIV/0!	0.0595172	#DIV/0!	#DIV/0!	#DIV/0!	#DIV/0!	3.64828e-16	0.872303	0.00255761	#DIV/0!	0.0890226	#DIV/0!	#DIV/0!	#DIV/0!	FALSE	#DIV/0!
C4B	721	complement C4B (Chido blood group)	230	269	187	100	110	111	100	79	165	219	110	108	76	137	TRUE	15.5295	6.15319	1.90719	2.28979	3.77335	4.73157	1.69716	4.98638	1.95554	13.4024	11.2027	4.39635	0.713514	#DIV/0!	1.36601	1.20384e-50	1.09468e-08	0.0882208	0.0241779	0.000281723	6.78585e-06	0.0925205	2.69371e-06	0.0541003	4.35064e-28	3.04106e-23	2.62462e-05	0.477096	#DIV/0!	0.174207	TRUE	-1.61425
C4BPA	722	complement component 4 binding protein alpha	230	269	187	100	110	111	100	54	165	219	110	108	76	137	TRUE	5.45117	3.475	1.71371	2.79482	-1.91709	0.271868	5.57428	0.462847	0.905706	9.85193	2.14671	0.0976837	-0.679878	-0.731935	-2.02967	5.66744e-08	0.000614237	0.80056	0.006248	0.0567922	0.786242	1.81938e-07	0.644511	0.367881	2.94858e-18	0.0329365	0.922368	0.498064	0.466923	0.0443554	TRUE	-1.17212
C4BPB	725	complement component 4 binding protein beta	230	253	187	100	110	111	100	75	165	190	110	108	55	137	TRUE	3.35987	2.11942	0.253	-3.14542	1.62436	0.805696	-0.0480031	2.47142	1.34785	9.265	3.036	-0.539072	-1.48688	0.692971	-3.12276	0.00079578	0.0351654	9.06129e-35	0.00219614	0.106029	0.422188	0.961802	0.015201	0.18161	1.11478e-16	0.00274124	0.590967	0.140016	0.491889	0.00219255	TRUE	-1.69067
CAPN5	726	calpain 5	185	269	187	100	110	111	100	67	165	219	110	108	76	137	TRUE	41.5983	7.72446	15.2532	16.1878	7.9375	9.7511	21.4247	12.0601	4.73106	16.8491	21.1635	13.8982	7.64421	7.92332	13.506	3.61162e-267	7.85996e-13	0.19931	1.91043e-29	2.04826e-13	1.71805e-16	7.15537e-41	5.24825e-21	9.77428e-06	1.56263e-37	1.78344e-54	1.25737e-25	9.99018e-12	4.85892e-11	7.79563e-27	TRUE	1.89754
C5	727	complement C5	230	269	187	100	110	111	100	80	165	219	110	108	76	137	TRUE	1.30668	-0.32785	1.28803	0.984787	0.578256	0.506533	1.63399	-1.93429	-0.453598	6.87076	-2.1604	-0.469121	-0.872629	2.37886	-2.22473	0.191478	0.743334	1.04847e-10	0.327154	0.563806	0.613515	0.105145	0.0559915	0.651378	1.28328e-10	0.0318476	0.639947	0.384838	0.0204092	0.0277599	TRUE	1.05352
C5AR1	728	complement C5a receptor 1	21	216	174	32	65	107	100	11	120	0	110	108	0	94	TRUE	18.9257	1.21406	6.94233	2.6113	6.56345	6.55743	5.85569	9.07751	2.40057	5.62452	#DIV/0!	6.06666	6.50714	#DIV/0!	5.09807	2.8208e-69	0.239599	4.3165e-06	0.0139488	6.18591e-10	1.17293e-08	5.49312e-08	1.31601e-14	0.0205662	1.27043e-07	#DIV/0!	2.04973e-08	2.60032e-09	#DIV/0!	1.82655e-06	TRUE	3.48828
C6	729	complement C6	230	269	187	100	110	111	100	30	165	219	110	108	76	137	TRUE	4.3086	3.24431	4.7335	0.0266827	0.872334	2.24346	-0.518584	2.39513	-0.702435	3.99398	0.0797836	1.52585	-0.912982	0.201463	-2.4676	1.72927e-05	0.00135903	5.45547e-18	0.978767	0.384176	0.0269078	0.605102	0.0185347	0.484499	9.81208e-05	0.936484	0.130026	0.363324	0.840985	0.0148534	TRUE	-1.39094
C7	730	complement C7	230	269	187	100	110	111	100	76	165	219	110	108	76	137	TRUE	14.9031	5.56186	9.58711	3.54762	1.07726	3.59693	5.82586	5.94517	2.33737	3.21162	4.28595	4.5051	0.982751	2.59462	6.65386	1.4056e-47	7.63707e-08	0.759072	0.0005984	0.282789	0.000487252	5.84012e-08	4.34927e-08	0.0219857	0.0015904	2.74605e-05	1.71343e-05	0.327968	0.0117648	6.54048e-10	TRUE	-0.236303
C8A	731	complement C8 alpha chain	230	269	187	100	110	111	100	75	165	219	110	108	76	137	TRUE	2.24829	-0.35531	-0.307144	-1.52468	2.92374	-0.127012	0.408713	0.873839	-1.29687	4.24661	0.326101	3.28638	2.95635	0.290897	-3.40795	0.0246723	0.722695	0.530456	0.130559	0.00389794	0.899167	0.683552	0.384364	0.198501	3.63676e-05	0.744665	0.00137665	0.00383763	0.772086	0.000863026	TRUE	-1.86551
C8B	732	complement C8 beta chain	125	269	187	100	110	111	100	79	165	219	110	108	76	137	TRUE	1.85087	-0.744276	-0.628469	-0.766351	1.89819	0.969688	0.64888	-1.20327	-0.952966	5.5215	0.482728	1.55906	0.0842342	0.536025	-1.07449	0.0643528	0.458202	0.0583522	0.44531	0.0592537	0.334369	0.517781	0.231801	0.343551	1.30173e-07	0.62978	0.121962	0.933029	0.593829	0.284519	TRUE	-0.823538
C8G	733	complement C8 gamma chain	230	269	187	100	110	111	100	80	165	219	110	108	76	137	TRUE	-0.549295	-1.78072	-1.90459	-1.06019	0.313013	-1.11655	-1.40492	1.02212	-1.07774	4.76847	1.71503	-0.565166	-0.0168187	0.00813632	-1.38297	0.582867	0.0763263	0.975627	0.291663	0.754629	0.266663	0.162888	0.309266	0.284474	4.09153e-06	0.0877812	0.573155	0.986613	0.993534	0.168956	TRUE	2.08575
C9	735	complement C9	230	269	187	100	110	111	100	12	165	219	110	108	76	137	TRUE	3.98456	2.3998	0.0305918	1.61712	-1.19572	-0.78698	-0.398309	4.53455	1.15316	4.67668	1.05442	0.452506	1.30953	0.394952	1.40522	7.02572e-05	0.0172295	0.235092	0.109067	0.233363	0.433017	0.691181	1.65114e-05	0.252367	6.08538e-06	0.292873	0.651829	0.193188	0.694213	0.162254	TRUE	0.31397
VPS51	738	VPS51, GARP complex subunit	125	269	187	100	110	111	100	80	165	219	110	108	76	137	TRUE	7.44688	2.17676	1.19114	1.64798	2.44525	1.12406	2.35778	2.07571	0.298151	3.91673	2.36862	3.47367	3.96333	1.83794	1.68028	1.47732e-13	0.0315072	1.20175e-05	0.102559	0.0154271	0.263479	0.0201682	0.0405664	0.766381	0.000131748	0.0187403	0.000744644	0.000134367	0.0707868	0.0952149	TRUE	0.749093
MRPL49	740	mitochondrial ribosomal protein L49	230	269	187	100	110	111	100	80	165	182	110	108	76	137	TRUE	9.62471	6.18158	4.49679	2.9378	0.85527	4.42043	3.47163	1.4285	1.42203	1.30289	1.27543	2.12562	3.35533	1.4297	0.898411	1.96634e-21	3.00661e-09	0.0855711	0.00412087	0.393526	2.35448e-05	0.000742624	0.156361	0.159003	0.194449	0.203811	0.0358579	0.00110091	0.157743	0.370566	TRUE	0.912262
ZNHIT2	741	zinc finger HIT-type containing 2	230	148	141	100	110	111	100	21	143	0	110	108	0	114	TRUE	9.2898	2.36148	1.73365	4.34685	1.59785	3.38158	5.59133	3.2085	1.05125	0.508819	#DIV/0!	5.47985	6.74053	#DIV/0!	0.498048	5.74033e-20	0.0190675	4.09409e-17	3.37912e-05	0.112397	0.00100436	1.68582e-07	0.00180876	0.297739	0.611674	#DIV/0!	2.89658e-07	8.51149e-10	#DIV/0!	0.619426	TRUE	3.27969
MPPED2	744	metallophosphoesterase domain containing 2	73	212	0	100	68	0	100	0	0	83	0	0	0	0	FALSE	16.6218	4.49691	9.52537	13.4366	#DIV/0!	4.62508	#DIV/0!	13.1629	#DIV/0!	#DIV/0!	1.38767	#DIV/0!	#DIV/0!	#DIV/0!	#DIV/0!	7.81444e-51	2.85823e-05	4.23287e-08	5.85352e-24	#DIV/0!	1.79771e-05	#DIV/0!	2.62128e-23	#DIV/0!	#DIV/0!	0.16909	#DIV/0!	#DIV/0!	#DIV/0!	#DIV/0!	FALSE	0.188923
MYRF	745	myelin regulatory factor	6	85	0	37	0	0	64	0	0	0	0	0	0	0	FALSE	7.16352	1.23971	6.05994	1.22698	#DIV/0!	#DIV/0!	#DIV/0!	5.12585	#DIV/0!	#DIV/0!	#DIV/0!	#DIV/0!	#DIV/0!	#DIV/0!	#DIV/0!	1.75484e-11	0.282844	#DIV/0!	0.228021	#DIV/0!	#DIV/0!	#DIV/0!	3.13057e-06	#DIV/0!	#DIV/0!	#DIV/0!	#DIV/0!	#DIV/0!	#DIV/0!	#DIV/0!	FALSE	-0.777226
TMEM258	746	transmembrane protein 258	116	0	0	84	0	0	91	56	160	0	0	0	0	0	FALSE	1.50181	1.1978	#DIV/0!	0.984564	#DIV/0!	#DIV/0!	#DIV/0!	1.18507	-1.24582	-0.626592	#DIV/0!	#DIV/0!	#DIV/0!	#DIV/0!	#DIV/0!	0.133781	0.233616	1.85004e-12	0.327735	#DIV/0!	#DIV/0!	#DIV/0!	0.239181	0.216868	0.531831	#DIV/0!	#DIV/0!	#DIV/0!	#DIV/0!	#DIV/0!	FALSE	1.55148
FMNL1	752	formin like 1	230	269	187	100	110	111	100	80	165	219	110	108	74	137	TRUE	31.9622	9.4216	7.54535	12.6553	7.56071	11.3105	13.7357	14.8445	2.47411	13.3746	8.55485	14.2104	12.5011	1.1039	9.86593	1.13922e-179	6.03443e-18	0.000254407	2.47825e-22	1.90541e-12	4.8826e-20	1.58608e-25	1.04221e-26	0.0155284	5.20102e-28	2.23633e-15	2.6956e-26	1.3961e-22	0.273972	1.27406e-17	TRUE	0.313843
PTTG1IP	754	PTTG1 interacting protein	227	246	97	100	110	111	100	80	165	0	110	108	75	137	TRUE	15.0277	3.70707	3.73662	3.73647	3.15686	2.41849	7.95367	2.85907	2.39901	5.81845	#DIV/0!	6.47547	6.57904	0.0803419	8.36074	8.61346e-48	0.000265662	0.957513	0.000313749	0.00214367	0.0172572	1.82314e-12	0.00520166	0.0188267	3.06229e-08	#DIV/0!	3.02234e-09	1.84631e-09	0.93622	6.78805e-14	TRUE	2.02034
CFAP410	755	cilia and flagella associated protein 410	200	26	0	94	110	111	100	80	155	0	110	95	61	80	TRUE	6.63016	2.11691	-0.0543118	2.8367	#DIV/0!	1.14512	2.61243	2.13783	1.102	2.03151	#DIV/0!	3.53197	4.26981	0.313136	1.74206	5.07062e-11	0.0355548	0.995052	0.00560622	#DIV/0!	0.254689	0.0102581	0.035044	0.274235	0.0439336	#DIV/0!	0.000612126	4.71302e-05	0.755454	0.0854398	TRUE	-0.376069
CA1	759	carbonic anhydrase 1	230	269	187	100	110	111	100	50	165	219	110	108	76	137	TRUE	4.89047	3.02437	0.00620916	-0.85706	2.25894	2.42306	-0.00698124	-0.0302152	-0.491894	3.67641	6.23391	0.957497	-0.615661	0.751999	-1.02897	1.09214e-06	0.00278492	0.00438186	0.393503	0.0250736	0.0170533	0.994443	0.975957	0.624176	0.00032073	2.37283e-09	0.340495	0.539438	0.454852	0.305334	TRUE	0.890091
CA2	760	carbonic anhydrase 2	230	269	187	100	110	111	100	80	165	219	110	108	76	137	TRUE	26.0332	14.7885	2.88403	5.07725	8.77948	5.21944	9.80755	8.82978	3.27137	9.1671	12.2065	3.89212	13.7233	2.29892	8.31217	5.2531e-128	6.66458e-35	1.74386e-06	1.82463e-06	1.1838e-15	8.75892e-07	1.17459e-16	4.49742e-14	0.00159526	2.03114e-16	2.21465e-26	0.000173948	2.99282e-25	0.0248377	8.90102e-14	TRUE	1.25077
CA3	761	carbonic anhydrase 3	230	268	171	100	110	111	100	66	165	219	110	108	52	137	TRUE	18.8332	7.43152	4.93702	3.3368	0.830716	2.00556	6.38505	14.86	1.10115	5.10254	14.3247	5.95227	10.5605	3.08347	1.24218	1.62433e-72	2.29871e-12	0.00864049	0.00119846	0.407327	0.0474038	4.30676e-09	9.70961e-27	0.274217	9.23505e-07	4.02489e-33	3.46842e-08	3.04052e-18	0.00352734	0.216324	TRUE	0.566777
CA4	762	carbonic anhydrase 4	49	86	187	82	110	111	100	80	80	199	110	86	40	137	TRUE	19.1756	4.54443	2.69228	4.36056	6.02142	9.92839	4.99721	9.28251	2.48854	7.06097	13.0182	2.71533	2.19573	0.170858	6.61095	3.78261e-73	3.98184e-05	9.27806e-28	3.8281e-05	9.33781e-09	6.78547e-17	2.2325e-06	4.75276e-15	0.0149864	6.02946e-10	2.72875e-28	0.00773196	0.0308683	0.865411	8.14402e-10	TRUE	-0.692494
CA8	767	carbonic anhydrase 8	230	250	90	100	88	103	100	80	0	195	95	101	0	93	TRUE	32.4962	18.267	13.069	18.7861	5.39098	4.01343	16.9415	14.175	5.2141	#DIV/0!	11.6646	14.918	5.93461	#DIV/0!	7.6445	3.26257e-174	4.04544e-46	3.69461e-15	2.99552e-34	6.05217e-07	0.000127382	2.78101e-31	2.26341e-25	1.50907e-06	#DIV/0!	4.35975e-24	2.70918e-26	4.35745e-08	#DIV/0!	2.07235e-11	TRUE	-0.178504
CA9	768	carbonic anhydrase 9	111	175	160	100	110	92	100	79	70	0	110	108	0	137	TRUE	34.825	6.06802	8.86949	12.2731	11.944	10.8328	16.2697	15.0759	1.24276	10.0232	#DIV/0!	16.3178	11.4004	#DIV/0!	15.5117	2.24013e-188	2.08122e-08	2.00346e-23	1.58239e-21	1.00076e-23	5.92952e-19	1.52243e-28	3.64304e-27	0.21768	4.96957e-15	#DIV/0!	1.10971e-30	3.93057e-20	#DIV/0!	8.58113e-32	TRUE	2.2787
CA12	771	carbonic anhydrase 12	230	218	187	100	110	90	100	79	99	0	110	108	0	137	TRUE	34.6877	16.9098	11.8331	12.5651	6.37603	9.49934	11.935	16.1343	2.90292	13.2002	#DIV/0!	23.194	16.5782	#DIV/0!	8.41227	7.31365e-194	8.9423e-42	0.00174707	3.83401e-22	1.4546e-09	6.4177e-16	4.30862e-20	3.2357e-29	0.00506654	2.1948e-23	#DIV/0!	2.50124e-43	3.30898e-31	#DIV/0!	5.08942e-14	TRUE	1.17622
CACNA1A	773	calcium voltage-gated channel subunit alpha1 A	0	53	0	0	0	0	100	0	0	87	0	0	0	0	FALSE	3.3291	#DIV/0!	3.30783	#DIV/0!	#DIV/0!	#DIV/0!	#DIV/0!	2.3509	#DIV/0!	#DIV/0!	0.81616	#DIV/0!	#DIV/0!	#DIV/0!	#DIV/0!	0.00101079	#DIV/0!	0.0767708	#DIV/0!	#DIV/0!	#DIV/0!	#DIV/0!	0.0207516	#DIV/0!	#DIV/0!	0.41669	#DIV/0!	#DIV/0!	#DIV/0!	#DIV/0!	FALSE	#DIV/0!
CACNA1C	775	calcium voltage-gated channel subunit alpha1 C	0	40	90	100	0	0	100	0	0	0	0	0	0	0	FALSE	1.09145	#DIV/0!	1.822	0.455331	-2.76623	#DIV/0!	#DIV/0!	3.11298	#DIV/0!	#DIV/0!	#DIV/0!	#DIV/0!	#DIV/0!	#DIV/0!	#DIV/0!	0.27589	#DIV/0!	0.940247	0.649878	0.00694035	#DIV/0!	#DIV/0!	0.00243412	#DIV/0!	#DIV/0!	#DIV/0!	#DIV/0!	#DIV/0!	#DIV/0!	#DIV/0!	FALSE	#DIV/0!
CACNA1E	777	calcium voltage-gated channel subunit alpha1 E	12	72	0	0	0	93	100	0	150	0	100	0	0	0	FALSE	2.10804	0.49867	-0.0752365	#DIV/0!	#DIV/0!	#DIV/0!	-1.55989	7.45071	#DIV/0!	0.851801	#DIV/0!	-0.253003	#DIV/0!	#DIV/0!	#DIV/0!	0.0355052	0.628797	0.304366	#DIV/0!	#DIV/0!	#DIV/0!	0.122258	3.86873e-11	#DIV/0!	0.3957	#DIV/0!	0.800807	#DIV/0!	#DIV/0!	#DIV/0!	FALSE	-0.442768
CACNA1S	779	calcium voltage-gated channel subunit alpha1 S	78	42	0	0	0	0	0	0	0	0	0	108	0	0	FALSE	4.14925	1.2845	1.04048	#DIV/0!	#DIV/0!	#DIV/0!	#DIV/0!	#DIV/0!	#DIV/0!	#DIV/0!	#DIV/0!	#DIV/0!	5.38611	#DIV/0!	#DIV/0!	4.72445e-05	0.202868	4.79602e-14	#DIV/0!	#DIV/0!	#DIV/0!	#DIV/0!	#DIV/0!	#DIV/0!	#DIV/0!	#DIV/0!	#DIV/0!	4.36832e-07	#DIV/0!	#DIV/0!	FALSE	1.67854
DDR1	780	discoidin domain receptor tyrosine kinase 1	230	269	176	100	105	111	100	80	90	218	110	108	58	137	TRUE	24.7578	8.05601	8.15306	6.85181	2.5517	8.42383	9.95497	11.3646	3.71318	2.72676	15.233	13.3526	13.0917	0.0756503	6.68684	1.2837e-116	4.80662e-14	0.000386907	6.48869e-10	0.0115957	2.29729e-13	5.40595e-17	1.56913e-19	0.000382463	0.00771873	5.5853e-36	1.90037e-24	7.03814e-24	0.940012	5.5235e-10	TRUE	1.07835
CACNA2D1	781	calcium voltage-gated channel auxiliary subunit alpha2delta 1	230	267	187	100	110	111	100	23	165	219	110	108	76	137	TRUE	30.3478	8.16816	3.61442	9.60809	5.88359	17.0435	11.0928	9.79448	3.17321	9.5892	14.9302	21.0556	12.0301	2.11193	7.65618	2.4652e-164	2.35832e-14	0.979767	8.58362e-16	1.88979e-08	2.15917e-32	1.35519e-19	3.72527e-16	0.00215754	1.50978e-17	4.65751e-35	1.15769e-39	1.54407e-21	0.0386644	3.29023e-12	TRUE	-0.659309
CACNB1	782	calcium voltage-gated channel auxiliary subunit beta 1	99	162	0	0	0	0	100	0	0	0	0	108	0	0	FALSE	6.77749	1.52425	0.0254233	#DIV/0!	#DIV/0!	#DIV/0!	#DIV/0!	4.25174	#DIV/0!	#DIV/0!	#DIV/0!	#DIV/0!	10.3125	#DIV/0!	#DIV/0!	4.28226e-11	0.130701	0.0482029	#DIV/0!	#DIV/0!	#DIV/0!	#DIV/0!	4.88393e-05	#DIV/0!	#DIV/0!	#DIV/0!	#DIV/0!	1.10212e-17	#DIV/0!	#DIV/0!	FALSE	2.02936
CACNB3	784	calcium voltage-gated channel auxiliary subunit beta 3	224	76	0	100	0	90	100	0	0	141	100	0	0	0	TRUE	13.5201	7.97441	2.01976	4.2697	#DIV/0!	#DIV/0!	5.41053	3.01956	#DIV/0!	#DIV/0!	5.1689	7.35821	#DIV/0!	#DIV/0!	#DIV/0!	1.1592e-37	8.82502e-14	9.64292e-18	4.52933e-05	#DIV/0!	#DIV/0!	5.35479e-07	0.00323517	#DIV/0!	#DIV/0!	8.15661e-07	6.31489e-11	#DIV/0!	#DIV/0!	#DIV/0!	TRUE	3.43204
SLC25A20	788	solute carrier family 25 member 20	230	269	187	100	110	111	100	79	165	219	110	108	76	137	TRUE	25.8113	11.1145	9.49959	3.7492	7.3014	3.21836	7.03351	9.66287	1.96379	12.5211	5.19745	7.90488	7.58249	6.58859	8.22277	3.77581e-126	4.17977e-23	1.80731e-12	0.000300154	8.57341e-12	0.00170251	1.85948e-10	7.16927e-16	0.0531181	1.24582e-25	4.68856e-07	2.69307e-12	1.3604e-11	1.03603e-08	1.46388e-13	TRUE	3.79793
CAD	790	carbamoyl-phosphate synthetase 2, aspartate transcarbamylase, and dihydroorotase	230	269	187	100	110	111	100	64	165	219	110	108	76	137	TRUE	27.1338	10.5301	7.54931	13.3895	3.86821	6.99779	12.5725	6.75148	2.72223	3.40465	16.385	10.7603	12.5817	2.75646	4.89092	4.17047e-137	2.71606e-21	0.000182967	7.32242e-24	0.000152547	2.2897e-10	6.05901e-23	1.07747e-09	0.00799575	0.000834043	1.069e-39	1.07793e-18	9.26779e-23	0.00763333	2.8092e-06	TRUE	6.25726
CALB1	793	calbindin 1	105	237	0	100	110	107	100	47	65	219	110	108	0	137	TRUE	15.0342	-1.5047	3.82876	5.56248	#DIV/0!	0.527388	5.28569	9.68352	1.47403	4.32886	15.6645	3.88968	3.33235	#DIV/0!	5.00056	2.15952e-47	0.135461	9.33301e-35	2.30789e-07	#DIV/0!	0.599006	6.85e-07	6.46941e-16	0.147141	5.46918e-05	2.10245e-37	0.000175485	0.00118646	#DIV/0!	1.74469e-06	TRUE	-0.887936
CALB2	794	calbindin 2	230	269	187	100	110	111	100	74	139	219	110	108	0	137	TRUE	33.0049	17.7852	15.2489	7.99123	9.05758	1.83778	9.47181	8.31594	4.87717	6.35759	13.2136	19.3814	9.94065	#DIV/0!	27.1757	3.26801e-187	1.38931e-44	#DIV/0!	2.64858e-12	2.0636e-16	0.0688441	6.86171e-16	5.69331e-13	6.11301e-06	2.8369e-09	1.42159e-29	1.25348e-36	7.60633e-17	#DIV/0!	1.36017e-56	TRUE	3.98748
S100G	795	S100 calcium binding protein G	61	0	0	37	8	0	0	0	0	0	0	0	0	74	FALSE	6.46245	3.71564	#DIV/0!	6.59294	#DIV/0!	3.59601	#DIV/0!	#DIV/0!	#DIV/0!	#DIV/0!	#DIV/0!	#DIV/0!	#DIV/0!	#DIV/0!	2.8766	9.99146e-10	0.00047578	3.43426e-20	1.28897e-07	#DIV/0!	0.0114211	#DIV/0!	#DIV/0!	#DIV/0!	#DIV/0!	#DIV/0!	#DIV/0!	#DIV/0!	#DIV/0!	0.00528528	FALSE	#DIV/0!
CALD1	800	caldesmon 1	230	269	187	100	110	111	100	70	165	219	110	108	76	137	TRUE	31.6292	8.3802	10.3554	15.39	6.67388	9.86981	11.5549	16.4197	3.00396	6.21428	13.7819	17.5221	11.8866	-0.342982	8.67247	1.56714e-176	6.05408e-15	0.000373913	6.7745e-28	2.9075e-10	9.2236e-17	1.2025e-20	9.27354e-30	0.00358123	4.1482e-09	2.18738e-31	4.4231e-33	3.22029e-21	0.732753	1.17983e-14	TRUE	-0.726712
CALM1	801	calmodulin 1	125	100	187	100	110	111	100	25	165	219	110	108	76	137	TRUE	8.49549	1.48947	3.68996	2.92092	0.8571	4.12129	3.09812	6.68068	1.42887	0.397582	2.82605	3.77071	5.0733	-0.296384	-0.136138	4.34936e-17	0.139054	0.924162	0.00433156	0.392517	7.4115e-05	0.00247739	1.50071e-09	0.157033	0.691458	0.00515675	0.000268246	1.67514e-06	0.767912	0.891915	TRUE	0.0140268
CALML3	810	calmodulin like 3	230	253	97	100	110	111	100	74	165	219	110	108	29	137	TRUE	12.9106	7.94937	0.0953309	4.64628	-0.394977	-0.513454	2.28155	2.25975	0.105319	6.25154	7.49823	15.1301	23.8573	-0.833174	-0.722112	1.73407e-36	9.41484e-14	1.35708e-25	1.05308e-05	0.693754	0.608683	0.0244589	0.0260736	0.916393	3.42314e-09	1.67507e-12	3.07898e-28	2.02697e-44	0.414586	0.471475	TRUE	-0.289002
CALR	811	calreticulin	230	269	187	100	110	111	100	80	165	219	110	108	76	137	TRUE	24.0297	13.8722	12.1893	9.33964	4.44432	6.94524	8.40779	10.5829	2.15861	7.65886	5.34698	6.83092	5.35366	0.0876133	4.96669	1.30084e-111	6.30786e-32	9.13835e-28	3.28353e-15	1.52907e-05	2.96233e-10	1.7662e-13	7.42452e-18	0.0339556	1.57361e-12	2.27878e-07	5.50153e-10	5.03184e-07	0.930462	2.02266e-06	TRUE	4.53028
CALU	813	calumenin	125	269	187	100	110	111	100	14	165	219	110	108	76	137	TRUE	33.8954	12.3886	12.9154	7.00241	3.89782	16.4328	17.0793	17.1616	4.57105	9.44571	12.4155	16.4805	10.2968	0.0520124	8.55987	1.80721e-193	4.97197e-23	0.0546207	3.17717e-10	0.000136319	3.7476e-31	1.36654e-32	3.78223e-31	1.79342e-05	3.66614e-17	4.85e-27	5.20402e-31	1.1958e-17	0.958683	2.22426e-14	TRUE	5.83749
CAMK4	814	calcium/calmodulin dependent protein kinase IV	224	110	0	100	110	111	100	80	150	215	110	108	62	137	TRUE	23.8774	6.44851	1.95956	12.4289	#DIV/0!	5.96875	10.5667	8.44309	0.222732	3.5607	13.0517	15.3612	7.2122	1.18745	8.45093	1.50368e-107	7.28279e-10	0.472132	7.41966e-22	#DIV/0!	3.09027e-08	2.15666e-18	3.04304e-13	0.824442	0.000497788	6.22664e-29	1.01658e-28	8.5462e-11	0.240447	4.09886e-14	TRUE	1.40339
CAMK2A	815	calcium/calmodulin dependent protein kinase II alpha	105	169	0	100	0	0	100	0	0	219	0	108	0	137	TRUE	10.2934	0.954129	-0.721989	2.94978	#DIV/0!	#DIV/0!	#DIV/0!	5.26581	#DIV/0!	#DIV/0!	14.5238	#DIV/0!	6.65466	#DIV/0!	-0.169119	1.6458e-23	0.342252	0.0930547	0.0039771	#DIV/0!	#DIV/0!	#DIV/0!	8.39086e-07	#DIV/0!	#DIV/0!	9.28578e-34	#DIV/0!	1.28587e-09	#DIV/0!	0.865956	TRUE	-0.633019
CAMK2B	816	calcium/calmodulin dependent protein kinase II beta	230	253	0	100	110	111	100	0	165	219	0	108	47	137	TRUE	10.8439	0.792691	-1.68877	0.173434	#DIV/0!	3.02981	0.413036	5.34584	#DIV/0!	6.85647	13.349	#DIV/0!	5.36391	-0.768993	5.42118	2.01648e-26	0.428804	1.82569e-36	0.862668	#DIV/0!	0.00306225	0.680392	5.97283e-07	#DIV/0!	1.38686e-10	5.26295e-30	#DIV/0!	4.81214e-07	0.446415	2.64471e-07	TRUE	0.806002
CAMK2D	817	calcium/calmodulin dependent protein kinase II delta	230	269	187	100	110	111	100	80	165	219	110	108	76	137	TRUE	37.3765	13.9808	15.8232	16.4203	6.24534	11.9748	23.6038	6.76358	2.30975	10.9056	14.6961	14.2483	11.7651	3.65857	9.65823	1.36178e-229	2.80174e-32	2.05821e-09	6.85643e-30	2.90797e-09	1.54444e-21	1.19056e-44	1.01801e-09	0.0235482	3.85132e-21	2.61007e-34	2.23813e-26	6.01121e-21	0.000519943	4.2325e-17	TRUE	0.935447
CAMK2G	818	calcium/calmodulin dependent protein kinase II gamma	230	269	187	100	110	111	100	80	165	219	110	108	0	137	TRUE	23.1656	8.58764	6.29848	8.57021	2.39326	6.96202	8.32398	9.80171	1.36896	8.73654	14.5424	7.68669	4.27065	#DIV/0!	2.26742	2.45196e-104	1.57451e-15	0.0100622	1.51773e-13	0.0177163	2.7287e-10	2.72282e-13	3.59378e-16	0.17494	2.7754e-15	8.09823e-34	8.07462e-12	4.26237e-05	#DIV/0!	0.0249531	TRUE	5.20059
CAMLG	819	calcium modulating ligand	227	248	23	100	110	111	100	67	165	219	110	103	0	137	TRUE	8.68911	3.76903	2.60217	-0.0505254	0.294703	3.92255	6.24784	2.24925	0.142788	4.96556	0.270933	2.1963	1.6809	#DIV/0!	2.02893	8.7028e-18	0.000210759	0.521201	0.959807	0.771114	0.00015432	8.24437e-09	0.0267582	0.886835	1.71413e-06	0.786702	0.0302493	0.095873	#DIV/0!	0.0444313	TRUE	2.60662
CAMP	820	cathelicidin antimicrobial peptide	125	267	187	100	110	111	100	18	165	113	110	108	64	137	TRUE	6.88557	1.957	0.642695	1.86994	1.24953	1.31957	0.0961209	4.51097	2.45253	4.36182	5.14788	2.00993	2.01283	0.329026	-0.0328052	8.21541e-12	0.0527299	4.65458e-32	0.0644778	0.213075	0.189768	0.923601	1.81023e-05	0.0164187	2.27981e-05	1.16286e-06	0.0469792	0.0466682	0.743457	0.973878	TRUE	0.8211
CANX	821	calnexin	230	269	187	100	110	111	100	80	165	219	110	108	76	137	TRUE	21.1992	3.69768	14.3466	2.92124	4.25255	11.107	10.0926	5.69649	2.78377	6.45108	8.57508	9.53775	4.81827	-0.271597	4.82105	1.09693e-89	0.000274237	1.32795e-35	0.00432752	3.37462e-05	1.4133e-19	2.61862e-17	1.30947e-07	0.00673865	1.21031e-09	1.96193e-15	6.16042e-16	4.85024e-06	0.78682	3.79232e-06	TRUE	3.03177
CAPG	822	capping actin protein, gelsolin like	230	269	187	100	110	111	100	80	165	219	110	108	76	137	TRUE	37.4666	8.05137	15.5332	12.731	9.19034	18.1893	9.93766	15.9316	4.5049	21.9444	19.7256	9.80409	7.9369	2.08162	7.66524	1.95446e-230	4.9495e-14	6.27471e-22	1.71892e-22	8.90215e-17	1.15894e-34	5.92193e-17	7.91007e-29	2.29794e-05	1.57066e-50	3.95819e-50	1.54606e-16	2.29087e-12	0.041446	3.13245e-12	TRUE	0.86994
CAPN1	823	calpain 1	230	269	187	100	110	111	100	80	165	219	110	108	76	137	TRUE	23.0244	8.58069	10.9517	6.32888	5.29215	4.6327	2.83514	6.39587	0.892969	8.83543	11.008	11.2594	8.27567	0.625437	3.40835	1.20151e-103	1.64755e-15	3.70739e-28	7.43755e-09	3.45023e-07	1.01313e-05	0.00546072	5.62283e-09	0.374621	1.52781e-15	1.21488e-22	8.13898e-20	4.10317e-13	0.533944	0.000861861	TRUE	3.36952
CAPN2	824	calpain 2	230	269	187	100	110	111	100	80	165	219	110	108	76	137	TRUE	37.2735	16.7753	13.0461	10.0357	12.0446	9.44554	8.27524	9.96942	5.89984	17.2375	11.6191	15.2511	8.66558	2.57239	6.91611	1.25366e-228	2.4256e-41	0.000208354	1.01253e-16	6.00871e-25	8.5025e-16	3.50067e-13	1.56078e-16	8.88831e-08	1.43629e-38	1.543e-24	1.72235e-28	5.57734e-14	0.0124693	1.68852e-10	TRUE	0.998399
CAPNS1	826	calpain small subunit 1	230	269	187	100	110	111	100	80	165	219	110	108	76	137	TRUE	12.8788	3.35405	3.78233	1.27541	3.3352	0.613079	7.13298	4.10262	2.08163	2.12856	7.55687	8.40406	4.33412	0.990987	2.22549	1.90171e-36	0.000936401	0.0171124	0.20518	0.00103302	0.541113	1.13736e-10	8.50737e-05	0.0406564	0.0347938	1.17422e-12	2.13049e-13	3.34031e-05	0.325483	0.0277073	TRUE	-0.112314
CAPN6	827	calpain 6	161	72	157	100	72	0	0	53	70	0	0	22	0	119	TRUE	15.4879	4.43693	2.45024	9.74503	4.47993	6.67451	#DIV/0!	#DIV/0!	6.94119	12.1653	#DIV/0!	#DIV/0!	1.90535	#DIV/0!	10.4172	1.45392e-47	1.73583e-05	1.16722e-42	4.32881e-16	1.45955e-05	4.87101e-09	#DIV/0!	#DIV/0!	1.50491e-09	9.94731e-19	#DIV/0!	#DIV/0!	0.0712134	#DIV/0!	2.237e-18	FALSE	#DIV/0!
CAPS	828	calcyphosine	230	269	153	100	110	111	100	78	160	219	110	108	70	137	TRUE	38.4918	16.6772	17.9356	18.572	5.82271	6.70844	12.817	11.3292	3.73554	7.71741	18.9245	12.4333	9.15342	4.0355	11.9458	1.23105e-238	5.02638e-41	0.00268615	7.21789e-34	3.46802e-08	9.37556e-10	1.71884e-23	1.86746e-19	0.000354767	1.26397e-12	1.14989e-47	1.97101e-22	4.51003e-15	0.000161551	6.81539e-23	TRUE	1.64083
CAPZA1	829	capping actin protein of muscle Z-line subunit alpha 1	230	269	187	100	110	111	100	80	165	219	110	108	76	137	TRUE	17.9016	5.46371	3.04177	3.20009	3.42144	7.48858	5.21538	8.85833	0.766955	7.08221	7.0057	7.26976	7.81594	-1.43107	1.67858	2.41579e-66	1.24734e-07	0.00276863	0.00185176	0.000769149	2.00493e-11	8.80238e-07	3.90396e-14	0.445424	4.03029e-11	3.11071e-11	6.43412e-11	4.21709e-12	0.157353	0.095548	TRUE	0.738717
CAPZA2	830	capping actin protein of muscle Z-line subunit alpha 2	230	269	187	100	110	111	100	80	165	219	110	108	76	137	TRUE	8.67084	5.12254	3.0322	4.65332	0.901402	0.45628	2.75915	3.73354	0.358339	2.11848	2.45306	4.12347	4.62137	-1.78174	0.064207	9.03688e-18	6.53815e-07	1.54923e-30	1.02405e-05	0.368566	0.649105	0.00679897	0.000318525	0.721058	0.0356503	0.0149609	7.43706e-05	1.07871e-05	0.0796106	0.9489	TRUE	0.51793
CAST	831	calpastatin	230	269	187	100	110	111	100	80	165	219	110	108	41	137	TRUE	36.7828	9.3331	13.839	12.8004	7.19862	14.1927	17.8615	14.8882	2.51088	8.65602	15.7131	14.5609	14.6193	0.515321	9.98694	3.07192e-223	1.10058e-17	1.67305e-18	1.23032e-22	1.54458e-11	1.94817e-26	3.70682e-34	8.54256e-27	0.0141113	4.50517e-15	1.47059e-37	4.84611e-27	3.64712e-27	0.609764	6.31938e-18	TRUE	3.59247
CAPZB	832	capping actin protein of muscle Z-line subunit beta	230	269	187	100	110	111	100	30	165	219	110	108	48	137	TRUE	23.0152	5.47782	9.76789	4.59195	7.00328	8.76492	8.34293	11.3916	1.98463	9.07014	4.51673	9.52064	5.14702	0.685686	6.37845	4.28068e-103	1.16286e-07	1.28235e-21	1.30551e-05	4.67135e-11	2.94733e-14	2.46913e-13	1.37434e-19	0.0507026	3.67244e-16	1.03528e-05	6.73222e-16	1.22508e-06	0.497185	2.64038e-09	TRUE	1.80062
CARS	833	cysteinyl-tRNA synthetase	230	269	187	100	110	111	100	75	165	219	110	108	76	137	TRUE	30.6001	12.0075	10.8458	8.83593	6.79293	10.1838	14.8218	9.02368	3.06277	14.0647	9.59758	12.0419	11.4765	1.56962	6.13752	2.08008e-167	6.34891e-26	1.13977e-38	4.05105e-14	1.51006e-10	1.77842e-17	6.96477e-28	1.71918e-14	0.0030091	6.27991e-30	2.21136e-18	1.45319e-21	2.65398e-20	0.121513	8.73788e-09	TRUE	4.10005
CASP1	834	caspase 1	230	269	187	100	110	111	100	26	165	219	110	108	71	137	TRUE	47.6337	14.8033	16.5689	15.5503	15.7148	16.0698	19.478	16.6557	6.87634	14.9057	15.6759	18.8501	21.5515	1.71192	9.06623	0	5.96707e-35	1.38695e-06	3.28688e-28	1.01491e-35	2.0898e-30	2.73985e-37	3.32636e-30	1.35303e-09	2.98081e-32	1.93361e-37	1.2373e-35	1.55969e-40	0.0921632	1.26432e-15	TRUE	2.94375
CASP2	835	caspase 2	230	265	177	100	110	111	100	80	100	105	110	108	0	137	TRUE	21.7948	12.1389	4.98821	8.90062	3.46684	4.478	11.662	8.26829	2.46016	1.61149	12.6764	9.69153	7.82364	#DIV/0!	1.63078	1.04677e-92	2.42118e-26	4.48014e-15	2.93545e-14	0.000665186	1.87756e-05	6.86945e-21	7.19763e-13	0.0162219	0.110289	1.11579e-22	2.77358e-16	4.05665e-12	#DIV/0!	0.105267	TRUE	7.90484
CASP3	836	caspase 3	230	269	187	100	110	111	100	80	165	219	110	108	75	137	TRUE	28.996	15.296	8.53655	7.91847	2.1064	5.97596	12.6441	10.937	3.81772	11.5317	14.9918	10.3731	6.97146	2.797	3.94341	2.55696e-153	1.4957e-36	8.92502e-18	3.78499e-12	0.0365407	2.98935e-08	4.18678e-23	1.28886e-18	0.000268535	7.09642e-23	2.95887e-35	8.04528e-18	2.78031e-10	0.00686093	0.000128458	TRUE	2.45822
CASP4	837	caspase 4	230	269	187	100	110	111	100	23	165	140	110	108	33	137	TRUE	29.2727	8.40023	9.51149	10.8429	4.36401	10.6512	11.0661	18.6806	5.3715	14.0332	1.378	17.6453	19.3473	0.415106	6.68809	2.96498e-153	5.31963e-15	1.22574e-29	1.81041e-18	2.13671e-05	1.53474e-18	1.55989e-19	6.71291e-34	7.83737e-07	7.68354e-30	0.170467	2.54022e-33	1.45055e-36	0.68147	5.48823e-10	TRUE	2.6569
CASP6	839	caspase 6	230	269	187	100	110	111	100	76	165	199	110	108	76	137	TRUE	35.4957	16.6625	13.5397	16.5276	5.10544	8.3177	17.2338	9.31059	3.2054	14.8519	9.63987	12.6338	10.4236	2.49011	8.18135	1.7194e-211	5.60551e-41	1.06781e-25	4.28328e-30	8.26997e-07	2.96761e-13	6.66217e-33	4.13363e-15	0.00195537	4.19266e-32	3.13147e-18	7.11658e-23	6.18977e-18	0.0154204	1.84242e-13	TRUE	3.40171
CASP7	840	caspase 7	230	269	187	100	110	111	100	80	165	186	110	108	76	137	TRUE	38.2465	17.9858	12.2242	9.22509	6.64593	8.08444	12.7138	16.7329	2.30404	12.5282	13.9866	11.7348	12.3014	5.45994	9.55977	9.38491e-237	3.17851e-45	8.25071e-17	5.8184e-15	3.38781e-10	9.80931e-13	2.92358e-23	2.38195e-30	0.0238827	1.19045e-25	1.16394e-30	7.02314e-21	3.85902e-22	8.5874e-07	7.46719e-17	TRUE	5.21436
CASP8	841	caspase 8	230	262	187	100	110	111	100	80	165	126	110	108	74	137	TRUE	30.2094	11.3504	9.19712	5.62015	4.18168	12.8409	10.7237	14.0149	3.28653	10.1155	10.6873	11.3703	10.474	0.293613	8.10678	1.73372e-162	7.61516e-24	3.25432e-07	1.79424e-07	4.49235e-05	1.78988e-23	9.43767e-19	4.76184e-25	0.00152176	5.66866e-19	2.94291e-19	4.59074e-20	4.76453e-18	0.770034	2.78484e-13	TRUE	1.62375
CASP9	842	caspase 9	230	191	150	100	110	111	100	80	165	87	110	108	39	131	TRUE	16.4507	8.29673	5.3549	6.59785	0.0402229	5.5594	7.56976	4.8526	0.685295	7.08984	0.78156	6.51859	3.66231	2.34156	4.32907	2.00072e-56	1.03617e-14	6.73568e-21	2.13899e-09	0.967971	1.97461e-07	1.2805e-11	4.65301e-06	0.495189	3.86408e-11	0.436671	2.46255e-09	0.000391879	0.0253907	2.97837e-05	TRUE	3.87367
CASP10	843	caspase 10	230	261	187	100	110	111	100	80	165	79	110	108	0	137	TRUE	31.6637	14.5584	10.6511	20.3034	9.39988	14.4959	16.1253	6.56835	4.70903	7.68306	0.736081	18.0449	20.4628	#DIV/0!	6.98588	4.30384e-173	3.72815e-34	0.237159	6.91955e-37	2.34148e-17	4.32901e-27	1.23527e-30	2.53272e-09	1.06328e-05	1.36991e-12	0.463918	4.25751e-34	1.32153e-38	#DIV/0!	1.17314e-10	TRUE	3.26905
CASQ1	844	calsequestrin 1	26	90	0	0	0	0	0	0	0	0	20	108	61	0	FALSE	4.58086	-0.593211	-1.19041	#DIV/0!	#DIV/0!	#DIV/0!	#DIV/0!	#DIV/0!	#DIV/0!	#DIV/0!	#DIV/0!	-0.14428	12.8826	1.19038	#DIV/0!	6.85779e-06	0.558829	0.694406	#DIV/0!	#DIV/0!	#DIV/0!	#DIV/0!	#DIV/0!	#DIV/0!	#DIV/0!	#DIV/0!	0.886882	2.01977e-23	0.239303	#DIV/0!	FALSE	0.585754
CASQ2	845	calsequestrin 2	9	39	61	0	0	28	0	80	0	0	25	108	33	0	TRUE	5.13033	-2.94936	0.39614	#DIV/0!	3.69286	#DIV/0!	2.2833	#DIV/0!	1.65655	#DIV/0!	#DIV/0!	0.746121	12.9525	0.105349	#DIV/0!	4.65524e-07	0.0214265	#DIV/0!	#DIV/0!	0.000492275	#DIV/0!	0.0308285	#DIV/0!	0.106303	#DIV/0!	#DIV/0!	0.463153	1.41928e-23	0.916878	#DIV/0!	TRUE	-0.888312
CASR	846	calcium sensing receptor	0	0	0	0	110	0	0	0	0	0	0	0	0	130	FALSE	4.08308	#DIV/0!	#DIV/0!	#DIV/0!	#DIV/0!	2.00366	#DIV/0!	#DIV/0!	#DIV/0!	#DIV/0!	#DIV/0!	#DIV/0!	#DIV/0!	#DIV/0!	3.58341	6.07235e-05	#DIV/0!	7.7623e-06	#DIV/0!	#DIV/0!	0.0476106	#DIV/0!	#DIV/0!	#DIV/0!	#DIV/0!	#DIV/0!	#DIV/0!	#DIV/0!	#DIV/0!	0.000480594	FALSE	#DIV/0!
CAT	847	catalase	230	269	187	100	110	111	100	40	165	219	110	108	76	137	TRUE	12.2341	3.96206	4.59891	5.9929	1.51166	1.37787	4.0095	2.67456	1.15906	15.6503	1.76585	3.09388	3.18226	1.30147	0.75551	3.71863e-33	0.000100153	2.88763e-05	3.43024e-08	0.132354	0.171092	0.000111705	0.0087825	0.249968	2.72012e-34	0.0788407	0.00252628	0.00191774	0.197835	0.451259	TRUE	2.4137
CAV1	857	caveolin 1	230	269	187	100	110	111	100	58	165	219	110	108	76	137	TRUE	25.4842	6.50044	4.28669	11.2827	4.50062	14.0646	8.14748	18.0593	3.80732	3.53163	12.7675	9.81663	16.7449	-0.0639341	6.48825	2.93527e-123	5.21404e-10	0.00924716	2.0453e-19	1.20623e-05	3.6887e-26	6.75519e-13	8.64439e-33	0.000278223	0.000537267	3.72306e-28	1.44857e-16	1.53119e-31	0.949225	1.51883e-09	TRUE	-0.484855
CAV2	858	caveolin 2	117	241	187	100	110	111	100	65	165	0	110	108	76	137	TRUE	15.023	2.52199	2.63216	8.6071	3.44723	7.5989	1.39709	8.83814	2.48638	6.70166	#DIV/0!	3.54991	7.74416	1.23099	3.89227	1.05051e-47	0.0130879	0.000282255	1.26383e-13	0.000703451	1.15194e-11	0.165225	4.3149e-14	0.0150418	3.19834e-10	#DIV/0!	0.000576059	6.051e-12	0.222901	0.000155388	TRUE	-1.36957
RUNX2	860	runt related transcription factor 2	230	84	61	100	0	111	64	80	0	0	110	108	0	137	TRUE	15.7477	5.95492	3.79862	9.80244	2.91775	#DIV/0!	3.24821	10.9476	0.272496	#DIV/0!	#DIV/0!	9.31941	5.86851	#DIV/0!	3.36622	2.04714e-50	1.00821e-08	6.5884e-12	3.24873e-16	0.00500904	#DIV/0!	0.00154411	4.98532e-16	0.786176	#DIV/0!	#DIV/0!	1.91036e-15	5.08348e-08	#DIV/0!	0.000992787	TRUE	0.328722
RUNX1	861	runt related transcription factor 1	230	261	117	94	88	111	91	80	90	0	110	108	0	137	TRUE	20.2394	8.32653	7.34436	7.54813	1.42216	8.99769	7.1769	8.84867	3.91692	1.13861	#DIV/0!	10.1978	6.73786	#DIV/0!	6.70061	2.7836e-80	8.55562e-15	#DIV/0!	3.10128e-11	0.157734	4.97479e-14	9.14743e-11	8.41139e-14	0.000206045	0.257955	#DIV/0!	1.99967e-17	8.6218e-10	#DIV/0!	5.14663e-10	TRUE	0.396875
RUNX1T1	862	RUNX1 translocation partner 1	0	0	0	0	57	84	0	0	0	0	90	0	0	0	FALSE	6.48695	#DIV/0!	#DIV/0!	#DIV/0!	#DIV/0!	0.203034	6.42507	#DIV/0!	#DIV/0!	#DIV/0!	#DIV/0!	4.64001	#DIV/0!	#DIV/0!	#DIV/0!	5.41934e-10	#DIV/0!	#DIV/0!	#DIV/0!	#DIV/0!	0.839858	8.14893e-09	#DIV/0!	#DIV/0!	#DIV/0!	#DIV/0!	1.23736e-05	#DIV/0!	#DIV/0!	#DIV/0!	FALSE	#DIV/0!
CBFA2T3	863	CBFA2/RUNX1 translocation partner 3	133	0	0	82	0	0	0	0	160	0	110	95	0	0	FALSE	8.42876	1.13345	#DIV/0!	5.15121	#DIV/0!	#DIV/0!	#DIV/0!	#DIV/0!	#DIV/0!	3.0553	#DIV/0!	6.03803	5.74062	#DIV/0!	#DIV/0!	2.84419e-16	0.259161	3.80043e-11	1.81988e-06	#DIV/0!	#DIV/0!	#DIV/0!	#DIV/0!	#DIV/0!	0.00263997	#DIV/0!	2.33912e-08	1.17512e-07	#DIV/0!	#DIV/0!	FALSE	0.834111
RUNX3	864	runt related transcription factor 3	230	212	90	100	102	111	0	78	115	0	110	108	0	137	TRUE	18.357	8.13019	7.12277	5.45334	3.33153	8.51419	11.2246	#DIV/0!	0.770663	3.07865	#DIV/0!	5.41003	7.72186	#DIV/0!	3.98864	3.08684e-67	3.00294e-14	9.80589e-11	3.70377e-07	0.00127444	1.75803e-13	6.7878e-20	#DIV/0!	0.443464	0.00261031	#DIV/0!	3.93489e-07	6.76801e-12	#DIV/0!	0.0001084	TRUE	1.41625
CBFB	865	core-binding factor subunit beta	230	269	187	100	110	111	100	80	165	219	110	108	71	137	TRUE	22.3599	10.7984	6.85516	5.71586	4.11975	7.0024	7.42975	6.77796	1.46179	10.5878	9.79846	7.43947	6.92766	0.133581	4.29616	1.85391e-98	4.02951e-22	0.228313	1.17851e-07	5.7515e-05	2.23847e-10	2.58981e-11	9.51605e-10	0.147815	2.88968e-20	5.62316e-19	2.77502e-11	3.44111e-10	0.894196	3.30059e-05	TRUE	8.48951
SERPINA6	866	serpin family A member 6	230	269	187	100	110	111	100	80	165	219	110	108	76	137	TRUE	3.69902	3.75655	1.20864	0.115579	-1.88655	-0.153205	0.75799	2.75646	-0.106839	7.02249	1.02559	1.11765	0.827249	-0.846917	-2.60024	0.000222594	0.000220159	0.0667313	0.908223	0.0608137	0.878522	0.450093	0.0069812	0.915191	5.59972e-11	0.306238	0.266243	0.409954	0.400247	0.0103531	TRUE	0.408044
CBL	867	Cbl proto-oncogene	230	262	187	100	110	111	100	80	165	219	110	108	72	137	TRUE	18.7066	5.89555	1.84441	6.68209	3.2228	4.18014	9.15223	7.0775	1.31697	6.90752	11.4002	7.25355	7.58133	-0.0289474	3.93037	8.96091e-72	1.37722e-08	1.82972e-06	1.44237e-09	0.00150435	5.93822e-05	3.6659e-15	2.31065e-10	0.191703	1.05058e-10	7.41971e-24	6.97017e-11	1.36829e-11	0.977003	0.000134867	TRUE	4.69063
CBLB	868	Cbl proto-oncogene B	230	263	166	100	110	111	100	80	165	0	110	108	0	137	TRUE	16.7114	7.73556	4.929	10.5062	2.08529	2.82873	10.1757	2.97717	0.0448552	3.62771	#DIV/0!	14.9282	7.35756	#DIV/0!	2.69273	6.9755e-58	3.57219e-13	8.81842e-36	9.67317e-18	0.0386205	0.00557218	1.6904e-17	0.00367377	0.964337	0.000382162	#DIV/0!	8.14827e-28	4.16718e-11	#DIV/0!	0.00798534	TRUE	2.84329
SERPINH1	871	serpin family H member 1	230	269	187	100	110	111	100	80	165	219	110	108	76	137	TRUE	42.6821	17.0219	15.5929	8.33032	6.55672	16.1847	14.2653	16.5535	3.92217	17.7469	16.2112	14.0457	15.3676	0.980177	12.2418	1.38532e-279	3.89456e-42	1.52298e-20	4.98066e-13	5.50524e-10	1.21066e-30	1.10629e-26	5.18194e-30	0.000187537	6.42365e-40	3.81246e-39	6.06562e-26	9.85933e-29	0.330748	1.20853e-23	TRUE	2.06814
CBR1	873	carbonyl reductase 1	230	269	187	100	110	111	100	80	165	219	110	108	76	137	TRUE	38.4809	17.0504	10.4772	12.6632	3.21369	13.103	19.7508	14.3512	0.896491	20.1929	16.3032	33.9339	21.2527	1.01226	7.85809	6.05303e-240	3.15415e-42	4.57863e-24	2.38548e-22	0.0015502	4.70046e-24	8.38247e-38	1.00129e-25	0.372749	3.23575e-46	1.94515e-39	9.42084e-59	5.19921e-40	0.315285	1.09465e-12	TRUE	2.85603
CBR3	874	carbonyl reductase 3	230	269	187	100	110	111	100	52	165	219	110	108	76	137	TRUE	35.2286	16.6146	11.6758	10.675	6.83396	11.8326	15.4353	6.4051	3.93979	10.57	10.0964	21.9396	15.5539	3.96484	6.45653	6.19864e-209	8.0031e-41	1.24474e-16	4.1728e-18	1.203e-10	3.22729e-21	3.44492e-29	5.3889e-09	0.000176416	3.23541e-20	7.24439e-20	3.31426e-41	4.05466e-29	0.000190239	1.78274e-09	TRUE	3.11916
CBS	875	cystathionine-beta-synthase	230	268	90	88	33	111	100	0	165	219	110	75	50	137	TRUE	20.6992	9.74041	9.10786	3.79293	0.398662	3.10239	7.55723	3.786	#DIV/0!	12.2825	8.55003	3.98915	5.26091	#DIV/0!	2.93655	3.9312e-84	6.79601e-19	0.817124	0.000276058	0.691131	0.00407269	1.364e-11	0.000265292	#DIV/0!	5.76607e-25	2.30706e-15	0.000122267	1.37831e-06	#DIV/0!	0.00390303	TRUE	1.63795
KYAT1	883	kynurenine aminotransferase 1	228	83	0	100	110	111	100	79	165	219	110	108	72	137	TRUE	13.4158	5.41686	0.232028	5.03772	#DIV/0!	14.5291	2.30103	6.32028	2.58719	7.1335	#DIV/0!	2.69363	1.21656	1.59052	3.81475	1.15806e-38	1.58563e-07	0.0161423	2.15036e-06	#DIV/0!	3.67489e-27	0.0232922	7.95602e-09	0.0116117	3.03526e-11	#DIV/0!	0.00821839	0.226475	0.116974	0.000206666	TRUE	1.29257
KRIT1	889	KRIT1, ankyrin repeat containing	224	237	0	100	110	111	100	58	165	0	110	108	0	137	TRUE	9.49304	2.96369	2.43022	3.52262	#DIV/0!	4.19668	4.74748	1.91925	0.296805	4.32291	#DIV/0!	3.80774	4.13642	#DIV/0!	-0.883456	9.46705e-21	0.00338068	0.00157089	0.000650718	#DIV/0!	5.57762e-05	6.30109e-06	0.0578921	0.767576	2.67189e-05	#DIV/0!	0.00023527	7.08511e-05	#DIV/0!	0.378561	TRUE	2.16431
CCNA2	890	cyclin A2	204	127	145	100	24	100	100	15	60	0	105	108	0	43	TRUE	22.0158	8.82145	3.26287	16.2156	2.42957	1.23787	15.1225	8.00688	0.0249341	4.98054	#DIV/0!	11.7583	8.88789	#DIV/0!	3.40728	4.81051e-89	6.20728e-16	9.57939e-26	1.68965e-29	0.0163744	0.228812	2.2821e-27	2.59481e-12	0.981302	6.02838e-06	#DIV/0!	1.25969e-20	1.77657e-14	#DIV/0!	0.00148187	TRUE	2.50782
CCNB1	891	cyclin B1	224	253	157	100	29	93	100	38	125	0	110	108	0	68	TRUE	26.2781	11.4296	12.3395	13.3815	4.47964	-1.51135	11.6257	11.3217	3.05964	4.661	#DIV/0!	14.8148	10.746	#DIV/0!	5.63825	9.23463e-123	5.72229e-24	0.9883	7.60897e-24	1.46127e-05	0.142317	1.09818e-19	1.93733e-19	0.00463638	8.05003e-06	#DIV/0!	1.41068e-27	1.16111e-18	#DIV/0!	3.86703e-07	TRUE	-0.0851615
CCNC	892	cyclin C	214	33	0	100	49	92	46	79	95	0	100	91	0	0	TRUE	2.16704	0.430696	-0.0148492	1.59865	#DIV/0!	1.43418	0.259688	-0.195263	0.496696	0.768376	#DIV/0!	1.69094	1.96069	#DIV/0!	#DIV/0!	0.0305002	0.66714	#DIV/0!	0.113119	#DIV/0!	0.158141	0.795698	0.846107	0.626603	0.444211	#DIV/0!	0.0940922	0.0530428	#DIV/0!	#DIV/0!	TRUE	0.340475
CCND2	894	cyclin D2	15	0	0	70	0	0	100	0	0	116	65	74	0	52	TRUE	7.22479	-0.268514	#DIV/0!	1.20583	#DIV/0!	#DIV/0!	#DIV/0!	6.59594	#DIV/0!	#DIV/0!	3.87806	2.99949	2.75047	#DIV/0!	0.247443	1.94373e-12	0.792517	#DIV/0!	0.232062	#DIV/0!	#DIV/0!	#DIV/0!	2.22782e-09	#DIV/0!	#DIV/0!	0.000177291	0.00386947	0.00752104	#DIV/0!	0.805579	TRUE	2.04017
CCND3	896	cyclin D3	75	0	0	0	0	91	0	0	0	0	65	0	0	0	FALSE	4.75163	1.76801	#DIV/0!	#DIV/0!	#DIV/0!	#DIV/0!	2.64134	#DIV/0!	#DIV/0!	#DIV/0!	#DIV/0!	4.05035	#DIV/0!	#DIV/0!	#DIV/0!	3.58006e-06	0.0812965	6.89897e-07	#DIV/0!	#DIV/0!	#DIV/0!	0.00975375	#DIV/0!	#DIV/0!	#DIV/0!	#DIV/0!	0.00014467	#DIV/0!	#DIV/0!	#DIV/0!	FALSE	0.814839
CCNE1	898	cyclin E1	48	189	0	99	0	0	0	0	0	0	50	0	0	0	FALSE	9.18449	0.645765	5.18755	12.3228	#DIV/0!	#DIV/0!	#DIV/0!	#DIV/0!	#DIV/0!	#DIV/0!	#DIV/0!	2.51825	#DIV/0!	#DIV/0!	#DIV/0!	3.97213e-18	0.52164	7.263e-05	1.4696e-21	#DIV/0!	#DIV/0!	#DIV/0!	#DIV/0!	#DIV/0!	#DIV/0!	#DIV/0!	0.015258	#DIV/0!	#DIV/0!	#DIV/0!	FALSE	1.87323
CCNH	902	cyclin H	230	248	160	100	110	111	100	32	165	0	110	108	0	132	TRUE	1.1037	1.36877	4.06332	0.576347	0.0259322	1.61422	-1.462	-0.309501	1.0484	0.347188	#DIV/0!	-2.06683	-1.47829	#DIV/0!	-0.272609	0.269896	0.172456	4.68004e-06	0.565702	0.979345	0.109397	0.146619	0.757604	0.297735	0.728898	#DIV/0!	0.0411863	0.142294	#DIV/0!	0.785586	TRUE	3.34628
CCNT1	904	cyclin T1	230	252	95	100	110	111	100	79	165	116	110	108	0	137	TRUE	17.7874	3.32987	4.72378	7.84682	3.16518	4.87866	9.7415	3.27882	0.988244	4.99289	2.72204	12.8271	7.12871	#DIV/0!	5.38576	8.11071e-65	0.00101731	0.000808671	5.37606e-12	0.00210181	3.70433e-06	1.66265e-16	0.00144801	0.327791	1.51652e-06	0.00752598	2.67337e-23	1.28846e-10	#DIV/0!	3.11098e-07	TRUE	3.61102
CCNT2	905	cyclin T2	230	155	0	100	110	111	100	77	165	0	110	108	0	137	TRUE	8.24601	1.99852	3.4371	1.80117	#DIV/0!	2.16105	5.21762	3.31725	-1.14472	1.79612	#DIV/0!	3.87809	2.07273	#DIV/0!	2.30182	3.82183e-16	0.0468802	0.00050165	0.0747513	#DIV/0!	0.0329004	8.71798e-07	0.00128052	0.257108	0.0743276	#DIV/0!	0.000182958	0.0406226	#DIV/0!	0.0228762	TRUE	2.4624
CCT6A	908	chaperonin containing TCP1 subunit 6A	230	269	187	100	110	111	100	80	165	219	110	108	76	137	TRUE	15.3159	6.17757	3.54117	3.40037	2.35345	2.00833	5.89197	13.5325	5.65274	3.40969	6.82705	4.37024	3.9528	0.715182	0.415707	5.17854e-50	3.0725e-09	#DIV/0!	0.000974897	0.0196675	0.0471037	4.31546e-08	4.56065e-24	2.48309e-07	0.000819787	8.72076e-11	2.90475e-05	0.000139622	0.477139	0.678284	TRUE	1.32798
CD1A	909	CD1a molecule	45	0	0	0	0	111	0	0	0	0	89	91	0	43	FALSE	18.1434	3.58967	#DIV/0!	#DIV/0!	#DIV/0!	#DIV/0!	18.6424	#DIV/0!	#DIV/0!	#DIV/0!	#DIV/0!	7.82862	11.1262	#DIV/0!	3.84991	3.46408e-53	0.000876236	3.53675e-16	#DIV/0!	#DIV/0!	#DIV/0!	1.09237e-35	#DIV/0!	#DIV/0!	#DIV/0!	#DIV/0!	1.25092e-11	1.56379e-18	#DIV/0!	0.000406321	FALSE	1.12482
CD2	914	CD2 molecule	215	143	75	98	110	111	36	53	160	0	110	108	0	137	TRUE	28.5748	7.32974	9.48648	2.18293	6.7011	13.757	13.2527	2.42283	2.7651	14.0159	#DIV/0!	15.796	15.1924	#DIV/0!	12.7621	3.01106e-140	5.09063e-12	4.76889e-05	0.031479	3.71399e-09	1.72166e-25	1.84443e-24	0.0208766	0.00713846	1.61205e-29	#DIV/0!	1.28633e-29	2.28269e-28	#DIV/0!	5.82081e-25	TRUE	0.725699
CD3D	915	CD3d molecule	65	51	0	0	47	85	0	80	85	0	110	97	0	49	TRUE	15.0066	3.57105	4.47943	#DIV/0!	#DIV/0!	6.02094	8.83433	#DIV/0!	1.90687	4.75536	#DIV/0!	11.7157	5.81214	#DIV/0!	4.33798	4.96861e-44	0.000694012	3.00335e-05	#DIV/0!	#DIV/0!	2.90665e-07	1.40123e-13	#DIV/0!	0.060528	8.24271e-06	#DIV/0!	7.74601e-21	8.21552e-08	#DIV/0!	7.56365e-05	TRUE	-0.237038
CD3E	916	CD3e molecule	147	79	118	69	57	111	0	39	145	0	110	76	0	108	TRUE	24.8914	8.28988	4.46436	7.59002	3.68008	7.77	15.314	#DIV/0!	2.25124	12.0168	#DIV/0!	15.6818	6.95783	#DIV/0!	8.81989	1.00828e-107	7.51747e-14	1.05182e-05	1.31961e-10	0.000358876	2.06937e-10	6.22023e-29	#DIV/0!	0.02726	1.96977e-23	#DIV/0!	2.20907e-29	1.17792e-09	#DIV/0!	2.52191e-14	TRUE	0.960125
CD3G	917	CD3g molecule	121	77	0	53	51	87	0	74	95	0	95	81	0	119	TRUE	25.8403	10.7784	4.80356	3.35796	#DIV/0!	7.92127	10.2769	#DIV/0!	1.87805	10.5311	#DIV/0!	9.63019	14.5377	#DIV/0!	12.497	1.27456e-108	2.83036e-19	6.84628e-08	0.00149121	#DIV/0!	2.52114e-10	1.42531e-16	#DIV/0!	0.0660973	1.55313e-17	#DIV/0!	1.51453e-15	4.8965e-24	#DIV/0!	2.77204e-23	TRUE	3.46988
CD247	919	CD247 molecule	119	77	0	51	68	107	0	15	95	0	105	66	0	58	TRUE	22.9048	5.79772	6.01376	3.97651	#DIV/0!	9.58981	11.1577	#DIV/0!	0.788875	7.04819	#DIV/0!	13.5712	11.5223	#DIV/0!	5.94974	1.61409e-88	5.90678e-08	2.54358e-11	0.000230016	#DIV/0!	3.9446e-14	1.55469e-19	#DIV/0!	0.435211	3.12219e-10	#DIV/0!	1.68388e-24	2.95842e-17	#DIV/0!	1.83476e-07	TRUE	0.125966
CD4	920	CD4 molecule	218	204	77	100	110	111	100	78	165	30	110	108	0	122	TRUE	28.3324	11.5803	7.22692	7.48778	4.30798	12.4728	6.92729	16.175	2.38452	7.51045	0.31899	14.6254	12.8472	#DIV/0!	7.63205	3.54736e-141	2.6445e-24	0.000888482	3.08859e-11	4.99463e-05	1.18178e-22	3.13503e-10	2.7062e-29	0.0197758	3.66634e-12	0.752101	3.54032e-27	2.41525e-23	#DIV/0!	6.11829e-12	TRUE	0.711645
CD5	921	CD5 molecule	158	81	151	81	56	111	0	80	150	0	110	108	44	117	TRUE	21.022	9.09382	3.45838	3.99241	3.50252	3.82093	13.4935	#DIV/0!	2.53725	8.00695	#DIV/0!	12.8451	13.625	0.314572	7.66595	4.85458e-84	5.14793e-16	0.340397	0.000145525	0.00061191	0.000345596	5.41148e-25	#DIV/0!	0.0134714	3.18482e-13	#DIV/0!	2.44067e-23	4.88003e-25	0.754902	6.18173e-12	TRUE	-0.0641948
CD5L	922	CD5 molecule like	230	264	187	100	110	111	100	80	165	219	110	108	68	137	TRUE	0.928328	-0.0864419	0.95582	-1.31982	0.558771	-3.16201	-0.172215	2.33235	-1.76567	2.66761	1.18092	2.21728	-0.876195	0.79493	0.556407	0.353356	0.931193	#DIV/0!	0.189971	0.577005	0.00203425	0.863588	0.0217496	0.0813648	0.00841038	0.238938	0.0287389	0.382906	0.429895	0.578854	TRUE	-1.0904
CD6	923	CD6 molecule	114	0	0	45	0	103	0	80	90	0	110	53	0	67	TRUE	14.9047	5.32254	#DIV/0!	2.39775	#DIV/0!	#DIV/0!	9.17811	#DIV/0!	-0.601826	6.9449	#DIV/0!	12.3656	4.53469	#DIV/0!	5.73214	1.75248e-43	5.45675e-07	#DIV/0!	0.0209096	#DIV/0!	#DIV/0!	5.79157e-15	#DIV/0!	0.549676	6.23077e-10	#DIV/0!	2.78228e-22	3.52222e-05	#DIV/0!	2.78078e-07	TRUE	0.560953
CD7	924	CD7 molecule	15	0	0	71	29	85	0	80	35	0	90	81	0	0	TRUE	9.95557	3.00296	#DIV/0!	3.09545	#DIV/0!	1.19048	8.99673	#DIV/0!	3.8893	1.13273	#DIV/0!	6.76378	7.61541	#DIV/0!	#DIV/0!	2.31109e-21	0.0101807	1.09256e-16	0.00283888	#DIV/0!	0.244222	6.62897e-14	#DIV/0!	0.000444218	0.265491	#DIV/0!	1.48142e-09	4.87401e-11	#DIV/0!	#DIV/0!	TRUE	0.153003
CD8A	925	CD8a molecule	177	78	139	95	91	106	36	80	165	0	110	108	0	137	TRUE	35.6335	10.5052	10.7043	8.87065	7.67647	16.7768	16.3099	6.49137	4.71083	19.8056	#DIV/0!	19.9216	12.8548	#DIV/0!	11.7483	5.32895e-195	2.95202e-20	#DIV/0!	5.0083e-14	3.03836e-12	2.64841e-29	1.9993e-30	1.99585e-07	1.21321e-05	3.06411e-45	#DIV/0!	1.26684e-37	2.32471e-23	#DIV/0!	2.16315e-22	TRUE	-0.13319
CD8B	926	CD8b molecule	43	0	0	18	36	0	0	0	0	0	49	0	0	0	FALSE	4.85328	0.034223	#DIV/0!	4.2353	#DIV/0!	3.31915	#DIV/0!	#DIV/0!	#DIV/0!	#DIV/0!	#DIV/0!	3.60251	#DIV/0!	#DIV/0!	#DIV/0!	3.13999e-06	0.972865	1.6439e-19	0.000630246	#DIV/0!	0.0021617	#DIV/0!	#DIV/0!	#DIV/0!	#DIV/0!	#DIV/0!	0.000770438	#DIV/0!	#DIV/0!	#DIV/0!	FALSE	1.34661
CD9	928	CD9 molecule	230	269	187	100	110	111	100	80	165	219	110	108	76	137	TRUE	29.7656	7.80327	10.1199	6.59483	5.57155	11.7	9.42359	3.78164	4.51382	15.4282	12.1109	15.2905	19.2166	1.96712	6.64744	4.3446e-160	2.34664e-13	2.63842e-22	2.16935e-09	8.97019e-08	6.42438e-21	8.83844e-16	0.000269378	2.22261e-05	1.09927e-33	4.42987e-26	1.42549e-28	2.54018e-36	0.0535766	6.75874e-10	TRUE	1.83946
CD14	929	CD14 molecule	230	269	187	100	110	111	100	80	165	219	110	108	76	137	TRUE	32.9964	7.07839	11.0798	11.7382	8.28203	12.5821	15.4126	16.0783	2.85992	11.26	14.14	12.9733	12.6491	1.92285	6.34528	4.3501e-189	1.89315e-11	0.00147715	2.16559e-20	2.55317e-14	6.73979e-23	3.84723e-29	4.13943e-29	0.00543462	4.02829e-22	1.5676e-32	1.27813e-23	6.58398e-23	0.059022	3.1176e-09	TRUE	0.118841
CD19	930	CD19 molecule	0	7	0	0	0	0	0	77	0	0	75	0	0	0	FALSE	6.08217	#DIV/0!	11.3239	#DIV/0!	#DIV/0!	#DIV/0!	#DIV/0!	#DIV/0!	1.07107	#DIV/0!	#DIV/0!	9.97067	#DIV/0!	#DIV/0!	#DIV/0!	9.09469e-09	#DIV/0!	0.068343	#DIV/0!	#DIV/0!	#DIV/0!	#DIV/0!	#DIV/0!	0.289082	#DIV/0!	#DIV/0!	3.88025e-15	#DIV/0!	#DIV/0!	#DIV/0!	FALSE	#DIV/0!
MS4A1	931	membrane spanning 4-domains A1	83	37	0	0	0	89	0	78	75	0	105	58	15	47	TRUE	18.7487	8.23449	1.88441	#DIV/0!	#DIV/0!	#DIV/0!	11.5081	#DIV/0!	0.968326	7.59493	#DIV/0!	11.7482	8.66677	2.92194	7.48032	1.3285e-61	3.0426e-12	0.116632	#DIV/0!	#DIV/0!	#DIV/0!	3.62703e-19	#DIV/0!	0.336313	8.10251e-11	#DIV/0!	1.32517e-20	6.26105e-12	0.0138892	1.98747e-09	TRUE	-1.14057
CD22	933	CD22 molecule	0	22	0	0	0	0	0	25	0	0	60	0	0	20	FALSE	6.30173	#DIV/0!	1.64831	#DIV/0!	#DIV/0!	#DIV/0!	#DIV/0!	#DIV/0!	1.69306	#DIV/0!	#DIV/0!	7.50289	#DIV/0!	#DIV/0!	4.99142	4.86752e-09	#DIV/0!	#DIV/0!	#DIV/0!	#DIV/0!	#DIV/0!	#DIV/0!	#DIV/0!	0.100806	#DIV/0!	#DIV/0!	4.61761e-10	#DIV/0!	#DIV/0!	9.4581e-05	FALSE	#DIV/0!
CD28	940	CD28 molecule	0	0	0	0	23	27	0	0	0	0	0	26	0	0	FALSE	4.67566	#DIV/0!	#DIV/0!	#DIV/0!	#DIV/0!	3.14658	2.46554	#DIV/0!	#DIV/0!	#DIV/0!	#DIV/0!	#DIV/0!	2.43997	#DIV/0!	#DIV/0!	1.28806e-05	#DIV/0!	0.0067664	#DIV/0!	#DIV/0!	0.00487026	0.0208946	#DIV/0!	#DIV/0!	#DIV/0!	#DIV/0!	#DIV/0!	0.0224493	#DIV/0!	#DIV/0!	FALSE	#DIV/0!
CD86	942	CD86 molecule	0	39	0	0	0	107	0	0	40	0	105	0	0	0	FALSE	10.1691	#DIV/0!	2.87869	#DIV/0!	#DIV/0!	#DIV/0!	6.07151	#DIV/0!	#DIV/0!	2.51758	#DIV/0!	8.43409	#DIV/0!	#DIV/0!	#DIV/0!	6.29051e-21	#DIV/0!	#DIV/0!	#DIV/0!	#DIV/0!	#DIV/0!	2.04797e-08	#DIV/0!	#DIV/0!	0.0161519	#DIV/0!	2.46482e-13	#DIV/0!	#DIV/0!	#DIV/0!	FALSE	#DIV/0!
CD33	945	CD33 molecule	81	0	0	51	65	107	100	41	165	0	110	37	0	105	TRUE	13.6581	3.01924	#DIV/0!	2.48239	#DIV/0!	5.90432	2.69043	9.07101	1.06228	9.38303	#DIV/0!	4.4787	2.81413	#DIV/0!	2.66627	1.44954e-38	0.00342358	0.00707136	0.016525	#DIV/0!	1.54296e-07	0.00830379	1.35917e-14	0.297185	5.39543e-17	#DIV/0!	1.90141e-05	0.00797277	#DIV/0!	0.00890747	TRUE	0.486927
CD34	947	CD34 molecule	224	249	187	100	110	111	100	27	165	0	110	108	54	137	TRUE	23.5757	7.58694	2.72521	14.0677	3.01342	11.9987	8.46119	14.4072	2.47476	9.39646	#DIV/0!	5.26689	7.82225	1.13938	10.3222	1.1786e-105	9.64984e-13	1.6601e-22	2.98147e-25	0.00295145	1.36477e-21	1.33995e-13	7.73635e-26	0.015561	4.96701e-17	#DIV/0!	7.32748e-07	4.08534e-12	0.260443	9.00596e-19	TRUE	-1.73047
CD36	948	CD36 molecule	230	265	187	100	110	111	100	54	165	143	110	108	0	137	TRUE	32.9037	13.1371	11.1648	8.29369	5.41507	16.6065	8.01812	8.01264	3.0823	15.7401	13.6863	8.28662	15.5264	#DIV/0!	10.1166	8.63327e-185	1.51077e-29	7.30249e-20	5.96913e-13	1.91835e-07	1.65641e-31	1.31129e-12	2.52263e-12	0.00283873	1.54885e-34	1.34407e-27	3.88047e-13	4.62119e-29	#DIV/0!	2.97664e-18	TRUE	0.0651251
SCARB1	949	scavenger receptor class B member 1	218	195	186	93	110	106	100	68	165	0	110	98	61	120	TRUE	26.5061	7.95407	10.6379	6.63961	5.47754	14.5421	9.70798	9.4959	3.01998	11.8759	#DIV/0!	9.91877	8.85637	2.02419	4.75473	4.422e-128	1.10353e-13	2.05658e-31	2.23386e-09	1.42714e-07	3.44597e-27	3.02461e-16	1.64495e-15	0.00400771	7.8296e-24	#DIV/0!	8.52203e-17	4.2514e-14	0.0484201	5.66635e-06	TRUE	0.288461
SCARB2	950	scavenger receptor class B member 2	230	269	187	100	110	111	100	35	165	219	110	108	76	137	TRUE	24.5275	9.2649	14.1314	5.0729	4.5133	3.8706	8.62997	6.7822	0.10177	6.26533	9.27812	9.90368	8.8157	1.15666	4.62771	2.82053e-115	1.7461e-17	9.66798e-07	1.858e-06	1.14314e-05	0.0001862	5.58573e-14	9.3285e-10	0.9192	3.18765e-09	1.90775e-17	9.21677e-17	2.57694e-14	0.25178	8.57519e-06	TRUE	3.47187
CD37	951	CD37 molecule	9	36	0	0	0	102	46	30	0	0	105	36	0	0	TRUE	12.6055	0.392661	6.04001	#DIV/0!	#DIV/0!	#DIV/0!	7.05992	4.96219	0.0263207	#DIV/0!	#DIV/0!	7.37906	6.08839	#DIV/0!	#DIV/0!	2.10689e-30	0.706253	1.02334e-31	#DIV/0!	#DIV/0!	#DIV/0!	2.23851e-10	1.09234e-05	0.979143	#DIV/0!	#DIV/0!	4.58998e-11	6.61458e-07	#DIV/0!	#DIV/0!	TRUE	0.666829
CD38	952	CD38 molecule	229	269	187	100	110	111	100	78	165	219	110	108	74	131	TRUE	38.8515	12.1373	14.2325	13.9193	7.14895	14.8059	13.0373	16.1005	3.22342	18.7885	16.1801	11.526	6.13528	6.35356	14.9897	4.3704e-243	2.59223e-26	1.68566e-13	5.9798e-25	2.04965e-11	9.40084e-28	5.54787e-24	3.75474e-29	0.00185013	1.22496e-42	4.78721e-39	2.0565e-20	1.4919e-08	2.95238e-08	4.88876e-30	TRUE	1.21696
ENTPD1	953	ectonucleoside triphosphate diphosphohydrolase 1	224	269	187	100	110	111	100	80	165	219	110	108	76	137	TRUE	26.6328	6.33779	7.94644	5.26038	7.58037	9.09588	11.4986	7.84661	3.02782	8.76715	7.87612	15.7332	9.34544	4.87739	6.82163	5.63885e-133	1.33904e-09	5.62099e-10	8.45387e-07	1.69829e-12	5.27506e-15	1.61491e-20	5.67542e-12	0.00333795	2.30771e-15	1.65362e-13	1.73082e-29	1.66939e-15	7.63801e-06	2.75774e-10	TRUE	0.944355
ENTPD2	954	ectonucleoside triphosphate diphosphohydrolase 2	146	176	72	80	88	0	100	75	95	201	40	53	69	0	TRUE	16.6629	5.73477	6.69513	4.53079	3.35344	2.96863	#DIV/0!	10.813	0.819196	3.67184	10.219	1.77779	2.34879	3.17685	#DIV/0!	6.18278e-56	5.77804e-08	#DIV/0!	2.08595e-05	0.00129097	0.00387471	#DIV/0!	2.3776e-18	0.420736	0.000401843	6.10259e-20	0.0834421	0.0227477	0.00238642	#DIV/0!	TRUE	0.722651
ENTPD6	955	ectonucleoside triphosphate diphosphohydrolase 6 (putative)	151	0	127	69	0	28	91	26	165	0	0	22	60	0	TRUE	8.42037	2.05695	#DIV/0!	3.95431	7.13181	#DIV/0!	1.25429	3.20331	0.900401	3.40956	#DIV/0!	#DIV/0!	0.909343	1.42201	#DIV/0!	2.02464e-16	0.0415085	0.0311975	0.000187612	7.43789e-11	#DIV/0!	0.220895	0.00189222	0.373578	0.000820157	#DIV/0!	#DIV/0!	0.373998	0.161233	#DIV/0!	TRUE	-1.23446
ENTPD3	956	ectonucleoside triphosphate diphosphohydrolase 3	11	70	0	100	0	66	100	0	0	0	95	91	0	117	TRUE	19.5781	0.664716	2.21833	13.9583	#DIV/0!	#DIV/0!	6.63247	5.1204	#DIV/0!	#DIV/0!	#DIV/0!	11.9071	9.83912	#DIV/0!	7.18252	5.75634e-67	0.522897	0.000413635	4.9791e-25	#DIV/0!	#DIV/0!	8.17677e-09	1.54579e-06	#DIV/0!	#DIV/0!	#DIV/0!	2.47576e-20	6.88284e-16	#DIV/0!	7.29116e-11	TRUE	0.363505
ENTPD5	957	ectonucleoside triphosphate diphosphohydrolase 5	227	223	187	100	110	106	100	80	165	0	110	108	76	137	TRUE	32.886	16.4938	3.60795	9.87697	11.6895	11.8655	10.1003	8.28387	2.00559	16.8705	#DIV/0!	10.7538	4.80277	6.56175	14.884	1.26306e-182	2.87483e-40	5.51395e-28	2.23834e-16	6.57374e-24	2.72057e-21	4.01616e-17	6.66647e-13	0.0483679	1.37012e-37	#DIV/0!	1.11515e-18	5.1688e-06	1.15289e-08	2.93805e-30	TRUE	0.770351
CD40	958	CD40 molecule	204	245	153	100	105	111	100	76	165	0	110	108	0	137	TRUE	29.333	9.78281	13.2051	10.3867	5.69532	5.06701	12.9752	4.61448	2.54264	11.4687	#DIV/0!	17.1703	16.6898	#DIV/0!	9.34201	1.93303e-150	1.17416e-18	6.40756e-29	1.75516e-17	6.42244e-08	1.78413e-06	7.6288e-24	1.20645e-05	0.013008	1.06184e-22	#DIV/0!	2.18032e-32	1.97439e-31	#DIV/0!	2.6113e-16	TRUE	0.924657
CD44	960	CD44 molecule (Indian blood group)	230	269	187	100	110	111	100	53	165	219	110	108	76	137	TRUE	38.3061	7.74718	13.3003	8.39245	7.83872	18.8972	10.2223	12.5453	6.22553	17.4801	16.6749	14.3924	12.488	5.2658	9.33167	1.71423e-237	3.32413e-13	6.70018e-32	3.66273e-13	3.69366e-13	4.98399e-36	1.32252e-17	5.02477e-22	2.24523e-08	3.25752e-39	1.28586e-40	1.10381e-26	1.49222e-22	1.79537e-06	2.77082e-16	TRUE	2.58867
CD47	961	CD47 molecule	230	253	187	100	110	111	100	79	165	219	110	108	76	137	TRUE	23.5163	6.09276	14.5525	7.80957	6.91131	5.86346	11.5037	1.571	4.62894	9.21075	5.11447	14.7292	9.11141	0.867907	4.67714	2.04739e-107	4.84797e-09	2.77942e-24	6.45051e-12	7.82138e-11	5.00912e-08	1.57227e-20	0.11944	1.44159e-05	1.55478e-16	6.9529e-07	2.13728e-27	5.60415e-15	0.388739	6.97484e-06	TRUE	1.34114
CD48	962	CD48 molecule	125	215	183	100	94	111	100	80	160	0	110	108	0	137	TRUE	33.171	10.9852	12.1195	10.0491	3.66966	10.8415	14.3837	9.43786	1.02509	13.7231	#DIV/0!	20.6675	19.1819	#DIV/0!	12.0942	4.24332e-180	1.01025e-19	9.0112e-16	9.47001e-17	0.000320754	3.95391e-18	6.12366e-27	2.19536e-15	0.308491	1.01557e-28	#DIV/0!	5.67319e-39	2.9498e-36	#DIV/0!	2.86249e-23	TRUE	-1.09385
CD53	963	CD53 molecule	161	233	88	100	84	111	100	80	165	0	110	108	0	136	TRUE	18.5985	2.55744	8.93454	5.28005	2.33113	3.76509	3.96556	8.88129	2.11845	9.1707	#DIV/0!	10.5933	7.27799	#DIV/0!	5.32097	3.83764e-69	0.0115172	2.90254e-08	7.77675e-07	0.0221139	0.000311943	0.000131282	3.48392e-14	0.0373627	1.98688e-16	#DIV/0!	2.56414e-18	6.17781e-11	#DIV/0!	4.21858e-07	TRUE	-0.440919
CD58	965	CD58 molecule	210	173	76	100	105	111	100	70	165	199	110	108	0	113	TRUE	17.6354	4.36633	5.93289	5.08402	1.52547	5.90835	4.61206	3.82336	2.0459	7.96521	7.28631	5.51424	3.82402	#DIV/0!	6.73933	1.13439e-63	2.01682e-05	2.02901e-08	1.77393e-06	0.131464	4.50288e-08	1.09172e-05	0.000232674	0.0441368	2.68439e-13	7.6085e-12	2.48909e-07	0.000222032	#DIV/0!	7.41834e-10	TRUE	1.83127
CD59	966	CD59 molecule (CD59 blood group)	230	269	187	100	110	111	100	79	165	219	110	108	76	137	TRUE	21.5625	7.49856	5.85959	6.76423	2.12485	2.22851	10.3326	5.17413	1.05661	4.01552	14.7557	15.0965	10.8793	0.047528	5.54411	2.09451e-92	1.53029e-12	4.61205e-09	9.80718e-10	0.0349483	0.0279185	7.39929e-18	1.23466e-06	0.293951	9.03117e-05	1.683e-34	3.61937e-28	5.81871e-19	0.962243	1.49819e-07	TRUE	2.12952
CD63	967	CD63 molecule	230	269	187	100	110	111	100	80	165	209	110	108	76	137	TRUE	21.4859	4.99314	6.14597	4.30292	4.02143	5.28726	7.57959	12.3098	2.64976	13.4275	6.79669	6.27632	4.96507	0.23683	6.83766	8.73385e-92	1.20106e-06	0.000129706	3.9941e-05	8.46684e-05	6.53257e-07	1.21857e-11	1.5655e-21	0.00974825	3.70598e-28	1.14294e-10	7.72906e-09	2.64002e-06	0.813557	2.53816e-10	TRUE	0.941856
CD68	968	CD68 molecule	21	220	49	53	0	102	91	80	165	0	110	59	73	137	TRUE	9.23695	3.24086	3.92144	2.60027	0.0710703	#DIV/0!	2.26661	4.55396	3.85442	6.56699	#DIV/0!	1.93939	-0.980412	3.69702	4.05023	1.28964e-19	0.00430118	#DIV/0!	0.012156	0.94365	#DIV/0!	0.0255675	1.664e-05	0.000236863	6.56168e-10	#DIV/0!	0.0551125	0.331026	0.000469311	8.58431e-05	TRUE	-2.91416
CD70	970	CD70 molecule	0	0	90	0	110	0	0	0	0	0	0	0	0	0	FALSE	10.0584	#DIV/0!	#DIV/0!	#DIV/0!	2.04337	17.4155	#DIV/0!	#DIV/0!	#DIV/0!	#DIV/0!	#DIV/0!	#DIV/0!	#DIV/0!	#DIV/0!	#DIV/0!	1.86799e-19	#DIV/0!	#DIV/0!	#DIV/0!	0.0440761	3.88462e-33	#DIV/0!	#DIV/0!	#DIV/0!	#DIV/0!	#DIV/0!	#DIV/0!	#DIV/0!	#DIV/0!	#DIV/0!	FALSE	#DIV/0!
CD72	971	CD72 molecule	3	0	0	47	37	81	0	80	155	0	85	0	0	0	TRUE	13.0839	-0.583694	#DIV/0!	-0.173146	#DIV/0!	5.2158	5.28005	#DIV/0!	-0.47932	13.5329	#DIV/0!	8.3339	#DIV/0!	#DIV/0!	#DIV/0!	1.02559e-33	0.663646	1.65832e-35	0.863313	#DIV/0!	8.34955e-06	1.10793e-06	#DIV/0!	0.641098	6.14629e-28	#DIV/0!	1.52043e-12	#DIV/0!	#DIV/0!	#DIV/0!	TRUE	-0.780137
CD74	972	CD74 molecule	230	269	187	100	110	111	100	25	165	219	110	108	76	137	TRUE	43.7472	11.9926	15.5008	9.32331	10.6864	16.0834	11.943	12.3234	2.0707	18.3396	15.3814	12.9755	19.2596	4.69106	9.561	2.78039e-287	7.08144e-26	0.0620724	3.56259e-15	5.33134e-21	1.95885e-30	1.58625e-21	1.46535e-21	0.0416949	1.79337e-41	1.68373e-36	1.26359e-23	2.1122e-36	1.50711e-05	7.4146e-17	TRUE	0.0506926
CD79A	973	CD79a molecule	129	7	0	0	0	92	0	36	0	0	110	103	0	95	TRUE	19.4093	9.19487	2.9085	#DIV/0!	#DIV/0!	#DIV/0!	2.84399	#DIV/0!	2.12663	#DIV/0!	#DIV/0!	14.4867	12.2452	#DIV/0!	10.9158	1.10709e-64	9.92269e-16	6.91986e-22	#DIV/0!	#DIV/0!	#DIV/0!	0.00551395	#DIV/0!	0.0377922	#DIV/0!	#DIV/0!	6.96216e-27	1.11513e-21	#DIV/0!	2.41749e-18	TRUE	-0.480515
CD81	975	CD81 molecule	230	269	187	100	110	111	100	80	165	219	110	108	76	137	TRUE	21.1086	5.02211	10.9372	6.22734	3.92929	3.14257	9.59969	4.51372	2.89068	11.3841	9.95702	6.20514	3.21271	-0.606315	5.8375	5.19394e-89	1.04921e-06	5.86551e-18	1.18461e-08	0.000120881	0.00216199	3.50478e-16	1.79092e-05	0.00497707	1.82416e-22	1.89434e-19	1.07799e-08	0.00174191	0.546484	3.74922e-08	TRUE	2.02434
ADGRE5	976	adhesion G protein-coupled receptor E5	230	269	187	100	110	111	100	77	165	201	110	108	74	137	TRUE	31.5707	13.2789	9.57599	10.2361	2.7688	7.7519	12.6558	13.506	2.82392	14.18	13.5005	13.5116	12.5298	3.92965	5.58922	8.78823e-176	5.263e-30	3.40637e-12	3.72134e-17	0.00620888	5.32244e-12	3.94141e-23	5.16734e-24	0.00601912	3.00897e-30	7.7653e-30	8.58686e-25	1.2067e-22	0.000219652	1.21399e-07	TRUE	1.92293
CD151	977	CD151 molecule (Raph blood group)	224	269	187	100	110	111	100	30	165	219	110	108	76	137	TRUE	20.9082	2.7431	7.44146	4.51367	3.30745	4.44188	7.30726	7.80364	1.41006	12.3419	8.9122	10.022	6.09844	1.67915	5.25047	2.84178e-87	0.00659735	0.000886266	1.77461e-05	0.0011345	2.16455e-05	4.78059e-11	6.99718e-12	0.162497	3.93792e-25	2.16994e-16	4.98502e-17	1.76959e-08	0.0980769	5.75044e-07	TRUE	1.27947
CDA	978	cytidine deaminase	223	220	187	100	110	111	100	80	165	96	110	108	0	137	TRUE	20.0942	4.51429	3.38926	6.24272	4.36408	7.49604	9.24914	5.67416	2.18055	10.1039	5.39535	5.7217	7.76885	#DIV/0!	10.2989	1.3093e-80	1.04624e-05	4.22891e-19	1.10413e-08	2.13615e-05	1.93129e-11	2.20669e-15	1.44422e-07	0.0323116	6.09616e-19	5.28289e-07	9.87495e-08	5.34481e-12	#DIV/0!	1.03173e-18	TRUE	2.17489
CDK1	983	cyclin dependent kinase 1	230	269	187	100	110	111	100	44	165	210	110	108	0	137	TRUE	34.4788	15.0289	9.97696	16.0342	4.88191	4.64054	24.5892	14.3669	6.35073	19.5465	9.46009	13.6729	13.2163	#DIV/0!	10.0548	3.84262e-200	1.10272e-35	1.50009e-10	3.77442e-29	2.28888e-06	9.81613e-06	2.77338e-46	9.31651e-26	1.36969e-08	1.3928e-44	7.26272e-18	3.84513e-25	3.76382e-24	#DIV/0!	4.2622e-18	TRUE	4.35552
CDK11B	984	cyclin dependent kinase 11B	230	84	187	100	110	111	100	0	165	219	110	108	0	137	TRUE	13.9931	6.62061	7.34958	5.61536	4.78406	5.32063	3.53092	4.0203	#DIV/0!	7.07696	-3.94129	5.2405	3.85794	#DIV/0!	5.08368	4.05523e-42	2.65482e-10	2.06275e-18	1.83223e-07	3.53844e-06	5.65066e-07	0.00060813	0.00011497	#DIV/0!	4.14873e-11	0.000109603	8.20985e-07	0.000196685	#DIV/0!	1.21057e-06	TRUE	1.39121
LRBA	987	LPS responsive beige-like anchor protein	230	269	187	100	110	111	100	16	165	219	110	108	76	137	TRUE	36.7583	16.2566	9.73594	14.1467	6.43456	11.2782	17.9867	9.35132	1.29346	6.19454	14.9365	16.6809	14.1419	1.57232	11.1795	4.44883e-222	1.14879e-39	3.29529e-10	2.06056e-25	1.06367e-09	5.77899e-20	2.09568e-34	3.37589e-15	0.199668	4.59122e-09	4.44679e-35	2.05785e-31	3.77563e-26	0.120885	6.03515e-21	TRUE	2.25396
CDC5L	988	cell division cycle 5 like	230	269	187	100	110	111	100	76	165	219	110	108	76	137	TRUE	15.5656	3.709	6.63678	3.90186	2.20486	5.46903	4.87151	5.90751	2.62157	5.66442	6.96887	7.85225	4.33726	0.190086	0.837775	1.68622e-51	0.000262957	0.000247583	0.000175143	0.0287172	2.94797e-07	3.77802e-06	5.14596e-08	0.0105193	6.52501e-08	3.85226e-11	3.51205e-12	3.30005e-05	0.849853	0.403638	TRUE	3.90599
43715	989	septin 7	230	269	187	100	110	111	100	80	165	219	110	108	0	137	TRUE	16.406	4.86715	3.73591	6.31728	5.38274	8.1003	3.98405	5.04116	2.38252	2.99243	9.74201	5.87354	2.45973	#DIV/0!	1.67598	1.5238e-56	2.14757e-06	3.02513e-13	7.84503e-09	2.24057e-07	9.04564e-13	0.000122673	2.14861e-06	0.0196295	0.00319826	8.27081e-19	4.9684e-08	0.0155212	#DIV/0!	0.0960573	FALSE	#DIV/0!
CDC20	991	cell division cycle 20	218	151	0	87	0	52	70	0	80	0	110	104	0	74	TRUE	22.6876	9.31249	8.20169	10.1946	#DIV/0!	#DIV/0!	8.33903	5.84271	#DIV/0!	5.93589	#DIV/0!	10.5663	9.53834	#DIV/0!	3.54689	1.30515e-90	1.73312e-17	0.979187	2.08542e-16	#DIV/0!	#DIV/0!	4.99546e-11	1.59775e-07	#DIV/0!	7.64143e-08	#DIV/0!	2.94929e-18	8.56631e-16	#DIV/0!	0.00069018	TRUE	4.4979
CDC25C	995	cell division cycle 25C	190	113	0	44	0	0	0	0	150	0	45	22	0	0	FALSE	7.66418	6.41619	0.0261924	7.87309	#DIV/0!	#DIV/0!	#DIV/0!	#DIV/0!	#DIV/0!	1.77457	#DIV/0!	4.36225	0.791749	#DIV/0!	#DIV/0!	9.20233e-14	1.17369e-09	2.89922e-10	8.42199e-10	#DIV/0!	#DIV/0!	#DIV/0!	#DIV/0!	#DIV/0!	0.0780244	#DIV/0!	7.91325e-05	0.437797	#DIV/0!	#DIV/0!	FALSE	1.36262
CDC27	996	cell division cycle 27	230	263	187	100	110	111	100	80	165	182	110	108	71	137	TRUE	18.8619	6.07118	6.66811	6.1949	3.32359	6.57575	7.51381	3.98092	4.27274	7.16834	2.68361	8.89825	5.94963	0.614656	6.70692	9.86426e-73	5.44078e-09	1.90428e-06	1.37367e-08	0.00107442	1.77643e-09	1.69753e-11	0.000132609	5.40394e-05	2.50204e-11	0.00797018	1.68423e-14	3.51054e-08	0.541106	4.9826e-10	TRUE	3.87196
CDC34	997	cell division cycle 34	227	182	167	100	105	111	100	80	165	201	110	108	0	127	TRUE	13.0852	2.28789	4.98742	2.7833	2.05551	1.78033	4.31414	4.43611	0.578978	10.0278	10.5579	2.96686	3.78766	#DIV/0!	-0.560481	2.29598e-37	0.0230986	0.0333513	0.00645711	0.0414346	0.077971	3.53559e-05	2.41954e-05	0.564386	9.8245e-19	6.15084e-21	0.00371865	0.000252639	#DIV/0!	0.576155	TRUE	1.6459
CDC42	998	cell division cycle 42	125	269	187	100	110	111	100	80	165	219	110	108	76	137	TRUE	2.8271	1.64561	2.1435	1.44359	1.72017	0.369281	0.334883	-0.844794	0.366535	0.230059	-3.8621	4.93215	3.68398	0.296624	-0.702014	0.00474939	0.102527	2.38148e-06	0.152043	0.0871006	0.712641	0.738357	0.400305	0.714958	0.818335	0.000148758	3.0285e-06	0.000363492	0.76773	0.483879	TRUE	1.75285
CDH1	999	cadherin 1	230	269	187	100	110	111	100	80	165	106	110	108	76	137	TRUE	26.9983	13.9871	4.86716	9.22779	3.6272	9.49838	6.02368	7.15639	4.76068	17.1781	12.7703	10.6906	9.39954	0.141403	7.16873	6.59748e-135	2.6738e-32	6.46872e-42	5.74049e-15	0.000371934	6.44992e-16	2.35056e-08	1.5869e-10	8.72601e-06	2.0663e-38	5.90263e-23	1.54786e-18	1.26132e-15	0.888002	4.48407e-11	TRUE	3.37487
CDH2	1000	cadherin 2	133	269	138	100	110	61	100	80	165	219	100	61	0	120	TRUE	29.4599	8.62424	17.6789	13.0754	2.36822	8.7821	10.5923	4.42375	2.87992	13.419	7.92826	10.7077	6.59048	#DIV/0!	10.5023	4.28655e-152	2.44495e-14	3.58779e-08	3.28111e-23	0.019303	2.69602e-14	2.84977e-15	2.53757e-05	0.00538115	3.91297e-28	1.19576e-13	4.52694e-18	1.32969e-08	#DIV/0!	1.28389e-18	TRUE	2.08879
CDH3	1001	cadherin 3	227	269	186	100	0	111	0	66	0	0	110	108	46	132	TRUE	20.2819	7.32424	5.74701	11.5641	2.92602	#DIV/0!	12.0401	#DIV/0!	0.814302	#DIV/0!	#DIV/0!	13.3577	15.7492	1.1983	8.81973	2.43865e-79	4.54309e-12	#DIV/0!	5.10112e-20	0.00387327	#DIV/0!	9.56868e-22	#DIV/0!	0.417951	#DIV/0!	#DIV/0!	1.85314e-24	1.6047e-29	0.23863	6.504e-15	TRUE	5.68678
CDH4	1002	cadherin 4	0	0	0	100	0	0	100	0	0	219	0	0	0	0	FALSE	6.6829	#DIV/0!	#DIV/0!	-0.398325	#DIV/0!	#DIV/0!	#DIV/0!	10.196	#DIV/0!	#DIV/0!	4.75691	#DIV/0!	#DIV/0!	#DIV/0!	#DIV/0!	7.58569e-11	#DIV/0!	1.07863e-05	0.691257	#DIV/0!	#DIV/0!	#DIV/0!	5.06282e-17	#DIV/0!	#DIV/0!	3.60292e-06	#DIV/0!	#DIV/0!	#DIV/0!	#DIV/0!	FALSE	#DIV/0!
CDH5	1003	cadherin 5	230	192	48	100	110	111	100	66	165	201	110	108	0	137	TRUE	27.1629	8.62773	4.55686	11.7848	1.38895	12.0342	12.1365	7.79304	1.41615	11.4044	7.98269	7.18228	10.0198	#DIV/0!	9.40523	3.02657e-134	1.21142e-15	8.8363e-48	1.72247e-20	0.171536	1.13532e-21	5.79466e-22	7.36769e-12	0.160712	1.60143e-22	1.16091e-13	9.90249e-11	5.04236e-17	#DIV/0!	1.81652e-16	TRUE	-0.908833
CDH6	1004	cadherin 6	90	269	0	94	110	98	100	67	150	200	90	0	0	132	TRUE	30.8638	4.10322	19.7321	19.2062	#DIV/0!	17.5913	7.99867	10.613	1.97725	7.44174	7.7533	15.7624	#DIV/0!	#DIV/0!	9.76379	1.05723e-157	9.38953e-05	#DIV/0!	5.9606e-34	#DIV/0!	1.73711e-33	2.85953e-12	6.39812e-18	0.0547634	7.51225e-12	4.76196e-13	3.15127e-27	#DIV/0!	#DIV/0!	3.15805e-17	TRUE	-0.570813
CDH7	1005	cadherin 7	133	0	0	0	0	0	0	0	0	0	0	0	0	0	FALSE	0.358746	0.358746	#DIV/0!	#DIV/0!	#DIV/0!	#DIV/0!	#DIV/0!	#DIV/0!	#DIV/0!	#DIV/0!	#DIV/0!	#DIV/0!	#DIV/0!	#DIV/0!	#DIV/0!	0.720385	0.720385	#DIV/0!	#DIV/0!	#DIV/0!	#DIV/0!	#DIV/0!	#DIV/0!	#DIV/0!	#DIV/0!	#DIV/0!	#DIV/0!	#DIV/0!	#DIV/0!	#DIV/0!	FALSE	1.03212
CDH9	1007	cadherin 9	0	0	0	0	110	0	100	0	0	0	0	0	0	0	FALSE	5.76505	#DIV/0!	#DIV/0!	#DIV/0!	#DIV/0!	2.23999	#DIV/0!	6.63688	#DIV/0!	#DIV/0!	#DIV/0!	#DIV/0!	#DIV/0!	#DIV/0!	#DIV/0!	2.93603e-08	#DIV/0!	1.48009e-37	#DIV/0!	#DIV/0!	0.0271392	#DIV/0!	1.84111e-09	#DIV/0!	#DIV/0!	#DIV/0!	#DIV/0!	#DIV/0!	#DIV/0!	#DIV/0!	FALSE	#DIV/0!
CDH11	1009	cadherin 11	230	269	187	100	110	111	100	22	165	219	110	108	74	137	TRUE	39.9337	10.916	16.1915	9.65147	7.29682	15.7265	18.2823	9.86323	5.14756	10.4116	14.7578	19.6051	19.8506	5.25716	12.3858	1.42771e-251	1.73789e-22	2.40339e-17	6.9103e-16	8.80183e-12	1.07738e-29	5.49517e-35	2.64647e-16	1.92434e-06	8.80061e-20	1.65796e-34	4.82976e-37	1.70844e-37	1.97993e-06	5.2153e-24	TRUE	1.05298
CDH13	1012	cadherin 13	125	266	187	100	110	111	100	79	165	208	110	108	76	137	TRUE	31.0032	7.23143	9.36383	12.3795	4.51956	15.9758	8.38389	10.1662	2.32274	10.8898	11.7708	13.6404	6.4414	3.17652	12.6949	4.24547e-169	5.34062e-11	#DIV/0!	9.42996e-22	1.11316e-05	3.26986e-30	1.99839e-13	5.86962e-17	0.0228016	4.25751e-21	9.55477e-25	4.51924e-25	3.55198e-09	0.00230877	8.6093e-25	TRUE	0.178047
CDH16	1014	cadherin 16	0	0	0	72	110	0	0	0	0	0	0	0	0	0	FALSE	3.82153	#DIV/0!	#DIV/0!	2.62775	#DIV/0!	2.66728	#DIV/0!	#DIV/0!	#DIV/0!	#DIV/0!	#DIV/0!	#DIV/0!	#DIV/0!	#DIV/0!	#DIV/0!	0.000182505	#DIV/0!	#DIV/0!	0.0105544	#DIV/0!	0.00882353	#DIV/0!	#DIV/0!	#DIV/0!	#DIV/0!	#DIV/0!	#DIV/0!	#DIV/0!	#DIV/0!	#DIV/0!	FALSE	#DIV/0!
CDH17	1015	cadherin 17	12	0	187	32	14	43	0	80	25	0	0	0	0	137	TRUE	16.0269	-1.48799	#DIV/0!	4.97721	11.4829	7.2773	10.2383	#DIV/0!	4.40696	6.80011	#DIV/0!	#DIV/0!	#DIV/0!	#DIV/0!	12.5496	2.38118e-47	0.167594	5.05067e-23	2.48449e-05	2.63213e-23	9.77484e-06	7.31683e-13	#DIV/0!	4.08334e-05	6.18591e-07	#DIV/0!	#DIV/0!	#DIV/0!	#DIV/0!	2.00672e-24	TRUE	-0.0798347
CDK2	1017	cyclin dependent kinase 2	230	269	187	100	110	111	100	71	165	210	110	108	74	137	TRUE	29.4908	13.1064	11.3235	12.306	3.57124	5.48636	13.4403	11.3748	3.46129	10.8449	8.54786	12.9375	11.385	3.18055	5.32826	2.09556e-157	1.89726e-29	4.63398e-06	1.34829e-21	0.000454635	2.73052e-07	7.0912e-25	1.49249e-19	0.000875174	5.6641e-21	2.82026e-15	1.53095e-23	4.25616e-20	0.0022961	4.04373e-07	TRUE	2.05613
CDK4	1019	cyclin dependent kinase 4	230	269	187	100	110	111	100	41	165	219	110	108	75	137	TRUE	16.5323	10.1035	4.71737	4.30503	-0.765123	2.34067	9.83337	17.5652	1.99395	10.8918	0.583901	5.21155	4.34618	0.191039	3.85265	2.20494e-57	5.46771e-20	1.73336e-27	3.96225e-05	0.445189	0.0210856	1.02531e-16	6.83124e-32	0.0496522	4.20351e-21	0.559899	9.29709e-07	3.18839e-05	0.849119	0.000179858	TRUE	4.10271
CDK5	1020	cyclin dependent kinase 5	230	269	187	100	110	111	100	80	165	219	110	108	76	137	TRUE	30.3837	10.5067	12.8226	10.2915	5.24879	9.4501	10.3587	7.57792	3.15862	15.3299	10.7177	14.0464	10.4361	0.685686	4.26573	1.46499e-165	3.20553e-21	1.38736e-10	2.82295e-17	4.23493e-07	8.3025e-16	6.44985e-18	2.09296e-11	0.00225544	2.0416e-33	9.46145e-22	6.04494e-26	5.79923e-18	0.495427	3.72256e-05	TRUE	2.65286
CDK6	1021	cyclin dependent kinase 6	230	258	187	100	110	111	100	57	165	219	110	108	56	137	TRUE	35.9058	15.9985	6.80824	9.64443	3.56102	14.3804	13.1336	12.1274	6.07263	20.3891	17.7148	16.5544	17.3251	1.50921	6.51878	1.02023e-214	7.86539e-39	0.000714666	7.15773e-16	0.000471486	7.66951e-27	3.38802e-24	3.78688e-21	4.29569e-08	1.04343e-46	6.74829e-44	3.69326e-31	1.07846e-32	0.13794	1.30134e-09	TRUE	3.43498
CDK7	1022	cyclin dependent kinase 7	230	261	174	100	110	111	100	64	165	110	110	108	16	137	TRUE	11.7737	4.35486	3.443	1.27131	2.78431	2.30055	4.20774	2.77912	1.51829	5.02222	5.87057	5.06192	4.08054	2.12562	0.78219	8.09967e-31	2.03368e-05	0.00353893	0.206629	0.00597606	0.0233381	5.31615e-05	0.00654608	0.13309	1.32902e-06	5.03602e-08	1.7576e-06	8.72767e-05	0.054982	0.435472	TRUE	1.62114
CDK8	1024	cyclin dependent kinase 8	221	154	0	100	0	103	100	0	140	0	105	0	0	0	TRUE	8.3274	3.91413	2.97748	2.14478	#DIV/0!	#DIV/0!	1.0262	3.3234	#DIV/0!	3.95026	#DIV/0!	5.31241	#DIV/0!	#DIV/0!	#DIV/0!	3.16178e-16	0.000122095	0.00623637	0.0344425	#DIV/0!	#DIV/0!	0.307249	0.00125547	#DIV/0!	0.000124015	#DIV/0!	6.46971e-07	#DIV/0!	#DIV/0!	#DIV/0!	TRUE	2.41764
CDK9	1025	cyclin dependent kinase 9	230	269	187	100	110	111	100	80	165	210	110	108	75	137	TRUE	4.01385	1.469	2.76609	-0.489451	0.551352	1.49965	2.33254	0.822722	-0.189126	2.7873	1.02583	0.00936622	1.49811	0.866408	-0.421957	6.20703e-05	0.14325	#DIV/0!	0.625616	0.582069	0.136622	0.0215084	0.412684	0.850485	0.00594665	0.306173	0.992545	0.137078	0.389554	0.673728	TRUE	0.906828
CDKN1A	1026	cyclin dependent kinase inhibitor 1A	167	0	0	100	58	66	82	78	40	0	105	92	0	31	TRUE	16.9966	9.30269	#DIV/0!	8.32482	#DIV/0!	5.23788	4.54622	7.44475	-1.2669	4.27195	#DIV/0!	6.13145	5.93333	#DIV/0!	0.875129	1.27464e-55	1.0436e-16	7.7641e-12	5.11789e-13	#DIV/0!	2.53936e-06	2.48673e-05	1.04278e-10	0.229227	0.000125003	#DIV/0!	1.70354e-08	5.4427e-08	#DIV/0!	0.388694	TRUE	-0.485516
CDKN1B	1027	cyclin dependent kinase inhibitor 1B	230	262	86	100	110	111	100	80	165	110	110	108	63	137	TRUE	21.7589	8.7108	7.31049	8.99594	2.74362	6.75047	7.99482	6.5354	2.3158	8.40314	4.62403	8.59477	8.4626	2.70487	4.78059	1.18799e-92	7.02511e-16	1.47522e-10	1.82543e-14	0.00744435	7.64976e-10	1.47729e-12	2.95122e-09	0.0231977	2.04134e-14	1.05804e-05	8.02255e-14	1.57927e-13	0.00921565	4.50642e-06	TRUE	0.345066
CDKN1C	1028	cyclin dependent kinase inhibitor 1C	152	93	0	100	106	68	64	0	0	0	105	0	0	53	TRUE	18.4689	5.31655	7.25819	7.81236	#DIV/0!	12.1371	3.98044	8.47472	#DIV/0!	#DIV/0!	#DIV/0!	8.54975	#DIV/0!	#DIV/0!	2.29714	9.66128e-63	3.94663e-07	3.51377e-52	6.36314e-12	#DIV/0!	1.20371e-21	0.00017378	6.73385e-12	#DIV/0!	#DIV/0!	#DIV/0!	1.37919e-13	#DIV/0!	#DIV/0!	0.0257497	TRUE	1.72563
CDKN2A	1029	cyclin dependent kinase inhibitor 2A	230	268	34	100	60	111	100	78	162	158	110	92	0	128	TRUE	26.3378	14.5205	21.3645	12.6927	3.85219	1.0098	4.42789	13.7813	2.82491	5.96011	11.8669	7.6778	5.41567	#DIV/0!	3.37256	1.65757e-126	4.95018e-34	2.90117e-10	2.06857e-22	0.000549933	0.316785	2.27025e-05	1.41786e-24	0.00749432	1.55597e-08	1.76917e-23	8.44237e-12	5.03661e-07	#DIV/0!	0.000989606	TRUE	4.43778
CDKN2C	1031	cyclin dependent kinase inhibitor 2C	230	246	90	100	110	111	100	40	165	219	110	108	0	137	TRUE	22.9381	4.711	6.70428	7.71917	2.97235	10.7958	3.19381	7.59929	1.45151	8.90131	15.5198	5.05755	8.42619	#DIV/0!	5.32812	1.68607e-101	4.34614e-06	#DIV/0!	1.00301e-11	0.00382165	7.19468e-19	0.00183598	1.88728e-11	0.150753	1.02523e-15	6.0856e-37	1.79034e-06	1.90262e-13	#DIV/0!	4.04623e-07	TRUE	-0.888666
CDKN2D	1032	cyclin dependent kinase inhibitor 2D	41	0	0	0	0	0	82	0	0	0	0	0	0	0	FALSE	3.50233	1.17959	#DIV/0!	#DIV/0!	#DIV/0!	#DIV/0!	#DIV/0!	3.46688	#DIV/0!	#DIV/0!	#DIV/0!	#DIV/0!	#DIV/0!	#DIV/0!	#DIV/0!	0.000648653	0.245494	0.0102919	#DIV/0!	#DIV/0!	#DIV/0!	#DIV/0!	0.00085001	#DIV/0!	#DIV/0!	#DIV/0!	#DIV/0!	#DIV/0!	#DIV/0!	#DIV/0!	FALSE	0.340421
CDR2	1039	cerebellar degeneration related protein 2	224	45	55	89	110	99	100	80	145	0	110	97	0	131	TRUE	16.2416	9.05121	2.68678	6.2928	2.97985	12.6099	7.12481	4.96708	0.453129	-0.225249	#DIV/0!	10.8474	2.43086	#DIV/0!	5.49006	4.71857e-54	8.45296e-17	1.55534e-06	1.22036e-08	0.0043455	5.84063e-23	1.84475e-10	2.91611e-06	0.652905	0.822107	#DIV/0!	6.86556e-19	0.0169394	#DIV/0!	2.05143e-07	TRUE	4.16567
CDS1	1040	CDP-diacylglycerol synthase 1	117	197	176	100	100	111	100	78	165	0	110	108	54	129	TRUE	12.7185	1.88798	5.01694	6.09245	1.77243	4.86331	4.68978	9.81558	1.99386	2.1229	#DIV/0!	7.49675	3.81856	0.663283	4.00117	3.07193e-35	0.0616161	#DIV/0!	2.18835e-08	0.0781034	4.40211e-06	7.97296e-06	3.35417e-16	0.0497552	0.0352723	#DIV/0!	2.0867e-11	0.000226386	0.510389	0.000106424	TRUE	-1.29351
CDSN	1041	corneodesmosin	62	0	90	0	0	0	0	0	0	101	0	108	0	0	FALSE	7.16632	3.53315	#DIV/0!	#DIV/0!	0.351451	#DIV/0!	#DIV/0!	#DIV/0!	#DIV/0!	#DIV/0!	0.987192	#DIV/0!	14.1692	#DIV/0!	#DIV/0!	4.55158e-12	0.00083097	#DIV/0!	#DIV/0!	0.726109	#DIV/0!	#DIV/0!	#DIV/0!	#DIV/0!	#DIV/0!	0.325979	#DIV/0!	3.30156e-26	#DIV/0!	#DIV/0!	FALSE	0.604475
CDX1	1044	caudal type homeobox 1	24	0	178	0	0	0	0	78	0	0	0	0	0	0	FALSE	2.75172	0.256158	#DIV/0!	#DIV/0!	3.10887	#DIV/0!	#DIV/0!	#DIV/0!	2.06837	#DIV/0!	#DIV/0!	#DIV/0!	#DIV/0!	#DIV/0!	#DIV/0!	0.00632238	0.800209	#DIV/0!	#DIV/0!	0.00219638	#DIV/0!	#DIV/0!	#DIV/0!	0.0724125	#DIV/0!	#DIV/0!	#DIV/0!	#DIV/0!	#DIV/0!	#DIV/0!	FALSE	-1.48982
CDX2	1045	caudal type homeobox 2	0	0	187	0	0	0	0	0	0	0	0	0	0	0	FALSE	6.00678	#DIV/0!	#DIV/0!	#DIV/0!	6.00678	#DIV/0!	#DIV/0!	#DIV/0!	#DIV/0!	#DIV/0!	#DIV/0!	#DIV/0!	#DIV/0!	#DIV/0!	#DIV/0!	1.00688e-08	#DIV/0!	2.27046e-26	#DIV/0!	1.00688e-08	#DIV/0!	#DIV/0!	#DIV/0!	#DIV/0!	#DIV/0!	#DIV/0!	#DIV/0!	#DIV/0!	#DIV/0!	#DIV/0!	FALSE	#DIV/0!
CLGN	1047	calmegin	230	269	90	100	110	111	100	76	165	152	110	108	76	126	TRUE	20.9043	10.0688	12.4493	10.8164	1.0659	0.759335	5.31084	7.5771	1.12151	19.6775	8.39832	7.46891	0.0248647	7.26481	0.135713	1.20184e-86	6.96477e-20	#DIV/0!	2.06494e-18	0.289451	0.449307	5.81873e-07	2.10129e-11	0.265902	6.4712e-45	3.39665e-14	2.39705e-11	0.98021	6.89542e-10	0.892269	TRUE	1.05623
CEACAM5	1048	carcinoembryonic antigen related cell adhesion molecule 5	203	0	187	100	0	111	0	10	0	0	110	108	0	137	TRUE	27.3371	9.97641	#DIV/0!	13.8783	6.20165	#DIV/0!	18.5204	#DIV/0!	9.81336	#DIV/0!	#DIV/0!	15.2986	10.0862	#DIV/0!	11.7441	6.02982e-122	3.35869e-19	#DIV/0!	7.25141e-25	3.65879e-09	#DIV/0!	1.88487e-35	#DIV/0!	3.28499e-15	#DIV/0!	#DIV/0!	1.37155e-28	3.57183e-17	#DIV/0!	2.2177e-22	TRUE	0.128871
CEBPA	1050	CCAAT/enhancer binding protein alpha	139	0	0	0	63	111	72	0	165	0	110	101	0	0	TRUE	17.5816	4.47596	#DIV/0!	#DIV/0!	#DIV/0!	0.294927	9.88299	5.25508	#DIV/0!	11.4472	#DIV/0!	12.0433	4.89109	#DIV/0!	#DIV/0!	3.2594e-58	1.62715e-05	3.69031e-14	#DIV/0!	#DIV/0!	0.769051	7.89674e-17	1.56623e-06	#DIV/0!	1.21878e-22	#DIV/0!	1.44316e-21	3.88409e-06	#DIV/0!	#DIV/0!	TRUE	3.41883
CEBPB	1051	CCAAT/enhancer binding protein beta	230	251	182	100	110	111	100	80	165	0	110	108	0	137	TRUE	27.4032	10.4595	8.2372	9.18444	5.926	10.8949	8.3838	12.8998	0.295558	7.81922	#DIV/0!	10.8712	9.0406	#DIV/0!	5.82122	7.3231e-136	4.47699e-21	#DIV/0!	7.1276e-15	1.58495e-08	4.28403e-19	1.99932e-13	9.18108e-23	0.769829	6.25815e-13	#DIV/0!	6.06735e-19	8.07947e-15	#DIV/0!	4.05306e-08	TRUE	3.03583
CEBPD	1052	CCAAT/enhancer binding protein delta	159	0	0	100	48	106	91	40	115	0	110	98	0	43	TRUE	13.8734	3.98794	#DIV/0!	3.83003	#DIV/0!	1.03524	6.60035	6.79939	-0.590381	7.24497	#DIV/0!	4.09155	8.52181	#DIV/0!	2.52897	8.47488e-40	0.000103537	0.0021245	0.000226059	#DIV/0!	0.305967	1.7647e-09	1.21002e-09	0.57648	5.68043e-11	#DIV/0!	8.37741e-05	2.2088e-13	#DIV/0!	0.015382	TRUE	1.05905
CEBPG	1054	CCAAT/enhancer binding protein gamma	116	66	0	93	0	31	98	0	130	0	100	89	0	0	TRUE	11.0074	5.05155	3.209	2.55381	#DIV/0!	#DIV/0!	3.09354	0.646979	#DIV/0!	11.8553	#DIV/0!	3.72503	2.60727	#DIV/0!	#DIV/0!	3.99721e-26	1.79432e-06	0.00127736	0.0123179	#DIV/0!	#DIV/0!	0.00434858	0.519205	#DIV/0!	2.44997e-22	#DIV/0!	0.000329686	0.0107385	#DIV/0!	#DIV/0!	TRUE	3.08242
CEL	1056	carboxyl ester lipase	70	75	127	89	0	0	0	29	100	0	45	46	0	137	TRUE	14.0517	5.22221	3.48687	7.36458	5.66505	#DIV/0!	#DIV/0!	#DIV/0!	3.37619	3.29585	#DIV/0!	10.6371	4.66145	#DIV/0!	5.54302	1.62477e-39	2.05212e-06	3.9816e-08	9.49664e-11	9.98528e-08	#DIV/0!	#DIV/0!	#DIV/0!	0.00300166	0.00136706	#DIV/0!	1.28121e-13	2.92391e-05	#DIV/0!	1.50584e-07	TRUE	0.473574
CENPB	1059	centromere protein B	230	261	165	100	110	111	100	80	165	0	110	108	40	137	TRUE	8.61882	2.4629	5.7302	2.99855	1.11455	0.742301	4.14126	-0.0524644	0.390134	7.15704	#DIV/0!	5.63618	1.56972	-0.392336	1.08381	1.57747e-17	0.0145428	0.000168038	0.00343817	0.266713	0.459516	6.83656e-05	0.958267	0.697605	2.66395e-11	#DIV/0!	1.4485e-07	0.11946	0.697411	0.280382	TRUE	3.46809
CENPC	1060	centromere protein C	227	263	54	100	110	111	100	38	165	0	110	108	66	137	TRUE	10.085	3.11788	3.84043	3.12189	-0.730125	1.06969	0.588699	2.37547	1.2151	9.72683	#DIV/0!	5.68341	6.52943	-1.42096	2.25388	3.47848e-23	0.00206594	0.528374	0.00236198	0.468591	0.287146	0.557281	0.0194929	0.228042	6.42566e-18	#DIV/0!	1.17269e-07	2.33873e-09	0.160872	0.0258154	TRUE	3.41912
CENPE	1062	centromere protein E	230	143	90	100	110	111	100	0	165	0	110	108	0	0	TRUE	1.49367	1.12758	-0.633254	3.05862	0.546718	-1.48318	0.415518	0.398677	#DIV/0!	1.22929	#DIV/0!	0.320346	0.304285	#DIV/0!	#DIV/0!	0.135526	0.260714	4.1234e-13	0.00286732	0.585988	0.14094	0.678579	0.691008	#DIV/0!	0.220736	#DIV/0!	0.749337	0.761507	#DIV/0!	#DIV/0!	TRUE	0.769714
CENPF	1063	centromere protein F	230	269	0	100	86	107	100	80	160	105	110	108	0	137	TRUE	20.2107	13.2727	7.79785	15.3375	#DIV/0!	1.6253	8.55893	12.4395	0.530499	4.59491	0.0312506	20.4937	8.33486	#DIV/0!	-0.0553268	1.56996e-80	5.51062e-30	6.51529e-21	8.59375e-28	#DIV/0!	0.107845	1.02446e-13	8.36531e-22	0.597399	8.80382e-06	0.975131	1.16274e-38	3.03389e-13	#DIV/0!	0.95596	TRUE	3.98964
CES1	1066	carboxylesterase 1	230	267	187	100	110	111	100	61	165	211	110	108	76	137	TRUE	45.8805	12.4123	10.6112	12.0069	16.6457	18.9765	15.3421	12.7432	3.47122	14.8772	13.2421	24.5083	18.6573	4.60337	19.5651	0	3.23869e-27	3.24048e-08	5.80183e-21	2.06115e-38	3.51688e-36	5.42251e-29	1.9426e-22	0.000847639	3.57187e-32	2.12897e-29	1.80314e-45	2.86614e-35	2.06743e-05	3.10819e-41	TRUE	1.39708
CETN2	1069	centrin 2	230	264	187	100	110	111	100	80	165	219	110	108	76	137	TRUE	19.2571	5.00144	5.77397	12.4106	2.11521	3.50949	11.6688	10.2695	2.50839	5.39634	17.0397	6.80888	2.88324	0.311309	1.06629	1.31956e-75	1.15549e-06	2.77393e-07	8.10897e-22	0.0357727	0.000655976	6.63014e-21	3.51415e-17	0.0142033	2.36175e-07	9.0122e-42	6.12036e-10	0.00476695	0.756594	0.288196	FALSE	#DIV/0!
CETN3	1070	centrin 3	230	183	0	100	110	111	100	80	155	141	110	101	0	121	TRUE	13.2577	7.71536	5.40869	4.33888	#DIV/0!	4.55543	4.46432	2.2085	1.91307	1.99515	4.54667	5.12233	3.46	#DIV/0!	2.46503	5.37164e-38	4.04775e-13	0.0549998	3.48348e-05	#DIV/0!	1.38092e-05	1.96695e-05	0.0295647	0.0608579	0.0478019	1.18685e-05	1.36077e-06	0.000798419	#DIV/0!	0.0151275	TRUE	5.8103
CETP	1071	cholesteryl ester transfer protein	105	113	0	55	110	93	54	71	165	0	110	75	0	55	TRUE	4.97427	0.6395	1.94137	0.657844	#DIV/0!	2.75977	3.25091	1.14806	-1.08686	3.64213	#DIV/0!	-0.939846	0.901462	#DIV/0!	2.15127	7.72103e-07	0.52396	2.00051e-19	0.513486	#DIV/0!	0.00679651	0.00161357	0.256301	0.281308	0.000362896	#DIV/0!	0.349434	0.370308	#DIV/0!	0.0360325	TRUE	0.781857
CFL1	1072	cofilin 1	230	269	187	100	110	111	100	80	165	219	110	108	76	137	TRUE	19.7004	5.78647	10.0902	3.99971	3.17059	4.35127	6.08019	6.50382	1.20036	11.1801	4.62108	8.90222	11.014	-0.038779	4.13767	9.3529e-79	2.42928e-08	0.0326989	0.000123129	0.00178535	3.0829e-05	1.80784e-08	3.41626e-09	0.233633	6.70775e-22	6.57743e-06	1.65004e-14	2.89602e-19	0.969189	6.13801e-05	TRUE	3.82887
CFL2	1073	cofilin 2	230	269	187	100	110	111	100	79	165	219	110	108	76	137	TRUE	17.6691	4.76383	2.15159	9.46215	4.47333	9.05136	4.78249	5.76647	2.75229	8.90675	2.86173	4.73489	8.5048	1.51181	4.01089	8.49053e-65	3.43045e-06	2.79138e-23	1.78024e-15	1.35354e-05	6.65174e-15	5.45806e-06	9.6226e-08	0.00735713	9.91937e-16	0.0046295	6.82005e-06	1.27234e-13	0.135583	9.96662e-05	TRUE	0.193959
CTSC	1075	cathepsin C	230	269	187	100	110	111	100	57	165	219	110	108	76	137	TRUE	33.6511	16.0644	11.4107	9.09531	3.4659	9.47186	9.34089	16.0074	4.5402	14.2567	12.6897	10.4949	12.7417	3.70983	7.39943	1.35895e-194	4.80994e-39	#DIV/0!	1.11209e-14	0.000659203	7.40948e-16	1.36411e-15	5.65854e-29	2.01369e-05	1.84466e-30	6.57143e-28	4.27454e-18	4.11905e-23	0.000440722	1.31338e-11	TRUE	4.94326
CFTR	1080	cystic fibrosis transmembrane conductance regulator	48	0	150	45	50	0	0	80	0	0	0	0	0	137	FALSE	6.9541	-1.65109	#DIV/0!	4.74435	0.830303	3.30524	#DIV/0!	#DIV/0!	2.11764	#DIV/0!	#DIV/0!	#DIV/0!	#DIV/0!	#DIV/0!	9.86845	1.10284e-11	0.105533	#DIV/0!	2.32766e-05	0.407732	0.00180053	#DIV/0!	#DIV/0!	0.0408058	#DIV/0!	#DIV/0!	#DIV/0!	#DIV/0!	#DIV/0!	1.25559e-17	FALSE	-0.418499
CGA	1081	glycoprotein hormones, alpha polypeptide	108	0	0	0	0	23	0	0	0	0	0	0	0	0	FALSE	5.16841	3.43708	#DIV/0!	#DIV/0!	#DIV/0!	#DIV/0!	4.63751	#DIV/0!	#DIV/0!	#DIV/0!	#DIV/0!	#DIV/0!	#DIV/0!	#DIV/0!	#DIV/0!	9.25604e-07	0.000858141	#DIV/0!	#DIV/0!	#DIV/0!	#DIV/0!	0.000141645	#DIV/0!	#DIV/0!	#DIV/0!	#DIV/0!	#DIV/0!	#DIV/0!	#DIV/0!	#DIV/0!	FALSE	-0.945183
CEACAM7	1087	carcinoembryonic antigen related cell adhesion molecule 7	15	0	187	100	0	0	0	78	0	0	50	90	0	137	TRUE	16.7401	0.213592	#DIV/0!	9.18127	8.6771	#DIV/0!	#DIV/0!	#DIV/0!	0.899355	#DIV/0!	#DIV/0!	6.36593	6.67272	#DIV/0!	12.5695	1.40172e-52	0.834179	0.478136	7.24145e-15	2.24031e-15	#DIV/0!	#DIV/0!	#DIV/0!	0.374128	#DIV/0!	#DIV/0!	7.50272e-08	2.14956e-09	#DIV/0!	1.78714e-24	TRUE	0.497498
CEACAM8	1088	carcinoembryonic antigen related cell adhesion molecule 8	49	105	187	100	0	111	100	79	165	0	110	108	0	137	TRUE	4.3512	0.936945	0.712693	0.0056479	2.91382	#DIV/0!	1.93959	0.883021	3.42701	3.89449	#DIV/0!	1.49026	1.77067	#DIV/0!	-0.602155	1.46718e-05	0.353577	#DIV/0!	0.995505	0.00401824	#DIV/0!	0.0550136	0.379408	0.000987943	0.000143301	#DIV/0!	0.139126	0.0794902	#DIV/0!	0.548081	TRUE	-1.00576
CHAD	1101	chondroadherin	230	0	0	34	110	75	0	0	45	68	110	108	0	0	TRUE	9.87513	15.4466	#DIV/0!	0.218926	#DIV/0!	0.485152	0.580816	#DIV/0!	#DIV/0!	0.179107	7.35069	2.03691	1.83498	#DIV/0!	#DIV/0!	9.78304e-22	4.8523e-37	0.00757914	0.828098	#DIV/0!	0.628551	0.563153	#DIV/0!	#DIV/0!	0.858695	3.84077e-10	0.0441517	0.0693125	#DIV/0!	#DIV/0!	TRUE	2.22954
RCBTB2	1102	RCC1 and BTB domain containing protein 2	166	45	0	100	110	82	100	53	85	179	110	86	0	130	TRUE	14.7635	4.49174	2.87034	9.37193	#DIV/0!	6.38496	3.17065	8.87805	2.33009	1.89768	4.95983	4.0403	2.84276	#DIV/0!	4.21404	1.67021e-45	1.35722e-05	1.32545e-21	2.79438e-15	#DIV/0!	4.41389e-09	0.00215648	3.54035e-14	0.0249326	0.061215	1.66045e-06	0.000101305	0.00561346	#DIV/0!	4.69998e-05	TRUE	1.9798
RCC1	1104	regulator of chromosome condensation 1	125	269	187	100	110	111	100	40	165	219	110	108	76	137	TRUE	30.3942	8.60177	10.8409	6.87008	5.46981	8.73671	8.70243	10.7082	1.32111	8.9922	16.0633	14.7704	7.51254	4.01358	5.38287	2.48865e-163	4.1394e-14	4.37589e-08	5.95181e-10	1.47281e-07	3.41142e-14	3.83318e-14	3.99309e-18	0.190328	5.90356e-16	1.12643e-38	1.74926e-27	1.92888e-11	0.000161492	3.15235e-07	TRUE	2.77869
CHD1	1105	chromodomain helicase DNA binding protein 1	230	266	187	100	110	111	100	79	165	0	110	108	0	137	TRUE	14.0759	5.87218	5.70873	2.16814	0.990219	4.12602	4.19666	8.63559	1.25231	6.05884	#DIV/0!	6.47299	4.64087	#DIV/0!	5.53382	1.57309e-42	1.55627e-08	1.1875e-06	0.0325689	0.323382	7.2812e-05	5.5448e-05	1.17611e-13	0.214199	9.17869e-09	#DIV/0!	3.05813e-09	9.97479e-06	#DIV/0!	1.5716e-07	TRUE	1.86674
CHD2	1106	chromodomain helicase DNA binding protein 2	230	269	187	100	110	111	100	70	165	69	110	108	64	137	TRUE	10.4459	3.09296	5.02034	2.02297	1.91817	2.50064	6.54428	5.01382	0.478169	2.8078	0.58803	1.96944	3.62774	-0.862233	4.08302	8.23348e-25	0.00223595	3.6727e-05	0.0457999	0.0566544	0.0138992	2.01244e-09	2.40566e-06	0.633867	0.00559739	0.558489	0.0515119	0.000441549	0.392444	7.57403e-05	TRUE	1.07412
CHD3	1107	chromodomain helicase DNA binding protein 3	230	269	187	100	110	111	100	80	165	219	110	108	70	137	TRUE	14.5392	9.06483	4.22772	4.85606	-1.20616	5.33404	5.65625	6.08831	-0.963474	4.34836	1.70508	6.08335	7.41846	1.05411	4.34387	1.76711e-45	6.70618e-17	8.96663e-09	4.5339e-06	0.229323	5.33002e-07	1.25979e-07	2.28567e-08	0.338287	2.40873e-05	0.0896247	1.89757e-08	3.08043e-11	0.296282	2.72984e-05	TRUE	2.3305
CHD4	1108	chromodomain helicase DNA binding protein 4	230	269	187	100	110	111	100	78	165	219	110	108	76	137	TRUE	14.1689	3.23797	6.01851	7.47337	3.41222	4.25742	3.84794	2.28793	-1.22223	6.62112	4.11219	5.26879	5.40412	-0.466591	3.40908	2.1582e-43	0.00138815	0.0410735	3.31183e-11	0.000794019	4.42565e-05	0.0002011	0.024313	0.225303	4.92011e-10	5.57896e-05	7.26781e-07	4.03793e-07	0.642402	0.000859744	TRUE	4.23275
AKR1C4	1109	aldo-keto reductase family 1 member C4	0	169	90	100	0	111	0	80	165	0	110	108	0	0	TRUE	18.436	#DIV/0!	2.0719	3.86946	5.75742	#DIV/0!	5.02685	#DIV/0!	1.64932	17.3471	#DIV/0!	12.6929	11.7789	#DIV/0!	#DIV/0!	3.97176e-64	#DIV/0!	9.70882e-08	0.000196584	1.29111e-07	#DIV/0!	1.9699e-06	#DIV/0!	0.103104	7.34115e-39	#DIV/0!	5.2729e-23	5.59841e-21	#DIV/0!	#DIV/0!	TRUE	#DIV/0!
CHEK1	1111	checkpoint kinase 1	178	147	90	100	34	95	100	77	65	0	105	108	0	69	TRUE	22.8464	10.7333	5.67708	17.3458	0.714697	-0.619257	9.9597	12.5652	0.353096	4.06242	#DIV/0!	12.4127	11.428	#DIV/0!	5.59994	2.69361e-95	7.57288e-21	#DIV/0!	1.24188e-31	0.476732	0.540131	2.49093e-16	4.56678e-22	0.727232	0.00013691	#DIV/0!	4.13065e-22	3.4091e-20	#DIV/0!	4.33647e-07	TRUE	1.0907
FOXN3	1112	forkhead box N3	153	0	0	0	0	64	91	0	0	0	90	108	0	88	FALSE	3.3137	0.427598	#DIV/0!	#DIV/0!	#DIV/0!	#DIV/0!	1.33065	1.42724	#DIV/0!	#DIV/0!	#DIV/0!	2.06455	3.08761	#DIV/0!	-0.297683	0.00097778	0.669578	8.37409e-11	#DIV/0!	#DIV/0!	#DIV/0!	0.188177	0.15705	#DIV/0!	#DIV/0!	#DIV/0!	0.041978	0.00257567	#DIV/0!	0.766663	FALSE	0.70295
CHGA	1113	chromogranin A	224	134	187	100	106	36	100	25	0	179	95	79	57	137	TRUE	19.9696	7.266	7.20897	13.58	5.39829	-1.38307	4.39467	10.0353	5.99292	#DIV/0!	16.2222	0.771	3.42944	2.41091	16.2023	2.38549e-78	6.65871e-12	0.000785809	2.96518e-24	2.07951e-07	0.169605	0.000103098	1.12466e-16	6.01274e-08	#DIV/0!	1.02791e-36	0.442661	0.000974716	0.01979	1.84329e-33	TRUE	-0.312009
CHGB	1114	chromogranin B	230	27	49	35	67	74	100	74	55	199	25	48	0	137	TRUE	17.1593	7.96416	3.81983	0.01969	1.49121	0.116092	5.82592	6.89119	4.86768	1.98115	11.2617	3.26959	3.40801	#DIV/0!	15.4847	1.04247e-58	8.57882e-14	4.98853e-17	0.984409	0.142587	0.907938	1.47526e-07	5.58495e-10	1.31397e-05	0.0527728	5.50212e-23	0.00350579	0.00136959	#DIV/0!	9.97814e-32	TRUE	-0.247367
CHI3L1	1116	chitinase 3 like 1	168	269	187	100	110	111	100	80	165	219	110	108	56	137	TRUE	31.2323	10.3846	9.24553	7.45073	4.76113	5.0055	11.9281	14.9232	3.1409	16.5721	14.9555	9.38408	10.1865	2.28598	8.19643	9.56838e-172	1.23709e-19	#DIV/0!	3.69531e-11	3.91528e-06	2.17946e-06	1.71388e-21	7.28413e-27	0.00240001	8.65785e-37	3.86422e-35	1.36651e-15	2.12099e-17	0.0272437	1.69453e-13	TRUE	-0.861341
CHI3L2	1117	chitinase 3 like 2	128	0	0	0	0	0	100	0	0	44	40	0	17	0	FALSE	18.4859	13.0776	#DIV/0!	#DIV/0!	#DIV/0!	#DIV/0!	#DIV/0!	14.1068	#DIV/0!	#DIV/0!	6.25539	4.29767	#DIV/0!	1.00146	#DIV/0!	2.25216e-52	4.95434e-25	0.00203962	#DIV/0!	#DIV/0!	#DIV/0!	#DIV/0!	3.10527e-25	#DIV/0!	#DIV/0!	1.87413e-07	0.000115642	#DIV/0!	0.336373	#DIV/0!	FALSE	2.18231
CHIT1	1118	chitinase 1	156	79	127	100	110	111	100	78	0	76	110	108	0	137	TRUE	16.4016	6.40329	3.20987	5.69215	1.47083	6.23807	10.366	4.06192	2.52913	#DIV/0!	5.42782	5.37866	2.93684	#DIV/0!	6.67756	5.58721e-55	1.87311e-09	0.00521939	1.30822e-07	0.143891	8.82877e-09	6.20414e-18	9.87779e-05	0.0155898	#DIV/0!	7.11134e-07	4.51272e-07	0.00406774	#DIV/0!	5.79283e-10	TRUE	-2.43654
CHKA	1119	choline kinase alpha	230	94	0	100	69	107	100	15	165	106	110	91	0	114	TRUE	14.5489	8.94115	2.88102	6.68714	#DIV/0!	3.14272	1.13631	3.30734	3.57253	11.95	5.19955	2.87648	1.05688	#DIV/0!	2.38474	1.8249e-44	1.53092e-16	1.56888e-06	1.40864e-09	#DIV/0!	0.00249335	0.258413	0.00132191	0.000719409	4.86862e-24	1.01843e-06	0.00486264	0.293427	#DIV/0!	0.0187712	TRUE	5.47127
CHKB	1120	choline kinase beta	125	265	166	100	110	111	100	80	165	192	110	108	74	137	TRUE	11.8397	0.155003	4.96116	2.82521	0.274151	4.40525	4.43347	2.88428	0.735638	5.60681	2.32601	3.97946	6.40322	#DIV/0!	4.27252	4.06371e-31	0.877086	5.52749e-09	0.00572584	0.78432	2.49854e-05	2.22099e-05	0.00483341	0.464186	8.63092e-08	0.0210843	0.00012668	4.25473e-09	#DIV/0!	3.62418e-05	TRUE	1.06281
CHM	1121	CHM, Rab escort protein 1	230	259	73	100	110	111	100	60	165	144	110	108	0	137	TRUE	14.7779	4.51568	6.12268	4.36615	2.41088	4.66863	6.58811	4.1542	2.34505	5.07231	2.53719	4.80474	8.14039	#DIV/0!	2.92412	1.87302e-46	1.02463e-05	0.000951961	3.13872e-05	0.0185426	8.76304e-06	1.63006e-09	7.03099e-05	0.0216016	1.05958e-06	0.0122626	5.12728e-06	8.1686e-13	#DIV/0!	0.00405255	FALSE	#DIV/0!
CHML	1122	CHM like, Rab escort protein 2	230	185	0	100	110	111	100	79	165	127	110	108	0	132	TRUE	17.7545	8.17805	3.38169	8.60322	#DIV/0!	5.55708	10.0659	6.0397	-0.78829	7.96243	0.660719	8.13138	3.26672	#DIV/0!	3.87393	3.9568e-64	2.2142e-14	0.00267348	1.28839e-13	#DIV/0!	1.99516e-07	3.01512e-17	2.84582e-08	0.433631	2.72814e-13	0.510028	8.55108e-13	0.00146643	#DIV/0!	0.000168934	TRUE	3.57468
CHN1	1123	chimerin 1	207	148	0	100	57	111	100	80	125	219	105	84	47	117	TRUE	16.7056	7.31268	3.07092	12.3744	#DIV/0!	5.35588	6.4294	8.04348	2.09897	3.62803	11.0108	3.2551	1.43268	1.53139	-0.236488	1.95828e-57	6.25739e-12	#DIV/0!	9.66507e-22	#DIV/0!	1.72104e-06	3.487e-09	2.16927e-12	0.0435516	0.000416976	1.19105e-22	0.00154298	0.155751	0.133353	0.813475	TRUE	0.478891
CHN2	1124	chimerin 2	125	0	0	88	88	97	100	79	165	92	110	0	35	137	TRUE	15.7076	4.71109	#DIV/0!	4.83827	#DIV/0!	1.66367	2.96116	8.39335	-0.37272	14.4522	4.46188	7.33259	#DIV/0!	1.14638	5.99122	2.52189e-50	6.73692e-06	0.168301	5.69991e-06	#DIV/0!	0.099818	0.00387089	3.88872e-13	0.713482	5.31246e-31	2.36825e-05	4.71588e-11	#DIV/0!	0.261008	1.78635e-08	TRUE	1.20773
LYST	1130	lysosomal trafficking regulator	221	72	0	100	102	111	100	19	160	0	110	108	31	137	TRUE	14.6613	7.07522	1.39252	8.02833	#DIV/0!	0.398604	7.21358	8.04494	1.1366	5.08018	#DIV/0!	10.4646	3.17544	0.594523	0.879704	4.88724e-45	2.11902e-11	0.00159507	2.20731e-12	#DIV/0!	0.691035	7.62373e-11	2.15375e-12	0.259372	1.05204e-06	#DIV/0!	5.00309e-18	0.00195935	0.557726	0.380583	TRUE	0.901582
CHUK	1147	conserved helix-loop-helix ubiquitous kinase	230	261	187	100	110	111	100	28	165	181	110	108	59	137	TRUE	15.5083	4.2081	3.20449	6.21983	0.849643	5.06105	9.19314	7.20983	1.29541	5.59898	3.53492	5.80517	6.5452	-0.1134	4.27923	5.40564e-51	3.7395e-05	1.11684e-44	1.22595e-08	0.39664	1.72358e-06	2.95911e-15	1.22948e-10	0.198998	8.96419e-08	0.000520582	6.77622e-08	2.16964e-09	0.91015	3.52938e-05	TRUE	3.53527
CKB	1152	creatine kinase B	230	269	187	100	110	111	100	77	165	219	110	108	76	137	TRUE	34.0108	11.5331	18.6377	10.3663	9.12484	7.3277	13.9818	9.91529	4.31323	10.7071	16.5696	17.2621	4.05932	0.603698	6.80906	2.63875e-198	2.02431e-24	4.01236e-17	1.94339e-17	1.34859e-16	4.47949e-11	4.58449e-26	2.04287e-16	4.66321e-05	1.35798e-20	2.77315e-40	1.43546e-32	9.44222e-05	0.548212	2.94311e-10	TRUE	1.16601
CIRBP	1153	cold inducible RNA binding protein	230	269	187	100	110	111	100	57	165	219	110	108	76	137	TRUE	26.7938	12.3862	9.27933	6.22513	4.46117	9.74599	8.34939	8.33464	2.32717	12.9046	7.0954	8.40783	7.75334	0.024494	8.69419	3.69545e-134	3.92485e-27	1.4319e-35	1.19658e-08	1.42462e-05	1.76466e-16	2.3881e-13	5.19272e-13	0.0225519	1.06154e-26	1.84284e-11	2.08984e-13	5.77812e-12	0.980536	1.04373e-14	TRUE	4.20559
TBCB	1155	tubulin folding cofactor B	230	269	187	100	110	111	100	79	165	219	110	108	76	137	TRUE	26.3228	7.08821	15.5222	7.97317	4.62559	4.60217	14.1114	8.51359	1.61603	14.2313	12.5852	10.4964	11.6889	0.485225	2.13709	2.03024e-130	1.78673e-11	0.61137	2.89418e-12	7.07047e-06	1.14544e-05	2.39075e-26	2.149e-13	0.110125	2.16994e-30	1.40815e-27	4.23992e-18	8.892e-21	0.6292	0.0343935	TRUE	6.875
CKM	1158	creatine kinase, M-type	230	260	90	0	110	111	0	80	160	219	110	108	72	137	TRUE	3.20132	0.469774	0.508989	#DIV/0!	-0.396269	-0.0625403	-2.08818	#DIV/0!	2.96137	1.63491	0.31901	1.40314	11.4034	1.9474	-0.16338	0.00139507	0.638978	1.84917e-10	#DIV/0!	0.692888	0.950248	0.0391111	#DIV/0!	0.00405693	0.104059	0.750029	0.163497	3.86946e-20	0.0561705	0.870464	TRUE	1.54181
CKMT2	1160	creatine kinase, mitochondrial 2	230	269	187	100	110	111	100	80	165	0	110	108	76	137	TRUE	12.5794	0.676841	6.74138	2.283	6.04432	7.41582	0.971695	0.395199	3.3542	6.04366	#DIV/0!	-0.314024	11.7285	2.14535	2.29166	9.56981e-35	0.499212	#DIV/0!	0.0245907	8.29776e-09	2.88581e-11	0.333354	0.693564	0.00123094	9.91294e-09	#DIV/0!	0.75412	7.25297e-21	0.0357864	0.0234731	TRUE	2.03161
ERCC8	1161	ERCC excision repair 8, CSA ubiquitin ligase complex subunit	175	0	0	100	105	103	100	0	70	0	105	76	0	0	TRUE	9.48246	2.61729	#DIV/0!	2.41904	#DIV/0!	5.05847	2.76764	5.87022	#DIV/0!	4.03722	#DIV/0!	3.09998	1.79771	#DIV/0!	#DIV/0!	2.58373e-20	0.00967697	2.29693e-06	0.0174063	#DIV/0!	1.84926e-06	0.00671738	6.07586e-08	#DIV/0!	0.000139742	#DIV/0!	0.00250792	0.0763021	#DIV/0!	#DIV/0!	TRUE	1.85097
CKS1B	1163	CDC28 protein kinase regulatory subunit 1B	230	252	127	100	93	111	100	80	160	89	110	108	0	128	TRUE	24.5315	10.82	4.88382	11.3671	3.10613	4.6577	13.4946	9.48465	1.38354	7.58382	7.32465	8.87377	8.85192	#DIV/0!	6.88046	4.31836e-113	3.45501e-22	1.48401e-11	1.34763e-19	0.00235777	1.08663e-05	5.3804e-25	1.73961e-15	0.1855	2.69722e-12	1.20276e-10	1.91074e-14	2.13843e-14	#DIV/0!	2.49297e-10	TRUE	1.81844
CKS2	1164	CDC28 protein kinase regulatory subunit 2	227	218	0	100	93	97	91	80	115	0	110	108	0	0	TRUE	18.2475	8.74678	7.30566	7.62124	#DIV/0!	3.52049	5.26827	6.91468	1.00584	7.97432	#DIV/0!	6.18879	6.00707	#DIV/0!	#DIV/0!	1.28966e-65	5.89932e-16	0.417171	1.61598e-11	#DIV/0!	0.000675153	8.57355e-07	7.15389e-10	0.325429	1.36501e-12	#DIV/0!	1.16332e-08	2.69738e-08	#DIV/0!	#DIV/0!	TRUE	4.48218
AP2M1	1173	adaptor related protein complex 2 subunit mu 1	230	269	187	100	110	111	100	80	165	219	110	108	76	137	TRUE	7.7798	2.40098	0.813123	3.45392	0.289588	5.48504	3.22515	1.64474	1.24257	4.38263	5.42641	-0.498124	0.702185	-0.136303	1.11696	1.18369e-14	0.0171754	0.0474132	0.000817655	0.772461	2.74655e-07	0.00166209	0.103262	0.217751	2.09337e-05	1.54423e-07	0.619429	0.484103	0.892016	0.265996	TRUE	1.11797
AP1S1	1174	adaptor related protein complex 1 subunit sigma 1	230	253	187	100	110	111	100	80	165	219	110	108	76	137	TRUE	8.95203	2.91517	1.99673	2.52068	1.556	3.67054	2.37314	2.1866	0.395625	1.42794	2.83388	1.99043	3.89287	3.31928	2.11071	8.16845e-19	0.00391919	0.0736264	0.0133271	0.121445	0.000377902	0.0193888	0.0311763	0.693462	0.155224	0.00503661	0.0491181	0.000173477	0.00150339	0.0366411	TRUE	-0.0216823
AP2S1	1175	adaptor related protein complex 2 subunit sigma 1	230	269	187	100	110	111	100	80	165	219	110	108	76	137	TRUE	2.65237	2.97184	1.79892	-0.87298	-0.342164	0.996749	-0.20571	0.907111	-0.606731	1.76364	-1.96912	2.84554	1.68759	-2.31065	2.48665	0.00805955	0.0032863	0.000430323	0.384808	0.732623	0.321115	0.837401	0.366596	0.545791	0.0796665	0.050224	0.0053231	0.0944307	0.0241385	0.0141149	TRUE	0.0540212
AP3S1	1176	adaptor related protein complex 3 subunit sigma 1	230	267	187	100	110	111	100	80	165	219	110	108	76	137	TRUE	16.7386	8.87865	3.58449	5.10454	4.80564	6.02683	5.09801	2.6217	1.26444	4.53662	4.06483	6.03091	7.37284	0.913571	3.25211	9.17066e-59	2.31877e-16	5.27362e-07	1.62845e-06	3.21604e-06	2.36357e-08	1.45625e-06	0.0101593	0.209837	1.10383e-05	6.74188e-05	2.41712e-08	3.86328e-11	0.364425	0.00144694	TRUE	4.09605
CLC	1178	Charcot-Leyden crystal galectin	230	235	187	100	110	111	100	80	165	0	110	108	14	137	TRUE	14.7832	5.98943	5.21447	3.95566	2.13004	2.26855	6.28724	5.34199	3.33258	2.80492	#DIV/0!	7.80681	7.53855	-0.960892	6.18459	1.81078e-46	8.40224e-09	#DIV/0!	0.000144391	0.034512	0.025284	6.8462e-09	6.07179e-07	0.00131764	0.00564534	#DIV/0!	4.41545e-12	1.69422e-11	0.357253	6.92903e-09	TRUE	0.0649008
CLCA1	1179	chloride channel accessory 1	0	0	187	0	0	0	0	80	0	0	109	0	0	137	FALSE	8.29392	#DIV/0!	#DIV/0!	#DIV/0!	7.56678	#DIV/0!	#DIV/0!	#DIV/0!	3.31979	#DIV/0!	#DIV/0!	2.9594	#DIV/0!	#DIV/0!	4.06565	9.97681e-16	#DIV/0!	#DIV/0!	#DIV/0!	1.83898e-12	#DIV/0!	#DIV/0!	#DIV/0!	0.00161882	#DIV/0!	#DIV/0!	0.00380995	#DIV/0!	#DIV/0!	8.09405e-05	FALSE	#DIV/0!
CLCN2	1181	chloride voltage-gated channel 2	21	0	0	72	0	38	91	0	0	0	70	0	0	0	FALSE	7.78327	4.70547	#DIV/0!	2.89145	#DIV/0!	#DIV/0!	1.55628	7.88289	#DIV/0!	#DIV/0!	#DIV/0!	2.02218	#DIV/0!	#DIV/0!	#DIV/0!	1.2881e-13	0.000154011	0.0175456	0.00510451	#DIV/0!	#DIV/0!	0.128389	8.03211e-12	#DIV/0!	#DIV/0!	#DIV/0!	0.0472141	#DIV/0!	#DIV/0!	#DIV/0!	FALSE	2.01229
CLCN3	1182	chloride voltage-gated channel 3	224	223	95	100	110	111	100	80	165	133	110	108	65	137	TRUE	19.6964	3.7191	2.39965	4.93879	1.98545	6.15266	5.42713	9.60999	2.31134	7.88953	5.58703	11.6059	8.48998	2.76294	6.95081	7.13317e-78	0.000254863	0.0755116	3.23386e-06	0.0500715	1.317e-08	3.4954e-07	9.32594e-16	0.023526	4.16631e-13	1.29679e-07	1.36326e-20	1.37271e-13	0.00777541	1.40913e-10	TRUE	2.42866
CLCN5	1184	chloride voltage-gated channel 5	221	63	0	100	110	111	0	80	165	0	110	108	0	137	TRUE	8.86421	-0.172244	1.80816	2.76562	#DIV/0!	6.13054	6.52913	#DIV/0!	0.23137	6.92066	#DIV/0!	5.72975	1.4485	#DIV/0!	-0.817132	2.74163e-18	0.863409	#DIV/0!	0.00679035	#DIV/0!	1.46016e-08	2.16418e-09	#DIV/0!	0.817754	9.77938e-11	#DIV/0!	9.52385e-08	0.15043	#DIV/0!	0.415293	FALSE	#DIV/0!
CLCN6	1185	chloride voltage-gated channel 6	12	0	0	0	79	54	100	0	110	181	75	0	0	0	TRUE	8.71508	-1.24542	#DIV/0!	#DIV/0!	#DIV/0!	3.38984	1.77943	6.27007	#DIV/0!	1.33942	5.15901	3.36928	#DIV/0!	#DIV/0!	#DIV/0!	2.78481e-17	0.241367	0.00266091	#DIV/0!	#DIV/0!	0.00110557	0.0810146	1.00104e-08	#DIV/0!	0.183245	6.60996e-07	0.00121376	#DIV/0!	#DIV/0!	#DIV/0!	TRUE	-0.817271
CLCN7	1186	chloride voltage-gated channel 7	224	257	85	100	110	111	100	78	165	74	110	108	30	137	TRUE	12.0912	4.05051	3.04586	2.8217	1.02598	7.24516	8.19314	4.42807	1.61032	5.57189	1.82791	2.10188	1.55184	1.67133	2.01713	2.85195e-32	7.12605e-05	#DIV/0!	0.00578411	0.30788	6.75264e-11	5.34211e-13	2.49567e-05	0.11142	1.02168e-07	0.071765	0.0379334	0.123682	0.107647	0.0456646	TRUE	1.83446
CLCNKB	1188	chloride voltage-gated channel Kb	15	0	0	0	101	0	0	0	0	0	100	0	0	0	FALSE	3.94129	1.37225	#DIV/0!	#DIV/0!	#DIV/0!	3.83457	#DIV/0!	#DIV/0!	#DIV/0!	#DIV/0!	#DIV/0!	1.28954	#DIV/0!	#DIV/0!	#DIV/0!	0.000110054	0.193201	8.24617e-05	#DIV/0!	#DIV/0!	0.000221295	#DIV/0!	#DIV/0!	#DIV/0!	#DIV/0!	#DIV/0!	0.200307	#DIV/0!	#DIV/0!	#DIV/0!	FALSE	-1.21137
CLU	1191	clusterin	230	100	187	100	110	111	100	80	165	219	110	108	76	137	TRUE	13.4613	5.54804	4.11489	8.77738	4.94865	1.66708	3.43858	4.2484	-0.420211	2.4169	7.44457	3.90287	3.41208	0.659298	0.481049	1.97999e-39	8.18646e-08	2.05118e-22	5.42162e-14	1.69459e-06	0.0983958	0.000829298	4.94564e-05	0.675487	0.016757	2.31547e-12	0.000167329	0.000913739	0.512107	0.631261	TRUE	2.77924
CLIC1	1192	chloride intracellular channel 1	230	269	187	100	110	111	100	80	165	219	110	108	76	137	TRUE	27.7959	5.10944	11.117	7.09534	7.04639	8.53204	9.18199	19.0282	2.35457	14.6584	18.0771	7.55756	6.88692	-1.01771	6.88325	6.19922e-143	6.95698e-07	3.2846e-13	2.04015e-10	3.66409e-11	9.83609e-14	3.137e-15	1.64074e-34	0.02106	1.43144e-31	4.95035e-45	1.54081e-11	4.19398e-10	0.312708	2.00336e-10	TRUE	3.39179
CLIC2	1193	chloride intracellular channel 2	230	264	187	100	110	111	100	11	165	162	110	108	71	137	TRUE	31.3456	12.6974	7.84849	13.7109	5.35717	12.6441	13.4921	13.9007	5.74568	8.28222	5.08453	11.4789	14.7261	2.41175	11.8681	7.99665e-172	3.94205e-28	0.326169	1.59613e-24	2.53219e-07	4.90099e-23	5.44956e-25	8.1124e-25	1.69029e-07	4.18008e-14	1.02551e-06	2.6216e-20	2.16887e-27	0.0190062	1.07391e-22	FALSE	#DIV/0!
CLK1	1195	CDC like kinase 1	165	68	0	0	0	94	91	0	160	0	105	88	0	59	TRUE	3.39766	0.4008	0.995827	#DIV/0!	#DIV/0!	#DIV/0!	2.56817	2.7711	#DIV/0!	1.34632	#DIV/0!	1.36429	-0.0707938	#DIV/0!	0.242986	0.0007137	0.689108	0.000971163	#DIV/0!	#DIV/0!	#DIV/0!	0.0118345	0.00681603	#DIV/0!	0.180127	#DIV/0!	0.175507	0.943726	#DIV/0!	0.808888	TRUE	3.19532
CLK2	1196	CDC like kinase 2	159	170	0	100	69	99	64	0	140	0	110	103	0	76	TRUE	6.16931	3.57234	3.37886	2.48933	#DIV/0!	0.374841	2.18379	-0.408501	#DIV/0!	0.489345	#DIV/0!	2.88179	2.52569	#DIV/0!	1.38911	9.81535e-10	0.000474279	1.75463e-05	0.014483	#DIV/0!	0.708963	0.0313886	0.684313	#DIV/0!	0.625374	#DIV/0!	0.00478741	0.0131015	#DIV/0!	0.168965	TRUE	2.95382
CLK3	1198	CDC like kinase 3	227	214	0	100	106	111	82	80	165	0	110	108	18	93	TRUE	7.81164	2.99992	4.43064	2.57865	#DIV/0!	1.53443	6.34896	3.40148	0.771566	-1.39858	#DIV/0!	4.01678	2.21246	-1.703	0.540856	1.13037e-14	0.00301313	5.67204e-14	0.0114056	#DIV/0!	0.127961	5.11184e-09	0.00105409	0.443085	0.163839	#DIV/0!	0.000110478	0.0290797	0.114305	0.589928	TRUE	1.71759
TPP1	1200	tripeptidyl peptidase 1	230	269	187	100	110	111	100	80	165	219	110	108	76	137	TRUE	19.54	6.93621	8.12562	4.75423	3.72902	4.91095	2.46769	9.51359	3.15365	5.38806	11.259	5.34341	5.00621	2.50192	4.12116	1.28853e-77	4.34888e-11	1.72525e-06	6.84301e-06	0.00025658	3.23881e-06	0.0151539	1.50639e-15	0.00228972	2.45595e-07	2.03486e-23	5.26114e-07	2.22227e-06	0.0149615	6.54167e-05	TRUE	4.2615
CLN3	1201	CLN3, battenin	143	231	0	0	0	65	55	69	150	0	60	74	35	0	TRUE	10.676	5.03412	4.96644	#DIV/0!	#DIV/0!	#DIV/0!	2.03895	0.453349	0.712206	11.3888	#DIV/0!	5.00417	1.58262	0.841712	#DIV/0!	5.76083e-25	1.49473e-06	8.75593e-14	#DIV/0!	#DIV/0!	#DIV/0!	0.0456556	0.652148	0.479715	5.65522e-22	#DIV/0!	5.53413e-06	0.11789	0.407625	#DIV/0!	TRUE	1.89345
CLN5	1203	CLN5, intracellular trafficking protein	230	264	187	100	110	111	100	30	165	219	110	108	76	137	TRUE	23.2234	11.4916	8.06816	5.70096	2.57225	6.19227	9.47944	7.68811	1.9631	4.72274	11.4018	7.46821	6.3816	2.50667	5.26495	7.34029e-105	2.73814e-24	1.49836e-14	1.25844e-07	0.0109017	1.09438e-08	6.59206e-16	1.22695e-11	0.0531993	4.98971e-06	7.33506e-24	2.40546e-11	4.71182e-09	0.0147801	5.38684e-07	TRUE	2.80785
CLNS1A	1207	chloride nucleotide-sensitive channel 1A	230	269	187	100	110	111	100	80	165	209	110	108	61	137	TRUE	19.1594	15.9285	8.34222	2.0969	1.71472	1.15219	6.61018	1.78826	2.56306	8.36143	6.95813	9.46501	11.866	-0.680926	3.44633	7.30459e-75	1.32578e-38	1.60687e-13	0.0385766	0.0880991	0.251786	1.46568e-09	0.0768565	0.0122993	2.61501e-14	4.55334e-11	8.98331e-16	3.57995e-21	0.49906	0.000757869	TRUE	11.1943
CLPTM1	1209	CLPTM1, transmembrane protein	227	269	187	100	110	111	100	80	165	219	110	108	76	137	TRUE	18.0767	2.94124	7.95435	4.97261	1.64006	2.5857	8.49231	10.1281	2.14645	8.81434	6.18458	7.79925	4.40118	1.14163	4.81188	1.65352e-67	0.00362024	3.33344e-07	2.8141e-06	0.10272	0.0110502	1.14057e-13	7.09458e-17	0.0349449	1.73557e-15	3.0962e-09	4.58683e-12	2.57575e-05	0.25793	3.94377e-06	TRUE	2.89499
CLTA	1211	clathrin light chain A	230	269	187	100	110	111	100	80	165	219	110	108	76	137	TRUE	14.9495	2.5644	5.29194	4.09385	2.53734	6.86401	4.94109	4.17392	-0.845448	9.24017	4.58092	7.42318	3.74241	-0.250548	1.86123	7.44469e-48	0.0109953	1.28125e-11	8.72745e-05	0.0120092	4.40533e-10	2.82621e-06	6.53445e-05	0.400447	1.29826e-16	7.83917e-06	3.00913e-11	0.000296352	0.802979	0.0648865	TRUE	2.87089
CLTB	1212	clathrin light chain B	230	269	187	100	110	111	100	55	165	219	110	108	76	137	TRUE	23.1932	3.36847	7.21335	6.96442	5.0083	4.94345	11.8882	5.83036	2.81059	10.2311	7.92811	13.7863	14.8972	-0.283209	8.52899	8.19506e-105	0.000891011	2.96657e-14	3.80588e-10	1.29217e-06	2.82791e-06	2.11001e-21	7.25282e-08	0.00624972	2.74245e-19	1.19687e-13	2.18933e-25	9.46839e-28	0.777945	2.64569e-14	TRUE	1.89617
CLTC	1213	clathrin heavy chain	230	269	187	100	110	111	100	78	165	219	110	108	76	137	TRUE	13.4655	9.62677	8.2314	3.35798	3.33317	3.24933	0.0614582	0.924463	1.38387	4.42456	3.9618	3.22873	3.43666	-0.130176	3.42245	1.54312e-39	1.48493e-18	1.90518e-05	0.00111911	0.00104017	0.00154241	0.951107	0.357539	0.170345	1.76126e-05	0.000101191	0.0016555	0.000842326	0.896842	0.000821775	TRUE	7.27298
CMA1	1215	chymase 1	230	230	187	100	110	111	0	80	150	0	110	108	76	137	TRUE	15.0029	7.09446	4.40472	1.00402	7.19011	4.83401	5.35564	#DIV/0!	4.13243	8.12248	#DIV/0!	3.21497	4.71026	1.17166	8.06709	1.35736e-47	1.72215e-11	1.03484e-05	0.31784	1.62141e-11	4.45648e-06	4.78465e-07	#DIV/0!	9.04838e-05	1.65142e-13	#DIV/0!	0.00172943	7.53755e-06	0.245744	3.46797e-13	TRUE	-1.24848
CCR1	1230	C-C motif chemokine receptor 1	45	77	0	0	0	111	100	0	155	0	85	73	0	0	TRUE	19.4407	1.85818	4.72914	#DIV/0!	#DIV/0!	#DIV/0!	8.80484	9.78795	#DIV/0!	10.2173	#DIV/0!	9.14531	6.25779	#DIV/0!	#DIV/0!	1.65629e-66	0.0701619	#DIV/0!	#DIV/0!	#DIV/0!	#DIV/0!	2.24956e-14	3.84822e-16	#DIV/0!	5.2369e-19	#DIV/0!	4.10012e-14	2.61214e-08	#DIV/0!	#DIV/0!	TRUE	-0.237587
ABCC2	1244	ATP binding cassette subfamily C member 2	27	0	90	0	110	103	0	0	165	0	110	91	0	92	TRUE	11.0389	-0.283925	#DIV/0!	#DIV/0!	0.268771	8.95632	7.76391	#DIV/0!	#DIV/0!	10.6515	#DIV/0!	4.40424	-0.631632	#DIV/0!	0.623392	1.97443e-26	0.778806	1.37651e-17	#DIV/0!	0.78875	1.09078e-14	6.9383e-12	#DIV/0!	#DIV/0!	1.93097e-20	#DIV/0!	2.54522e-05	0.529247	#DIV/0!	0.534604	TRUE	0.162841
CNN1	1264	calponin 1	230	269	187	100	110	111	100	78	165	212	110	108	76	137	TRUE	30.7272	10.8234	9.44477	15.3382	6.71232	12.0348	11.0487	7.16461	4.46889	10.9287	7.24526	11.1197	10.5978	-0.429277	14.5944	1.77315e-168	3.37096e-22	5.24047e-17	8.5642e-28	2.35486e-10	1.13213e-21	1.70843e-19	1.52589e-10	2.62793e-05	3.32523e-21	8.2803e-12	1.67564e-19	2.50485e-18	0.669186	1.52023e-29	TRUE	-0.71216
CNN2	1265	calponin 2	230	269	187	100	110	111	100	79	165	219	110	108	76	137	TRUE	29.7572	10.4153	9.23788	6.21307	4.36725	9.18507	8.18125	17.6347	2.70099	11.659	16.9295	8.45336	4.80287	1.40071	10.6326	5.32326e-160	6.11869e-21	3.71975e-14	1.26434e-08	2.1083e-05	3.31364e-15	5.67895e-13	5.09717e-32	0.00847694	3.14302e-23	2.01009e-41	1.65575e-13	5.16672e-06	0.166208	1.47507e-19	TRUE	0.378688
CNN3	1266	calponin 3	230	269	187	100	110	111	100	62	165	219	110	108	76	137	TRUE	28.1807	8.69949	8.19454	8.2547	5.96788	6.06618	7.12804	14.9187	3.96007	11.0536	12.881	8.32892	9.42521	0.64222	8.66554	4.93461e-146	7.56733e-16	1.17855e-32	7.23676e-13	1.22946e-08	1.96964e-08	1.16549e-10	7.4346e-27	0.000164403	1.5015e-21	1.62367e-28	3.12724e-13	1.1042e-15	0.523061	1.22685e-14	TRUE	0.34075
CNP	1267	2',3'-cyclic nucleotide 3' phosphodiesterase	230	269	187	100	110	111	100	80	165	219	110	108	76	137	TRUE	35.4779	10.2452	14.5458	9.05151	8.75833	13.1124	10.1841	13.1279	2.62876	14.5986	13.6097	12.4015	7.85637	3.27882	8.92448	6.58859e-212	2.02544e-20	0.00312798	1.38362e-14	1.35083e-15	4.48222e-24	1.61755e-17	3.09542e-23	0.0103177	2.09324e-31	7.75617e-31	2.31678e-22	3.43982e-12	0.00169965	2.83286e-15	TRUE	6.63192
CNTFR	1271	ciliary neurotrophic factor receptor	95	69	0	0	0	0	100	0	155	219	65	68	0	0	TRUE	20.1492	7.66807	3.08375	#DIV/0!	#DIV/0!	#DIV/0!	#DIV/0!	11.629	#DIV/0!	10.2411	15.3904	3.24213	1.26015	#DIV/0!	#DIV/0!	1.69948e-72	2.19575e-11	1.64901e-17	#DIV/0!	#DIV/0!	#DIV/0!	#DIV/0!	4.29453e-20	#DIV/0!	4.52546e-19	1.5754e-36	0.00192483	0.212054	#DIV/0!	#DIV/0!	TRUE	3.1433
CNTN1	1272	contactin 1	178	247	44	100	105	111	100	80	115	219	110	108	76	137	TRUE	30.07	5.7223	9.48357	10.1904	2.43342	2.98457	5.91603	7.53858	2.58759	6.76039	16.7255	20.3576	12.602	6.39428	13.6709	1.43144e-158	4.6112e-08	7.96418e-07	4.67517e-17	0.0192929	0.00354705	3.8638e-08	2.53156e-11	0.0122392	6.33516e-10	8.88867e-41	2.04498e-38	8.36184e-23	2.24311e-08	3.01024e-27	TRUE	0.519362
COL1A1	1277	collagen type I alpha 1 chain	230	269	187	100	110	111	100	78	165	219	110	108	76	137	TRUE	29.2095	10.3209	5.10682	6.53169	5.21405	8.4033	13.8749	10.5056	3.64379	14.187	8.46226	13.8289	10.1531	1.56599	8.70311	3.58225e-155	1.18995e-20	4.22373e-10	2.91127e-09	4.98629e-07	1.91044e-13	7.85185e-26	1.08932e-17	0.000482102	2.87776e-30	4.0636e-15	1.77208e-25	2.52193e-17	0.122362	9.92507e-15	TRUE	0.11352
COL1A2	1278	collagen type I alpha 2 chain	230	269	187	100	110	111	100	57	165	219	110	108	76	137	TRUE	34.9011	13.5745	6.59154	8.1798	6.36588	10.7879	19.0044	12.0377	3.91538	14.8205	10.2596	18.2587	13.5497	0.44822	11.6139	4.85906e-206	5.81663e-31	0.00215375	1.04725e-12	1.53547e-09	7.49852e-19	2.18894e-36	5.85278e-21	0.000191995	5.11757e-32	2.33557e-20	1.65051e-34	7.10183e-25	0.655532	4.74967e-22	TRUE	-2.11312
COL2A1	1280	collagen type II alpha 1 chain	230	253	187	100	75	111	100	80	165	0	110	108	76	137	TRUE	10.2106	6.324	3.11471	7.65717	1.43005	0.345381	-0.91659	2.28764	1.02482	9.21769	#DIV/0!	3.93101	0.858732	4.97349	-0.470645	9.07002e-24	1.38448e-09	2.05995e-14	1.35675e-11	0.154416	0.730801	0.361381	0.0243306	0.308617	1.49005e-16	#DIV/0!	0.000151128	0.392426	5.35819e-06	0.638654	TRUE	2.20969
COL3A1	1281	collagen type III alpha 1 chain	230	269	187	100	110	111	100	74	165	212	110	108	76	137	TRUE	38.0108	12.2558	8.29065	10.2513	7.12266	9.32639	23.3202	18.1178	4.15439	13.4616	12.5473	20.9561	19.8742	1.42514	13.8329	3.7468e-235	1.02549e-26	0.000113099	3.44976e-17	2.37976e-11	1.58479e-15	3.58298e-44	6.78156e-33	8.27903e-05	2.97669e-28	2.94305e-27	1.73708e-39	1.54686e-37	0.159052	1.18483e-27	TRUE	0.0705832
COL4A1	1282	collagen type IV alpha 1 chain	230	269	187	100	110	111	100	80	165	219	110	108	76	137	TRUE	16.2798	4.54057	3.94338	5.72231	4.12236	3.13198	3.79715	6.04926	1.26064	5.44716	10.5354	5.22342	4.53973	0.0266865	3.92875	7.03372e-56	9.19931e-06	3.01336e-05	1.14543e-07	5.69211e-05	0.00223465	0.000241125	2.72585e-08	0.211197	1.85632e-07	3.40604e-21	8.83504e-07	1.49393e-05	0.978794	0.000135683	TRUE	1.43524
COL4A2	1284	collagen type IV alpha 2 chain	230	269	187	100	110	111	100	80	165	219	110	108	76	137	TRUE	21.3622	6.3121	4.27628	6.33123	3.05059	7.5453	6.23673	6.83395	1.85218	5.3177	10.0821	11.0212	7.85105	0.186269	7.55068	6.62669e-91	1.47782e-09	0.652984	7.35751e-09	0.00262523	1.50829e-11	8.68726e-09	7.31401e-10	0.0677837	3.41866e-07	7.99428e-20	2.79039e-19	3.53347e-12	0.852832	5.82355e-12	TRUE	4.09048
COL4A3	1285	collagen type IV alpha 3 chain	102	135	148	0	110	111	0	80	0	0	110	0	74	137	TRUE	3.07043	-0.338587	0.451504	#DIV/0!	2.89097	-0.234946	1.51615	#DIV/0!	1.39165	#DIV/0!	#DIV/0!	0.918058	#DIV/0!	0.304444	1.85171	0.00219957	0.735631	0.864459	#DIV/0!	0.00443597	0.814695	0.132376	#DIV/0!	0.167983	#DIV/0!	#DIV/0!	0.360673	#DIV/0!	0.761809	0.0662524	TRUE	1.9829
COL4A4	1286	collagen type IV alpha 4 chain	9	82	164	0	110	111	0	80	0	0	110	94	56	0	TRUE	4.59474	0.985127	0.171265	#DIV/0!	1.27727	1.26998	3.86616	#DIV/0!	1.79186	#DIV/0!	#DIV/0!	3.86676	0.235277	1.38199	#DIV/0!	5.03157e-06	0.357379	0.219816	#DIV/0!	0.203358	0.206821	0.000188345	#DIV/0!	0.0772438	#DIV/0!	#DIV/0!	0.000190557	0.814517	0.17351	#DIV/0!	TRUE	-0.0917889
COL4A5	1287	collagen type IV alpha 5 chain	102	169	187	0	110	111	0	80	0	0	110	108	50	0	TRUE	5.17656	1.66786	1.23543	#DIV/0!	-0.442775	1.99167	2.93406	#DIV/0!	2.19629	#DIV/0!	#DIV/0!	4.41246	1.42952	1.86883	#DIV/0!	2.76519e-07	0.0984717	0.0181644	#DIV/0!	0.658454	0.0489319	0.00407969	#DIV/0!	0.0310414	#DIV/0!	#DIV/0!	2.4649e-05	0.155797	0.0688016	#DIV/0!	FALSE	#DIV/0!
COL4A6	1288	collagen type IV alpha 6 chain	84	197	90	81	69	0	0	80	165	0	89	34	52	0	TRUE	4.99274	-0.301179	2.38826	3.84626	-1.20844	-0.100197	#DIV/0!	#DIV/0!	2.18381	1.64804	#DIV/0!	5.7624	5.73994	1.91142	#DIV/0!	7.17406e-07	0.764041	1.62837e-13	0.00024163	0.23019	0.920487	#DIV/0!	#DIV/0!	0.0319816	0.101272	#DIV/0!	1.29702e-07	2.30748e-06	0.0629578	#DIV/0!	FALSE	#DIV/0!
COL5A1	1289	collagen type V alpha 1 chain	230	269	187	100	110	111	100	76	165	195	110	108	76	137	TRUE	35.7261	13.2758	7.95215	9.88977	5.41191	14.3063	13.233	12.1493	4.82602	13.7251	12.2335	14.4601	15.3192	2.79579	10.6378	1.61382e-213	5.38356e-30	1.61369e-10	2.09961e-16	1.94774e-07	1.10766e-26	2.03915e-24	3.40486e-21	6.78577e-06	5.50883e-29	8.68344e-26	7.92771e-27	1.24281e-28	0.00685488	1.43085e-19	TRUE	2.18003
COL5A2	1290	collagen type V alpha 2 chain	230	269	187	100	110	111	100	80	165	137	110	108	76	137	TRUE	28.2982	13.3067	6.7659	4.95312	7.42331	6.71044	16.3004	8.90587	4.20404	5.08326	5.35202	16.4218	14.5589	1.72968	13.8911	3.05569e-146	4.2784e-30	8.80294e-08	3.04908e-06	4.24143e-12	9.28552e-10	5.35883e-31	3.08423e-14	6.92778e-05	1.00815e-06	3.69844e-07	6.83704e-31	4.89523e-27	0.0885837	8.48084e-28	TRUE	-0.38019
COL6A1	1291	collagen type VI alpha 1 chain	230	269	187	100	110	111	100	80	165	219	110	108	76	137	TRUE	20.3645	7.21368	5.56675	9.11399	4.31414	2.90621	4.73568	8.4061	3.00154	6.81708	10.4319	9.56358	2.87285	-1.68899	5.53117	1.55019e-83	8.50057e-12	6.27738e-07	1.01308e-14	2.62436e-05	0.0044394	6.61259e-06	3.65184e-13	0.00360688	1.71703e-10	7.02889e-21	5.3878e-16	0.00491472	0.096166	1.59113e-07	TRUE	-0.503227
COL6A2	1292	collagen type VI alpha 2 chain	230	269	187	100	110	111	100	80	165	219	110	108	76	137	TRUE	20.2422	5.59103	5.15786	8.22676	4.59699	2.75845	4.1676	7.11754	3.06914	9.73263	9.71886	10.0224	2.86811	-1.55762	5.53845	1.1981e-82	6.59315e-08	2.76089e-07	8.30711e-13	7.99715e-06	0.00682221	6.18997e-05	1.90968e-10	0.00295254	6.19814e-18	9.6863e-19	4.97325e-17	0.00498354	0.124333	1.53817e-07	TRUE	-1.22687
COL6A3	1293	collagen type VI alpha 3 chain	230	269	187	100	110	111	100	80	165	219	110	108	76	137	TRUE	24.1425	9.18002	5.33141	7.94348	3.53071	6.77339	7.36578	13.518	2.28616	11.5733	11.2427	8.11041	4.43796	-1.10113	4.97062	1.61741e-112	3.09503e-17	0.000269719	3.348e-12	0.000525014	6.8452e-10	3.56837e-11	4.88384e-24	0.0249591	5.4409e-23	2.28633e-23	9.51227e-13	2.23114e-05	0.275029	1.9883e-06	TRUE	1.73003
COL7A1	1294	collagen type VII alpha 1 chain	193	234	187	100	110	106	100	80	124	78	110	108	76	137	TRUE	14.4209	2.98898	3.72114	7.20717	4.37881	2.42808	5.109	5.1539	4.35064	0.756886	3.05965	8.16355	2.39506	1.92908	10.004	1.68993e-44	0.00317947	1.1911e-26	1.1946e-10	2.00965e-05	0.0168313	1.47616e-06	1.34387e-06	4.06667e-05	0.450577	0.00306072	7.26129e-13	0.0183722	0.0582279	5.72251e-18	TRUE	0.522476
COL8A1	1295	collagen type VIII alpha 1 chain	212	269	187	67	106	111	72	80	160	0	110	108	76	130	TRUE	30.21	11.0861	12.543	5.10477	5.28382	11.4625	11.288	10.1923	3.09371	9.04176	#DIV/0!	14.1	12.8995	5.20352	13.4217	1.0013e-158	1.16765e-22	0.0160069	3.10681e-06	3.58917e-07	3.70438e-20	4.86753e-20	2.11523e-15	0.00275423	5.28383e-16	#DIV/0!	4.64187e-26	1.855e-23	2.2705e-06	3.49146e-26	TRUE	0.0220137
COL8A2	1296	collagen type VIII alpha 2 chain	50	122	0	0	0	0	0	72	0	0	0	0	73	21	FALSE	4.2184	3.42001	2.47046	#DIV/0!	#DIV/0!	#DIV/0!	#DIV/0!	#DIV/0!	2.9962	#DIV/0!	#DIV/0!	#DIV/0!	#DIV/0!	1.39321	3.15219	3.35099e-05	0.00128709	#DIV/0!	#DIV/0!	#DIV/0!	#DIV/0!	#DIV/0!	#DIV/0!	0.00374776	#DIV/0!	#DIV/0!	#DIV/0!	#DIV/0!	0.168696	0.00524682	FALSE	-0.282424
COL9A1	1297	collagen type IX alpha 1 chain	57	0	130	0	0	0	0	0	0	0	0	0	0	0	FALSE	-1.30695	1.10105	#DIV/0!	#DIV/0!	-1.80275	#DIV/0!	#DIV/0!	#DIV/0!	#DIV/0!	#DIV/0!	#DIV/0!	#DIV/0!	#DIV/0!	#DIV/0!	#DIV/0!	0.192878	0.275671	0.000757806	#DIV/0!	0.0738374	#DIV/0!	#DIV/0!	#DIV/0!	#DIV/0!	#DIV/0!	#DIV/0!	#DIV/0!	#DIV/0!	#DIV/0!	#DIV/0!	FALSE	-1.31821
COL9A2	1298	collagen type IX alpha 2 chain	109	161	0	83	0	78	100	0	0	0	0	58	0	0	FALSE	9.72553	6.85166	3.45566	5.57537	#DIV/0!	#DIV/0!	-0.323221	5.67659	#DIV/0!	#DIV/0!	#DIV/0!	#DIV/0!	3.9051	#DIV/0!	#DIV/0!	1.00468e-20	5.13525e-10	3.74352e-08	3.15605e-07	#DIV/0!	#DIV/0!	0.747415	1.42891e-07	#DIV/0!	#DIV/0!	#DIV/0!	#DIV/0!	0.000255737	#DIV/0!	#DIV/0!	FALSE	2.78988
COL10A1	1300	collagen type X alpha 1 chain	203	215	187	0	0	66	0	80	110	0	95	95	74	137	TRUE	17.3313	5.40353	5.79263	#DIV/0!	7.26851	#DIV/0!	5.8052	#DIV/0!	2.95599	8.93022	#DIV/0!	6.02995	6.6026	2.13701	12.2632	3.90249e-60	1.89281e-07	4.19017e-20	#DIV/0!	1.03554e-11	#DIV/0!	2.17588e-07	#DIV/0!	0.00452675	1.24927e-14	#DIV/0!	3.28715e-08	2.46662e-09	0.0366157	1.06705e-23	TRUE	-0.557793
COL11A1	1301	collagen type XI alpha 1 chain	230	269	187	0	0	107	100	80	165	106	110	108	41	137	TRUE	29.9507	14.2882	10.3256	#DIV/0!	7.48846	#DIV/0!	16.3984	8.75579	3.66452	10.7438	4.11432	20.4883	16.0136	0.252183	19.4441	1.12251e-155	2.81454e-33	0.698565	#DIV/0!	2.90494e-12	#DIV/0!	1.00622e-30	6.48811e-14	0.000450004	1.07564e-20	7.83572e-05	1.18875e-38	4.61115e-30	0.802564	5.77528e-41	TRUE	-1.42698
COL11A2	1302	collagen type XI alpha 2 chain	62	117	0	100	0	0	45	0	0	0	95	93	55	0	TRUE	4.93443	-0.00441625	-0.388976	1.40022	#DIV/0!	#DIV/0!	#DIV/0!	3.51138	#DIV/0!	#DIV/0!	#DIV/0!	4.18211	4.32587	0.644377	#DIV/0!	1.09398e-06	0.996491	5.05712e-15	0.164606	#DIV/0!	#DIV/0!	#DIV/0!	0.00107964	#DIV/0!	#DIV/0!	#DIV/0!	6.63803e-05	3.8863e-05	0.522602	#DIV/0!	TRUE	0.585325
COL12A1	1303	collagen type XII alpha 1 chain	230	269	187	100	110	111	100	77	165	219	110	108	76	137	TRUE	29.9868	11.1779	8.51714	9.99368	5.81729	10.8126	15.7085	9.80126	4.52791	10.2588	7.96149	14.1223	10.9122	2.92694	9.82667	5.33891e-162	2.64852e-23	2.81266e-10	1.24909e-16	2.64301e-08	6.59025e-19	9.15938e-30	3.60187e-16	2.10857e-05	2.30474e-19	9.71992e-14	4.1577e-26	4.90541e-19	0.00475684	1.59915e-17	TRUE	-0.504292
COL15A1	1306	collagen type XV alpha 1 chain	230	269	187	100	110	111	100	80	165	143	110	108	76	137	TRUE	30.5676	8.60643	6.66554	10.0743	7.54915	15.4394	9.60028	13.6218	3.83147	12.2327	7.94898	11.2791	8.68959	3.18464	8.13594	5.40719e-166	1.39259e-15	2.84951e-15	8.35034e-17	2.0387e-12	4.29591e-29	3.4939e-16	2.99657e-24	0.000256221	7.93859e-25	5.82742e-13	7.35222e-20	4.93001e-14	0.00225383	2.3698e-13	TRUE	2.28751
COL16A1	1307	collagen type XVI alpha 1 chain	230	259	187	100	110	108	100	80	155	0	110	108	76	137	TRUE	22.6372	4.09903	8.63402	11.609	3.5538	10.374	6.30006	5.30102	3.81533	7.03705	#DIV/0!	13.0056	9.65535	1.90527	8.78033	4.16527e-99	5.81989e-05	0.0221775	4.08784e-20	0.000483762	6.55871e-18	6.91512e-09	7.22764e-07	0.00027515	6.17364e-11	#DIV/0!	1.08574e-23	3.34654e-16	0.0613117	6.41463e-15	TRUE	-1.48909
COL17A1	1308	collagen type XVII alpha 1 chain	177	49	182	42	0	101	0	80	0	0	110	108	0	137	TRUE	23.168	8.2273	2.36561	7.16691	7.66338	#DIV/0!	11.1412	#DIV/0!	-0.186546	#DIV/0!	#DIV/0!	17.6015	26.2643	#DIV/0!	17.4574	6.46093e-95	4.91495e-14	8.11732e-21	1.09941e-08	1.14665e-12	#DIV/0!	3.61198e-19	#DIV/0!	0.852703	#DIV/0!	#DIV/0!	3.09277e-33	3.28784e-48	#DIV/0!	1.97056e-36	TRUE	1.14459
COMP	1311	cartilage oligomeric matrix protein	230	269	187	100	110	111	100	80	160	199	110	108	76	137	TRUE	28.8835	13.1884	10.5712	9.05586	10.3537	7.02596	12.6387	2.02022	1.82806	6.84961	3.65005	13.0492	14.7881	8.36042	14.0855	5.03382e-152	1.03133e-29	5.08365e-17	1.35396e-14	4.79145e-20	1.99387e-10	4.30452e-23	0.0461178	0.0715705	1.55797e-10	0.000336638	8.72e-24	1.60593e-27	8.37107e-12	2.77888e-28	TRUE	-1.01934
COMT	1312	catechol-O-methyltransferase	230	269	187	100	110	111	100	80	165	219	110	108	76	137	TRUE	34.046	11.9426	9.2426	8.44167	7.47816	5.91223	11.7646	9.25256	2.24862	15.6191	16.4001	12.8663	11.7148	1.85725	8.54954	1.08222e-198	1.0218e-25	0.0143071	2.87058e-13	3.08426e-12	4.00697e-08	4.02016e-21	5.51569e-15	0.0273589	3.30922e-34	9.57319e-40	2.19314e-23	7.78489e-21	0.067951	2.35729e-14	TRUE	4.8557
COPA	1314	coatomer protein complex subunit alpha	230	269	187	100	110	111	100	80	165	219	110	108	76	137	TRUE	8.59497	2.73488	2.47234	3.45775	3.54845	5.61293	3.69584	3.27587	0.568915	-1.41999	2.65537	2.21583	1.12942	-0.397696	4.04764	1.71109e-17	0.00674434	0.0889897	0.000807367	0.000493029	1.55503e-07	0.000344688	0.00146168	0.571048	0.15752	0.00851517	0.028841	0.261269	0.692199	8.66955e-05	TRUE	-0.604345
COPB1	1315	coatomer protein complex subunit beta 1	230	269	187	100	110	111	100	80	165	219	110	108	76	137	TRUE	13.0044	4.05646	1.70955	2.69525	3.24765	1.53109	6.18414	6.78121	2.0562	1.83288	9.20773	4.24609	2.39251	-0.23205	4.60262	4.23592e-37	6.89989e-05	#DIV/0!	0.00827816	0.00138555	0.12867	1.11224e-08	9.37198e-10	0.043108	0.0686455	3.05498e-17	4.68124e-05	0.0184934	0.817251	9.51789e-06	TRUE	1.03764
KLF6	1316	Kruppel like factor 6	165	0	0	0	0	80	0	0	0	0	99	0	0	0	FALSE	1.47424	-1.0704	#DIV/0!	#DIV/0!	#DIV/0!	#DIV/0!	3.49193	#DIV/0!	#DIV/0!	#DIV/0!	#DIV/0!	1.21615	#DIV/0!	#DIV/0!	#DIV/0!	0.14136	0.28608	0.00264066	#DIV/0!	#DIV/0!	#DIV/0!	0.000792829	#DIV/0!	#DIV/0!	#DIV/0!	#DIV/0!	0.22694	#DIV/0!	#DIV/0!	#DIV/0!	FALSE	-0.0950256
SLC31A1	1317	solute carrier family 31 member 1	15	65	0	0	0	0	100	77	165	0	60	0	0	0	FALSE	7.21762	-1.30741	3.13529	#DIV/0!	#DIV/0!	#DIV/0!	#DIV/0!	1.54809	0.199807	8.82348	#DIV/0!	3.55275	#DIV/0!	#DIV/0!	#DIV/0!	2.10432e-12	0.213724	0.264622	#DIV/0!	#DIV/0!	#DIV/0!	#DIV/0!	0.124858	0.842203	1.6423e-15	#DIV/0!	0.000773478	#DIV/0!	#DIV/0!	#DIV/0!	FALSE	1.01873
MAP3K8	1326	mitogen-activated protein kinase kinase kinase 8	208	51	0	81	0	107	0	80	0	0	110	85	0	89	TRUE	8.03541	5.43439	1.12901	2.64913	#DIV/0!	#DIV/0!	1.78093	#DIV/0!	-0.280913	#DIV/0!	#DIV/0!	6.9091	3.5577	#DIV/0!	1.08742	3.34359e-15	1.5893e-07	1.49603e-07	0.00974256	#DIV/0!	#DIV/0!	0.0778149	#DIV/0!	0.780094	#DIV/0!	#DIV/0!	3.76591e-10	0.000621547	#DIV/0!	0.279854	TRUE	0.0340188
COX4I1	1327	cytochrome c oxidase subunit 4I1	230	269	187	100	110	111	100	80	165	219	110	108	76	137	TRUE	10.7551	2.75815	5.45841	1.26709	1.77979	8.21082	4.65768	1.26019	1.41322	1.02626	4.84695	4.51342	0.0588765	-1.33652	5.80796	3.14332e-26	0.00629748	5.48658e-05	0.208126	0.0767788	5.13688e-13	9.08155e-06	0.210623	0.161568	0.306289	2.40048e-06	1.65802e-05	0.953161	0.186185	4.31815e-08	TRUE	2.14059
COX5B	1329	cytochrome c oxidase subunit 5B	230	269	187	100	110	111	100	80	165	210	110	108	76	137	TRUE	6.55464	0.780096	4.12793	0.73522	-0.117577	4.23621	1.97239	2.06813	1.24614	1.28394	0.289217	2.6831	1.73207	0.195108	5.05623	7.17551e-11	0.436165	0.00370457	0.463961	0.906533	4.79921e-05	0.0510983	0.0412892	0.216442	0.200985	0.772706	0.0084643	0.0861696	0.845936	1.36644e-06	TRUE	0.946247
COX6A1	1337	cytochrome c oxidase subunit 6A1	230	265	187	100	110	111	100	29	165	0	110	108	76	137	TRUE	5.71115	0.976573	2.93947	2.25132	-0.416019	1.1481	4.24587	1.6564	-0.271156	1.79521	#DIV/0!	0.051218	0.713338	#DIV/0!	4.65323	1.3411e-08	0.329844	2.36133e-07	0.0265983	0.677886	0.253465	4.59654e-05	0.100872	0.786988	0.0744731	#DIV/0!	0.959248	0.477204	#DIV/0!	7.70905e-06	TRUE	-0.428993
COX6B1	1340	cytochrome c oxidase subunit 6B1	230	269	187	100	110	111	100	80	165	219	110	108	76	137	TRUE	5.81153	1.65934	5.364	1.00544	1.34367	4.60855	1.02119	1.26599	1.83637	1.55877	-0.723776	1.58878	-0.123227	0.310561	1.60995	7.24494e-09	0.0984588	1.07727e-07	0.31716	0.180729	1.11648e-05	0.309428	0.208549	0.0701137	0.120991	0.46999	0.115089	0.902161	0.75716	0.109746	TRUE	1.62866
COX6C	1345	cytochrome c oxidase subunit 6C	230	269	187	100	110	111	100	80	165	219	110	108	76	137	TRUE	6.76952	5.33191	5.52566	-0.761612	-0.0883267	3.58985	2.19552	2.09836	-0.382269	-0.0804136	-0.479789	3.9376	1.42905	0.574953	3.23593	1.71688e-11	2.38699e-07	0.00354508	0.44812	0.929714	0.000499203	0.0302461	0.0384718	0.703301	0.936007	0.631865	0.000147555	0.15593	0.567371	0.00152519	TRUE	1.85653
COX7A2	1347	cytochrome c oxidase subunit 7A2	230	261	187	100	110	111	100	80	165	201	110	108	76	137	TRUE	2.03751	0.421574	2.95478	0.956954	-1.11597	1.11235	-0.282305	1.91504	0.584873	1.29252	-0.832054	0.166228	0.20978	-1.01854	1.31674	0.0417397	0.673744	0.544499	0.340945	0.265906	0.268456	0.778245	0.0584339	0.560321	0.198006	0.406386	0.868294	0.834242	0.312315	0.190156	TRUE	1.73133
COX7B	1349	cytochrome c oxidase subunit 7B	215	99	97	100	110	111	100	80	165	0	110	108	0	137	TRUE	4.63801	0.294435	0.608234	-0.840998	-0.74216	5.66375	3.88033	-0.0464155	0.218991	0.520589	#DIV/0!	3.23635	1.25623	#DIV/0!	2.8971	3.84227e-06	0.76872	3.16106e-05	0.402396	0.459841	1.23819e-07	0.000178965	0.963074	0.827454	0.60336	#DIV/0!	0.00161584	0.211795	#DIV/0!	0.00439566	FALSE	#DIV/0!
COX7C	1350	cytochrome c oxidase subunit 7C	230	269	187	100	110	111	100	80	165	191	110	108	76	137	TRUE	3.9613	1.87915	4.26457	-0.206111	0.0927912	2.48575	1.93537	-0.199629	-0.119182	0.49999	-0.713433	1.80231	1.06652	-2.43907	2.40564	7.73399e-05	0.061534	0.00845077	0.837132	0.926171	0.0144606	0.0555354	0.842189	0.905438	0.617756	0.476467	0.0743393	0.288611	0.0175544	0.0174991	TRUE	1.63773
COX8A	1351	cytochrome c oxidase subunit 8A	158	264	97	100	110	111	100	80	165	0	110	108	41	137	TRUE	5.06094	1.1509	2.66204	1.79586	-1.79366	2.4317	-0.100327	2.35075	0.540944	1.52199	#DIV/0!	1.93539	0.522604	0.47199	3.79778	4.69202e-07	0.251604	6.23853e-06	0.0755992	0.076083	0.016673	0.920269	0.02076	0.590107	0.129949	#DIV/0!	0.055607	0.60234	0.639949	0.000219863	TRUE	-0.742172
COX11	1353	cytochrome c oxidase copper chaperone COX11	215	215	151	100	110	106	100	80	165	0	110	108	52	131	TRUE	11.1067	7.63496	4.68342	2.30825	1.71734	1.0836	3.63762	1.57278	2.11884	5.97621	#DIV/0!	5.94766	2.55394	0.778571	1.80397	1.225e-27	8.18016e-13	4.74972e-11	0.0230869	0.0880237	0.280955	0.00043013	0.119026	0.0372866	1.39333e-08	#DIV/0!	3.54233e-08	0.0120726	0.440496	0.0735691	TRUE	5.27411
COX15	1355	cytochrome c oxidase assembly homolog COX15	173	269	183	100	110	107	100	80	165	123	110	102	60	137	TRUE	13.1821	4.95854	6.9839	1.45029	3.9165	5.18257	6.49982	4.35623	2.85486	6.3998	0.240128	8.03485	1.95065	-0.147194	2.65239	7.17589e-38	1.75102e-06	0.181754	0.15017	0.000127881	1.0264e-06	2.76537e-09	3.28731e-05	0.00551348	1.58377e-09	0.810644	1.39548e-12	0.0538983	0.883559	0.00895022	TRUE	1.65052
CP	1356	ceruloplasmin	230	269	187	100	110	111	100	58	165	219	110	108	76	137	TRUE	10.5581	3.276	1.34031	7.32447	1.83593	2.78612	4.71659	6.52252	-0.209639	6.4599	3.74687	3.40628	-0.395047	0.768431	0.489533	2.36026e-25	0.00122163	#DIV/0!	6.79748e-11	0.0679994	0.00630231	7.14856e-06	3.13273e-09	0.834496	1.15544e-09	0.000230043	0.000931412	0.693602	0.445102	0.625259	TRUE	1.16065
CPA1	1357	carboxypeptidase A1	0	0	51	0	0	0	0	80	89	0	0	0	0	137	FALSE	4.87859	#DIV/0!	#DIV/0!	#DIV/0!	-0.450067	#DIV/0!	#DIV/0!	#DIV/0!	0.905885	4.35242	#DIV/0!	#DIV/0!	#DIV/0!	#DIV/0!	4.4523	1.618e-06	#DIV/0!	2.31676e-07	#DIV/0!	0.654688	#DIV/0!	#DIV/0!	#DIV/0!	0.379318	3.65567e-05	#DIV/0!	#DIV/0!	#DIV/0!	#DIV/0!	1.76403e-05	FALSE	#DIV/0!
CPA3	1359	carboxypeptidase A3	230	233	187	100	110	111	0	80	165	0	110	108	76	137	TRUE	16.9623	8.05634	5.39336	3.78825	4.45681	5.99854	7.59104	#DIV/0!	0.901847	9.20519	#DIV/0!	3.81494	5.31505	0.162375	4.81906	2.33738e-59	4.7964e-14	#DIV/0!	0.000261866	1.45099e-05	2.69365e-08	1.15011e-11	#DIV/0!	0.369914	1.60864e-16	#DIV/0!	0.000229324	5.95021e-07	0.87153	3.82473e-06	TRUE	-1.2789
CPB1	1360	carboxypeptidase B1	230	0	64	0	18	0	0	17	0	0	0	0	30	137	FALSE	8.85789	9.17298	#DIV/0!	#DIV/0!	-0.0479312	1.2677	#DIV/0!	#DIV/0!	2.6174	#DIV/0!	#DIV/0!	#DIV/0!	#DIV/0!	1.61454	5.68973	1.57196e-17	3.24524e-17	0.239821	#DIV/0!	0.961928	0.223044	#DIV/0!	#DIV/0!	0.0120247	#DIV/0!	#DIV/0!	#DIV/0!	#DIV/0!	0.120047	7.5706e-08	FALSE	0.0735922
CPB2	1361	carboxypeptidase B2	125	269	187	100	110	111	100	67	165	219	110	108	72	137	TRUE	-0.231068	0.335851	-1.17915	-1.69509	0.715007	-0.0502304	0.289395	-1.51804	-2.63666	3.91715	-0.138679	0.0147522	-0.680941	-0.526111	-0.278266	0.817289	0.737585	1.99349e-29	0.0932327	0.475521	0.960032	0.772829	0.132256	0.0101	0.000131535	0.889834	0.988258	0.497394	0.600783	0.781234	TRUE	3.41577
CPD	1362	carboxypeptidase D	230	268	187	100	110	111	100	80	165	199	110	108	76	137	TRUE	32.7855	11.0419	13.4693	10.579	6.89378	14.6502	15.2643	9.84248	3.85441	12.4946	5.49318	10.8755	12.2406	1.18939	15.1885	8.74012e-187	7.04476e-23	7.79331e-10	6.73087e-18	8.62489e-11	2.02211e-27	7.92872e-29	2.93412e-16	0.000236867	1.47694e-25	1.22241e-07	5.9345e-19	5.26361e-22	0.238749	5.26549e-31	TRUE	5.5831
CPE	1363	carboxypeptidase E	224	199	122	100	106	111	100	47	125	219	110	97	76	137	TRUE	28.7333	14.3619	6.57283	7.13507	-0.537124	11.957	15.287	6.62334	2.1284	4.82766	15.3064	13.4736	8.83915	3.94775	8.43024	2.69279e-148	2.79066e-33	0.000424213	1.68737e-10	0.592202	2.99516e-21	7.09483e-29	1.96103e-09	0.0366798	4.01564e-06	2.92231e-36	1.03787e-24	4.99511e-14	0.000201437	4.60253e-14	TRUE	0.963796
CLDN4	1364	claudin 4	3	259	181	0	0	0	0	80	165	0	0	0	38	112	TRUE	9.27497	0.00644437	3.59062	#DIV/0!	4.32429	#DIV/0!	#DIV/0!	#DIV/0!	5.88734	11.5936	#DIV/0!	#DIV/0!	#DIV/0!	1.02518	4.52842	1.84129e-19	0.995897	7.21085e-16	#DIV/0!	2.55745e-05	#DIV/0!	#DIV/0!	#DIV/0!	1.28522e-07	4.77589e-23	#DIV/0!	#DIV/0!	#DIV/0!	0.313212	1.5141e-05	TRUE	#DIV/0!
CLDN3	1365	claudin 3	221	269	187	100	110	111	0	60	165	0	95	82	76	137	TRUE	26.3784	5.48842	8.82715	9.21116	6.53357	9.5305	16.5777	#DIV/0!	2.92094	12.6573	#DIV/0!	12.4206	4.62753	3.09957	10.1493	1.90691e-126	1.14667e-07	1.17726e-06	6.23761e-15	6.24049e-10	5.45219e-16	1.43913e-31	#DIV/0!	0.00515126	5.19401e-26	#DIV/0!	2.67146e-21	1.40751e-05	0.00289604	2.4629e-18	TRUE	1.62759
CLDN7	1366	claudin 7	219	219	181	100	87	111	0	71	100	0	110	104	48	126	TRUE	15.832	4.00609	5.0592	5.91327	2.034	5.23633	5.58157	#DIV/0!	3.67275	4.97137	#DIV/0!	12.2352	3.79432	0.731006	4.55839	4.73653e-52	8.54346e-05	3.63377e-33	4.90338e-08	0.0434525	1.16847e-06	1.76108e-07	#DIV/0!	0.00048701	2.82859e-06	#DIV/0!	5.41071e-22	0.000251328	0.468933	1.21821e-05	TRUE	3.21602
CPM	1368	carboxypeptidase M	224	267	85	100	110	111	100	75	165	219	110	108	76	137	TRUE	34.3325	10.4615	14.7165	13.7474	3.54932	9.33676	12.6169	14.3784	4.94155	20.6636	11.2348	13.8353	14.2384	4.95669	4.94939	8.4018e-199	5.50396e-21	0.272664	1.34363e-24	0.000642524	1.50118e-15	4.81725e-23	8.83387e-26	4.33284e-06	2.15921e-47	2.41825e-23	1.71673e-25	2.34916e-26	5.70179e-06	2.18079e-06	TRUE	1.45178
CPN1	1369	carboxypeptidase N subunit 1	230	252	187	100	110	111	100	66	165	104	110	108	42	137	TRUE	0.662949	0.113036	-1.10032	0.127754	-2.56261	1.62086	0.792157	0.913683	-0.0233949	9.14708	-0.085518	-1.7826	1.25516	0.775141	-0.516643	0.507452	0.910104	0.479209	0.898605	0.0111981	0.107965	0.42999	0.363149	0.981403	2.29562e-16	0.932019	0.0775145	0.212182	0.443947	0.606251	TRUE	0.0372436
CPN2	1370	carboxypeptidase N subunit 2	230	267	187	100	110	111	100	76	165	219	110	108	76	137	TRUE	3.01851	1.88003	-0.708998	0.799464	1.02638	1.24082	-0.715576	0.226932	0.20236	5.60872	0.222463	0.16687	0.426709	-1.26739	1.76433	0.00257418	0.0614129	8.41744e-24	0.425955	0.306077	0.21736	0.475783	0.820954	0.840162	8.55152e-08	0.824165	0.867791	0.670457	0.209679	0.0799387	TRUE	0.768026
CPOX	1371	coproporphyrinogen oxidase	230	269	187	100	110	111	100	80	165	209	110	108	76	137	TRUE	27.3801	10.2848	11.5866	9.7955	8.0546	11.736	8.37976	6.0882	4.45765	10.1811	3.65755	13.4069	12.064	1.94268	6.62148	2.89119e-139	1.53402e-20	2.98052e-05	3.36353e-16	1.01374e-13	5.32875e-21	2.04148e-13	2.28679e-08	2.73994e-05	3.75622e-19	0.000323725	1.44848e-24	1.29807e-21	0.0565267	7.7177e-10	TRUE	5.95449
CPS1	1373	carbamoyl-phosphate synthase 1	230	250	187	100	110	111	100	80	165	212	110	108	72	137	TRUE	25.6341	10.1723	4.28682	6.51216	10.2334	11.6537	15.7494	14.6908	4.98242	16.2158	2.35786	2.99093	6.08277	0.733457	11.5143	1.74213e-124	3.37753e-20	5.90889e-25	3.18798e-09	1.05552e-19	8.17203e-21	7.51705e-30	2.10216e-26	3.83876e-06	7.92103e-36	0.0193084	0.00345901	1.90269e-08	0.466136	8.50541e-22	TRUE	1.90418
CPT1A	1374	carnitine palmitoyltransferase 1A	230	269	187	100	110	111	100	77	165	219	110	108	76	137	TRUE	37.163	12.8311	11.9749	8.78462	10.432	4.69029	14.119	9.34277	4.32802	16.8066	17.5727	22.6968	15.9494	6.65997	7.26657	1.63237e-227	1.46452e-28	0.193303	5.22974e-14	2.86146e-20	8.0266e-06	2.30088e-26	3.5226e-15	4.41789e-05	2.03172e-37	1.8852e-43	1.69835e-42	6.2358e-30	7.79378e-09	2.6689e-11	TRUE	5.50789
CPT1B	1375	carnitine palmitoyltransferase 1B	0	99	0	0	110	0	0	0	0	0	105	108	0	0	FALSE	2.7497	#DIV/0!	1.31827	#DIV/0!	#DIV/0!	3.44088	#DIV/0!	#DIV/0!	#DIV/0!	#DIV/0!	#DIV/0!	1.16059	-0.250117	#DIV/0!	#DIV/0!	0.00625617	#DIV/0!	5.05591e-32	#DIV/0!	#DIV/0!	0.00082547	#DIV/0!	#DIV/0!	#DIV/0!	#DIV/0!	#DIV/0!	0.248545	0.802981	#DIV/0!	#DIV/0!	FALSE	#DIV/0!
CPT2	1376	carnitine palmitoyltransferase 2	230	269	187	100	110	111	100	80	165	219	110	108	76	137	TRUE	26.0479	8.64722	14.3346	8.74823	5.42609	6.47823	9.26379	6.60736	0.919509	14.0822	7.06347	7.22052	3.74807	2.63977	8.12076	3.95619e-128	1.06629e-15	0.00178887	6.26749e-14	1.81923e-07	2.83252e-09	2.04358e-15	2.11247e-09	0.360664	5.61835e-30	2.22135e-11	8.20289e-11	0.000290513	0.0104444	2.5775e-13	TRUE	1.10078
CR1	1378	complement C3b/C4b receptor 1 (Knops blood group)	55	78	127	55	110	106	73	49	0	0	110	83	0	88	TRUE	15.6649	4.34837	3.24222	4.30671	2.80476	5.09956	7.80801	10.3451	1.09641	#DIV/0!	#DIV/0!	8.30113	3.24377	#DIV/0!	5.95495	3.20193e-49	6.41107e-05	0.0322511	7.19706e-05	0.00585434	1.46354e-06	4.82114e-12	9.56895e-16	0.27714	#DIV/0!	#DIV/0!	3.60374e-13	0.00171469	#DIV/0!	5.52203e-08	TRUE	-1.23978
CR2	1380	complement C3d receptor 2	70	37	141	0	38	93	0	77	30	0	110	59	0	86	TRUE	11.0001	2.60864	2.23572	#DIV/0!	0.146791	2.28007	6.35842	#DIV/0!	2.32742	3.25587	#DIV/0!	10.4148	3.43327	#DIV/0!	10.3536	3.74372e-26	0.0111672	3.57286e-42	#DIV/0!	0.883514	0.0286293	8.00082e-09	#DIV/0!	0.0231696	0.00295497	#DIV/0!	6.47732e-18	0.00111745	#DIV/0!	1.14217e-16	TRUE	-0.955885
CRABP1	1381	cellular retinoic acid binding protein 1	230	269	183	100	110	111	100	22	0	217	110	108	18	137	TRUE	24.8666	11.8131	17.7678	6.46763	3.07187	5.61422	5.49824	4.72284	2.78513	#DIV/0!	14.1594	9.85032	13.577	0.903398	5.13701	7.10434e-116	2.63314e-25	1.09137e-44	3.91974e-09	0.00246141	1.54609e-07	2.55235e-07	7.84598e-06	0.00692545	#DIV/0!	1.62745e-32	1.21605e-16	6.19709e-25	0.381596	9.55685e-07	TRUE	-0.983011
CRABP2	1382	cellular retinoic acid binding protein 2	230	269	180	100	105	111	100	64	120	219	110	108	72	137	TRUE	42.7953	20.3703	18.6412	14.1614	8.899	5.85966	24.5429	12.5214	6.10961	11.8495	16.2924	19.5215	15.2947	2.39293	18.8811	1.75333e-277	1.02313e-52	2.01794e-36	1.92398e-25	6.94865e-16	5.61219e-08	3.30145e-46	5.63947e-22	4.10294e-08	8.11524e-22	2.10523e-39	6.89211e-37	1.39732e-28	0.0199159	1.05765e-39	TRUE	2.87397
CRAT	1384	carnitine O-acetyltransferase	230	268	187	100	110	111	100	80	165	219	110	108	76	137	TRUE	38.2619	22.411	15.8289	15.8397	11.9964	6.67872	8.63318	7.5937	1.06707	11.9507	9.45689	14.2033	9.69641	7.4598	9.93712	7.36501e-238	6.37106e-59	0.00596716	8.97756e-29	8.31903e-25	1.08227e-09	5.49353e-14	1.93903e-11	0.289234	4.84828e-24	5.73251e-18	2.79173e-26	2.70427e-16	3.14512e-10	8.43525e-18	TRUE	2.82108
CREB1	1385	cAMP responsive element binding protein 1	230	253	187	100	110	111	100	80	165	212	110	108	0	137	TRUE	7.55784	-0.572034	2.78379	2.21213	0.84503	4.17784	0.590945	3.38777	0.297138	4.89866	6.68977	0.625764	0.0395931	#DIV/0!	1.92951	6.47136e-14	0.567878	2.29301e-05	0.0292799	0.399204	5.99026e-05	0.555781	0.00101941	0.767151	2.30923e-06	2.02931e-10	0.532815	0.968492	#DIV/0!	0.0557655	TRUE	1.7523
ATF2	1386	activating transcription factor 2	230	266	97	100	110	111	100	56	165	165	110	108	0	137	TRUE	12.3078	1.75447	4.34385	4.22354	0.649481	4.58711	5.60327	3.30434	-0.642211	3.3602	4.40471	7.09369	5.16103	#DIV/0!	2.07165	2.21455e-33	0.080729	0.10536	5.38912e-05	0.517612	1.2167e-05	1.59807e-07	0.00133466	0.52303	0.000970099	1.91809e-05	1.52996e-10	1.15402e-06	#DIV/0!	0.0402018	TRUE	2.67678
CREBBP	1387	CREB binding protein	230	269	187	100	110	111	100	80	165	192	110	108	75	137	TRUE	10.2672	5.29846	1.6272	3.19511	0.367409	1.05988	6.97842	5.61956	-0.615759	5.93755	0.669492	3.97371	5.84721	0.681375	-0.971414	4.26283e-24	2.80942e-07	#DIV/0!	0.00188092	0.713741	0.291562	2.4389e-10	1.83382e-07	0.539846	1.69185e-08	0.504003	0.000129369	5.60025e-08	0.498171	0.33308	TRUE	5.57762
ATF6B	1388	activating transcription factor 6 beta	92	0	0	57	0	36	36	0	95	0	70	37	0	0	TRUE	5.33652	0.28718	#DIV/0!	3.06092	#DIV/0!	#DIV/0!	3.26061	1.02962	#DIV/0!	2.91651	#DIV/0!	3.70632	-0.282236	#DIV/0!	#DIV/0!	1.56039e-07	0.774665	#DIV/0!	0.00340928	#DIV/0!	#DIV/0!	0.00252997	0.310456	#DIV/0!	0.00443646	#DIV/0!	0.000428379	0.779425	#DIV/0!	#DIV/0!	TRUE	1.50091
CREM	1390	cAMP responsive element modulator	227	0	0	0	0	0	0	0	0	0	0	0	0	0	FALSE	-0.137112	-0.137112	#DIV/0!	#DIV/0!	#DIV/0!	#DIV/0!	#DIV/0!	#DIV/0!	#DIV/0!	#DIV/0!	#DIV/0!	#DIV/0!	#DIV/0!	#DIV/0!	#DIV/0!	0.891068	0.891068	#DIV/0!	#DIV/0!	#DIV/0!	#DIV/0!	#DIV/0!	#DIV/0!	#DIV/0!	#DIV/0!	#DIV/0!	#DIV/0!	#DIV/0!	#DIV/0!	#DIV/0!	FALSE	-2.36305
CRHBP	1393	corticotropin releasing hormone binding protein	0	0	0	0	110	0	91	0	95	0	0	0	0	0	FALSE	7.40816	#DIV/0!	#DIV/0!	#DIV/0!	#DIV/0!	2.36011	#DIV/0!	9.31101	#DIV/0!	3.72293	#DIV/0!	#DIV/0!	#DIV/0!	#DIV/0!	#DIV/0!	1.37449e-12	#DIV/0!	1.25376e-30	#DIV/0!	#DIV/0!	0.0200645	#DIV/0!	9.39161e-15	#DIV/0!	0.000337252	#DIV/0!	#DIV/0!	#DIV/0!	#DIV/0!	#DIV/0!	FALSE	#DIV/0!
CRIP1	1396	cysteine rich protein 1	230	269	187	100	110	111	100	79	165	218	110	108	76	137	TRUE	29.2549	11.9428	13.8697	8.63214	7.61324	7.11785	9.56594	3.26495	4.00358	11.1664	13.4719	9.43712	8.83775	1.1467	5.13444	1.38753e-155	1.0197e-25	6.25276e-37	1.11603e-13	1.4006e-12	1.26809e-10	4.18486e-16	0.00151337	0.000141222	7.32104e-22	2.13477e-30	1.03809e-15	2.30028e-14	0.255844	9.66681e-07	TRUE	2.23377
CRIP2	1397	cysteine rich protein 2	230	269	187	100	110	111	100	80	165	219	110	108	76	137	TRUE	32.9081	10.3742	15.9801	7.15489	5.60797	12.9681	13.7411	6.11105	3.55066	13.3602	11.3702	12.4056	9.12063	3.8149	6.56439	2.77246e-188	8.17504e-21	9.734e-33	1.53463e-10	7.50038e-08	9.34455e-24	1.54344e-25	2.06248e-08	0.000655058	5.70313e-28	9.19481e-24	2.26881e-22	5.34316e-15	0.000312864	1.03234e-09	TRUE	1.96383
CRK	1398	CRK proto-oncogene, adaptor protein	230	269	187	100	110	111	100	28	165	219	110	108	76	137	TRUE	25.1896	10.2943	14.5735	3.06571	7.68841	7.64169	8.99848	5.37586	1.12995	10.6892	7.58234	9.74043	6.8702	-0.662466	1.54684	1.38796e-120	1.43447e-20	5.68484e-13	0.0028061	8.99974e-13	9.28598e-12	8.19157e-15	5.25464e-07	0.261961	1.52119e-20	1.00583e-12	2.15179e-16	4.54839e-10	0.510089	0.124243	TRUE	4.56763
CRKL	1399	CRK like proto-oncogene, adaptor protein	230	269	187	100	110	111	100	68	165	219	110	108	76	137	TRUE	26.9167	10.4326	7.74417	4.60834	3.00045	9.18272	9.23058	11.9569	4.38974	14.1281	9.1009	21.4128	17.092	1.10692	3.10344	2.60492e-135	5.41602e-21	5.58155e-15	1.22375e-05	0.00307385	3.35438e-15	2.43206e-15	8.66999e-21	3.52234e-05	4.19201e-30	6.22526e-17	2.72441e-40	3.11608e-32	0.272537	0.00233056	TRUE	6.74771
CRMP1	1400	collapsin response mediator protein 1	230	269	187	100	110	111	100	80	165	219	110	108	76	137	TRUE	24.8439	9.85881	8.50131	8.65707	5.00159	1.87792	7.07745	7.31155	3.22863	-0.425808	14.1135	12.8392	12.8943	3.58279	10.4656	3.40274e-118	2.99871e-19	0.283125	9.86053e-14	1.33235e-06	0.0630901	1.49691e-10	7.55425e-11	0.00182068	0.67081	1.90666e-32	2.51507e-23	1.90399e-23	0.00066235	3.90594e-19	TRUE	0.123249
CRP	1401	C-reactive protein	214	269	187	100	110	111	100	80	165	92	110	108	0	137	TRUE	4.31459	-0.157147	1.07639	2.32123	-1.34132	1.59946	0.398475	-0.097938	-1.50719	15.7387	0.26752	0.143476	1.34106	#DIV/0!	-0.473466	1.69157e-05	0.875283	3.88302e-07	0.022346	0.181488	0.11264	0.69106	0.922184	0.150119	1.56231e-34	0.789688	0.886187	0.182767	#DIV/0!	0.636645	TRUE	-0.957013
HAPLN1	1404	hyaluronan and proteoglycan link protein 1	227	185	187	100	110	103	100	80	15	219	110	108	20	137	TRUE	22.3847	7.18923	5.32369	10.3754	4.28992	8.47444	5.31061	6.5685	1.36777	7.03589	12.7606	6.8338	2.44124	1.25145	9.63469	4.45543e-97	1.01533e-11	#DIV/0!	1.85665e-17	2.89795e-05	1.32408e-13	6.51982e-07	2.53094e-09	0.175311	8.85455e-06	3.91444e-28	5.42563e-10	0.0162931	0.22876	4.84834e-17	TRUE	-2.74078
CRY2	1408	cryptochrome circadian regulator 2	169	0	0	100	65	107	64	0	160	0	100	43	0	0	TRUE	5.17086	1.3438	#DIV/0!	-0.567422	#DIV/0!	1.74713	3.52364	0.617206	#DIV/0!	4.91549	#DIV/0!	0.877808	2.16388	#DIV/0!	#DIV/0!	2.94936e-07	0.180903	#DIV/0!	0.571725	#DIV/0!	0.0854873	0.000631786	0.539396	#DIV/0!	2.19824e-06	#DIV/0!	0.38224	0.0363519	#DIV/0!	#DIV/0!	TRUE	-0.828561
CRYAA	1409	crystallin alpha A	0	0	0	0	110	0	0	0	130	0	0	0	0	0	FALSE	5.99711	#DIV/0!	#DIV/0!	#DIV/0!	#DIV/0!	0.80401	#DIV/0!	#DIV/0!	#DIV/0!	9.67384	#DIV/0!	#DIV/0!	#DIV/0!	#DIV/0!	#DIV/0!	7.40865e-09	#DIV/0!	3.46439e-54	#DIV/0!	#DIV/0!	0.423157	#DIV/0!	#DIV/0!	#DIV/0!	5.98801e-17	#DIV/0!	#DIV/0!	#DIV/0!	#DIV/0!	#DIV/0!	FALSE	#DIV/0!
CRYAB	1410	crystallin alpha B	230	269	187	100	110	111	100	60	165	219	110	108	76	137	TRUE	38.4778	12.4058	22.0642	10.5626	7.1749	13.5994	10.1955	14.2855	3.65818	16.4032	13.7619	16.3353	12.3154	2.54523	6.25695	2.61493e-239	3.39666e-27	0.048967	7.30422e-18	1.76827e-11	3.80497e-25	1.52325e-17	1.35665e-25	0.000459591	2.46814e-36	2.53373e-31	1.02239e-30	3.59259e-22	0.0133815	4.84206e-09	TRUE	2.40157
CRYBB1	1414	crystallin beta B1	179	13	0	95	56	98	100	0	70	0	80	0	0	65	TRUE	11.7374	3.99784	2.27493	6.50902	#DIV/0!	-1.75553	5.89013	9.10123	#DIV/0!	2.15201	#DIV/0!	6.10873	#DIV/0!	#DIV/0!	2.18182	2.62839e-29	9.49247e-05	#DIV/0!	3.78714e-09	#DIV/0!	0.0848403	5.68813e-08	1.16981e-14	#DIV/0!	0.0349498	#DIV/0!	3.82275e-08	#DIV/0!	#DIV/0!	0.0328609	TRUE	1.94881
CRYBB3	1417	crystallin beta B3	0	0	0	0	101	0	0	0	0	0	0	0	0	0	FALSE	9.25706	#DIV/0!	#DIV/0!	#DIV/0!	#DIV/0!	9.25706	#DIV/0!	#DIV/0!	#DIV/0!	#DIV/0!	#DIV/0!	#DIV/0!	#DIV/0!	#DIV/0!	#DIV/0!	4.56626e-15	#DIV/0!	0.00816256	#DIV/0!	#DIV/0!	4.56626e-15	#DIV/0!	#DIV/0!	#DIV/0!	#DIV/0!	#DIV/0!	#DIV/0!	#DIV/0!	#DIV/0!	#DIV/0!	FALSE	#DIV/0!
CRYGC	1420	crystallin gamma C	0	54	0	0	0	0	0	0	0	0	0	0	0	0	FALSE	2.76508	#DIV/0!	2.76508	#DIV/0!	#DIV/0!	#DIV/0!	#DIV/0!	#DIV/0!	#DIV/0!	#DIV/0!	#DIV/0!	#DIV/0!	#DIV/0!	#DIV/0!	#DIV/0!	0.00816256	#DIV/0!	1.18077e-06	#DIV/0!	#DIV/0!	#DIV/0!	#DIV/0!	#DIV/0!	#DIV/0!	#DIV/0!	#DIV/0!	#DIV/0!	#DIV/0!	#DIV/0!	#DIV/0!	FALSE	#DIV/0!
CRYGD	1421	crystallin gamma D	0	34	0	0	0	0	0	0	0	0	0	0	0	0	FALSE	6.01353	#DIV/0!	6.01353	#DIV/0!	#DIV/0!	#DIV/0!	#DIV/0!	#DIV/0!	#DIV/0!	#DIV/0!	#DIV/0!	#DIV/0!	#DIV/0!	#DIV/0!	#DIV/0!	1.18077e-06	#DIV/0!	0.482088	#DIV/0!	#DIV/0!	#DIV/0!	#DIV/0!	#DIV/0!	#DIV/0!	#DIV/0!	#DIV/0!	#DIV/0!	#DIV/0!	#DIV/0!	#DIV/0!	FALSE	#DIV/0!
CRYM	1428	crystallin mu	227	154	187	100	110	111	100	13	165	219	110	108	76	86	TRUE	31.9656	13.2012	0.705162	16.1427	5.33904	13.209	23.6888	9.76393	5.37378	18.7412	14.7001	14.8906	5.27608	4.31881	6.92905	4.25283e-176	1.16208e-29	1.43866e-37	2.33294e-29	2.76107e-07	2.74218e-24	8.57177e-45	4.33658e-16	9.58404e-07	1.62384e-42	2.5354e-34	9.77162e-28	7.04275e-07	5.6645e-05	8.0114e-10	TRUE	-0.887203
CRYZ	1429	crystallin zeta	230	269	187	100	110	111	100	80	165	219	110	108	76	137	TRUE	38.0435	15.8864	16.1957	12.3685	10.6717	7.84908	17.052	8.19717	1.87173	17.23	11.1758	13.5215	10.8574	2.66482	8.82785	7.70158e-236	1.81553e-38	9.57397e-09	9.94699e-22	5.87611e-21	3.25262e-12	1.5519e-32	1.02088e-12	0.0649923	1.50327e-38	3.68335e-23	8.17054e-25	6.51632e-19	0.00977159	4.90142e-15	TRUE	1.59439
CS	1431	citrate synthase	230	269	187	100	110	111	100	80	165	219	110	108	76	137	TRUE	20.6571	8.39344	6.00586	6.61012	4.41246	10.3168	12.3081	2.90017	0.256296	4.74051	4.82983	11.989	5.78793	1.08634	7.78521	1.12679e-85	5.55821e-15	7.81574e-09	2.01993e-09	1.74708e-05	8.8537e-18	2.37898e-22	0.00461375	0.798397	4.62019e-06	2.59429e-06	1.90571e-21	7.32581e-08	0.281468	1.63042e-12	TRUE	3.54232
MAPK14	1432	mitogen-activated protein kinase 14	230	269	187	100	110	111	100	54	165	219	110	108	76	137	TRUE	12.8212	4.90101	6.04498	6.48675	3.18373	3.91488	5.79119	4.20807	2.27225	2.67726	0.498184	4.32406	5.37477	1.67802	1.53687	3.94426e-36	1.839e-06	6.57664e-16	3.58707e-09	0.00171033	0.000158672	6.83994e-08	5.75297e-05	0.025826	0.00818215	0.618864	3.47242e-05	4.58991e-07	0.0982982	0.126665	TRUE	3.28301
CSE1L	1434	chromosome segregation 1 like	230	269	187	100	110	111	100	28	165	219	110	108	76	137	TRUE	34.4857	14.6059	8.8417	13.994	9.06822	7.13727	14.2742	9.26074	6.90626	10.2416	12.2316	17.4081	10.9991	-0.0455589	9.00295	1.4422e-201	2.61266e-34	1.42235e-13	4.21178e-25	1.92939e-16	1.15213e-10	1.05794e-26	5.29602e-15	1.18722e-09	2.56802e-19	1.84556e-26	7.4036e-33	3.1283e-19	0.963806	1.81308e-15	TRUE	7.6038
CSF1	1435	colony stimulating factor 1	151	242	0	56	44	103	100	0	40	0	70	74	0	79	TRUE	13.9631	5.1441	8.03196	2.95804	#DIV/0!	1.74182	7.03839	5.54748	#DIV/0!	3.15637	#DIV/0!	3.10082	5.12344	#DIV/0!	1.85971	3.56502e-40	8.70426e-07	9.9162e-09	0.00458665	#DIV/0!	0.0888599	2.39219e-10	2.50927e-07	#DIV/0!	0.00312261	#DIV/0!	0.00283752	2.41865e-06	#DIV/0!	0.0667457	TRUE	-0.321593
CSF1R	1436	colony stimulating factor 1 receptor	230	176	77	100	101	111	100	80	165	129	110	108	0	137	TRUE	19.6606	6.25071	6.13045	5.4915	0.819363	6.38316	4.88637	11.4045	3.72427	7.51683	5.36156	9.26687	7.92483	#DIV/0!	3.67795	4.28816e-77	2.06647e-09	1.12966e-20	3.14077e-07	0.415175	5.63117e-09	3.55165e-06	1.29027e-19	0.000368471	3.53595e-12	3.80087e-07	2.50763e-15	2.43497e-12	#DIV/0!	0.000338487	TRUE	-0.468175
CSK	1445	C-terminal Src kinase	230	269	187	100	110	111	100	80	165	219	110	108	76	137	TRUE	24.6531	8.96293	10.5219	3.49231	3.98742	6.28565	9.26432	9.00038	0.594545	11.3149	8.95814	7.01423	9.9321	0.933863	5.5944	1.21375e-116	1.32422e-16	#DIV/0!	0.000719948	9.66268e-05	7.05813e-09	2.03791e-15	1.92991e-14	0.553868	2.83826e-22	1.60275e-16	2.25681e-10	7.95184e-17	0.35394	1.18492e-07	TRUE	3.36195
CSN1S1	1446	casein alpha s1	44	0	0	0	0	0	0	0	0	0	25	0	0	0	FALSE	5.26392	3.81001	#DIV/0!	#DIV/0!	#DIV/0!	#DIV/0!	#DIV/0!	#DIV/0!	#DIV/0!	#DIV/0!	#DIV/0!	4.09991	#DIV/0!	#DIV/0!	#DIV/0!	1.60137e-06	0.000447137	#DIV/0!	#DIV/0!	#DIV/0!	#DIV/0!	#DIV/0!	#DIV/0!	#DIV/0!	#DIV/0!	#DIV/0!	0.000438831	#DIV/0!	#DIV/0!	#DIV/0!	FALSE	-0.669065
CSN2	1447	casein beta	114	0	0	0	0	0	0	0	0	0	0	0	0	0	FALSE	4.63699	4.63699	#DIV/0!	#DIV/0!	#DIV/0!	#DIV/0!	#DIV/0!	#DIV/0!	#DIV/0!	#DIV/0!	#DIV/0!	#DIV/0!	#DIV/0!	#DIV/0!	#DIV/0!	9.71229e-06	9.71229e-06	#DIV/0!	#DIV/0!	#DIV/0!	#DIV/0!	#DIV/0!	#DIV/0!	#DIV/0!	#DIV/0!	#DIV/0!	#DIV/0!	#DIV/0!	#DIV/0!	#DIV/0!	FALSE	-2.5433
CSN3	1448	casein kappa	119	0	0	0	0	0	0	0	0	0	10	0	0	0	FALSE	5.45449	4.83725	#DIV/0!	#DIV/0!	#DIV/0!	#DIV/0!	#DIV/0!	#DIV/0!	#DIV/0!	#DIV/0!	#DIV/0!	3.7982	#DIV/0!	#DIV/0!	#DIV/0!	2.64465e-07	4.27263e-06	0.00145609	#DIV/0!	#DIV/0!	#DIV/0!	#DIV/0!	#DIV/0!	#DIV/0!	#DIV/0!	#DIV/0!	0.00525014	#DIV/0!	#DIV/0!	#DIV/0!	FALSE	-0.580828
CSNK1A1	1452	casein kinase 1 alpha 1	230	269	187	100	110	111	100	20	165	219	110	108	0	137	TRUE	8.76342	1.0806	3.23081	2.85962	2.47947	3.17205	2.40332	1.65943	3.65558	0.947404	-0.608535	4.65758	12.8268	#DIV/0!	3.9242	4.34344e-18	0.281048	0.000176689	0.00518316	0.0140673	0.00197105	0.0179353	0.10026	0.00046359	0.344836	0.543475	9.32614e-06	2.67761e-23	#DIV/0!	0.000138004	TRUE	1.4228
CSNK1D	1453	casein kinase 1 delta	230	269	187	100	110	111	100	57	165	219	110	108	74	137	TRUE	4.93071	4.12195	3.82628	2.13871	0.507182	-0.106035	1.79587	-2.0211	-0.415513	1.57587	0.787498	1.75286	1.96426	1.78205	-1.04799	8.91591e-07	5.30723e-05	0.299488	0.0349442	0.612641	0.915751	0.0752863	0.046025	0.678907	0.116994	0.431858	0.0825181	0.0521181	0.0796381	0.296516	TRUE	3.60501
CSNK1E	1454	casein kinase 1 epsilon	230	253	187	100	110	111	100	0	165	219	110	108	0	137	TRUE	6.0657	2.41879	1.04064	2.86408	-1.95611	2.11339	3.44751	4.73403	#DIV/0!	-0.937263	1.72429	1.94331	4.39533	#DIV/0!	3.21252	1.60864e-09	0.0163783	0.357685	0.0051163	0.0519829	0.0368704	0.000804968	7.50241e-06	#DIV/0!	0.35001	0.0860937	0.0546308	2.63508e-05	#DIV/0!	0.00164534	TRUE	1.8684
CSNK1G2	1455	casein kinase 1 gamma 2	99	163	0	100	110	111	100	0	165	0	110	0	0	137	TRUE	4.42559	0.215547	0.924633	3.72863	#DIV/0!	2.12969	-0.921185	-1.41795	#DIV/0!	4.26247	#DIV/0!	3.02722	#DIV/0!	#DIV/0!	0.895106	1.06559e-05	0.829794	0.424992	0.000322413	#DIV/0!	0.0354684	0.358988	0.159409	#DIV/0!	3.41204e-05	#DIV/0!	0.00309887	#DIV/0!	#DIV/0!	0.372324	TRUE	0.140301
CSNK1G3	1456	casein kinase 1 gamma 3	224	84	91	100	110	111	100	80	165	202	110	108	0	137	TRUE	3.60269	1.19726	0.80189	-2.06073	0.81453	-0.770414	3.53644	0.116017	1.78494	5.25998	0.452	0.931238	0.39796	#DIV/0!	0.481181	0.000324541	0.232519	1.1583e-08	0.0419783	0.41754	0.442736	0.00059685	0.907879	0.0781595	4.47479e-07	0.651764	0.353847	0.69146	#DIV/0!	0.631167	TRUE	2.16247
CSNK2A1	1457	casein kinase 2 alpha 1	125	269	187	100	110	111	100	80	165	219	110	108	0	137	TRUE	18.803	4.65194	5.96897	6.8848	7.05352	1.60584	6.45724	4.35954	4.73682	8.26024	6.13699	6.2385	5.6699	#DIV/0!	3.82326	6.6343e-72	8.72202e-06	1.60874e-09	5.55143e-10	3.5197e-11	0.11123	3.0532e-09	3.24598e-05	9.5614e-06	4.75982e-14	3.99701e-09	9.22558e-09	1.24581e-07	#DIV/0!	0.000200335	TRUE	3.49571
CSNK2A2	1459	casein kinase 2 alpha 2	230	269	187	100	110	111	100	80	165	219	110	108	76	137	TRUE	16.8541	11.3775	6.3446	4.46897	3.80817	2.98524	5.53526	5.78007	5.00426	9.1194	1.5382	8.34486	7.26375	0.349606	0.90367	1.67574e-59	6.26002e-24	0.204067	2.1118e-05	0.000191231	0.00350546	2.16512e-07	9.06168e-08	3.38967e-06	2.71877e-16	0.12547	2.88296e-13	6.62795e-11	0.7278	0.36778	TRUE	6.72593
CSNK2B	1460	casein kinase 2 beta	125	269	187	100	110	111	100	80	165	219	110	108	76	137	TRUE	5.10632	0.707069	1.27445	2.57135	0.346712	-0.573676	3.38465	0.793159	1.99145	4.12825	2.66106	1.72076	1.86575	0.697601	-0.666172	3.63416e-07	0.480929	2.34549e-35	0.0116331	0.729209	0.56738	0.000991416	0.429621	0.0499329	5.82142e-05	0.00837737	0.0882121	0.0648409	0.487993	0.506438	TRUE	-0.25929
VCAN	1462	versican	230	269	187	100	110	111	100	77	165	219	110	108	76	137	TRUE	35.5902	10.2965	15.4502	9.3185	5.62362	11.9461	14.0371	8.09348	4.39824	14.6739	13.432	14.247	15.6258	5.54851	7.41067	7.09063e-213	1.41278e-20	0.946427	3.64927e-15	6.94361e-08	1.79197e-21	3.47101e-26	1.69795e-12	3.41366e-05	1.29721e-31	2.86293e-30	2.25221e-26	2.88144e-29	6.11743e-07	1.23663e-11	TRUE	0.730355
NCAN	1463	neurocan	62	21	0	43	0	0	100	0	0	219	0	0	0	0	FALSE	10.3629	3.17527	-0.0680886	-0.804914	#DIV/0!	#DIV/0!	#DIV/0!	8.95381	#DIV/0!	#DIV/0!	10.0428	#DIV/0!	#DIV/0!	#DIV/0!	#DIV/0!	1.17178e-22	0.00238027	2.56903e-08	0.425513	#DIV/0!	#DIV/0!	#DIV/0!	2.4316e-14	#DIV/0!	#DIV/0!	1.04856e-19	#DIV/0!	#DIV/0!	#DIV/0!	#DIV/0!	FALSE	2.52587
CSPG4	1464	chondroitin sulfate proteoglycan 4	230	264	187	100	110	111	100	80	165	219	110	108	76	137	TRUE	29.581	11.5746	5.81864	10.2339	1.66327	18.027	7.31543	15.4172	2.68422	7.82535	24.2478	15.3705	20.7298	-1.1909	9.72522	2.09074e-158	1.49795e-24	2.22833e-16	3.76224e-17	0.0979792	2.4059e-34	4.58963e-11	7.81964e-28	0.00887543	6.04054e-13	1.9277e-63	9.72145e-29	4.39065e-39	0.23816	2.87484e-17	TRUE	1.02669
CSRP1	1465	cysteine and glycine rich protein 1	125	269	187	100	110	111	100	80	165	219	110	108	76	137	TRUE	32.3306	9.05723	9.01199	14.1675	5.38633	12.3086	7.90088	17.9686	3.69587	14.5822	23.2829	8.22631	7.71886	0.936977	9.68949	4.82941e-181	3.59782e-15	6.2286e-09	1.86985e-25	2.20229e-07	2.75252e-22	2.38699e-12	1.26046e-32	0.0004053	2.32376e-31	1.08551e-60	5.27656e-13	6.87086e-12	0.352349	3.53375e-17	TRUE	-1.446
CSRP2	1466	cysteine and glycine rich protein 2	230	269	187	100	110	111	100	80	165	219	110	108	76	137	TRUE	21.2554	6.21587	6.08857	6.85727	2.32828	5.6017	4.09747	13.8424	4.09049	11.3355	11.401	5.34142	8.04991	1.75144	4.16421	4.17766e-90	2.49725e-09	1.18327e-19	6.32345e-10	0.0209963	1.63513e-07	8.05763e-05	1.06484e-24	0.00010395	2.48827e-22	7.3778e-24	5.30684e-07	1.29295e-12	0.0847366	5.53835e-05	TRUE	0.703187
SLC25A10	1468	solute carrier family 25 member 10	125	269	187	100	110	111	100	8	165	86	110	108	76	137	TRUE	25.2915	5.50568	10.1694	8.02552	4.25541	4.97342	12.0181	4.48083	2.52672	13.0956	2.13398	11.1091	10.8129	4.33707	7.06182	6.97315e-119	2.20783e-07	0.000908981	2.23802e-12	3.33562e-05	2.4942e-06	1.07268e-21	2.03523e-05	0.0135371	3.1138e-27	0.0357601	1.77014e-19	8.20664e-19	5.31432e-05	7.87829e-11	TRUE	5.29303
CST1	1469	cystatin SN	63	121	116	100	0	86	0	80	50	0	90	108	56	137	TRUE	16.8856	4.81307	3.4146	7.21707	5.12422	#DIV/0!	11.9855	#DIV/0!	3.04591	7.32142	#DIV/0!	8.62898	2.08091	1.609	14.0183	2.45693e-56	1.01622e-05	#DIV/0!	1.13917e-10	1.2724e-06	#DIV/0!	7.07786e-20	#DIV/0!	0.00638002	2.36845e-09	#DIV/0!	2.3813e-13	0.039852	0.114611	4.08427e-28	TRUE	1.3748
CST2	1470	cystatin SA	92	0	0	0	0	0	0	0	0	0	0	0	31	0	FALSE	3.16295	3.07159	#DIV/0!	#DIV/0!	#DIV/0!	#DIV/0!	#DIV/0!	#DIV/0!	#DIV/0!	#DIV/0!	#DIV/0!	#DIV/0!	#DIV/0!	1.27195	#DIV/0!	0.00201473	0.00286923	7.92245e-25	#DIV/0!	#DIV/0!	#DIV/0!	#DIV/0!	#DIV/0!	#DIV/0!	#DIV/0!	#DIV/0!	#DIV/0!	#DIV/0!	0.215096	#DIV/0!	FALSE	-1.6926
CST3	1471	cystatin C	230	269	187	100	110	111	100	80	165	219	110	108	76	137	TRUE	26.389	10.4226	11.9322	1.65399	4.86033	3.2508	7.72382	10.6711	3.91983	14.2125	12.17	8.49829	8.77407	0.313539	8.10628	5.53446e-131	5.80867e-21	0.113722	0.101329	2.52101e-06	0.00153516	5.87437e-12	4.79681e-18	0.000189059	2.44516e-30	2.88595e-26	1.31553e-13	3.19281e-14	0.754907	2.79254e-13	TRUE	-1.31361
CST4	1472	cystatin S	137	41	90	100	0	60	0	80	0	0	0	98	10	137	TRUE	6.0748	3.51243	1.61801	4.13236	3.65586	#DIV/0!	6.89471	#DIV/0!	2.31672	#DIV/0!	#DIV/0!	#DIV/0!	-1.01205	1.0749	2.01064	1.98379e-09	0.000612675	0.308372	7.5708e-05	0.000440503	#DIV/0!	4.40326e-09	#DIV/0!	0.0307061	#DIV/0!	#DIV/0!	#DIV/0!	0.314056	0.323732	0.0463558	TRUE	-0.52086
CST5	1473	cystatin D	179	6	0	0	0	0	0	0	0	0	0	0	0	0	FALSE	7.28232	7.12065	1.22382	#DIV/0!	#DIV/0!	#DIV/0!	#DIV/0!	#DIV/0!	#DIV/0!	#DIV/0!	#DIV/0!	#DIV/0!	#DIV/0!	#DIV/0!	#DIV/0!	1.05369e-11	2.84891e-11	0.626351	#DIV/0!	#DIV/0!	#DIV/0!	#DIV/0!	#DIV/0!	#DIV/0!	#DIV/0!	#DIV/0!	#DIV/0!	#DIV/0!	#DIV/0!	#DIV/0!	FALSE	-0.0832769
CST6	1474	cystatin E/M	183	28	0	55	110	98	0	22	0	0	95	108	0	104	TRUE	16.4238	5.92527	0.492712	5.33463	#DIV/0!	0.66986	9.06196	#DIV/0!	0.18008	#DIV/0!	#DIV/0!	9.89563	14.2648	#DIV/0!	7.39817	2.14483e-52	1.61732e-08	2.07756e-11	2.02293e-06	#DIV/0!	0.504376	1.54056e-14	#DIV/0!	0.873684	#DIV/0!	#DIV/0!	4.21749e-16	2.06325e-26	#DIV/0!	4.00877e-11	TRUE	0.747435
CSTA	1475	cystatin A	230	173	36	100	106	111	100	23	165	211	110	108	23	137	TRUE	29.4667	13.8203	7.31853	12.0835	2.55912	13.4107	4.72141	13.1479	0.981254	12.9625	2.69831	19.0126	17.7923	0.113895	9.78114	1.76645e-152	9.29029e-32	1.02377e-19	3.98861e-21	0.0152644	2.06254e-24	7.00933e-06	2.81426e-23	0.329501	7.31772e-27	0.00754444	6.12098e-36	1.31375e-33	0.910456	2.08089e-17	TRUE	-0.978561
CSTB	1476	cystatin B	230	269	187	100	110	111	100	4	165	219	110	108	76	137	TRUE	31.4623	6.72053	10.1913	12.3867	7.196	12.3919	10.3235	6.66466	1.70489	15.0598	8.17435	13.1669	15.0411	0.515147	9.82116	6.907e-174	1.50571e-10	0.0087939	9.10493e-22	1.56781e-11	1.79168e-22	7.76266e-18	1.61729e-09	0.0921948	1.12406e-32	2.55099e-14	4.82316e-24	4.72514e-28	0.608253	1.65092e-17	TRUE	4.49786
CSTF1	1477	cleavage stimulation factor subunit 1	230	269	187	100	110	111	100	17	165	209	110	108	76	137	TRUE	17.6928	8.83838	2.64749	2.16048	3.7843	4.35298	5.79208	6.55724	3.09936	3.82648	11.4002	7.16663	3.97119	2.4681	1.95246	8.98426e-65	3.02787e-16	0.0621491	0.0331734	0.000209065	3.06247e-05	6.81228e-08	2.66673e-09	0.00269729	0.000184902	1.2309e-23	1.06951e-10	0.000130567	0.0163102	0.0529524	TRUE	5.74154
CSTF2	1478	cleavage stimulation factor subunit 2	230	269	187	100	110	111	100	80	165	219	110	108	74	137	TRUE	16.6664	7.1093	1.87635	4.75129	4.95466	1.35237	7.43285	7.17809	0.718882	6.19145	7.40821	7.2071	6.58027	1.28505	3.21133	2.64567e-58	1.5779e-11	1.58644e-07	6.92427e-06	1.64907e-06	0.179082	2.54986e-11	1.43076e-10	0.474362	4.66467e-09	2.88125e-12	8.76353e-11	1.83547e-09	0.203632	0.00165171	FALSE	#DIV/0!
CSTF3	1479	cleavage stimulation factor subunit 3	230	269	187	100	110	111	100	80	165	219	110	108	76	137	TRUE	16.0809	8.58428	5.44633	5.77013	0.340716	3.02988	5.41893	5.22378	5.96108	3.3135	7.36383	5.95998	6.3045	2.29045	-0.0154064	1.20245e-54	1.60938e-15	2.23862e-08	9.27266e-08	0.733711	0.00306166	3.62405e-07	1.00205e-06	6.87444e-08	0.00113519	3.75945e-12	3.34812e-08	6.77254e-09	0.0253535	0.987731	TRUE	3.47803
CTBS	1486	chitobiase	230	269	85	100	110	111	100	9	165	211	110	108	73	137	TRUE	20.4519	10.6059	5.84027	7.17045	2.10724	1.2063	5.75112	8.53694	2.74926	5.54001	9.85764	7.95753	4.38893	1.46641	3.73495	2.26851e-83	1.58695e-21	2.08656e-15	1.42447e-10	0.0381518	0.230337	8.20616e-08	1.91492e-13	0.00741943	1.19109e-07	4.86213e-19	2.06403e-12	2.70146e-05	0.147672	0.000276012	TRUE	1.2611
CTBP1	1487	C-terminal binding protein 1	230	269	187	100	110	111	100	80	165	219	110	108	76	137	TRUE	18.3791	6.78983	8.6586	-0.354918	2.41827	3.73438	7.02243	2.06267	1.27189	10.4332	12.1287	8.77544	4.93047	1.922	2.10691	1.47132e-69	1.01296e-10	2.58609e-14	0.723414	0.0165799	0.000302319	1.9638e-10	0.0418168	0.207191	7.68061e-20	3.89297e-26	3.17036e-14	3.04975e-06	0.0591314	0.0369755	TRUE	6.97276
CTBP2	1488	C-terminal binding protein 2	230	269	187	100	110	111	100	80	165	219	110	108	76	137	TRUE	28.2363	15.2014	8.25372	10.6329	5.80214	13.367	11.6347	6.88162	3.64872	10.6099	7.74075	12.1055	7.33996	-1.30534	4.38963	9.92947e-147	3.03377e-36	1.81349e-06	5.14627e-18	2.85263e-08	1.23072e-24	7.92354e-21	5.84299e-10	0.000474274	2.51402e-20	3.81687e-13	1.04969e-21	4.54688e-11	0.196524	2.27247e-05	TRUE	6.05804
CTF1	1489	cardiotrophin 1	147	92	0	100	106	109	82	77	0	0	100	76	42	0	TRUE	9.62952	5.95362	5.11556	2.86464	#DIV/0!	3.61809	2.46556	4.40034	3.12678	#DIV/0!	#DIV/0!	1.08257	2.18767	0.669548	#DIV/0!	5.69198e-21	2.00921e-08	5.68136e-17	0.005108	#DIV/0!	0.000459959	0.0152692	3.30437e-05	0.0030296	#DIV/0!	#DIV/0!	0.281712	0.0318517	0.507539	#DIV/0!	TRUE	2.21243
CTGF	1490	connective tissue growth factor	230	235	0	100	110	111	100	58	165	116	110	108	0	137	TRUE	28.595	11.1698	9.32343	9.8493	#DIV/0!	6.86402	11.0162	5.3579	1.63694	10.2026	10.0463	8.61376	11.3006	#DIV/0!	9.86608	5.36235e-144	2.80748e-23	1.08635e-21	2.57036e-16	#DIV/0!	4.4051e-10	2.02667e-19	5.67356e-07	0.106476	3.28059e-19	2.56685e-17	7.27748e-14	6.57902e-20	#DIV/0!	1.27297e-17	TRUE	0.251168
CTH	1491	cystathionine gamma-lyase	230	230	187	100	110	111	100	75	165	154	110	108	76	137	TRUE	33.5431	15.4039	11.0939	16.4028	8.60122	10.6052	17.2796	14.2579	1.54491	15.6743	6.27635	11.5223	10.0911	3.20368	5.41414	4.25088e-192	6.67701e-37	0.0327419	7.40466e-30	3.58762e-15	1.95302e-18	5.38499e-33	1.54178e-25	0.126415	2.33989e-34	3.48946e-09	2.09613e-20	3.4812e-17	0.00212965	2.73158e-07	TRUE	3.42191
CTNNA1	1495	catenin alpha 1	230	269	187	100	110	111	100	80	165	219	110	108	76	137	TRUE	12.1067	0.434593	2.15105	5.93295	3.64865	5.09373	5.98699	1.81325	-0.0231321	1.20793	8.80078	3.18453	6.47415	-1.11659	4.48949	1.49309e-32	0.66428	0.000465354	4.4898e-08	0.000344175	1.50033e-06	2.78576e-08	0.0728861	0.981604	0.228825	4.51147e-16	0.00190409	3.04141e-09	0.268411	1.51622e-05	TRUE	0.302137
CTNNA2	1496	catenin alpha 2	230	269	187	100	110	111	100	71	165	219	0	108	76	137	TRUE	10.758	-0.410098	3.56227	9.5678	2.09921	-0.607897	0.767829	10.6115	-0.126372	3.29921	19.9219	#DIV/0!	-1.01344	0.868172	0.56161	3.40499e-26	0.68213	0.00363651	1.04991e-15	0.0371778	0.544532	0.444249	6.44514e-18	0.899762	0.00119073	9.96234e-51	#DIV/0!	0.313157	0.388596	0.575313	TRUE	0.0747578
CTNNB1	1499	catenin beta 1	230	269	187	100	110	111	100	80	165	219	110	108	76	137	TRUE	8.50924	1.76788	2.94489	2.73442	5.58426	2.7814	1.80183	-3.16183	1.66166	4.41625	5.46707	0.889329	1.55195	-1.95015	2.91077	3.49918e-17	0.0784549	7.12454e-16	0.00741707	8.42776e-08	0.00638842	0.0743361	0.00209277	0.100595	1.8228e-05	1.2634e-07	0.37584	0.123654	0.0556105	0.0042189	TRUE	-0.45708
CTNND1	1500	catenin delta 1	230	269	187	100	110	111	100	80	165	219	110	108	76	137	TRUE	30.0587	7.55127	8.82906	10.3044	6.32762	12.4066	12.8264	8.50204	1.67707	6.4297	15.5622	13.0386	15.1325	-2.15329	10.0084	1.11695e-162	1.10966e-12	0.592501	2.6461e-17	1.88196e-09	1.66074e-22	1.63726e-23	2.27505e-13	0.097533	1.35409e-09	4.45566e-37	9.19533e-24	3.04414e-28	0.0351307	5.57933e-18	TRUE	5.17726
CTNND2	1501	catenin delta 2	230	154	0	100	0	111	100	51	165	219	110	0	40	134	TRUE	16.6743	8.45117	0.537247	4.38149	#DIV/0!	#DIV/0!	7.36901	14.6157	-0.142142	1.51632	17.976	-1.8328	#DIV/0!	2.23654	6.72384	7.98677e-57	3.82574e-15	1.41101e-36	2.95964e-05	#DIV/0!	#DIV/0!	3.5111e-11	2.96586e-26	0.887334	0.131375	1.02526e-44	0.0696387	#DIV/0!	0.0324135	4.85404e-10	TRUE	0.344486
CTPS1	1503	CTP synthase 1	230	269	187	100	110	111	100	80	165	219	110	108	76	137	TRUE	38.5744	21.0013	15.8609	9.87104	4.91719	4.42866	12.9584	14.3456	5.00196	8.261	18.6529	12.5771	17.6448	2.81564	10.0872	8.00091e-241	1.17251e-54	#DIV/0!	2.3056e-16	1.95325e-06	2.2798e-05	8.31386e-24	1.02771e-25	3.42035e-06	4.73843e-14	7.97654e-47	9.4883e-23	2.5457e-33	0.00649053	3.53139e-18	TRUE	8.85888
CTRB1	1504	chymotrypsinogen B1	0	0	0	0	52	0	0	80	0	0	0	0	0	137	FALSE	3.37561	#DIV/0!	#DIV/0!	#DIV/0!	#DIV/0!	-2.12424	#DIV/0!	#DIV/0!	1.81946	#DIV/0!	#DIV/0!	#DIV/0!	#DIV/0!	#DIV/0!	7.76323	0.000846003	#DIV/0!	5.26477e-39	#DIV/0!	#DIV/0!	0.0386181	#DIV/0!	#DIV/0!	0.128498	#DIV/0!	#DIV/0!	#DIV/0!	#DIV/0!	#DIV/0!	1.83815e-12	FALSE	#DIV/0!
CTSB	1508	cathepsin B	230	269	187	100	110	111	100	7	165	219	110	108	76	137	TRUE	37.5703	10.8998	16.6829	10.0501	7.97716	15.0435	7.54805	21.029	5.10933	12.516	12.5369	12.6823	13.0251	-0.00738191	12.968	2.72827e-229	1.95203e-22	1.32187e-21	9.42398e-17	1.61501e-13	2.93906e-28	1.42859e-11	6.56802e-38	2.23961e-06	1.28684e-25	2.00253e-27	5.56466e-23	9.84218e-24	0.994133	1.75913e-25	TRUE	2.79649
CTSD	1509	cathepsin D	230	269	187	100	110	111	100	80	165	219	110	108	76	137	TRUE	28.6056	12.0285	10.8413	8.81461	6.08061	16.4457	4.24932	8.61885	4.21872	9.47391	8.70831	8.19824	7.25747	2.05334	7.91878	6.25267e-150	5.44585e-26	#DIV/0!	4.50475e-14	6.87751e-09	3.52701e-31	4.53634e-05	1.27756e-13	6.57096e-05	3.08033e-17	8.25598e-16	6.08676e-13	6.83649e-11	0.0441966	7.84845e-13	TRUE	2.22932
CTSE	1510	cathepsin E	0	0	131	80	0	111	0	80	70	0	110	0	0	137	TRUE	24.0549	#DIV/0!	#DIV/0!	11.7288	6.13496	#DIV/0!	20.522	#DIV/0!	2.79716	11.5746	#DIV/0!	12.5896	#DIV/0!	#DIV/0!	13.9243	4.5025e-94	#DIV/0!	0.00435154	6.77829e-19	1.00194e-08	#DIV/0!	3.09775e-39	#DIV/0!	0.00649032	9.89963e-18	#DIV/0!	8.90453e-23	#DIV/0!	#DIV/0!	7.00686e-28	TRUE	#DIV/0!
CTSG	1511	cathepsin G	230	269	187	100	110	111	100	80	165	193	110	108	76	137	TRUE	7.86084	4.05224	2.88631	1.31091	2.89556	0.81841	-0.707735	1.95474	2.19086	2.97965	4.05202	3.63411	0.241247	3.17313	0.230186	6.38854e-15	7.01694e-05	1.0669e-13	0.192951	0.00424845	0.414925	0.48062	0.0534929	0.0314477	0.00332753	7.41001e-05	0.000431973	0.80983	0.00233211	0.818296	TRUE	0.850113
CTSH	1512	cathepsin H	230	269	187	100	110	111	100	80	165	219	110	108	76	137	TRUE	33.0807	6.88432	8.02191	15.7537	4.91093	6.28105	15.541	18.2798	6.96087	12.2453	18.3612	11.4898	9.33176	2.56135	13.3007	7.41452e-190	5.87629e-11	8.18244e-22	1.31867e-28	2.00911e-06	7.21295e-09	2.06089e-29	3.47133e-33	9.35017e-10	7.31797e-25	6.43533e-46	2.47891e-20	1.79199e-15	0.0128328	2.55578e-26	TRUE	1.12631
CTSK	1513	cathepsin K	230	269	187	100	0	111	100	48	165	219	110	108	0	137	TRUE	28.8722	16.3862	10.9124	15.8336	2.44244	#DIV/0!	11.2549	8.02232	1.5046	4.7249	7.42454	15.8567	13.0578	#DIV/0!	10.4676	2.42373e-149	4.37554e-40	8.30295e-11	9.22626e-29	0.0155435	#DIV/0!	5.79011e-20	2.40599e-12	0.136465	4.9433e-06	2.61192e-12	9.65249e-30	8.35066e-24	#DIV/0!	3.86109e-19	TRUE	-1.06561
CTSL	1514	cathepsin L	230	269	187	100	110	111	100	80	165	219	110	108	74	137	TRUE	22.1243	7.41989	6.88483	6.9454	4.03763	4.72683	6.5565	13.3088	2.04352	5.46612	8.78338	9.4547	6.22551	0.301569	6.91151	1.14706e-96	2.46641e-12	0.0445951	4.16545e-10	7.9477e-05	6.91826e-06	1.89773e-09	1.31207e-23	0.0443778	1.69617e-07	5.05603e-16	9.47633e-16	9.80258e-09	0.764006	1.72946e-10	TRUE	0.805458
CTSV	1515	cathepsin V	224	248	90	100	110	0	0	0	0	0	110	108	0	137	TRUE	8.96188	3.73323	-2.02325	15.4552	0.121369	1.1119	#DIV/0!	#DIV/0!	#DIV/0!	#DIV/0!	#DIV/0!	6.32578	16.1398	#DIV/0!	1.3177	1.44598e-18	0.000241795	#DIV/0!	5.04506e-28	0.903682	0.268649	#DIV/0!	#DIV/0!	#DIV/0!	#DIV/0!	#DIV/0!	6.12839e-09	2.5499e-30	#DIV/0!	0.189836	TRUE	1.70465
CTSO	1519	cathepsin O	230	0	0	100	110	111	100	80	165	0	110	98	0	114	TRUE	16.2365	5.45465	#DIV/0!	7.97765	#DIV/0!	2.22595	7.83757	7.62033	2.79121	7.98303	#DIV/0!	8.50236	6.84357	#DIV/0!	1.20469	9.03437e-54	1.30472e-07	1.73933e-25	2.83124e-12	#DIV/0!	0.0280948	3.29574e-12	1.70446e-11	0.00890869	2.41976e-13	#DIV/0!	1.28834e-13	7.2474e-10	#DIV/0!	0.230862	TRUE	4.06592
CTSS	1520	cathepsin S	230	269	187	100	110	111	100	80	165	79	110	108	75	137	TRUE	32.5551	11.4158	12.1532	10.2211	4.83865	10.6874	8.1877	15.0473	2.79369	8.14519	8.27752	14.6056	13.233	4.13117	10.4104	2.55601e-182	4.74302e-24	#DIV/0!	4.01125e-17	2.77716e-06	1.2693e-18	5.4936e-13	4.14632e-27	0.00655402	9.37182e-14	3.23696e-12	3.89835e-27	3.46063e-24	0.000109987	5.39051e-19	TRUE	-0.514233
CTSW	1521	cathepsin W	148	0	0	46	75	102	0	80	35	0	95	84	0	68	TRUE	17.4405	7.53144	#DIV/0!	4.39482	#DIV/0!	6.31077	16.4364	#DIV/0!	1.685	0.765216	#DIV/0!	9.14006	9.00402	#DIV/0!	4.94734	4.02344e-57	5.62441e-12	4.35549e-15	6.903e-05	#DIV/0!	1.91976e-08	3.53582e-30	#DIV/0!	0.117794	0.449581	#DIV/0!	1.60826e-14	7.06546e-14	#DIV/0!	5.46929e-06	TRUE	0.23146
CTSZ	1522	cathepsin Z	230	269	187	100	110	111	100	33	165	219	110	108	74	137	TRUE	30.9966	10.3863	8.54107	10.6946	5.4749	13.7236	7.50464	19.9487	4.7005	8.04055	15.4269	11.4989	9.90303	1.65775	5.71353	3.17515e-170	7.50661e-21	2.60354e-05	3.78383e-18	1.43691e-07	2.0361e-25	1.77765e-11	4.22555e-36	1.09843e-05	1.72994e-13	1.20513e-36	2.36518e-20	9.24807e-17	0.102502	6.76486e-08	TRUE	1.7366
CUX1	1523	cut like homeobox 1	230	269	187	100	110	111	100	54	165	200	110	108	16	137	TRUE	20.5858	8.83866	4.3119	7.90082	4.32312	6.55463	7.87105	5.00947	4.12863	6.74833	1.17609	15.0189	14.2901	0.356026	4.73459	1.00304e-84	3.02224e-16	3.35379e-17	4.1268e-12	2.52932e-05	1.96576e-09	2.77908e-12	2.44927e-06	9.07687e-05	2.48867e-10	0.240986	5.26035e-28	1.82227e-26	0.729217	5.47656e-06	TRUE	1.87927
CXADR	1525	CXADR, Ig-like cell adhesion molecule	125	268	187	100	110	111	100	59	165	219	110	108	76	137	TRUE	34.1844	12.2817	9.31217	11.712	6.48672	9.94085	14.3572	9.59374	3.7559	12.5361	10.2497	15.5656	13.1479	3.62973	10.8163	4.29897e-197	8.8486e-23	6.86725e-16	2.4633e-20	8.03642e-10	6.35631e-17	6.99001e-27	1.01112e-15	0.000331226	1.13097e-25	2.50311e-20	3.83501e-29	5.30738e-24	0.000570306	5.04535e-20	TRUE	4.00902
CYB5A	1528	cytochrome b5 type A	230	269	187	100	110	111	100	75	165	219	110	108	76	137	TRUE	32.9637	13.684	8.83487	7.84255	5.53212	10.3888	12.7528	7.99763	2.19788	14.8618	8.17528	13.9032	13.4552	4.11387	10.676	1.07959e-188	2.56998e-31	4.79958e-05	5.48952e-12	1.08784e-07	6.07207e-18	2.39109e-23	2.71488e-12	0.0309236	3.93716e-32	2.53597e-14	1.22659e-25	1.13769e-24	0.000114929	1.14515e-19	TRUE	1.81926
CYB561	1534	cytochrome b561	35	209	0	100	0	85	55	79	135	0	80	104	70	91	TRUE	15.2186	1.84606	4.18705	7.4842	#DIV/0!	#DIV/0!	3.75735	0.825478	3.07323	10.8555	#DIV/0!	4.53158	7.77697	3.25236	5.06058	4.55973e-47	0.0738705	0.00337517	3.14264e-11	#DIV/0!	#DIV/0!	0.000318112	0.412872	0.00297647	4.73955e-20	#DIV/0!	2.13997e-05	6.1947e-12	0.00190976	2.23209e-06	TRUE	2.27017
CYBA	1535	cytochrome b-245 alpha chain	218	264	187	100	110	111	100	80	165	180	110	108	69	137	TRUE	20.1183	4.09401	2.96958	7.15845	4.49997	9.48469	6.81687	10.1326	1.5126	10.836	10.7146	7.0663	5.60287	1.63294	3.62904	1.62731e-81	6.04813e-05	3.90566e-20	1.50876e-10	1.20952e-05	6.92847e-16	5.37994e-10	6.93456e-17	0.134423	5.99432e-21	6.09791e-21	1.74956e-10	1.68032e-07	0.107995	0.000402543	TRUE	2.50886
CYBB	1536	cytochrome b-245 beta chain	230	269	187	100	110	111	100	80	165	219	110	108	76	137	TRUE	30.3622	8.79163	10.3361	7.10482	6.56252	11.4843	8.23498	13.8682	1.87152	9.75152	14.3784	8.46879	6.8825	4.63226	7.26642	2.27398e-165	4.12439e-16	2.41978e-18	1.94986e-10	5.33455e-10	1.97331e-20	4.3073e-13	9.4418e-25	0.0650224	5.51109e-18	2.70937e-33	1.53002e-13	4.28506e-10	1.86343e-05	2.67106e-11	FALSE	#DIV/0!
CYC1	1537	cytochrome c1	230	269	187	100	110	111	100	80	165	219	110	108	76	137	TRUE	17.8465	8.44675	9.71156	3.50761	4.25605	2.06796	7.28475	2.63465	0.789893	7.76408	2.33124	8.20494	3.55335	1.08987	7.39375	5.62501e-66	3.93694e-15	#DIV/0!	0.000684179	3.32703e-05	0.0410327	5.34881e-11	0.00980498	0.431985	8.60117e-13	0.0206665	5.88278e-13	0.000569368	0.279923	1.35391e-11	TRUE	8.51521
CYLC2	1539	cylicin 2	3	0	0	0	65	0	0	0	0	0	0	0	0	0	FALSE	-0.373971	#DIV/0!	#DIV/0!	#DIV/0!	#DIV/0!	-0.40024	#DIV/0!	#DIV/0!	#DIV/0!	#DIV/0!	#DIV/0!	#DIV/0!	#DIV/0!	#DIV/0!	#DIV/0!	0.709624	#DIV/0!	0.000145054	#DIV/0!	#DIV/0!	0.690333	#DIV/0!	#DIV/0!	#DIV/0!	#DIV/0!	#DIV/0!	#DIV/0!	#DIV/0!	#DIV/0!	#DIV/0!	FALSE	4.30882
CYLD	1540	CYLD lysine 63 deubiquitinase	230	229	149	100	110	111	100	80	165	209	110	108	26	137	TRUE	25.1143	11.5318	3.88957	8.26853	0.584021	8.92421	14.7208	6.77449	1.80996	10.0168	6.98936	16.9184	9.2213	0.20772	7.02118	2.00387e-119	2.04351e-24	8.717e-19	6.75895e-13	0.56012	1.28894e-14	1.1476e-27	9.67217e-10	0.0741541	1.05268e-18	3.80535e-11	6.89718e-32	3.17462e-15	0.837548	9.75155e-11	TRUE	7.50097
CYP1B1	1545	cytochrome P450 family 1 subfamily B member 1	221	264	33	100	96	111	100	80	150	67	110	103	71	132	TRUE	35.0311	11.9264	9.87906	9.52485	4.75509	13.7322	17.4401	12.0726	1.79475	11.8343	7.533	16.4346	10.6929	4.02704	8.36883	3.44801e-198	1.88405e-25	#DIV/0!	1.30132e-15	4.6484e-05	3.41705e-24	2.56358e-33	4.93956e-21	0.0778163	3.70035e-23	2.1469e-10	6.44143e-31	2.67986e-18	0.000166151	7.9474e-14	TRUE	1.83981
CYP2A6	1548	cytochrome P450 family 2 subfamily A member 6	149	0	0	0	0	43	0	0	165	0	0	0	0	0	FALSE	14.0615	5.43097	#DIV/0!	#DIV/0!	#DIV/0!	#DIV/0!	5.45296	#DIV/0!	#DIV/0!	17.3531	#DIV/0!	#DIV/0!	#DIV/0!	#DIV/0!	#DIV/0!	6.77642e-36	2.3892e-07	#DIV/0!	#DIV/0!	#DIV/0!	#DIV/0!	2.58632e-06	#DIV/0!	#DIV/0!	7.0768e-39	#DIV/0!	#DIV/0!	#DIV/0!	#DIV/0!	#DIV/0!	FALSE	1.80144
CYP2A7	1549	cytochrome P450 family 2 subfamily A member 7	137	0	0	0	0	0	0	0	165	0	0	0	0	0	FALSE	11.1005	4.1937	#DIV/0!	#DIV/0!	#DIV/0!	#DIV/0!	#DIV/0!	#DIV/0!	#DIV/0!	13.2148	#DIV/0!	#DIV/0!	#DIV/0!	#DIV/0!	#DIV/0!	3.81816e-24	5.06377e-05	#DIV/0!	#DIV/0!	#DIV/0!	#DIV/0!	#DIV/0!	#DIV/0!	#DIV/0!	1.44971e-27	#DIV/0!	#DIV/0!	#DIV/0!	#DIV/0!	#DIV/0!	FALSE	1.746
CYP2J2	1573	cytochrome P450 family 2 subfamily J member 2	135	0	0	100	110	0	100	0	165	0	0	40	0	0	FALSE	18.1225	5.34255	#DIV/0!	7.69846	#DIV/0!	11.8514	#DIV/0!	6.0303	#DIV/0!	13.2521	#DIV/0!	#DIV/0!	1.17244	#DIV/0!	#DIV/0!	1.41951e-59	4.0976e-07	#DIV/0!	1.10954e-11	#DIV/0!	2.92832e-21	#DIV/0!	2.96871e-08	#DIV/0!	1.14119e-27	#DIV/0!	#DIV/0!	0.248318	#DIV/0!	#DIV/0!	FALSE	2.98413
CYP3A5	1577	cytochrome P450 family 3 subfamily A member 5	0	0	154	0	57	44	0	71	165	0	0	0	0	137	FALSE	11.1318	#DIV/0!	#DIV/0!	#DIV/0!	4.3216	1.15854	4.5178	#DIV/0!	3.645	9.66916	#DIV/0!	#DIV/0!	#DIV/0!	#DIV/0!	7.23879	2.23814e-26	#DIV/0!	#DIV/0!	#DIV/0!	2.81792e-05	0.251649	5.00988e-05	#DIV/0!	0.000483462	9.19473e-18	#DIV/0!	#DIV/0!	#DIV/0!	#DIV/0!	3.09335e-11	FALSE	#DIV/0!
CYP4A11	1579	cytochrome P450 family 4 subfamily A member 11	9	0	0	0	110	0	0	0	165	0	0	0	0	0	FALSE	7.69068	0.0321952	#DIV/0!	#DIV/0!	#DIV/0!	2.15995	#DIV/0!	#DIV/0!	#DIV/0!	9.32924	#DIV/0!	#DIV/0!	#DIV/0!	#DIV/0!	#DIV/0!	2.45687e-13	0.975215	1.232e-15	#DIV/0!	#DIV/0!	0.0329876	#DIV/0!	#DIV/0!	#DIV/0!	7.51254e-17	#DIV/0!	#DIV/0!	#DIV/0!	#DIV/0!	#DIV/0!	FALSE	0.582715
CYP4B1	1580	cytochrome P450 family 4 subfamily B member 1	9	197	0	0	0	111	0	0	0	0	110	0	0	0	FALSE	12.6644	1.13699	9.02865	#DIV/0!	#DIV/0!	#DIV/0!	9.04023	#DIV/0!	#DIV/0!	#DIV/0!	#DIV/0!	4.58347	#DIV/0!	#DIV/0!	#DIV/0!	9.2822e-31	0.292962	#DIV/0!	#DIV/0!	#DIV/0!	#DIV/0!	6.58593e-15	#DIV/0!	#DIV/0!	#DIV/0!	#DIV/0!	1.25529e-05	#DIV/0!	#DIV/0!	#DIV/0!	FALSE	-0.437223
CYP8B1	1582	cytochrome P450 family 8 subfamily B member 1	0	0	0	0	87	0	0	0	165	0	0	0	0	0	FALSE	11.6971	#DIV/0!	#DIV/0!	#DIV/0!	#DIV/0!	2.30398	#DIV/0!	#DIV/0!	#DIV/0!	17.7833	#DIV/0!	#DIV/0!	#DIV/0!	#DIV/0!	#DIV/0!	1.6929e-25	#DIV/0!	0.0775225	#DIV/0!	#DIV/0!	0.0236638	#DIV/0!	#DIV/0!	#DIV/0!	5.15047e-40	#DIV/0!	#DIV/0!	#DIV/0!	#DIV/0!	#DIV/0!	FALSE	#DIV/0!
CYP11A1	1583	cytochrome P450 family 11 subfamily A member 1	0	47	0	0	0	0	0	0	0	0	0	0	0	0	FALSE	1.80852	#DIV/0!	1.80852	#DIV/0!	#DIV/0!	#DIV/0!	#DIV/0!	#DIV/0!	#DIV/0!	#DIV/0!	#DIV/0!	#DIV/0!	#DIV/0!	#DIV/0!	#DIV/0!	0.0775225	#DIV/0!	0.0217299	#DIV/0!	#DIV/0!	#DIV/0!	#DIV/0!	#DIV/0!	#DIV/0!	#DIV/0!	#DIV/0!	#DIV/0!	#DIV/0!	#DIV/0!	#DIV/0!	FALSE	#DIV/0!
CYP17A1	1586	cytochrome P450 family 17 subfamily A member 1	58	30	0	0	101	0	0	0	140	0	0	0	0	0	FALSE	9.8632	-1.53737	2.56074	#DIV/0!	#DIV/0!	4.96366	#DIV/0!	#DIV/0!	#DIV/0!	11.9214	#DIV/0!	#DIV/0!	#DIV/0!	#DIV/0!	#DIV/0!	3.62876e-20	0.129833	#DIV/0!	#DIV/0!	#DIV/0!	2.88328e-06	#DIV/0!	#DIV/0!	#DIV/0!	5.76157e-23	#DIV/0!	#DIV/0!	#DIV/0!	#DIV/0!	#DIV/0!	FALSE	1.73981
CYP24A1	1591	cytochrome P450 family 24 subfamily A member 1	87	0	0	82	87	99	0	0	0	0	0	108	0	124	FALSE	6.84023	-0.13599	#DIV/0!	1.90433	#DIV/0!	5.48144	6.21232	#DIV/0!	#DIV/0!	#DIV/0!	#DIV/0!	#DIV/0!	2.4202	#DIV/0!	1.77501	2.00925e-11	0.892167	#DIV/0!	0.0604623	#DIV/0!	4.24209e-07	1.30264e-08	#DIV/0!	#DIV/0!	#DIV/0!	#DIV/0!	#DIV/0!	0.0172125	#DIV/0!	0.0783897	FALSE	-0.0410667
CYP26A1	1592	cytochrome P450 family 26 subfamily A member 1	3	0	0	0	45	0	0	0	135	0	0	0	0	0	FALSE	5.85251	-6.05384	#DIV/0!	#DIV/0!	#DIV/0!	1.08631	#DIV/0!	#DIV/0!	#DIV/0!	6.62685	#DIV/0!	#DIV/0!	#DIV/0!	#DIV/0!	#DIV/0!	2.22889e-08	0.104219	1.33614e-10	#DIV/0!	#DIV/0!	0.283396	#DIV/0!	#DIV/0!	#DIV/0!	7.80348e-10	#DIV/0!	#DIV/0!	#DIV/0!	#DIV/0!	#DIV/0!	FALSE	1.18743
CYP27A1	1593	cytochrome P450 family 27 subfamily A member 1	230	263	187	100	110	111	100	80	165	193	110	108	75	137	TRUE	41.954	15.3895	6.80836	14.3375	14.7316	10.5967	10.1014	17.2611	5.51576	17.7872	15.0503	13.4995	17.643	5.3134	15.5986	1.66763e-271	7.4311e-37	#DIV/0!	8.46494e-26	7.54577e-33	2.04207e-18	2.50064e-17	2.47556e-31	4.35865e-07	5.03069e-40	3.65178e-34	9.12057e-25	2.5663e-33	1.55024e-06	5.27595e-32	TRUE	2.92605
CYP27B1	1594	cytochrome P450 family 27 subfamily B member 1	0	0	0	0	83	0	0	0	0	0	0	0	0	0	FALSE	1.81758	#DIV/0!	#DIV/0!	#DIV/0!	#DIV/0!	1.81758	#DIV/0!	#DIV/0!	#DIV/0!	#DIV/0!	#DIV/0!	#DIV/0!	#DIV/0!	#DIV/0!	#DIV/0!	0.0728259	#DIV/0!	3.93142e-15	#DIV/0!	#DIV/0!	0.0728259	#DIV/0!	#DIV/0!	#DIV/0!	#DIV/0!	#DIV/0!	#DIV/0!	#DIV/0!	#DIV/0!	#DIV/0!	FALSE	#DIV/0!
CYP51A1	1595	cytochrome P450 family 51 subfamily A member 1	227	265	187	100	110	111	100	80	165	219	110	108	70	137	TRUE	26.8602	6.46075	8.5696	5.11098	8.37365	6.74535	7.12026	4.56264	5.60397	14.1981	9.68118	10.0372	13.8217	0.663839	9.59076	7.64505e-135	6.6517e-10	3.99674e-21	1.58524e-06	1.45821e-14	7.84171e-10	1.21131e-10	1.47928e-05	3.0357e-07	2.68204e-30	1.25231e-18	4.60642e-17	1.83685e-25	0.509423	6.24578e-17	TRUE	2.58031
DAB2	1601	DAB2, clathrin adaptor protein	230	269	187	100	110	111	100	76	165	219	110	108	74	137	TRUE	40.2611	12.6914	10.6768	18.4248	7.40284	13.4418	20.7554	22.5609	3.97556	18.7867	14.4959	18.8456	13.3445	2.70959	9.70563	1.68369e-256	4.12072e-28	8.03056e-22	1.32581e-33	4.7753e-12	8.42965e-25	1.15839e-39	2.25548e-40	0.000155759	1.23865e-42	1.14036e-33	1.26165e-35	1.97968e-24	0.00873355	3.21936e-17	TRUE	-0.216758
DACH1	1602	dachshund family transcription factor 1	228	161	134	100	79	97	0	79	0	134	105	0	0	0	TRUE	22.025	11.6345	11.7041	16.4086	3.85271	2.0489	7.56612	#DIV/0!	#DIV/0!	#DIV/0!	13.8301	8.87679	#DIV/0!	#DIV/0!	#DIV/0!	8.56426e-88	1.06994e-24	0.119954	7.2179e-30	0.000183214	0.0438792	2.44409e-11	#DIV/0!	#DIV/0!	#DIV/0!	2.59488e-27	2.65614e-14	#DIV/0!	#DIV/0!	#DIV/0!	TRUE	0.490582
DAD1	1603	defender against cell death 1	206	269	187	100	110	111	100	80	165	69	110	108	76	137	TRUE	2.05181	0.257045	-1.56203	0.948248	0.479492	0.405292	0.553373	0.559596	-1.20081	0.0396175	1.59661	0.784255	1.57152	-0.102983	1.7675	0.0403391	0.797411	5.30129e-20	0.345336	0.632165	0.686064	0.581141	0.577045	0.233459	0.968447	0.11506	0.43464	0.119042	0.918304	0.079403	TRUE	1.23253
CD55	1604	CD55 molecule (Cromer blood group)	230	269	187	100	110	111	100	80	165	0	110	108	75	137	TRUE	25.1414	8.05034	10.2903	12.9274	5.60542	6.77606	12.465	6.73069	4.37824	7.48528	#DIV/0!	6.03291	4.91024	2.47447	13.0156	1.19037e-118	4.98193e-14	5.8744e-08	6.67604e-23	7.59518e-08	6.75717e-10	1.05598e-22	1.18772e-09	3.67468e-05	4.22871e-12	#DIV/0!	2.39487e-08	3.31738e-06	0.0160931	1.33434e-25	TRUE	-0.544616
DAG1	1605	dystroglycan 1	125	269	187	100	110	111	100	26	165	219	110	108	76	137	TRUE	14.6503	5.8002	5.64845	1.08644	-0.40167	3.11692	3.22387	3.76394	1.20985	5.72131	10.0325	6.1638	3.88019	0.129782	4.66269	6.50672e-46	5.74833e-08	8.79709e-16	0.279949	0.688398	0.00234195	0.00166888	0.000286553	0.229992	4.94162e-08	1.12604e-19	1.30679e-08	0.000181579	0.897153	7.41026e-06	TRUE	1.80875
DGKA	1606	diacylglycerol kinase alpha	230	267	187	100	110	111	100	76	165	219	110	108	74	137	TRUE	35.9221	13.0137	8.80002	14.1681	6.5258	14.5456	17.7933	9.91267	2.9883	9.54578	13.9948	16.9959	12.993	4.52296	14.1374	7.007e-216	3.77776e-29	#DIV/0!	1.86471e-25	6.50834e-10	3.3871e-27	5.0601e-34	2.0696e-16	0.0037498	1.97546e-17	4.56572e-32	4.83389e-32	1.15728e-23	2.81274e-05	2.06406e-28	TRUE	0.794031
DGKB	1607	diacylglycerol kinase beta	91	0	0	89	0	0	100	0	0	129	0	0	0	0	FALSE	5.42981	0.42787	#DIV/0!	-1.25303	#DIV/0!	#DIV/0!	#DIV/0!	9.74015	#DIV/0!	#DIV/0!	4.96984	#DIV/0!	#DIV/0!	#DIV/0!	#DIV/0!	9.75682e-08	0.669779	0.0178418	0.213551	#DIV/0!	#DIV/0!	#DIV/0!	4.88122e-16	#DIV/0!	#DIV/0!	2.15605e-06	#DIV/0!	#DIV/0!	#DIV/0!	#DIV/0!	FALSE	-0.456094
DGKQ	1609	diacylglycerol kinase theta	230	71	51	100	98	111	100	67	159	0	110	108	45	120	TRUE	11.1786	5.11813	2.42873	2.39429	1.24261	2.3763	5.1347	3.21937	2.58057	3.74182	#DIV/0!	5.86506	4.57969	1.4422	1.88439	8.24307e-28	6.67648e-07	#DIV/0!	0.0185545	0.220049	0.0194722	1.24501e-06	0.00174801	0.011932	0.000255771	#DIV/0!	5.16385e-08	1.27436e-05	0.157229	0.0619725	TRUE	4.79236
DAO	1610	D-amino acid oxidase	21	0	0	0	110	0	18	0	165	173	0	0	0	0	FALSE	16.5558	0.465436	#DIV/0!	#DIV/0!	#DIV/0!	2.40912	#DIV/0!	6.81392	#DIV/0!	14.6884	19.1296	#DIV/0!	#DIV/0!	#DIV/0!	#DIV/0!	4.53418e-49	0.64691	2.53322e-05	#DIV/0!	#DIV/0!	0.0176831	#DIV/0!	5.85292e-06	#DIV/0!	1.18342e-31	3.82983e-44	#DIV/0!	#DIV/0!	#DIV/0!	#DIV/0!	FALSE	0.971923
DAP	1611	death associated protein	230	260	187	100	110	111	100	80	165	181	110	108	57	137	TRUE	21.6152	4.22945	4.3209	8.05659	4.37354	7.12045	12.0509	8.21202	2.11984	9.12209	4.75593	12.7721	8.69756	-0.854438	9.16927	1.57061e-92	3.42577e-05	1.84384e-07	1.92103e-12	2.05407e-05	1.25189e-10	9.04291e-22	9.49084e-13	0.0372415	2.67443e-16	4.06524e-06	3.53147e-23	4.73213e-14	0.39702	7.02136e-16	TRUE	1.43373
DAPK1	1612	death associated protein kinase 1	230	220	0	100	110	111	100	80	165	0	110	108	35	137	TRUE	21.2268	7.41496	5.45314	5.85351	#DIV/0!	11.6273	11.1283	18.4876	2.60425	8.4189	#DIV/0!	12.2338	2.91952	-1.97931	5.37319	3.74242e-87	2.541e-12	3.961e-07	6.40294e-08	#DIV/0!	9.37702e-21	1.12473e-19	1.47667e-33	0.0110202	1.8588e-14	#DIV/0!	5.44951e-22	0.00428272	0.0580618	3.29489e-07	TRUE	3.25189
DAPK3	1613	death associated protein kinase 3	230	254	187	100	110	111	100	80	165	96	110	108	75	137	TRUE	9.67208	3.27559	5.26297	3.16221	0.893308	2.55999	2.31596	2.29703	1.6173	4.63832	1.90201	3.13474	5.47698	0.636295	1.20385	1.34459e-21	0.00122331	2.91846e-12	0.00208449	0.372872	0.0118502	0.0224316	0.0237674	0.10985	7.17228e-06	0.0602647	0.00222555	2.93338e-07	0.526926	0.230755	TRUE	-0.156121
DARS	1615	aspartyl-tRNA synthetase	230	269	187	100	110	111	100	77	165	219	110	108	76	137	TRUE	23.3674	8.49549	7.46784	6.50486	4.06887	11.1277	6.52083	10.1349	2.96262	5.06723	11.1318	8.43546	9.00758	-1.82969	6.80181	2.52234e-106	2.86958e-15	4.91828e-08	3.29787e-09	7.03169e-05	1.26817e-19	2.25208e-09	6.857e-17	0.00404214	1.08427e-06	5.0394e-23	1.81452e-13	9.58162e-15	0.0720287	3.05555e-10	TRUE	4.25833
DAXX	1616	death domain associated protein	230	269	81	100	110	111	100	37	165	117	110	108	41	137	TRUE	16.9744	5.93316	5.68409	7.84541	6.09039	2.06449	4.72087	5.12091	1.32873	4.0578	4.10149	10.3549	5.8879	-0.599315	4.52537	1.30313e-59	1.13061e-08	#DIV/0!	5.41316e-12	3.98497e-08	0.0413673	7.02478e-06	1.54249e-06	0.187912	7.66779e-05	7.72998e-05	8.84097e-18	4.65396e-08	0.552716	1.30915e-05	TRUE	4.43515
DBH	1621	dopamine beta-hydroxylase	68	0	0	38	79	78	82	0	160	0	80	49	0	64	TRUE	1.62314	0.927952	#DIV/0!	3.34636	#DIV/0!	1.3659	-0.500255	-0.918483	#DIV/0!	1.44163	#DIV/0!	0.726783	-0.616873	#DIV/0!	-0.557696	0.105013	0.356813	8.10073e-22	0.00192609	#DIV/0!	0.175948	0.618341	0.361162	#DIV/0!	0.151386	#DIV/0!	0.469535	0.540295	#DIV/0!	0.57906	TRUE	1.92493
DBI	1622	diazepam binding inhibitor, acyl-CoA binding protein	230	269	187	100	110	111	100	78	165	219	110	108	76	137	TRUE	25.9997	10.43	10.9139	7.25092	2.23665	7.04655	8.03021	12.1178	-0.104283	8.15081	10.3516	10.3903	7.31363	4.32516	3.78943	1.04164e-127	5.51328e-21	1.58952e-32	9.68297e-11	0.0265233	1.8019e-10	1.23261e-12	3.96744e-21	0.917213	9.0676e-14	1.23124e-20	7.35652e-18	5.17983e-11	5.54022e-05	0.00022664	TRUE	-0.534778
DBN1	1627	drebrin 1	230	269	187	100	110	111	100	80	165	219	110	108	74	137	TRUE	39.986	10.9109	14.5024	10.2714	7.64926	19.1267	14.8383	10.4173	3.78047	21.4021	18.8217	15.6576	17.1411	4.97714	9.18333	4.82052e-254	1.80241e-22	#DIV/0!	3.12064e-17	1.13341e-12	1.82164e-36	6.42268e-28	1.68798e-17	0.000304794	3.26533e-49	2.39065e-47	2.47775e-29	2.49075e-32	5.58606e-06	6.47936e-16	TRUE	0.887507
DBP	1628	D-box binding PAR bZIP transcription factor	26	0	0	0	50	41	0	0	0	0	80	93	0	39	FALSE	3.63099	2.07604	#DIV/0!	#DIV/0!	#DIV/0!	0.373995	1.10291	#DIV/0!	#DIV/0!	#DIV/0!	#DIV/0!	4.60283	-0.469898	#DIV/0!	1.41737	0.00032775	0.0487697	4.42264e-13	#DIV/0!	#DIV/0!	0.710055	0.276827	#DIV/0!	#DIV/0!	#DIV/0!	#DIV/0!	1.61487e-05	0.639552	#DIV/0!	0.164742	FALSE	#DIV/0!
DBT	1629	dihydrolipoamide branched chain transacylase E2	125	269	187	100	110	111	100	54	165	219	110	108	76	137	TRUE	18.919	6.39823	7.78615	6.75165	4.06329	4.64889	7.98013	6.191	0.741854	15.1651	-0.468508	5.28155	7.49282	0.898412	4.68137	7.79651e-73	3.37076e-09	6.16457e-22	1.04052e-09	7.18742e-05	9.49063e-06	1.59255e-12	1.43529e-08	0.460404	5.77895e-33	0.639896	6.87826e-07	2.12798e-11	0.372387	6.85216e-06	TRUE	3.10714
ECI1	1632	enoyl-CoA delta isomerase 1	230	269	187	100	110	111	100	80	165	219	110	108	76	137	TRUE	21.6174	6.02235	10.9543	5.94467	2.28643	8.06369	5.34451	6.76688	2.25891	8.8233	8.77857	8.35733	6.57207	0.180315	4.46011	7.97598e-93	7.05659e-09	1.74465e-18	4.26006e-08	0.0233809	1.09061e-12	5.0234e-07	1.00238e-09	0.0266813	1.64403e-15	5.21775e-16	2.70511e-13	1.90873e-09	0.857484	1.70895e-05	TRUE	5.20559
DCK	1633	deoxycytidine kinase	230	269	187	100	110	111	100	30	165	219	110	108	0	137	TRUE	24.0702	11.7036	9.7615	9.95956	3.37362	5.70279	10.249	3.83639	2.51732	6.21258	4.72587	11.6747	10.0006	#DIV/0!	5.5111	4.46473e-111	5.85736e-25	1.69253e-16	1.4813e-16	0.000906476	1.03866e-07	1.14908e-17	0.000222223	0.0138751	4.1846e-09	4.13881e-06	9.5668e-21	5.57211e-17	#DIV/0!	1.74646e-07	TRUE	5.89684
DCN	1634	decorin	230	269	187	100	110	111	100	80	165	219	110	108	76	137	TRUE	26.8228	8.8625	9.05507	8.77535	5.4518	12.48	7.41287	10.9729	4.4733	12.6434	11.8012	4.27311	6.98073	0.748108	7.35187	1.22287e-134	2.58085e-16	8.97697e-23	5.47657e-14	1.60694e-07	1.13851e-22	2.81856e-11	1.07936e-18	2.58519e-05	5.67859e-26	4.15828e-25	4.22246e-05	2.65754e-10	0.457179	1.69387e-11	TRUE	0.325312
DCTD	1635	dCMP deaminase	230	269	187	100	110	111	100	76	165	219	110	108	76	137	TRUE	32.3533	12.18	11.2389	8.88483	7.794	11.0581	12.7248	10.5657	3.71959	12.0086	18.0459	13.2281	8.18634	-1.40664	4.74921	3.59861e-183	1.79049e-26	0.000156957	3.17564e-14	4.81829e-13	1.82405e-19	2.76158e-23	8.08668e-18	0.000379918	3.34278e-24	6.19866e-45	3.54781e-24	6.46682e-13	0.164449	5.1482e-06	TRUE	3.79561
ACE	1636	angiotensin I converting enzyme	230	266	187	100	110	111	100	80	165	107	110	108	74	137	TRUE	24.4086	7.75997	3.85847	6.6198	4.30788	8.45978	11.2051	8.50695	3.09054	9.55844	7.69044	9.55115	11.1604	2.43888	7.53524	9.07476e-114	3.07077e-13	0.000351779	1.93063e-09	2.69258e-05	1.42806e-13	7.51579e-20	2.22058e-13	0.0027696	1.82655e-17	8.66922e-12	5.74682e-16	1.358e-19	0.0176096	6.3295e-12	TRUE	-0.196171
DCTN1	1639	dynactin subunit 1	230	269	187	100	110	111	100	21	165	219	110	108	76	137	TRUE	8.58674	3.5978	3.64003	3.12566	-0.0787447	4.44016	1.8611	6.47944	2.82023	1.0605	6.70116	1.01816	0.992875	-2.13833	-0.476105	1.8749e-17	0.000395631	#DIV/0!	0.00233461	0.937322	2.17922e-05	0.0654253	3.82414e-09	0.00608219	0.290488	1.78579e-10	0.310918	0.323032	0.0363751	0.634769	TRUE	0.0555794
DCX	1641	doublecortin	230	0	0	100	0	0	100	63	0	219	0	0	0	0	FALSE	15.8493	6.94626	#DIV/0!	6.94347	#DIV/0!	#DIV/0!	#DIV/0!	12.9605	4.03054	#DIV/0!	12.3663	#DIV/0!	#DIV/0!	#DIV/0!	#DIV/0!	1.4011e-48	4.10196e-11	0.000136477	4.20394e-10	#DIV/0!	#DIV/0!	#DIV/0!	6.86878e-23	0.000166903	#DIV/0!	6.93351e-27	#DIV/0!	#DIV/0!	#DIV/0!	#DIV/0!	FALSE	#DIV/0!
DDB1	1642	damage specific DNA binding protein 1	230	269	187	100	110	111	100	58	165	219	110	108	76	137	TRUE	10.6271	5.78501	3.89439	3.67286	2.72611	3.48893	2.80561	1.27252	0.970604	0.277868	6.75166	3.03169	2.14938	-0.41276	0.463877	1.17724e-25	2.44768e-08	4.96832e-21	0.000390921	0.00703493	0.000702974	0.0059491	0.206231	0.334746	0.781466	1.34086e-10	0.00305705	0.0338794	0.681184	0.643483	TRUE	2.52817
DDB2	1643	damage specific DNA binding protein 2	230	256	187	100	110	111	100	80	165	0	110	108	66	137	TRUE	33.1274	13.0205	10.6971	12.1393	7.98444	10.9987	12.9895	12.8853	5.44311	19.879	#DIV/0!	13.2808	11.1673	2.26946	5.06316	2.63213e-185	3.59329e-29	0.824033	3.03782e-21	1.54595e-13	2.48923e-19	7.0889e-24	9.83873e-23	6.01204e-07	1.99762e-45	#DIV/0!	2.72286e-24	1.31048e-19	0.0271112	1.32533e-06	TRUE	0.605886
DDC	1644	dopa decarboxylase	0	110	187	0	110	87	0	80	165	0	0	40	0	137	TRUE	10.4899	#DIV/0!	-0.223289	#DIV/0!	4.21351	4.05661	5.06063	#DIV/0!	2.93562	11.5513	#DIV/0!	#DIV/0!	1.65296	#DIV/0!	3.88476	2.56693e-24	#DIV/0!	2.37344e-08	#DIV/0!	3.95236e-05	9.43356e-05	2.3847e-06	#DIV/0!	0.00437217	6.26012e-23	#DIV/0!	#DIV/0!	0.106579	#DIV/0!	0.000159768	TRUE	#DIV/0!
AKR1C1	1645	aldo-keto reductase family 1 member C1	230	169	90	100	110	111	100	80	165	0	110	108	76	137	TRUE	37.5089	13.6047	6.10913	9.15771	6.86662	10.2329	18.9081	15.4592	3.95695	18.769	#DIV/0!	22.9512	20.8136	#DIV/0!	10.8032	1.21975e-214	4.64407e-31	1.49034e-20	8.14513e-15	9.70452e-10	1.3747e-17	3.35266e-36	6.47843e-28	0.000166202	1.37628e-42	#DIV/0!	6.35221e-43	3.11129e-39	#DIV/0!	5.4476e-20	TRUE	-0.672743
AKR1C2	1646	aldo-keto reductase family 1 member C2	230	269	97	100	110	111	100	80	165	219	110	108	45	137	TRUE	35.3165	14.0973	10.4805	11.1341	7.44595	8.68324	17.9339	7.37558	3.73556	18.7311	7.17653	17.9168	20.2713	0.88644	12.5041	1.7183e-207	1.17329e-32	0.469637	4.26808e-19	4.55986e-11	4.50031e-14	2.6649e-34	5.55446e-11	0.000354741	1.72443e-42	1.14392e-11	7.5304e-34	2.92757e-38	0.381795	2.61628e-24	TRUE	0.572828
DDOST	1650	dolichyl-diphosphooligosaccharide--protein glycosyltransferase non-catalytic subunit	230	269	187	100	110	111	100	28	165	219	110	108	76	137	TRUE	12.3873	4.75333	0.724529	2.53796	0.153793	5.40848	2.98922	7.10966	1.94108	2.11799	10.3318	2.76514	3.05233	-1.12494	5.44337	6.55371e-34	3.59617e-06	2.86613e-27	0.0127259	0.877944	3.84867e-07	0.00345713	1.98277e-10	0.0558614	0.0356928	1.41371e-20	0.00671273	0.00287042	0.264883	2.38821e-07	TRUE	0.612858
DDT	1652	D-dopachrome tautomerase	230	269	187	100	110	111	100	80	165	219	110	108	0	137	TRUE	26.3186	9.89488	12.7497	5.68571	3.28215	9.23724	9.52393	4.55911	1.22748	15.0983	6.61627	13.7717	10.1911	#DIV/0!	4.47998	9.36156e-130	2.33552e-19	0.00199448	1.34582e-07	0.00123506	2.52402e-15	5.21839e-16	1.49989e-05	0.223332	8.81114e-33	2.88205e-10	2.35319e-25	2.07064e-17	#DIV/0!	1.57621e-05	TRUE	5.63304
DDX1	1653	DEAD-box helicase 1	230	269	187	100	110	111	100	76	165	219	110	108	76	137	TRUE	10.7049	3.37878	3.13477	1.40497	2.53151	2.03402	4.78881	5.39785	0.761055	0.00288417	6.85922	4.09407	6.11018	-0.690893	1.74847	5.26472e-26	0.000859864	6.07406e-12	0.163191	0.0122035	0.0444	5.31819e-06	4.78277e-07	0.448919	0.997702	7.25185e-11	8.2993e-05	1.67604e-08	0.49217	0.0826558	TRUE	0.181831
DDX3X	1654	DEAD-box helicase 3, X-linked	230	269	187	100	110	111	100	75	165	219	110	108	76	137	TRUE	14.7086	0.936868	7.34233	3.2195	4.37993	3.41414	5.54961	3.77357	0.366171	3.95951	5.94384	7.29047	10.0665	-0.103641	4.2693	1.88319e-46	0.349845	3.22813e-15	0.00174213	2.00032e-05	0.000902062	2.03114e-07	0.000277087	0.715229	0.000111965	1.11204e-08	5.80838e-11	3.95653e-17	0.917783	3.67062e-05	FALSE	#DIV/0!
DDX5	1655	DEAD-box helicase 5	230	269	187	100	110	111	100	80	165	219	110	108	76	137	TRUE	10.7937	6.17036	8.58899	1.55762	2.89245	4.08921	0.773205	1.20513	-2.03936	6.06912	2.57283	2.2901	0.663555	-0.849793	2.52443	2.11734e-26	3.19453e-09	7.33281e-06	0.122547	0.00428884	8.35583e-05	0.441075	0.231084	0.044801	8.7121e-09	0.0107603	0.0239956	0.508416	0.398658	0.0127463	TRUE	8.08457
DDX6	1656	DEAD-box helicase 6	230	269	187	100	110	111	100	80	165	219	110	108	76	137	TRUE	11.8246	4.10404	4.61208	1.0695	2.01243	5.23674	5.47672	4.84029	-0.194108	1.51421	5.45777	5.42566	2.57705	0.218186	2.2354	3.52046e-31	5.704e-05	0.0291872	0.287471	0.0456488	8.12905e-07	2.80785e-07	4.89104e-06	0.846596	0.131908	1.3229e-07	3.67476e-07	0.0113399	0.82799	0.0270335	TRUE	2.04003
DMXL1	1657	Dmx like 1	230	265	179	100	110	111	100	80	165	202	110	108	76	137	TRUE	18.859	7.29564	2.19804	6.71201	1.1238	10.3848	9.11274	5.39614	2.37174	3.64484	3.8889	10.6546	12.1048	6.82406	4.65895	9.26076e-73	5.21069e-12	1.40826e-05	1.25351e-09	0.262647	6.19831e-18	4.50742e-15	4.81788e-07	0.0201708	0.000359382	0.000137415	1.86565e-18	1.05339e-21	4.04516e-09	7.52711e-06	TRUE	5.31283
DHX8	1659	DEAH-box helicase 8	230	269	180	100	110	111	100	63	165	145	110	108	74	137	TRUE	19.4217	7.80493	4.45932	5.05879	1.27084	4.70478	9.01447	5.76893	0.845481	7.6059	3.7101	15.1999	9.05398	1.03008	5.39733	2.00205e-76	2.32255e-13	6.16771e-11	1.97028e-06	0.205473	7.568e-06	7.53521e-15	9.51876e-08	0.400428	2.12979e-12	0.000297258	2.20188e-28	7.54011e-15	0.307038	2.95047e-07	TRUE	4.9777
DHX9	1660	DExH-box helicase 9	230	269	187	100	110	111	100	79	165	219	110	108	76	137	TRUE	23.2454	4.69857	6.93766	5.42238	3.26609	2.63813	8.0307	7.15942	2.19603	12.537	14.6652	13.2736	10.1081	-0.622598	4.23614	2.24188e-105	4.59369e-06	1.19668e-13	4.23236e-07	0.00130308	0.00956771	1.22949e-12	1.56411e-10	0.0310613	1.12493e-25	3.27908e-34	2.82401e-24	3.1862e-17	0.535796	4.18252e-05	TRUE	4.71733
DDX10	1662	DEAD-box helicase 10	230	267	187	100	110	111	100	80	165	88	110	108	42	137	TRUE	16.0267	4.64258	8.00632	4.51666	2.96481	2.29195	6.39306	6.63944	3.26633	7.84573	1.64246	7.25327	5.63015	-1.36066	3.44171	5.05444e-54	5.88745e-06	0.000588386	1.75403e-05	0.00343445	0.0238478	4.14564e-09	1.81923e-09	0.00162812	5.3692e-13	0.104189	6.97983e-11	1.48799e-07	0.182079	0.000769851	TRUE	1.20587
DDX11	1663	DEAD/H-box helicase 11	191	195	0	100	38	107	0	80	70	0	110	96	0	73	TRUE	13.2593	7.3672	3.51839	3.83987	#DIV/0!	-0.213201	10.6076	#DIV/0!	0.500836	1.62556	#DIV/0!	5.6341	7.15911	#DIV/0!	2.59179	4.54464e-37	5.77377e-12	3.43308e-10	0.000218328	#DIV/0!	0.832373	2.65117e-18	#DIV/0!	0.621246	0.10867	#DIV/0!	1.46198e-07	1.77676e-10	#DIV/0!	0.0115829	TRUE	4.81213
DHX15	1665	DEAH-box helicase 15	230	269	187	100	110	111	100	14	165	219	110	108	76	137	TRUE	23.0684	6.98248	6.62932	4.63841	3.88326	7.02418	4.84879	6.58237	4.14813	12.013	10.978	9.62442	6.71582	-0.3305	5.6852	1.42414e-103	3.32142e-11	1.88742e-22	1.08648e-05	0.000144084	2.01137e-10	4.1515e-06	2.37294e-09	8.46652e-05	3.24957e-24	1.50329e-22	3.92929e-16	9.58641e-10	0.742119	7.73416e-08	TRUE	6.05886
DECR1	1666	2,4-dienoyl-CoA reductase 1	230	269	187	100	110	111	100	80	165	219	110	108	76	137	TRUE	25.1559	11.505	11.1293	6.77109	4.25106	3.83496	7.21075	5.93178	-0.671898	16.5443	5.44918	9.27538	9.28259	1.2298	5.19428	9.54711e-121	2.48273e-24	0.423689	9.4952e-10	3.39513e-05	0.000211606	7.73199e-11	4.61755e-08	0.503634	1.02891e-36	1.38023e-07	2.39956e-15	2.31157e-15	0.223346	7.40162e-07	TRUE	5.73609
DEFA1	1667	defensin alpha 1	125	100	187	0	0	111	0	0	0	219	110	108	0	0	FALSE	4.57217	#DIV/0!	-0.803504	#DIV/0!	#DIV/0!	#DIV/0!	#DIV/0!	#DIV/0!	#DIV/0!	#DIV/0!	4.38505	#DIV/0!	#DIV/0!	#DIV/0!	#DIV/0!	5.7973e-06	#DIV/0!	#DIV/0!	#DIV/0!	#DIV/0!	#DIV/0!	#DIV/0!	#DIV/0!	#DIV/0!	#DIV/0!	1.81485e-05	#DIV/0!	#DIV/0!	#DIV/0!	#DIV/0!	FALSE	1.06357
DEFA3	1668	defensin alpha 3	230	169	187	100	110	111	100	80	165	0	110	108	0	137	TRUE	6.76051	1.55715	#DIV/0!	4.48784	3.56233	0.0780306	1.50812	3.83448	2.95407	4.9617	#DIV/0!	1.5504	2.52971	#DIV/0!	3.16105	2.11824e-11	0.122137	#DIV/0!	1.96256e-05	0.000579366	0.937948	0.134418	0.000223729	0.00414402	1.74399e-06	#DIV/0!	0.124026	0.0128868	#DIV/0!	0.00194123	TRUE	0.227005
DEFA4	1669	defensin alpha 4	161	0	187	100	82	111	91	79	160	0	110	108	0	118	TRUE	1.73017	0.0899343	#DIV/0!	2.33354	-1.04558	-1.6995	2.34582	1.40279	2.19883	2.39409	#DIV/0!	1.66907	1.83737	#DIV/0!	0.512195	0.0838382	0.928457	3.43702e-05	0.0216629	0.29714	0.0931097	0.0207936	0.164199	0.0377697	0.0178334	#DIV/0!	0.0980539	0.068956	#DIV/0!	0.609489	TRUE	1.04215
DEFA5	1670	defensin alpha 5	0	100	174	0	0	111	0	80	0	0	45	0	0	136	FALSE	5.14008	#DIV/0!	4.34899	#DIV/0!	7.45802	#DIV/0!	1.94951	#DIV/0!	2.18496	#DIV/0!	#DIV/0!	-0.837578	#DIV/0!	#DIV/0!	1.15901	3.65615e-07	#DIV/0!	0.00457893	#DIV/0!	4.38286e-12	#DIV/0!	0.0538038	#DIV/0!	0.0368372	#DIV/0!	#DIV/0!	0.406899	#DIV/0!	#DIV/0!	0.248512	FALSE	#DIV/0!
DEFA6	1671	defensin alpha 6	0	65	180	0	0	12	0	80	0	0	0	0	0	137	FALSE	5.17104	#DIV/0!	2.94399	#DIV/0!	8.78356	#DIV/0!	2.31371	#DIV/0!	2.60402	#DIV/0!	#DIV/0!	#DIV/0!	#DIV/0!	#DIV/0!	-0.0613311	3.45969e-07	#DIV/0!	2.60925e-16	#DIV/0!	1.41937e-15	#DIV/0!	0.0432335	#DIV/0!	0.0162005	#DIV/0!	#DIV/0!	#DIV/0!	#DIV/0!	#DIV/0!	0.951186	FALSE	#DIV/0!
DEFB1	1672	defensin beta 1	15	144	0	62	82	0	0	0	130	0	0	92	0	95	TRUE	13.4859	3.38571	9.75395	5.10844	#DIV/0!	1.83606	#DIV/0!	#DIV/0!	#DIV/0!	10.3183	#DIV/0!	#DIV/0!	8.10043	#DIV/0!	1.16819	3.05579e-36	0.00487436	2.81481e-08	3.55152e-06	#DIV/0!	0.0700636	#DIV/0!	#DIV/0!	#DIV/0!	1.55265e-18	#DIV/0!	#DIV/0!	2.53064e-12	#DIV/0!	0.245715	TRUE	-0.0861973
DES	1674	desmin	230	269	187	100	110	111	100	80	165	219	110	108	76	137	TRUE	24.8405	6.15313	5.7951	10.2066	7.11555	10.1281	12.9097	6.65312	4.18594	9.41664	6.26753	8.03534	16.8902	-0.357238	10.7252	3.62327e-118	3.50555e-09	0.00220074	4.31294e-17	2.47781e-11	2.38134e-17	1.06737e-23	1.70679e-09	7.39377e-05	4.38617e-17	1.97767e-09	1.39207e-12	7.84964e-32	0.722108	8.5874e-20	TRUE	0.583408
CFD	1675	complement factor D	230	265	187	100	110	111	100	72	165	79	110	108	76	137	TRUE	15.0384	7.65802	3.10496	3.93314	3.75623	2.29571	4.97861	6.48121	4.90448	3.77064	7.13214	2.91934	3.32897	1.23575	4.59882	3.72097e-48	5.76586e-13	7.05496e-33	0.00015658	0.000232038	0.0236235	2.41441e-06	3.79293e-09	5.00625e-06	0.000227386	5.24558e-10	0.00428501	0.00119957	0.221141	9.66884e-06	TRUE	1.72504
DFFA	1676	DNA fragmentation factor subunit alpha	230	269	187	100	110	111	100	80	165	219	110	108	76	137	TRUE	27.6561	12.1957	14.6202	5.13542	5.86051	9.54144	12.3413	13.2316	8.91372	12.5253	5.70521	13.2221	8.08294	1.24345	2.79081	9.81252e-142	1.59478e-26	1.71152e-15	1.4312e-06	2.12446e-08	5.14888e-16	2.00306e-22	1.89167e-23	1.58666e-13	1.21288e-25	3.81859e-08	3.65519e-24	1.0935e-12	0.21831	0.00601981	TRUE	3.5832
DFFB	1677	DNA fragmentation factor subunit beta	224	230	167	100	110	111	100	61	60	0	110	108	48	132	TRUE	15.2309	6.74822	8.84011	5.04015	2.71708	2.251	5.82271	4.67901	3.36855	-1.93389	#DIV/0!	7.58656	8.24893	-0.731799	4.35326	9.36494e-49	1.35511e-10	1.63458e-14	2.1288e-06	0.00730211	0.0264101	5.92487e-08	9.34371e-06	0.00120233	0.0580111	#DIV/0!	1.33304e-11	4.70226e-13	0.468557	2.6924e-05	TRUE	3.23676
TIMM8A	1678	translocase of inner mitochondrial membrane 8A	230	269	187	100	110	111	100	80	165	0	110	108	74	137	TRUE	18.6107	9.42586	8.32813	5.3061	4.59188	5.82363	8.44736	1.88063	-0.00313695	7.65676	#DIV/0!	8.8966	7.16525	0.315421	3.00398	1.9803e-70	5.86181e-18	4.03885e-14	6.96136e-07	8.17478e-06	6.00716e-08	1.43939e-13	0.0630226	0.997505	1.59265e-12	#DIV/0!	1.69861e-14	1.07676e-10	0.753519	0.00317692	FALSE	#DIV/0!
GSDME	1687	gasdermin E	230	269	157	100	110	111	100	33	165	219	110	108	75	137	TRUE	39.1422	14.5795	8.18112	9.50923	3.01563	14.5332	13.4447	12.0097	4.26109	24.2483	19.9596	15.7403	21.4192	3.67525	7.60085	1.16514e-243	3.18318e-34	0.000814344	1.40698e-15	0.00300351	3.60133e-27	6.9362e-25	6.70686e-21	5.8405e-05	5.9855e-56	7.65172e-51	1.67375e-29	2.65458e-40	0.000497913	4.44054e-12	TRUE	1.46243
COCH	1690	cochlin	170	35	0	0	101	103	0	80	160	0	105	34	73	99	TRUE	23.4947	10.7353	3.70898	#DIV/0!	#DIV/0!	6.61238	12.8424	#DIV/0!	3.4048	16.6711	#DIV/0!	12.8863	8.9216	3.45795	6.51857	2.45001e-96	1.20799e-20	1.39924e-06	#DIV/0!	#DIV/0!	1.93677e-09	5.85549e-23	#DIV/0!	0.0046988	1.19785e-36	#DIV/0!	4.72247e-23	3.42328e-10	0.00100698	3.19066e-09	TRUE	0.403371
DGUOK	1716	deoxyguanosine kinase	230	250	187	100	110	108	100	73	165	219	110	108	74	137	TRUE	8.16259	1.12876	4.99666	0.320883	0.716921	-0.215365	4.62427	0.737572	-0.0300079	3.28871	7.70924	6.51253	3.87905	-1.64972	-0.796855	5.95222e-16	0.260217	1.29763e-26	0.748982	0.474342	0.829889	1.06622e-05	0.462555	0.976137	0.00123315	4.63238e-13	2.53455e-09	0.000182329	0.104058	0.426934	TRUE	-0.232026
DHCR7	1717	7-dehydrocholesterol reductase	227	263	187	100	110	111	100	80	165	219	110	108	73	137	TRUE	33.1073	10.342	12.5999	10.8114	8.88039	5.31562	9.16588	13.4415	6.36879	14.283	13.1183	14.855	17.7237	1.87915	5.63117	7.28905e-190	1.13976e-20	5.29379e-19	2.11726e-18	6.29508e-16	5.77543e-07	3.41309e-15	7.00537e-24	1.21732e-08	1.56045e-30	2.85901e-29	1.16113e-27	1.78617e-33	0.0650836	9.97377e-08	TRUE	2.97842
DHCR24	1718	24-dehydrocholesterol reductase	230	269	187	100	102	111	100	80	165	0	110	108	53	137	TRUE	25.2346	9.19562	9.94291	6.51478	7.95737	5.50185	6.67134	5.08228	2.4581	9.62521	#DIV/0!	10.303	10.1775	0.799995	9.63985	4.09642e-119	2.78645e-17	3.35998e-14	3.1493e-09	1.8185e-13	2.90004e-07	1.09086e-09	1.81176e-06	0.0161849	1.20772e-17	#DIV/0!	1.1578e-17	2.2225e-17	0.428112	4.70598e-17	TRUE	1.60287
DHFR	1719	dihydrofolate reductase	230	254	187	100	110	111	100	80	165	96	110	108	0	132	TRUE	26.2804	9.61017	8.24869	9.53852	5.05126	6.00139	11.2569	11.7278	4.66574	9.24379	5.88236	10.8494	9.65685	#DIV/0!	7.38777	5.6757e-128	1.66413e-18	1.50039e-17	1.21536e-15	1.06148e-06	2.65849e-08	5.72985e-20	2.64888e-20	1.43444e-05	1.26973e-16	6.31583e-08	6.79317e-19	3.32068e-16	#DIV/0!	1.60565e-11	TRUE	2.16004
DHODH	1723	dihydroorotate dehydrogenase (quinone)	230	265	187	100	110	111	100	80	165	84	110	108	75	137	TRUE	16.6958	5.9653	9.44199	4.3995	5.09407	5.27224	7.36951	4.76593	3.09424	2.39618	1.79526	6.12583	6.71121	1.16638	3.07673	3.3171e-58	9.54492e-09	2.33415e-19	2.76186e-05	8.71605e-07	6.97228e-07	3.50229e-11	6.60178e-06	0.00273908	0.0176998	0.0763427	1.55874e-08	9.80129e-10	0.247928	0.0025345	TRUE	5.2678
DHPS	1725	deoxyhypusine synthase	230	266	169	100	110	111	100	20	165	108	110	108	66	137	TRUE	20.8573	7.86404	10.0858	4.77752	4.39592	4.89708	3.69206	6.71195	1.05943	6.92199	11.2608	7.03807	5.45533	1.62634	2.7991	3.34892e-86	1.60675e-13	7.33439e-31	6.23074e-06	1.97553e-05	3.43137e-06	0.000349274	1.29659e-09	0.292761	9.70908e-11	9.1507e-20	2.00863e-10	3.22628e-07	0.109491	0.00587573	TRUE	5.06618
CYB5R3	1727	cytochrome b5 reductase 3	230	269	187	100	110	111	100	80	165	219	110	108	76	137	TRUE	24.2885	7.3755	13.9473	4.9388	4.37721	7.33601	11.3871	10.8434	3.69017	9.23716	9.9512	8.92688	5.04447	1.6141	3.93253	1.08319e-113	3.22465e-12	1.9297e-20	3.23375e-06	2.02303e-05	4.29777e-11	2.89452e-20	2.04626e-18	0.000413101	1.32243e-16	1.97177e-19	1.45302e-14	1.89195e-06	0.111504	0.000133785	TRUE	4.18176
NQO1	1728	NAD(P)H quinone dehydrogenase 1	230	269	187	100	110	111	100	80	165	219	110	108	65	137	TRUE	25.4889	7.85769	10.4418	12.5639	8.95566	4.95217	12.1356	2.48964	3.56766	9.56737	5.42773	12.8853	12.4191	0.619811	6.99347	2.11028e-123	1.67177e-13	5.65633e-29	3.85524e-22	3.92345e-16	2.7265e-06	5.82369e-22	0.0144888	0.000623606	1.72827e-17	1.53426e-07	1.99257e-23	2.11841e-22	0.538038	1.12751e-10	TRUE	0.544562
DIAPH1	1729	diaphanous related formin 1	230	269	187	100	110	111	100	80	165	219	110	108	76	137	TRUE	30.7473	12.6599	13.3183	8.64285	5.5858	10.6091	8.99774	7.9652	3.54551	17.2696	7.53161	11.36	8.58693	2.71971	5.3422	8.47182e-169	5.1998e-28	9.17543e-19	1.0582e-13	8.36441e-08	1.91341e-18	8.22346e-15	3.18144e-12	0.000666176	1.17936e-38	1.36867e-12	4.84142e-20	8.35144e-14	0.00843323	3.79514e-07	TRUE	-0.0469184
DIAPH2	1730	diaphanous related formin 2	230	269	187	100	110	111	100	80	165	157	110	108	76	137	TRUE	35.3854	15.8962	9.85938	14.8228	10.7126	20.2901	22.2561	17.6559	2.87564	11.3397	3.98522	16.3838	11.472	4.92194	5.04169	1.53351e-209	1.68746e-38	1.27737e-08	8.98748e-27	4.48439e-21	1.22615e-38	2.42504e-42	4.66248e-32	0.00519621	2.4217e-22	0.000104051	8.15726e-31	2.71649e-20	6.48246e-06	1.4567e-06	FALSE	#DIV/0!
43709	1731	septin 1	125	249	97	100	110	111	100	80	165	0	110	108	0	137	TRUE	28.656	9.979	5.97005	11.4336	4.8705	10.7306	12.7617	-0.353588	0.790502	12.8746	#DIV/0!	13.2845	17.1429	#DIV/0!	17.4089	1.11695e-142	2.43555e-17	#DIV/0!	9.70702e-20	4.49182e-06	1.01258e-18	2.28463e-23	0.724415	0.431632	1.28684e-26	#DIV/0!	2.67276e-24	2.47052e-32	#DIV/0!	2.5585e-36	FALSE	#DIV/0!
DIO1	1733	iodothyronine deiodinase 1	43	0	0	0	84	0	0	0	165	0	0	0	0	0	FALSE	11.6714	7.51977	#DIV/0!	#DIV/0!	#DIV/0!	1.57109	#DIV/0!	#DIV/0!	#DIV/0!	15.1499	#DIV/0!	#DIV/0!	#DIV/0!	#DIV/0!	#DIV/0!	4.78568e-26	3.57893e-09	1.64579e-11	#DIV/0!	#DIV/0!	0.120012	#DIV/0!	#DIV/0!	#DIV/0!	6.36123e-33	#DIV/0!	#DIV/0!	#DIV/0!	#DIV/0!	#DIV/0!	FALSE	-0.605827
DKC1	1736	dyskerin pseudouridine synthase 1	230	269	187	100	110	111	100	80	165	219	110	108	76	137	TRUE	20.8751	2.91497	7.16981	4.73215	4.70426	8.49769	7.6063	6.4239	1.99184	7.99082	8.63075	10.1502	5.32643	1.21939	5.23584	2.79811e-87	0.00392164	1.1163e-29	7.47708e-06	5.02454e-06	1.1744e-13	1.06486e-11	4.94183e-09	0.0498883	2.31236e-13	1.3675e-15	2.56121e-17	5.66374e-07	0.227241	6.142e-07	FALSE	#DIV/0!
DLAT	1737	dihydrolipoamide S-acetyltransferase	230	268	187	100	110	111	100	80	165	219	110	108	76	137	TRUE	19.4217	9.97119	13.567	3.87363	4.78999	6.66448	10.8153	1.83312	1.13859	9.96605	0.439307	6.13023	6.90138	0.320602	2.66158	8.91087e-77	1.37477e-19	2.08971e-24	0.00019369	3.4469e-06	1.15924e-09	5.828e-19	0.0698515	0.25836	1.44577e-18	0.660881	1.52725e-08	3.90985e-10	0.749573	0.00872151	TRUE	8.4395
DLD	1738	dihydrolipoamide dehydrogenase	230	269	187	100	110	111	100	80	165	219	110	108	76	137	TRUE	17.8673	7.15626	11.7905	3.97769	3.05253	6.56514	6.94671	3.22536	-0.379534	8.84653	1.56367	9.87023	6.16074	-1.22723	2.16341	4.08985e-66	1.19535e-11	1.45915e-19	0.000133352	0.00260917	1.8692e-09	2.85002e-10	0.00171531	0.705323	1.42861e-15	0.119365	1.09661e-16	1.32555e-08	0.224302	0.03227	TRUE	5.99158
DLG1	1739	discs large MAGUK scaffold protein 1	230	269	187	100	110	111	100	64	165	219	110	108	76	137	TRUE	24.7129	8.1227	10.1378	2.30509	6.3667	11.2084	7.10633	6.29565	1.81368	5.97093	9.15051	14.5164	15.6718	1.27669	3.74231	5.29151e-117	3.14925e-14	#DIV/0!	0.0232705	1.52878e-09	8.3192e-20	1.29773e-10	8.90559e-09	0.073573	1.43083e-08	4.47506e-17	6.02172e-27	2.31629e-29	0.206399	0.000268789	TRUE	2.66292
DLG2	1740	discs large MAGUK scaffold protein 2	230	0	90	100	110	111	100	0	0	209	110	0	63	137	TRUE	11.0907	1.61147	#DIV/0!	2.8702	0.198377	2.2202	0.624686	12.5873	#DIV/0!	#DIV/0!	14.5608	0.801541	#DIV/0!	2.31568	3.51016	2.56588e-27	0.108498	1.5564e-11	0.00502604	0.843218	0.0284941	0.533483	4.10684e-22	#DIV/0!	#DIV/0!	1.90264e-33	0.424612	#DIV/0!	0.0244027	0.000609188	TRUE	0.0903537
DLG3	1741	discs large MAGUK scaffold protein 3	230	269	187	100	110	111	100	80	165	199	110	108	76	137	TRUE	27.4524	7.99501	7.17954	11.4798	4.35708	10.0598	14.6789	6.25091	0.534467	7.49938	10.2077	15.9081	8.66051	1.15771	10.0028	9.0281e-140	7.06445e-14	3.67861e-21	7.7265e-20	2.19883e-05	3.40667e-17	1.41229e-27	1.09255e-08	0.594539	3.90401e-12	7.14354e-20	7.57628e-30	5.72436e-14	0.251352	5.76366e-18	FALSE	#DIV/0!
DLST	1743	dihydrolipoamide S-succinyltransferase	125	269	187	100	110	111	100	54	165	219	110	108	76	137	TRUE	22.0382	6.44275	10.6892	7.18753	4.51416	8.31116	10.7315	4.16811	0.653165	9.79143	2.61445	10.4473	8.29296	-0.0941082	7.07652	2.75074e-95	2.71539e-09	#DIV/0!	1.31258e-10	1.13897e-05	3.06911e-13	9.05526e-19	6.67706e-05	0.51557	4.29884e-18	0.00956949	5.47229e-18	3.75706e-13	0.925322	7.29251e-11	TRUE	4.06126
DLX5	1749	distal-less homeobox 5	0	0	0	100	0	0	0	0	0	0	55	0	0	0	FALSE	10.8321	#DIV/0!	#DIV/0!	12.2442	#DIV/0!	#DIV/0!	#DIV/0!	#DIV/0!	#DIV/0!	#DIV/0!	#DIV/0!	4.01109	#DIV/0!	#DIV/0!	#DIV/0!	1.27413e-20	#DIV/0!	#DIV/0!	1.82137e-21	#DIV/0!	#DIV/0!	#DIV/0!	#DIV/0!	#DIV/0!	#DIV/0!	#DIV/0!	0.000194187	#DIV/0!	#DIV/0!	#DIV/0!	FALSE	#DIV/0!
DLX6	1750	distal-less homeobox 6	0	0	0	100	0	0	0	0	0	0	78	0	0	0	FALSE	8.55222	#DIV/0!	#DIV/0!	13.929	#DIV/0!	#DIV/0!	#DIV/0!	#DIV/0!	#DIV/0!	#DIV/0!	#DIV/0!	1.92274	#DIV/0!	#DIV/0!	#DIV/0!	5.87723e-15	#DIV/0!	0.00153192	5.71472e-25	#DIV/0!	#DIV/0!	#DIV/0!	#DIV/0!	#DIV/0!	#DIV/0!	#DIV/0!	0.0583091	#DIV/0!	#DIV/0!	#DIV/0!	FALSE	#DIV/0!
DMBT1	1755	deleted in malignant brain tumors 1	20	48	187	100	0	111	0	66	54	0	110	108	0	137	TRUE	20.2456	0.319287	3.37921	7.98409	12.7168	#DIV/0!	10.0512	#DIV/0!	5.72751	4.77201	#DIV/0!	7.84389	9.17278	#DIV/0!	10.8994	8.0586e-76	0.753185	3.22833e-07	2.74317e-12	6.37869e-27	#DIV/0!	3.25764e-17	#DIV/0!	2.1277e-07	1.52087e-05	#DIV/0!	3.66319e-12	4.08044e-15	#DIV/0!	3.10446e-20	TRUE	-1.39165
DMD	1756	dystrophin	230	264	187	100	110	111	100	71	165	219	110	108	76	137	TRUE	29.418	9.36067	5.30075	13.2091	4.24516	12.9595	10.3067	16.4663	3.07491	11.0261	11.0719	8.01213	10.77	3.50615	9.46329	7.05391e-157	9.12908e-18	1.11673e-08	1.7311e-23	3.47739e-05	9.76342e-24	8.48113e-18	7.57113e-30	0.00290214	1.78947e-21	7.71772e-23	1.56573e-12	1.0254e-18	0.000843702	1.30112e-16	FALSE	#DIV/0!
SARDH	1757	sarcosine dehydrogenase	230	235	184	100	110	111	100	80	165	0	110	108	61	137	TRUE	20.6472	10.1336	6.00868	8.80425	1.11236	5.7559	8.31823	9.5894	1.56475	10.0893	#DIV/0!	11.2977	3.40099	2.5579	5.6531	2.12315e-84	4.42816e-20	0.0040241	4.74291e-14	0.267475	8.17055e-08	2.80467e-13	1.03317e-15	0.122089	6.68383e-19	#DIV/0!	6.67707e-20	0.000947791	0.0136085	8.9971e-08	TRUE	0.825431
DNM1	1759	dynamin 1	230	269	187	100	110	111	100	80	165	219	110	108	74	137	TRUE	23.3691	10.8344	2.91195	8.71331	1.625	13.7903	7.33899	4.66047	5.85885	6.55119	11.8531	12.7429	11.9027	1.59919	6.73063	2.4125e-106	3.11525e-22	#DIV/0!	7.45588e-14	0.105893	1.4568e-25	4.08e-11	1.00578e-05	1.05509e-07	7.13544e-10	2.85818e-25	4.09463e-23	2.96552e-21	0.114946	4.41082e-10	TRUE	1.82508
DMPK	1760	DM1 protein kinase	102	0	97	100	105	106	0	80	0	0	110	108	41	137	TRUE	5.67102	1.61222	#DIV/0!	3.75793	1.88398	5.20848	-0.528551	#DIV/0!	2.25228	#DIV/0!	#DIV/0!	-0.105659	6.35454	0.0223187	0.162175	1.86935e-08	0.110067	#DIV/0!	0.000291163	0.0626585	9.80406e-07	0.598243	#DIV/0!	0.0273543	#DIV/0!	#DIV/0!	0.916053	5.35271e-09	0.982324	0.871411	TRUE	1.56447
DMRT1	1761	doublesex and mab-3 related transcription factor 1	0	0	90	80	0	52	100	0	0	0	0	0	0	0	FALSE	1.09088	#DIV/0!	#DIV/0!	0.608148	0.267451	#DIV/0!	-2.65336	-0.395001	#DIV/0!	#DIV/0!	#DIV/0!	#DIV/0!	#DIV/0!	#DIV/0!	#DIV/0!	0.276153	#DIV/0!	#DIV/0!	0.544856	0.789762	#DIV/0!	0.0106551	0.693709	#DIV/0!	#DIV/0!	#DIV/0!	#DIV/0!	#DIV/0!	#DIV/0!	#DIV/0!	FALSE	#DIV/0!
DMWD	1762	DM1 locus, WD repeat containing	154	0	90	0	62	74	100	0	0	179	95	0	0	0	TRUE	0.571554	0.240152	#DIV/0!	#DIV/0!	0.457823	0.805318	-1.74548	1.35677	#DIV/0!	#DIV/0!	0.229562	1.15796	#DIV/0!	#DIV/0!	#DIV/0!	0.567798	0.81055	0.816446	#DIV/0!	0.648234	0.423816	0.0851668	0.178004	#DIV/0!	#DIV/0!	0.8187	0.249877	#DIV/0!	#DIV/0!	#DIV/0!	TRUE	0.883571
DNAH5	1767	dynein axonemal heavy chain 5	221	112	90	100	106	111	100	0	0	0	110	108	0	0	TRUE	3.38869	-1.57535	0.232756	5.98602	-0.655851	0.364319	2.75043	-0.475504	#DIV/0!	#DIV/0!	#DIV/0!	4.44422	0.511146	#DIV/0!	#DIV/0!	0.000728821	0.116654	#DIV/0!	3.53798e-08	0.513671	0.71636	0.00697031	0.635497	#DIV/0!	#DIV/0!	#DIV/0!	2.17709e-05	0.610312	#DIV/0!	#DIV/0!	TRUE	1.19119
DNAH6	1768	dynein axonemal heavy chain 6	178	0	0	0	0	0	100	77	0	0	105	0	0	0	FALSE	0.652488	0.34557	#DIV/0!	#DIV/0!	#DIV/0!	#DIV/0!	#DIV/0!	-2.21572	0.923778	#DIV/0!	#DIV/0!	2.90335	#DIV/0!	#DIV/0!	#DIV/0!	0.514417	0.730083	0.174637	#DIV/0!	#DIV/0!	#DIV/0!	#DIV/0!	0.0290491	0.361007	#DIV/0!	#DIV/0!	0.00453438	#DIV/0!	#DIV/0!	#DIV/0!	FALSE	1.20616
DNAH8	1769	dynein axonemal heavy chain 8	102	133	90	0	0	0	0	0	165	79	0	0	0	0	FALSE	-1.13174	0.528921	-1.36582	#DIV/0!	-1.69491	#DIV/0!	#DIV/0!	#DIV/0!	#DIV/0!	-0.24483	0.404638	#DIV/0!	#DIV/0!	#DIV/0!	#DIV/0!	0.258241	0.598107	#DIV/0!	#DIV/0!	0.0937112	#DIV/0!	#DIV/0!	#DIV/0!	#DIV/0!	0.806896	0.68688	#DIV/0!	#DIV/0!	#DIV/0!	#DIV/0!	FALSE	-0.0655088
DNAH9	1770	dynein axonemal heavy chain 9	105	0	90	100	0	106	100	0	0	0	105	0	0	133	TRUE	2.91862	0.092895	#DIV/0!	1.3501	-0.990211	#DIV/0!	4.83723	-1.13019	#DIV/0!	#DIV/0!	#DIV/0!	5.69782	#DIV/0!	#DIV/0!	-0.475763	0.0036237	0.926167	1.41348e-06	0.180095	0.324849	#DIV/0!	4.58005e-06	0.261182	#DIV/0!	#DIV/0!	#DIV/0!	1.20382e-07	#DIV/0!	#DIV/0!	0.635035	TRUE	1.06951
DNASE1L1	1774	deoxyribonuclease 1 like 1	75	204	0	55	80	103	91	80	155	0	105	103	0	113	TRUE	10.9791	3.20176	5.05029	0.420979	#DIV/0!	2.68309	5.35487	5.60499	1.14813	1.8944	#DIV/0!	6.33155	3.41555	#DIV/0!	4.87411	1.14195e-26	0.00206656	1.97216e-23	0.675473	#DIV/0!	0.00890276	5.39081e-07	2.35671e-07	0.254768	0.0600589	#DIV/0!	6.77306e-09	0.00091803	#DIV/0!	3.66522e-06	FALSE	#DIV/0!
DNASE2	1777	deoxyribonuclease 2, lysosomal	230	269	187	100	110	111	100	80	165	194	110	108	73	137	TRUE	24.9764	6.92066	11.4617	8.59605	4.69762	10.225	6.06421	10.3616	4.67586	9.09263	11.0698	8.54305	9.71832	2.84225	1.0165	4.66584e-119	4.76013e-11	5.96825e-08	1.33507e-13	5.17244e-06	1.4326e-17	1.94742e-08	2.22513e-17	1.20652e-05	3.20165e-16	2.67452e-22	1.04593e-13	2.41354e-16	0.00608435	0.311209	TRUE	6.47765
DYNC1H1	1778	dynein cytoplasmic 1 heavy chain 1	230	269	187	100	110	111	100	77	165	219	110	108	76	137	TRUE	19.4466	4.77146	5.64526	3.06726	2.14947	2.82306	7.34178	10.4596	1.79634	11.2721	10.49	8.24123	9.74945	-1.70291	2.76311	6.03229e-77	3.31462e-06	0.807584	0.00279283	0.032918	0.00566459	4.0234e-11	1.36807e-17	0.0763128	3.72822e-22	4.68317e-21	4.89037e-13	2.05327e-16	0.0935134	0.00652464	TRUE	3.05764
DYNC1I1	1780	dynein cytoplasmic 1 intermediate chain 1	230	129	187	100	110	111	100	24	165	219	110	108	67	137	TRUE	10.0889	0.845409	0.244441	-0.994085	0.98106	4.87923	1.54974	9.31585	0.649374	6.50252	14.44	1.85279	1.27133	0.514443	0.294321	2.71911e-23	0.398793	0.0987366	0.32263	0.327866	3.69564e-06	0.124102	4.02695e-15	0.518004	9.23021e-10	1.72214e-33	0.0666938	0.206392	0.609003	0.768964	TRUE	-1.32419
DYNC1I2	1781	dynein cytoplasmic 1 intermediate chain 2	230	269	187	100	110	111	100	80	165	219	110	108	76	137	TRUE	10.6565	5.70133	1.65919	3.22413	3.22947	-0.43194	4.45529	3.08007	-0.128101	3.71317	3.58299	3.7553	5.79524	-0.389508	1.41338	8.5857e-26	3.76393e-08	1.34665e-12	0.00171693	0.00147153	0.666646	2.0383e-05	0.00269254	0.898399	0.000280673	0.000420159	0.00028322	7.08778e-08	0.698214	0.159846	TRUE	0.950338
DYNC1LI2	1783	dynein cytoplasmic 1 light intermediate chain 2	230	269	187	100	110	111	100	80	165	219	110	108	76	137	TRUE	22.9953	8.84907	7.59912	6.12404	1.94817	4.79053	7.99499	7.88929	2.8034	5.29664	15.2604	10.2506	9.11095	0.302246	5.5237	2.02958e-103	2.82088e-16	1.75695e-34	1.89626e-08	0.0529326	5.33069e-06	1.476e-12	4.60917e-12	0.00637757	3.77234e-07	4.09983e-36	1.51966e-17	5.61743e-15	0.76346	1.64725e-07	TRUE	5.99053
DNM2	1785	dynamin 2	230	269	187	100	110	111	100	26	165	219	110	108	76	137	TRUE	30.1357	14.9218	15.1568	5.21182	7.83342	12.0546	12.9314	3.01288	2.30416	9.93333	5.55229	10.5018	11.0035	-0.352109	9.21325	1.50224e-162	2.45788e-35	1.81389e-29	1.0381e-06	3.81197e-13	1.02179e-21	9.54934e-24	0.00330097	0.0238755	1.77392e-18	8.26714e-08	4.1224e-18	3.0578e-19	0.725932	5.46008e-16	TRUE	6.65161
DNMT1	1786	DNA methyltransferase 1	230	269	187	100	110	111	100	80	165	132	110	108	57	137	TRUE	30.6383	11.2051	13.483	15.622	3.22656	6.53847	12.0838	13.1635	2.87045	16.3304	5.30398	14.6568	13.7663	-0.0311461	11.0126	3.78632e-166	2.17682e-23	#DIV/0!	2.38087e-28	0.00148575	2.12397e-09	7.62145e-22	2.61287e-23	0.00527384	3.88106e-36	4.82479e-07	3.03848e-27	2.4172e-25	0.975288	1.60137e-20	TRUE	5.2453
TRDMT1	1787	tRNA aspartic acid methyltransferase 1	121	0	0	83	0	46	0	0	0	0	90	0	0	36	FALSE	6.55815	3.50623	#DIV/0!	3.13471	#DIV/0!	#DIV/0!	1.98515	#DIV/0!	#DIV/0!	#DIV/0!	#DIV/0!	4.49613	#DIV/0!	#DIV/0!	0.886607	1.85344e-10	0.00065098	8.66967e-21	0.00239641	#DIV/0!	#DIV/0!	0.0533836	#DIV/0!	#DIV/0!	#DIV/0!	#DIV/0!	2.1485e-05	#DIV/0!	#DIV/0!	0.381519	FALSE	1.84303
DNMT3A	1788	DNA methyltransferase 3 alpha	230	266	0	100	110	111	100	80	160	88	110	108	11	111	TRUE	26.8918	12.298	10.5757	12.6721	#DIV/0!	2.92668	10.7605	7.95934	0.931245	10.324	4.98506	13.0236	15.0998	1.35781	3.81265	3.27878e-130	7.51673e-27	0.281537	2.28506e-22	#DIV/0!	0.00417774	7.77429e-19	3.27375e-12	0.359415	2.02596e-19	3.22966e-06	9.91864e-24	3.56235e-28	0.232585	0.000228171	TRUE	5.41229
DNMT3B	1789	DNA methyltransferase 3 beta	186	41	0	100	0	0	0	0	75	0	105	0	0	0	FALSE	11.8998	7.09535	-1.10529	9.78892	#DIV/0!	#DIV/0!	#DIV/0!	#DIV/0!	#DIV/0!	3.73621	#DIV/0!	7.02993	#DIV/0!	#DIV/0!	#DIV/0!	8.58251e-29	2.9024e-11	2.91914e-26	3.47603e-16	#DIV/0!	#DIV/0!	#DIV/0!	#DIV/0!	#DIV/0!	0.000368079	#DIV/0!	2.49159e-10	#DIV/0!	#DIV/0!	#DIV/0!	FALSE	0.20384
DOCK1	1793	dedicator of cytokinesis 1	230	269	187	100	110	111	100	80	165	219	110	108	76	137	TRUE	30.5038	10.6806	12.4128	7.02837	6.27651	12.2503	9.06036	14.0646	2.9139	14.8112	19.7818	2.51185	4.60494	2.95235	6.68167	1.25308e-166	9.33248e-22	1.91605e-23	2.80781e-10	2.46706e-09	3.71804e-22	5.92815e-15	3.77849e-25	0.00465542	5.42604e-32	2.66618e-50	0.0135178	1.15208e-05	0.00442663	5.672e-10	TRUE	3.33313
DOCK2	1794	dedicator of cytokinesis 2	230	269	187	100	110	111	100	80	165	135	110	108	72	137	TRUE	40.5025	13.8109	11.4659	20.5017	6.46796	21.8044	22.7582	22.3043	0.86687	13.4766	7.43475	20.0563	20.895	4.78213	15.0525	7.8076e-256	9.97034e-32	8.662e-08	3.19552e-37	8.89011e-10	2.3402e-41	3.26576e-43	5.72674e-40	0.388672	2.70448e-28	1.21602e-11	7.19104e-38	2.22943e-39	1.19667e-05	1.13359e-30	TRUE	-1.80772
DOK1	1796	docking protein 1	230	264	97	100	110	111	100	80	160	163	110	108	16	137	TRUE	23.1638	10.9226	5.57614	8.93274	3.96056	10.0632	7.47496	10.3422	1.29648	7.40915	7.63495	8.91946	6.88454	-1.31234	2.85015	2.35318e-103	1.65807e-22	9.32824e-05	2.50126e-14	0.000145405	3.34747e-17	2.06386e-11	2.4498e-17	0.198682	7.20276e-12	1.92908e-12	1.50974e-14	4.24272e-10	0.210514	0.00505598	TRUE	-2.05394
DXO	1797	decapping exoribonuclease	193	135	0	100	0	102	100	75	155	0	110	65	38	0	TRUE	9.3836	4.19165	4.07226	3.26129	#DIV/0!	#DIV/0!	3.55412	6.68674	-0.256036	3.28372	#DIV/0!	2.1143	2.58933	-0.787148	#DIV/0!	3.9687e-20	4.28678e-05	2.34299e-21	0.00152634	#DIV/0!	#DIV/0!	0.000580762	1.4588e-09	0.800302	0.00126973	#DIV/0!	0.0368343	0.011929	0.436812	#DIV/0!	TRUE	1.79719
DPAGT1	1798	dolichyl-phosphate N-acetylglucosaminephosphotransferase 1	180	251	97	95	106	101	100	79	165	0	95	87	0	120	TRUE	12.9692	3.30771	10.8872	3.31239	2.03907	2.59793	5.83062	4.98635	2.10496	3.99003	#DIV/0!	1.70386	6.24101	#DIV/0!	2.78822	2.14711e-36	0.00114169	0.0149353	0.00131852	0.0442509	0.0107386	6.94074e-08	2.69403e-06	0.038514	9.96204e-05	#DIV/0!	0.0918194	1.63804e-08	#DIV/0!	0.00617979	TRUE	2.62089
DPEP1	1800	dipeptidase 1 (renal)	0	39	187	100	110	58	100	80	155	0	85	40	23	137	TRUE	21.566	#DIV/0!	2.67622	8.01895	13.7516	0.464619	9.82955	12.2091	6.79599	8.83589	#DIV/0!	9.27777	2.66805	1.03608	10.9543	4.42683e-86	#DIV/0!	1.1617e-06	2.31137e-12	5.72076e-30	0.64314	8.49336e-14	2.54857e-21	4.5261e-09	2.19414e-15	#DIV/0!	2.24437e-14	0.011153	0.317731	2.25171e-20	TRUE	#DIV/0!
DPH1	1801	diphthamide biosynthesis 1	230	231	153	100	110	111	100	65	165	69	110	108	65	137	TRUE	4.19222	1.78135	5.04284	-0.0387669	-2.06202	0.945826	0.890867	0.456884	0.318928	0.158054	-0.0624427	4.38369	2.28	1.63786	0.211796	2.90667e-05	0.0762219	4.34037e-10	0.969155	0.0409547	0.346349	0.374963	0.648776	0.750759	0.87461	0.950399	2.757e-05	0.0246097	0.107059	0.832585	TRUE	0.723547
DPH2	1802	DPH2 homolog	230	245	171	100	110	111	100	21	165	142	110	108	70	137	TRUE	15.526	8.32676	6.61114	4.58004	1.77533	3.06425	7.54025	5.19359	2.87794	5.45558	2.02344	8.70283	2.69962	0.492386	1.68948	5.37962e-51	8.54272e-15	4.64532e-27	1.36816e-05	0.0776757	0.00275599	1.48589e-11	1.1378e-06	0.00516211	1.78345e-07	0.0449447	4.6056e-14	0.00808133	0.624243	0.093436	TRUE	5.38942
DPP4	1803	dipeptidyl peptidase 4	185	231	182	100	110	111	91	80	165	39	110	108	76	137	TRUE	34.4043	8.45436	12.9555	10.6446	11.4396	10.7611	13.2331	13.4436	7.00856	19.2907	3.8361	7.4701	9.37418	3.76168	12.699	1.03832e-195	1.01162e-14	#DIV/0!	4.85518e-18	4.85088e-23	8.62778e-19	2.03815e-24	4.78164e-23	7.58735e-10	6.26235e-44	0.000470879	2.38294e-11	1.43843e-15	0.00037239	8.4074e-25	TRUE	-0.343359
DPP6	1804	dipeptidyl peptidase like 6	0	0	123	95	0	0	100	80	0	219	0	0	0	0	FALSE	11.274	#DIV/0!	#DIV/0!	6.97666	-0.504655	#DIV/0!	#DIV/0!	7.70524	-1.05294	#DIV/0!	12.7128	#DIV/0!	#DIV/0!	#DIV/0!	#DIV/0!	6.55837e-27	#DIV/0!	0.00452974	4.36202e-10	0.614734	#DIV/0!	#DIV/0!	1.12909e-11	0.306298	#DIV/0!	5.55097e-28	#DIV/0!	#DIV/0!	#DIV/0!	#DIV/0!	FALSE	#DIV/0!
DPT	1805	dermatopontin	230	269	187	100	110	111	100	80	165	197	110	108	76	137	TRUE	14.1411	4.93211	2.8731	7.40108	3.43957	2.41317	4.20704	3.37748	4.19247	9.7501	4.58453	1.63936	5.44844	0.234212	3.36428	3.24487e-43	1.59373e-06	6.96451e-28	4.69765e-11	0.000722389	0.017498	5.33025e-05	0.0010541	7.22234e-05	5.56006e-18	8.16354e-06	0.104102	3.32542e-07	0.81558	0.000999254	TRUE	-1.37798
DPYD	1806	dihydropyrimidine dehydrogenase	230	269	187	100	110	111	100	67	165	218	110	108	73	137	TRUE	36.9948	12.9095	12.9548	16.0826	5.95197	11.0579	15.0075	15.4888	2.89031	10.676	11.4549	15.6972	13.393	4.0367	12.1875	1.37073e-225	8.18401e-29	0.58274	3.04427e-29	1.33375e-08	1.82686e-19	2.7904e-28	5.67343e-28	0.00498231	1.65317e-20	5.27011e-24	2.05313e-29	1.55282e-24	0.000153688	1.65962e-23	TRUE	-0.523698
DPYS	1807	dihydropyrimidinase	105	245	90	0	110	111	0	0	165	0	110	0	33	0	TRUE	9.08147	0.388913	-0.550435	#DIV/0!	2.33309	4.6914	4.05663	#DIV/0!	#DIV/0!	14.8793	#DIV/0!	3.04807	#DIV/0!	1.68027	#DIV/0!	6.78668e-19	0.698143	5.03617e-40	#DIV/0!	0.0219776	7.99064e-06	9.38258e-05	#DIV/0!	#DIV/0!	3.52411e-32	#DIV/0!	0.002908	#DIV/0!	0.103647	#DIV/0!	TRUE	-1.35038
DPYSL2	1808	dihydropyrimidinase like 2	125	269	187	100	110	111	100	72	165	219	110	108	76	137	TRUE	41.6632	10.2467	17.0302	14.0448	7.73504	16.7628	17.4898	10.1428	3.45342	13.7287	20.7812	15.8739	13.0001	1.17322	12.3441	1.50511e-265	5.66678e-18	3.78267e-48	3.31804e-25	6.83322e-13	7.96888e-32	2.03859e-33	6.59276e-17	0.000897598	5.38034e-29	2.49439e-53	8.90068e-30	1.11637e-23	0.245125	6.65133e-24	TRUE	0.299694
DPYSL3	1809	dihydropyrimidinase like 3	230	269	187	100	110	111	100	80	165	219	110	108	76	137	TRUE	42.4738	17.9419	19.8635	14.3378	9.42913	19.2217	17.1688	10.9683	4.64904	13.3695	14.3384	14.9814	18.7199	0.0616374	17.3638	1.29438e-277	4.38978e-45	8.87981e-08	8.45499e-26	1.94167e-17	1.20331e-36	9.00893e-33	1.10437e-18	1.33585e-05	5.37288e-28	3.63749e-33	6.30162e-28	2.181e-35	0.951047	3.2613e-36	TRUE	-0.244372
DR1	1810	down-regulator of transcription 1	230	265	97	100	110	111	100	79	165	219	110	108	75	137	TRUE	15.0348	4.64227	5.56738	4.63687	1.81113	4.46917	4.33795	5.64438	-0.454217	5.52921	6.86273	4.95151	6.40857	0.98619	0.953958	3.17851e-48	5.89531e-06	#DIV/0!	1.09312e-05	0.0733146	1.94411e-05	3.22438e-05	1.64537e-07	0.650934	1.25453e-07	7.10717e-11	2.7938e-06	4.14869e-09	0.327873	0.34181	TRUE	4.73388
SLC26A3	1811	solute carrier family 26 member 3	0	0	187	0	0	0	0	0	0	0	0	0	4	25	FALSE	5.82595	#DIV/0!	#DIV/0!	#DIV/0!	6.15018	#DIV/0!	#DIV/0!	#DIV/0!	#DIV/0!	#DIV/0!	#DIV/0!	#DIV/0!	#DIV/0!	0.0614598	0.209609	2.11206e-08	#DIV/0!	0.00101026	#DIV/0!	4.78936e-09	#DIV/0!	#DIV/0!	#DIV/0!	#DIV/0!	#DIV/0!	#DIV/0!	#DIV/0!	#DIV/0!	0.960923	0.835818	FALSE	#DIV/0!
DRG2	1819	developmentally regulated GTP binding protein 2	230	269	187	100	110	111	100	64	165	219	110	108	76	137	TRUE	11.3091	3.60526	3.33974	1.11032	3.39235	1.2801	3.15605	7.80611	0.593759	6.89632	5.11675	2.39961	3.88987	1.02685	0.665177	9.79012e-29	0.000385062	3.52531e-06	0.269578	0.000850148	0.203251	0.00206797	6.91324e-12	0.554392	1.11667e-10	6.87841e-07	0.0181573	0.000175366	0.308415	0.507072	TRUE	4.23503
ARID3A	1820	AT-rich interaction domain 3A	221	79	177	94	55	111	81	80	165	0	110	108	0	101	TRUE	24.3591	7.87185	5.39965	14.6777	9.87698	3.35022	7.64899	4.47691	3.53721	20.6582	#DIV/0!	9.03035	7.03039	#DIV/0!	3.22104	1.13488e-108	1.7512e-13	0.53809	7.79451e-26	1.65862e-18	0.00149366	8.58176e-12	2.55069e-05	0.000811692	2.22675e-47	#DIV/0!	8.51865e-15	2.08545e-10	#DIV/0!	0.00172868	TRUE	2.22625
ATN1	1822	atrophin 1	227	168	0	100	106	111	100	0	120	0	110	108	0	137	TRUE	6.40688	3.15841	0.617392	2.24106	#DIV/0!	2.08693	4.92535	2.87399	#DIV/0!	-3.51778	#DIV/0!	2.46602	4.42438	#DIV/0!	1.86663	2.10685e-10	0.00181004	0.0450185	0.0272792	#DIV/0!	0.0393391	3.01867e-06	0.00498065	#DIV/0!	0.000618781	#DIV/0!	0.015266	2.35288e-05	#DIV/0!	0.0641229	TRUE	2.56553
DSC1	1823	desmocollin 1	27	54	90	0	110	0	0	0	0	141	100	102	0	0	TRUE	6.41257	0.149216	-2.055	#DIV/0!	-1.74311	0.28159	#DIV/0!	#DIV/0!	#DIV/0!	#DIV/0!	2.94048	8.24516	13.7736	#DIV/0!	#DIV/0!	2.85033e-10	0.882581	2.48527e-26	#DIV/0!	0.0848893	0.778797	#DIV/0!	#DIV/0!	#DIV/0!	#DIV/0!	0.00384377	8.58094e-13	7.80334e-25	#DIV/0!	#DIV/0!	TRUE	1.6048
DSC2	1824	desmocollin 2	230	269	187	100	110	111	100	80	165	69	110	108	76	137	TRUE	34.5654	16.3897	12.4362	14.7882	8.08399	9.42331	11.557	8.05381	4.77002	14.0786	8.85956	17.1043	17.1834	0.643875	8.08282	5.8141e-200	4.26269e-40	4.30016e-09	1.05329e-26	8.4913e-14	9.55055e-16	1.18966e-20	2.0622e-12	8.41864e-06	5.74752e-30	7.72557e-13	2.94543e-32	2.05338e-32	0.521994	3.17934e-13	TRUE	4.96991
DSC3	1825	desmocollin 3	227	261	90	0	89	0	0	80	0	0	110	108	0	0	TRUE	14.7891	7.04301	6.16743	#DIV/0!	3.5236	1.53413	#DIV/0!	#DIV/0!	3.60248	#DIV/0!	#DIV/0!	17.12	19.0585	#DIV/0!	#DIV/0!	2.34706e-44	2.40195e-11	0.391923	#DIV/0!	0.000684481	0.128627	#DIV/0!	#DIV/0!	0.00125388	#DIV/0!	#DIV/0!	2.74181e-32	5.01924e-36	#DIV/0!	#DIV/0!	TRUE	1.88346
DSCAM	1826	DS cell adhesion molecule	41	69	90	0	0	0	0	0	0	0	0	0	0	0	FALSE	1.1008	-0.259996	-0.861879	#DIV/0!	0.379904	#DIV/0!	#DIV/0!	#DIV/0!	#DIV/0!	#DIV/0!	#DIV/0!	#DIV/0!	#DIV/0!	#DIV/0!	#DIV/0!	0.272349	0.796235	#DIV/0!	#DIV/0!	0.704953	#DIV/0!	#DIV/0!	#DIV/0!	#DIV/0!	#DIV/0!	#DIV/0!	#DIV/0!	#DIV/0!	#DIV/0!	#DIV/0!	FALSE	1.07316
RCAN1	1827	regulator of calcineurin 1	184	0	25	89	88	89	100	0	115	209	105	108	0	86	TRUE	10.0841	3.3002	#DIV/0!	4.07175	-1.18346	4.24523	0.566141	1.45051	#DIV/0!	3.16833	6.28224	5.4264	4.75766	#DIV/0!	-0.787741	5.3239e-23	0.00116838	0.176865	0.00010253	0.248716	5.49676e-05	0.572755	0.150142	#DIV/0!	0.00197241	1.96575e-09	3.95805e-07	6.21591e-06	#DIV/0!	0.433066	TRUE	0.541871
DSG1	1828	desmoglein 1	77	42	0	0	0	0	0	80	60	191	55	108	0	0	TRUE	8.2111	5.68145	-1.37604	#DIV/0!	#DIV/0!	#DIV/0!	#DIV/0!	#DIV/0!	-0.281321	2.08168	1.49106	5.53314	17.2888	#DIV/0!	#DIV/0!	1.33972e-15	2.73744e-07	6.42742e-13	#DIV/0!	#DIV/0!	#DIV/0!	#DIV/0!	#DIV/0!	0.781505	0.0417951	0.13763	1.04021e-06	1.27148e-32	#DIV/0!	#DIV/0!	TRUE	2.34613
DSG2	1829	desmoglein 2	230	269	187	100	110	111	82	29	165	145	110	108	76	137	TRUE	33.6398	10.8234	7.72361	5.9031	5.19018	11.6226	13.6934	7.03623	2.12631	17.2759	15.4817	13.8396	18.6896	0.687356	11.5816	6.95394e-192	3.37059e-22	0.562469	5.13156e-08	5.57634e-07	9.60783e-21	1.96415e-25	6.37028e-10	0.0366399	1.13501e-38	2.72765e-32	1.68028e-25	2.48829e-35	0.494381	5.73709e-22	TRUE	5.23834
DSG3	1830	desmoglein 3	173	27	90	32	0	0	0	44	0	56	110	108	0	98	TRUE	19.9421	6.82597	-0.587686	5.29643	7.54783	#DIV/0!	#DIV/0!	#DIV/0!	4.5117	#DIV/0!	6.95196	14.7884	21.7092	#DIV/0!	9.77609	7.0709e-71	1.56435e-10	2.42256e-07	1.00856e-05	4.30538e-11	#DIV/0!	#DIV/0!	#DIV/0!	0.000121977	#DIV/0!	4.93082e-09	1.60305e-27	8.29289e-41	#DIV/0!	4.50209e-16	TRUE	0.781808
TSC22D3	1831	TSC22 domain family member 3	125	233	0	100	110	111	100	80	165	0	110	108	68	137	TRUE	12.7524	5.91946	5.3881	4.12024	#DIV/0!	3.27051	2.37084	2.13046	0.433036	7.01827	#DIV/0!	3.25715	5.85283	3.10817	2.3132	2.87868e-35	3.29999e-08	4.30696e-13	7.91785e-05	#DIV/0!	0.00144116	0.0195037	0.0356629	0.666248	5.73123e-11	#DIV/0!	0.00151206	5.45903e-08	0.00291494	0.0222229	FALSE	#DIV/0!
DSP	1832	desmoplakin	230	269	187	100	110	111	100	80	165	219	110	108	76	137	TRUE	39.1416	12.3554	7.79058	13.0493	5.60173	20.0038	21.5438	10.4759	1.8473	13.4309	20.0285	19.6519	20.0978	0.431661	14.7969	3.71473e-246	4.92439e-27	1.41512e-20	3.71935e-23	7.73449e-08	4.13332e-38	4.38398e-41	1.26198e-17	0.0684949	3.62547e-28	4.72057e-51	3.96004e-37	6.04444e-38	0.667461	4.81451e-30	TRUE	3.90631
SLC26A2	1836	solute carrier family 26 member 2	121	232	187	100	35	102	100	80	35	0	110	103	73	124	TRUE	24.8972	5.35021	10.6363	17.2604	9.91975	0.210329	12.335	13.0988	0.7649	6.95239	#DIV/0!	11.8096	11.7356	3.77435	3.73134	1.67054e-112	4.53435e-07	1.75747e-10	1.7897e-31	8.18321e-19	0.834704	8.40594e-22	3.55416e-23	0.456197	6.02735e-08	#DIV/0!	4.78199e-21	1.41129e-20	0.000361364	0.000290497	TRUE	-2.01041
DTNA	1837	dystrobrevin alpha	125	189	187	100	110	111	100	33	165	219	110	108	75	137	TRUE	32.9439	9.21008	6.88453	5.42179	5.77737	15.2043	7.47662	11.6856	4.69332	17.4248	20.574	11.936	8.11388	1.36596	9.93514	1.99362e-184	1.57767e-15	1.35092e-13	4.24302e-07	3.23086e-08	1.34269e-28	2.0467e-11	3.25522e-20	1.12891e-05	4.56605e-39	1.04965e-52	2.50002e-21	9.34619e-13	0.176809	8.53279e-18	TRUE	0.311169
DTNB	1838	dystrobrevin beta	125	255	0	100	110	111	100	80	165	0	110	108	76	137	TRUE	13.4386	3.4872	8.00689	4.76533	#DIV/0!	2.86993	10.4328	-0.0712029	0.718726	3.02705	#DIV/0!	7.64225	4.82548	2.57005	3.41236	8.66232e-39	0.000688405	1.32675e-20	6.54428e-06	#DIV/0!	0.00494044	4.36509e-18	0.943383	0.474458	0.00287117	#DIV/0!	1.00884e-11	4.7087e-06	0.0125454	0.000850286	TRUE	1.63639
DTYMK	1841	deoxythymidylate kinase	230	269	187	100	110	111	100	41	165	219	110	108	76	137	TRUE	29.4531	4.49999	10.4979	10.6017	6.59604	8.6165	9.58442	8.62017	1.03235	6.03313	17.5434	15.9343	12.1454	3.37964	7.53417	8.53515e-157	1.09641e-05	0.000511443	6.01031e-18	4.4466e-10	6.35681e-14	3.79762e-16	1.26924e-13	0.3051	1.04555e-08	2.33171e-43	6.69583e-30	8.56047e-22	0.00124994	6.36593e-12	TRUE	3.70314
ECM2	1842	extracellular matrix protein 2	125	249	0	100	90	111	100	80	145	112	110	72	63	137	TRUE	14.8264	5.77289	3.54031	4.73924	#DIV/0!	5.03431	4.13957	7.10968	-0.38986	1.35746	6.50321	5.43779	4.90135	1.23224	6.9089	2.62291e-46	6.52213e-08	7.33356e-17	7.26754e-06	#DIV/0!	2.52327e-06	6.88037e-05	1.98258e-10	0.700078	0.176774	2.45052e-09	3.48446e-07	5.93238e-06	0.223403	1.75314e-10	TRUE	-0.758668
DUSP3	1845	dual specificity phosphatase 3	230	269	187	100	110	111	100	72	165	219	110	108	76	137	TRUE	28.157	12.3089	9.18561	9.52065	5.31962	8.12374	10.0992	9.40767	3.38135	12.4955	10.3892	8.19999	7.9122	-0.213495	4.7048	5.99287e-146	6.93551e-27	#DIV/0!	1.32897e-15	3.02847e-07	8.02371e-13	2.53013e-17	2.55101e-15	0.00112967	1.4685e-25	9.47071e-21	6.03301e-13	2.59536e-12	0.83163	6.20966e-06	TRUE	5.31632
DUSP4	1846	dual specificity phosphatase 4	114	0	0	0	0	0	0	0	0	0	0	0	0	0	FALSE	8.82717	8.82717	#DIV/0!	#DIV/0!	#DIV/0!	#DIV/0!	#DIV/0!	#DIV/0!	#DIV/0!	#DIV/0!	#DIV/0!	#DIV/0!	#DIV/0!	#DIV/0!	#DIV/0!	2.42911e-14	2.42911e-14	0.180368	#DIV/0!	#DIV/0!	#DIV/0!	#DIV/0!	#DIV/0!	#DIV/0!	#DIV/0!	#DIV/0!	#DIV/0!	#DIV/0!	#DIV/0!	#DIV/0!	FALSE	1.42232
DUSP6	1848	dual specificity phosphatase 6	15	37	0	0	0	103	0	62	135	0	0	39	0	0	FALSE	9.38477	3.2738	1.36692	#DIV/0!	#DIV/0!	#DIV/0!	7.76628	#DIV/0!	1.96714	5.48686	#DIV/0!	#DIV/0!	4.61631	#DIV/0!	#DIV/0!	5.35884e-19	0.00604494	#DIV/0!	#DIV/0!	#DIV/0!	#DIV/0!	6.85748e-12	#DIV/0!	0.0657062	1.99454e-07	#DIV/0!	#DIV/0!	4.58464e-05	#DIV/0!	#DIV/0!	FALSE	-0.790593
DUSP7	1849	dual specificity phosphatase 7	68	0	0	51	0	0	0	0	0	0	0	46	0	0	FALSE	4.44728	2.45802	#DIV/0!	1.88264	#DIV/0!	#DIV/0!	#DIV/0!	#DIV/0!	#DIV/0!	#DIV/0!	#DIV/0!	#DIV/0!	3.30275	#DIV/0!	#DIV/0!	1.63217e-05	0.0168262	#DIV/0!	0.0656928	#DIV/0!	#DIV/0!	#DIV/0!	#DIV/0!	#DIV/0!	#DIV/0!	#DIV/0!	#DIV/0!	0.00190728	#DIV/0!	#DIV/0!	FALSE	-0.446367
DUSP9	1852	dual specificity phosphatase 9	67	0	0	0	92	0	0	0	145	0	95	50	0	0	FALSE	14.6028	3.90091	#DIV/0!	#DIV/0!	#DIV/0!	1.21703	#DIV/0!	#DIV/0!	#DIV/0!	12.4047	#DIV/0!	13.176	5.51986	#DIV/0!	#DIV/0!	1.15956e-39	0.000244794	5.27702e-38	#DIV/0!	#DIV/0!	0.226773	#DIV/0!	#DIV/0!	#DIV/0!	1.9085e-24	#DIV/0!	8.28524e-23	1.3451e-06	#DIV/0!	#DIV/0!	FALSE	#DIV/0!
DUT	1854	deoxyuridine triphosphatase	230	269	187	100	110	111	100	80	165	219	110	108	76	137	TRUE	28.9034	13.2059	16.3431	6.61834	8.23849	4.08064	8.44239	6.87947	5.09622	15.8525	11.5989	11.7221	10.3549	0.357699	3.68326	1.59547e-152	9.05568e-30	0.0093948	1.94379e-09	3.32881e-14	8.62736e-05	1.47688e-13	5.90253e-10	2.3589e-06	7.65515e-35	1.78423e-24	7.49685e-21	8.84219e-18	0.721764	0.000332141	TRUE	4.44299
DVL1	1855	dishevelled segment polarity protein 1	125	215	0	100	110	111	100	80	160	0	110	108	0	137	TRUE	6.02309	-0.393264	2.62976	0.979926	#DIV/0!	3.1379	5.28354	3.02897	0.872503	0.770466	#DIV/0!	3.3324	2.82009	#DIV/0!	-0.191651	2.22879e-09	0.69484	1.54053e-14	0.329536	#DIV/0!	0.0021938	6.55258e-07	0.0031446	0.385795	0.442174	#DIV/0!	0.00118628	0.00573159	#DIV/0!	0.848304	TRUE	0.532346
DVL2	1856	dishevelled segment polarity protein 2	230	265	88	100	110	111	100	19	165	172	110	108	56	137	TRUE	17.4358	3.7141	8.34521	6.41861	2.22248	5.99195	5.55266	11.7938	1.99833	6.00459	3.28246	8.13541	6.88592	-0.280357	0.995003	1.08557e-62	0.000258011	0.001332	4.91786e-09	0.0289062	2.77681e-08	2.00362e-07	1.9189e-20	0.0498037	1.20773e-08	0.00125041	8.37785e-13	4.21445e-10	0.78046	0.321515	TRUE	4.66017
DVL3	1857	dishevelled segment polarity protein 3	230	266	92	100	110	111	100	80	165	191	110	108	66	137	TRUE	8.30402	1.29692	3.25814	0.473127	0.185829	7.04381	2.76799	4.11605	0.142285	4.58409	1.51618	2.36859	3.96075	0.463751	0.788583	1.97772e-16	0.196005	3.02852e-09	0.637175	0.853002	1.82631e-10	0.00662915	8.09664e-05	0.887236	9.03352e-06	0.131162	0.0196674	0.000135636	0.64469	0.431739	TRUE	1.19092
DYRK1A	1859	dual specificity tyrosine phosphorylation regulated kinase 1A	230	266	74	100	110	111	100	80	165	180	110	108	68	137	TRUE	19.9883	6.36138	6.2274	2.31152	2.03798	8.15432	7.94563	6.71224	1.97421	7.85971	6.61092	12.3442	7.67646	-0.380721	3.50331	3.54547e-80	1.12734e-09	2.90457e-07	0.0228984	0.0452782	6.86146e-13	1.89959e-12	1.29487e-09	0.0518982	4.95206e-13	4.39779e-10	3.10189e-22	8.49941e-12	0.70485	0.000623709	TRUE	5.3117
TOR1A	1861	torsin family 1 member A	230	269	187	100	110	111	100	36	165	199	110	108	75	137	TRUE	19.5826	7.32339	5.3208	4.68566	3.13676	6.15328	3.44026	8.42838	2.55267	9.44344	7.62256	9.01567	4.47946	-0.402444	4.1944	1.09994e-77	4.4118e-12	#DIV/0!	9.00406e-06	0.00199262	1.31319e-08	0.000824653	3.27203e-13	0.0126422	3.71785e-17	1.06075e-12	9.18963e-15	1.89575e-05	0.688742	4.92469e-05	TRUE	4.81416
E2F1	1869	E2F transcription factor 1	37	0	0	0	0	0	0	0	0	0	0	0	0	0	FALSE	1.89517	1.89517	#DIV/0!	#DIV/0!	#DIV/0!	#DIV/0!	#DIV/0!	#DIV/0!	#DIV/0!	#DIV/0!	#DIV/0!	#DIV/0!	#DIV/0!	#DIV/0!	#DIV/0!	0.0674286	0.0674286	8.85464e-08	#DIV/0!	#DIV/0!	#DIV/0!	#DIV/0!	#DIV/0!	#DIV/0!	#DIV/0!	#DIV/0!	#DIV/0!	#DIV/0!	#DIV/0!	#DIV/0!	FALSE	-0.329321
E2F3	1871	E2F transcription factor 3	176	124	0	88	44	90	82	80	0	0	90	67	0	0	TRUE	13.7754	8.31438	5.83331	6.62911	#DIV/0!	2.0607	5.7469	6.89844	0.996118	#DIV/0!	#DIV/0!	10.9105	0.578633	#DIV/0!	#DIV/0!	6.99077e-39	3.0031e-14	0.00407852	2.8277e-09	#DIV/0!	0.0455602	1.28489e-07	1.1113e-09	0.330533	#DIV/0!	#DIV/0!	6.64592e-18	0.564837	#DIV/0!	#DIV/0!	TRUE	1.72365
E2F4	1874	E2F transcription factor 4	230	232	79	100	110	111	100	80	165	155	110	108	0	132	TRUE	9.75242	4.23183	2.91255	0.561487	4.15762	2.45977	3.10355	4.07594	0.25969	1.1673	4.55895	7.03525	5.54365	#DIV/0!	-0.753075	7.02304e-22	3.39248e-05	0.113635	0.575747	8.36202e-05	0.0154886	0.00243604	9.3834e-05	0.795805	0.244793	1.05509e-05	2.03649e-10	2.18555e-07	#DIV/0!	0.452767	TRUE	4.40642
E2F5	1875	E2F transcription factor 5	227	188	0	100	0	0	100	0	0	0	0	0	0	0	FALSE	8.06128	5.58548	1.59314	4.5462	#DIV/0!	#DIV/0!	#DIV/0!	4.55699	#DIV/0!	#DIV/0!	#DIV/0!	#DIV/0!	#DIV/0!	#DIV/0!	#DIV/0!	4.79458e-15	6.87191e-08	#DIV/0!	1.56264e-05	#DIV/0!	#DIV/0!	#DIV/0!	1.5124e-05	#DIV/0!	#DIV/0!	#DIV/0!	#DIV/0!	#DIV/0!	#DIV/0!	#DIV/0!	FALSE	2.61604
E2F6	1876	E2F transcription factor 6	71	0	0	0	0	0	0	0	0	0	0	0	0	0	FALSE	1.79098	1.79098	#DIV/0!	#DIV/0!	#DIV/0!	#DIV/0!	#DIV/0!	#DIV/0!	#DIV/0!	#DIV/0!	#DIV/0!	#DIV/0!	#DIV/0!	#DIV/0!	#DIV/0!	0.0779527	0.0779527	0.000213638	#DIV/0!	#DIV/0!	#DIV/0!	#DIV/0!	#DIV/0!	#DIV/0!	#DIV/0!	#DIV/0!	#DIV/0!	#DIV/0!	#DIV/0!	#DIV/0!	FALSE	0.146173
E4F1	1877	E4F transcription factor 1	169	85	0	94	44	92	100	80	85	0	110	53	0	56	TRUE	3.93398	3.75436	3.8797	1.03603	#DIV/0!	1.43547	2.25533	-1.71511	0.00378202	1.09697	#DIV/0!	1.03768	0.493362	#DIV/0!	0.64764	8.95998e-05	0.000241886	#DIV/0!	0.302903	#DIV/0!	0.158561	0.0265372	0.0895172	0.997075	0.275826	#DIV/0!	0.301781	0.623874	#DIV/0!	0.519962	TRUE	1.05928
EBF1	1879	early B-cell factor 1	155	0	0	100	88	102	45	45	0	117	90	102	0	127	TRUE	19.3455	5.09317	#DIV/0!	8.93397	#DIV/0!	5.92397	5.80165	4.87995	1.73784	#DIV/0!	12.4859	5.51476	8.33966	#DIV/0!	6.92247	1.15357e-70	1.06351e-06	1.8755e-16	2.48605e-14	#DIV/0!	6.31343e-08	7.73587e-08	1.49839e-05	0.0885212	#DIV/0!	5.21696e-23	3.52993e-07	4.20286e-13	#DIV/0!	2.06175e-10	TRUE	-1.0366
ECE1	1889	endothelin converting enzyme 1	230	269	187	100	110	111	100	80	165	219	110	108	76	137	TRUE	30.0234	11.798	9.039	8.5548	2.50609	8.67615	15.1354	14.3209	1.91706	11.1228	11.0012	12.212	11.3412	10.132	8.21491	2.29542e-162	2.94105e-25	1.00894e-39	1.63835e-13	0.0130844	4.66863e-14	1.4899e-28	1.15216e-25	0.0588923	9.66677e-22	1.27491e-22	6.08909e-22	5.33408e-20	7.49155e-15	1.52929e-13	TRUE	1.2999
TYMP	1890	thymidine phosphorylase	230	269	187	100	110	111	100	80	165	219	110	108	76	137	TRUE	42.811	12.4629	16.9272	12.3738	14.0423	16.2419	13.1183	15.3864	3.62837	16.6441	11.0843	18.4502	16.3704	5.15074	10.006	8.35962e-281	2.22857e-27	3.49974e-33	9.69432e-22	7.98261e-31	9.23327e-31	3.66498e-24	8.98107e-28	0.000507362	5.54639e-37	7.06693e-23	7.0994e-35	8.68186e-31	2.76817e-06	5.65855e-18	TRUE	2.96037
ECH1	1891	enoyl-CoA hydratase 1	230	269	187	100	110	111	100	79	165	219	110	108	76	137	TRUE	26.546	8.02971	14.7219	9.11811	9.40257	5.44403	8.17589	3.51841	5.0548	13.7923	3.71209	12.4502	6.30738	3.30814	7.25136	2.70837e-132	5.67574e-14	5.42314e-24	9.9247e-15	2.30152e-17	3.29163e-07	5.83765e-13	0.000662601	2.7783e-06	3.58315e-29	0.000261863	1.80801e-22	6.68137e-09	0.00155521	2.89358e-11	TRUE	5.62086
ECHS1	1892	enoyl-CoA hydratase, short chain 1	230	269	187	100	110	111	100	80	165	219	110	108	76	137	TRUE	23.2772	8.24004	11.651	7.37333	4.63098	4.27047	7.19298	4.9423	1.26397	13.0555	6.83569	9.51251	5.74614	1.47323	5.13698	1.24231e-105	1.49028e-14	7.7417e-12	5.37099e-11	6.90791e-06	4.20988e-05	8.44566e-11	3.22803e-06	0.210005	4.02907e-27	8.29969e-11	7.02219e-16	8.84638e-08	0.145667	9.55805e-07	TRUE	7.08296
ECM1	1893	extracellular matrix protein 1	230	269	187	100	110	111	100	80	165	219	110	108	76	137	TRUE	25.6249	15.6626	7.30054	10.9029	5.27885	4.69499	15.4001	6.12781	3.88682	1.74507	11.4587	9.2333	8.93364	-0.319476	14.0243	1.29859e-124	9.65784e-38	3.73131e-20	1.34347e-18	3.67457e-07	7.87504e-06	4.08824e-29	1.91186e-08	0.000211899	0.0828564	4.87918e-24	2.98349e-15	1.40323e-14	0.750422	3.94717e-28	TRUE	0.545082
ECT2	1894	epithelial cell transforming 2	125	253	153	94	29	88	73	26	55	0	110	108	0	101	TRUE	24.2595	6.75324	10.3917	12.5729	3.44	1.73874	14.4373	5.02448	2.10874	5.37609	#DIV/0!	17.0603	15.2519	#DIV/0!	6.86051	5.01636e-105	5.90748e-10	#DIV/0!	1.09319e-21	0.00075604	0.0934737	1.0551e-24	3.71247e-06	0.0409714	1.74354e-06	#DIV/0!	3.6012e-32	1.71573e-28	#DIV/0!	6.01153e-10	TRUE	8.02143
S1PR1	1901	sphingosine-1-phosphate receptor 1	0	0	0	0	58	54	100	0	150	130	0	0	0	0	FALSE	11.4727	#DIV/0!	#DIV/0!	#DIV/0!	#DIV/0!	10.3584	2.8734	10.7016	#DIV/0!	1.8591	7.42752	#DIV/0!	#DIV/0!	#DIV/0!	#DIV/0!	3.804e-27	#DIV/0!	1.55697e-07	#DIV/0!	#DIV/0!	1.25671e-14	0.00586743	4.12525e-18	#DIV/0!	0.064998	1.37936e-11	#DIV/0!	#DIV/0!	#DIV/0!	#DIV/0!	FALSE	#DIV/0!
LPAR1	1902	lysophosphatidic acid receptor 1	6	62	93	79	0	89	100	70	65	38	95	97	0	57	TRUE	18.9403	0.93055	5.93837	7.33932	4.48248	#DIV/0!	9.44678	9.16184	3.68836	8.10146	2.58392	8.15256	8.01276	#DIV/0!	3.09464	6.09079e-67	0.404762	#DIV/0!	1.88199e-10	2.16619e-05	#DIV/0!	5.46311e-15	8.65693e-15	0.000584629	2.37149e-11	0.0141017	1.84905e-12	2.82978e-12	#DIV/0!	0.00309623	TRUE	-0.603853
S1PR3	1903	sphingosine-1-phosphate receptor 3	0	0	0	31	0	0	100	0	35	0	0	0	0	0	FALSE	4.49263	#DIV/0!	#DIV/0!	-0.423747	#DIV/0!	#DIV/0!	#DIV/0!	5.91233	#DIV/0!	1.38924	#DIV/0!	#DIV/0!	#DIV/0!	#DIV/0!	#DIV/0!	1.32734e-05	#DIV/0!	#DIV/0!	0.674877	#DIV/0!	#DIV/0!	#DIV/0!	5.03654e-08	#DIV/0!	0.174062	#DIV/0!	#DIV/0!	#DIV/0!	#DIV/0!	#DIV/0!	FALSE	#DIV/0!
EDN3	1908	endothelin 3	0	0	0	43	0	0	0	0	0	0	0	0	0	32	FALSE	5.35486	#DIV/0!	#DIV/0!	4.54233	#DIV/0!	#DIV/0!	#DIV/0!	#DIV/0!	#DIV/0!	#DIV/0!	#DIV/0!	#DIV/0!	#DIV/0!	#DIV/0!	2.88886	9.50604e-07	#DIV/0!	#DIV/0!	4.82201e-05	#DIV/0!	#DIV/0!	#DIV/0!	#DIV/0!	#DIV/0!	#DIV/0!	#DIV/0!	#DIV/0!	#DIV/0!	#DIV/0!	0.00711364	FALSE	#DIV/0!
EDNRA	1909	endothelin receptor type A	0	0	0	38	0	0	100	80	0	0	0	0	0	0	FALSE	4.12549	#DIV/0!	#DIV/0!	4.28521	#DIV/0!	#DIV/0!	#DIV/0!	4.13507	1.38418	#DIV/0!	#DIV/0!	#DIV/0!	#DIV/0!	#DIV/0!	#DIV/0!	5.28849e-05	#DIV/0!	0.00134091	0.000130099	#DIV/0!	#DIV/0!	#DIV/0!	7.54731e-05	0.176189	#DIV/0!	#DIV/0!	#DIV/0!	#DIV/0!	#DIV/0!	#DIV/0!	FALSE	#DIV/0!
PHC1	1911	polyhomeotic homolog 1	125	141	0	100	61	101	82	0	70	75	105	45	0	83	TRUE	12.0485	5.73627	3.2954	3.78336	#DIV/0!	4.13714	2.78418	7.37965	#DIV/0!	-0.658427	4.41867	8.83628	1.15061	#DIV/0!	0.562077	3.38435e-31	7.7219e-08	1.29734e-10	0.000266394	#DIV/0!	0.000113101	0.00642958	1.3116e-10	#DIV/0!	0.512487	3.43834e-05	3.2586e-14	0.25625	#DIV/0!	0.575616	TRUE	2.21814
PHC2	1912	polyhomeotic homolog 2	230	268	182	100	110	111	100	78	165	192	110	108	65	137	TRUE	12.8568	4.76006	6.80719	3.65363	3.00214	2.9183	3.16555	2.14044	-0.0180488	4.38356	7.45275	4.29197	1.06175	1.2304	2.52504	2.6797e-36	3.48902e-06	0.000583129	0.000417596	0.00306863	0.00428303	0.0020072	0.0348265	0.985647	2.08537e-05	3.23944e-12	3.92829e-05	0.290762	0.224085	0.0127254	TRUE	2.94954
EEF1A1	1915	eukaryotic translation elongation factor 1 alpha 1	125	269	187	100	110	111	100	33	165	219	110	108	0	137	TRUE	7.98098	2.39423	3.49861	-0.553602	1.50666	3.19256	0.0483156	2.19318	-0.0996231	4.82191	3.22631	3.52045	1.53883	#DIV/0!	1.50158	2.66494e-15	0.018244	0.151667	0.581112	0.133631	0.00184759	0.961553	0.0306845	0.920899	3.23947e-06	0.00144971	0.000636414	0.126827	#DIV/0!	0.135541	TRUE	6.46265
EEF1A2	1917	eukaryotic translation elongation factor 1 alpha 2	230	269	187	100	110	111	100	80	165	219	110	108	76	137	TRUE	11.239	1.21103	-1.43949	3.44587	-1.14219	3.254	4.33741	5.36603	-1.07609	9.98493	12.0741	-0.0951514	3.47085	4.69849	2.90829	2.02947e-28	0.227172	2.75267e-07	0.000839654	0.254876	0.00151952	3.2312e-05	5.48001e-07	0.285205	1.28475e-18	5.7823e-26	0.924374	0.000751694	1.46707e-05	0.0042505	TRUE	0.189517
EEF1B2	1933	eukaryotic translation elongation factor 1 beta 2	230	269	187	100	110	111	100	48	165	219	110	108	76	137	TRUE	12.4956	3.78665	5.33203	0.708299	1.62035	0.713738	2.98968	5.17948	0.737507	1.578	8.17985	4.83027	4.87782	-0.388064	4.50194	1.81602e-34	0.000196572	1.89844e-11	0.480441	0.106887	0.476929	0.00345233	1.20725e-06	0.463027	0.116504	2.4637e-14	4.61669e-06	3.79438e-06	0.699277	1.44104e-05	TRUE	4.24221
EEF1D	1936	eukaryotic translation elongation factor 1 delta	230	269	187	100	110	111	100	74	165	219	110	108	76	137	TRUE	13.2689	1.95265	7.14492	1.20254	6.28727	1.35729	3.27918	1.26213	-2.29075	5.41582	5.63076	6.42091	4.5525	0.0835404	2.81484	1.74056e-38	0.0521183	0.000445524	0.232052	2.3306e-09	0.177519	0.00139792	0.209928	0.0246791	2.15388e-07	5.57199e-08	3.91362e-09	1.42005e-05	0.933687	0.00561085	TRUE	4.49128
EEF1G	1937	eukaryotic translation elongation factor 1 gamma	230	269	187	100	110	111	100	80	165	219	110	108	76	137	TRUE	5.77992	3.30391	3.57445	-1.1039	-0.160457	-0.372459	1.36324	-0.118624	-0.0209793	2.74686	5.91358	2.91647	0.480384	-0.109702	-0.121691	8.71805e-09	0.00111143	5.20696e-05	0.272341	0.872699	0.710281	0.175617	0.905818	0.983316	0.00669396	1.30278e-08	0.00432162	0.631944	0.912995	0.903324	TRUE	6.12452
EEF2	1938	eukaryotic translation elongation factor 2	230	269	187	100	110	111	100	80	165	219	110	108	76	137	TRUE	9.05188	1.72114	4.14103	2.33453	2.66183	0.0812693	4.2704	2.90747	0.0473057	6.51	2.0453	3.37558	2.93499	0.110066	2.43938	3.3917e-19	0.0866177	2.83344e-15	0.0216086	0.00846725	0.935378	4.18431e-05	0.00451596	0.962391	8.87289e-10	0.0420428	0.00103034	0.00409022	0.912707	0.0160107	TRUE	3.47615
EIF2D	1939	eukaryotic translation initiation factor 2D	125	269	187	100	110	111	100	80	165	176	110	108	75	137	TRUE	25.7284	14.5716	8.60982	13.1832	5.64231	7.87823	14.0827	3.63444	3.24335	11.8065	4.28255	14.956	6.37789	1.31351	6.40713	4.64018e-124	4.65109e-28	7.17835e-05	1.95921e-23	6.33155e-08	2.80516e-12	2.76072e-26	0.000447914	0.00173985	1.22142e-23	3.06573e-05	7.12409e-28	4.79512e-09	0.193853	2.28629e-09	TRUE	5.57057
EFNA1	1942	ephrin A1	222	123	22	100	110	111	100	0	135	0	110	108	0	73	TRUE	22.5496	6.82866	4.15054	6.2573	1.07535	8.99544	9.48645	8.07602	#DIV/0!	10.1223	#DIV/0!	8.09369	8.55084	#DIV/0!	4.4097	6.87906e-94	8.7233e-11	#DIV/0!	1.03289e-08	0.295021	8.89904e-15	6.35404e-16	1.84967e-12	#DIV/0!	3.30631e-18	#DIV/0!	1.03547e-12	1.00497e-13	#DIV/0!	3.60537e-05	TRUE	3.81935
EFNA4	1945	ephrin A4	15	0	0	45	0	0	0	80	0	0	0	0	0	0	FALSE	3.00145	4.13376	#DIV/0!	2.86512	#DIV/0!	#DIV/0!	#DIV/0!	#DIV/0!	-0.456048	#DIV/0!	#DIV/0!	#DIV/0!	#DIV/0!	#DIV/0!	#DIV/0!	0.00319005	0.00117641	0.000621156	0.00642486	#DIV/0!	#DIV/0!	#DIV/0!	#DIV/0!	0.652632	#DIV/0!	#DIV/0!	#DIV/0!	#DIV/0!	#DIV/0!	#DIV/0!	FALSE	0.993262
EFNA5	1946	ephrin A5	120	119	0	60	83	100	100	0	0	76	100	69	0	0	TRUE	14.3351	2.3253	3.55299	5.96996	#DIV/0!	5.03276	9.23086	7.55934	#DIV/0!	#DIV/0!	8.59792	1.45449	4.03317	#DIV/0!	#DIV/0!	1.42099e-41	0.0218249	1.29446e-14	1.52756e-07	#DIV/0!	2.86279e-06	5.65318e-15	2.28984e-11	#DIV/0!	#DIV/0!	1.05871e-12	0.149073	0.000143446	#DIV/0!	#DIV/0!	TRUE	0.562021
EFNB1	1947	ephrin B1	149	263	187	100	110	111	100	80	160	168	110	108	31	137	TRUE	24.8548	3.81688	8.38114	8.17044	4.74494	6.84248	12.849	6.54037	2.98806	10.7383	3.23353	13.3262	12.3567	0.47656	10.85	9.2903e-117	0.000201146	5.89908e-21	1.09669e-12	4.20438e-06	4.89263e-10	1.45778e-23	2.88399e-09	0.00376563	1.5263e-20	0.00147846	2.16899e-24	2.91077e-22	0.637815	4.14313e-20	FALSE	#DIV/0!
EFNB2	1948	ephrin B2	185	222	184	100	110	111	100	80	60	143	110	108	60	137	TRUE	29.2507	10.3761	10.89	11.6555	4.1667	16.392	10.7967	6.54206	2.33117	4.18555	5.62512	11.7496	13.2996	4.50068	11.0725	1.9257e-151	5.27208e-20	0.00693033	3.25246e-20	4.80297e-05	4.54217e-31	6.42629e-19	2.86138e-09	0.0223284	9.77346e-05	9.72686e-08	6.50938e-21	2.47863e-24	4.1831e-05	1.12857e-20	TRUE	2.56092
EFNB3	1949	ephrin B3	0	65	0	0	0	0	100	0	0	143	0	0	0	0	FALSE	11.7896	#DIV/0!	2.79654	#DIV/0!	#DIV/0!	#DIV/0!	#DIV/0!	11.9997	#DIV/0!	#DIV/0!	7.58864	#DIV/0!	#DIV/0!	#DIV/0!	#DIV/0!	1.28541e-26	#DIV/0!	0.797251	#DIV/0!	#DIV/0!	#DIV/0!	#DIV/0!	7.0415e-21	#DIV/0!	#DIV/0!	4.23172e-12	#DIV/0!	#DIV/0!	#DIV/0!	#DIV/0!	FALSE	#DIV/0!
EGF	1950	epidermal growth factor	51	64	0	82	110	0	0	0	0	0	60	0	0	131	FALSE	0.506715	1.68705	0.258051	-0.201576	#DIV/0!	0.89842	#DIV/0!	#DIV/0!	#DIV/0!	#DIV/0!	#DIV/0!	0.360138	#DIV/0!	#DIV/0!	-0.766182	0.612581	0.097951	1.03488e-05	0.84076	#DIV/0!	0.37096	#DIV/0!	#DIV/0!	#DIV/0!	#DIV/0!	#DIV/0!	0.720075	#DIV/0!	#DIV/0!	0.444968	FALSE	0.275079
CELSR2	1952	cadherin EGF LAG seven-pass G-type receptor 2	227	269	0	100	110	73	100	18	0	196	110	108	0	0	TRUE	20.1811	13.3354	4.5319	9.36398	#DIV/0!	7.30183	1.01933	6.98475	0.320229	#DIV/0!	6.8642	7.85856	7.77579	#DIV/0!	#DIV/0!	2.22184e-78	4.30812e-30	7.4715e-08	2.90762e-15	#DIV/0!	5.09525e-11	0.311505	3.58861e-10	0.750646	#DIV/0!	8.99532e-11	3.40206e-12	5.16146e-12	#DIV/0!	#DIV/0!	TRUE	1.164
MEGF6	1953	multiple EGF like domains 6	218	224	0	100	96	111	0	34	165	0	110	108	0	137	TRUE	14.8076	3.3937	5.63494	3.52122	#DIV/0!	3.15851	7.21611	#DIV/0!	0.721015	4.59128	#DIV/0!	6.47549	7.63682	#DIV/0!	7.41711	8.64205e-46	0.000824206	0.636726	0.000653787	#DIV/0!	0.00213276	7.5286e-11	#DIV/0!	0.476878	8.7625e-06	#DIV/0!	3.02202e-09	1.03665e-11	#DIV/0!	1.19466e-11	TRUE	2.30327
MEGF8	1954	multiple EGF like domains 8	110	67	90	100	96	111	100	0	75	0	110	108	0	100	TRUE	8.11658	4.34059	0.474582	3.11385	0.364625	1.80102	2.15533	3.87887	#DIV/0!	1.67687	#DIV/0!	7.38943	2.48987	#DIV/0!	1.01238	1.33029e-15	3.35424e-05	#DIV/0!	0.00242126	0.716287	0.0749069	0.0333361	0.000191172	#DIV/0!	0.0978458	#DIV/0!	3.55804e-11	0.0143325	#DIV/0!	0.31385	TRUE	-1.70458
MEGF9	1955	multiple EGF like domains 9	125	0	0	95	96	111	100	0	75	219	110	78	0	49	TRUE	26.0499	13.0302	#DIV/0!	9.36632	#DIV/0!	4.78766	8.92394	6.48355	#DIV/0!	5.21833	13.4973	15.5997	4.80217	#DIV/0!	3.58187	1.10893e-115	1.58514e-24	4.70752e-21	4.48266e-15	#DIV/0!	6.26691e-06	1.20893e-14	3.75208e-09	#DIV/0!	1.62971e-06	1.77188e-30	3.26081e-29	7.70005e-06	#DIV/0!	0.000806537	TRUE	0.400212
[truncated: 14,420 more rows]
[truncated: 60 more columns]
