# Supplementary material for: Proteogenomic characterization of 2002 human cancers reveals pan-cancer molecular subtypes and associated pathways
Source: Nat Commun. 2022 May 13;13:2669. doi: 10.1038/s41467-022-30342-3 (PMC9106650; doi:10.1038/s41467-022-30342-3)
Supplement: Supplementary file 6 — Supplementary Data 3 [file 41467_2022_30342_MOESM6_ESM.xlsx]

## Sheet: mRNA-level correlates
			correlation	correlation	correlation	correlation	correlation	correlation	correlation	correlation	correlation	correlation	correlation	correlation	correlation	correlation	correlation	correlation	correlation	correlation	correlation	correlation	correlation	correlation	correlation	correlation	correlation	correlation	correlation	correlation	correlation	correlation	correlation	correlation	correlation	correlation	correlation	correlation	correlation	correlation	correlation	correlation	correlation	correlation	correlation	correlation	correlation	correlation	correlation
			mRNA vs CNA	mRNA vs CNA	mRNA vs CNA	mRNA vs CNA	mRNA vs CNA	mRNA vs CNA	mRNA vs CNA	mRNA vs CNA	mRNA vs CNA	mRNA vs CNA	mRNA vs CNA	mRNA vs CNA	mRNA vs CNA	mRNA vs CNA	mRNA vs CNA	mRNA vs CNA	mRNA vs CNA	mRNA vs CNA	mRNA vs CNA	mRNA vs CNA	mRNA vs CNA	mRNA vs CNA	mRNA vs CNA	mRNA vs CNA	mRNA vs CNA	mRNA vs CNA	grade vs mRNA	grade vs mRNA	grade vs mRNA	grade vs mRNA	grade vs mRNA	grade vs mRNA	grade vs mRNA	grade vs mRNA	grade vs mRNA	grade vs mRNA	grade vs mRNA	grade vs mRNA	grade vs mRNA	grade vs mRNA	grade vs mRNA	grade vs mRNA	grade vs mRNA	grade vs mRNA	grade vs mRNA	grade vs mRNA	overall CNA burden (mRNA)
			t	t	t	t	t	t	t	t	t	t	t	t	t	p	p	p	p	p	p	p	p	p	p	p	p	p	t	t	t	t	t	t	t	t	t	t	p	p	p	p	p	p	p	p	p	p	t
Gene	NCBIGeneID	Description	Breast	OV	UCEC	Renal	LUAD	GBM	Liver	PedBrain	CRC	LUSC	HNSC	PRAD	PAAD	Breast	OV	UCEC	Renal	LUAD	GBM	Liver	PedBrain	CRC	LUSC	HNSC	PRAD	PAAD	OV	UCEC	Renal	LUAD	Liver	PedBrain	LUSC	HNSC	PRAD	PAAD	OV	UCEC	Renal	LUAD	Liver	PedBrain	LUSC	HNSC	PRAD	PAAD	pan-cancer
A1BG	1	alpha-1-B glycoprotein	3.00382	2.51283	0.98509	-1.52314	-1.39651	3.59962	3.57352	2.75265	-0.446303	3.19318	0.887553	0.104184	-1.11405	0.00297201	0.0128858	0.327031	0.130647	0.165425	0.000506425	0.000468143	0.00646111	0.655918	0.00185285	0.376791	0.917586	0.267251	1.39657	2.33974	0.498881	0.552351	-3.16983	5.65676	-0.316838	1.0529	-0.390032	-2.37036	0.164311	0.0220739	0.618878	0.581904	0.00183411	1.12834e-07	0.752008	0.294783	0.698019	0.0191851	-0.850971
A2M	2	alpha-2-macroglobulin	1.05382	-0.133079	-0.0517276	-1.6322	0.376909	1.44571	-0.0841006	0.915339	-0.311699	-1.65348	-0.902843	-1.47468	-0.37606	0.29311	0.894422	0.958852	0.10555	0.706988	0.151516	0.933084	0.361127	0.755632	0.101193	0.368676	0.148757	0.707467	2.08654	-0.481272	-2.53129	-5.79662	-0.894042	-1.2365	1.24553	-0.402298	-1.28084	-2.86366	0.0383791	0.631782	0.0128042	7.4543e-08	0.372668	0.218769	0.215762	0.688274	0.205625	0.0048572	-7.92966
NAT1	9	N-acetyltransferase 1	1.50937	5.82944	1.09416	3.0015	3.34522	0.498585	8.5371	1.20685	8.10043	5.36685	5.3835	2.75271	3.60466	0.132627	2.64282e-08	0.276594	0.00333729	0.00113139	0.619212	1.11431e-14	0.22893	8.22471e-14	4.75096e-07	4.41833e-07	0.00910367	0.000439629	-1.22852	-1.10408	0.269084	-0.777203	0.478391	2.52988	1.73691	-1.08142	-2.2937	0.307557	0.220903	0.273233	0.788378	0.43882	0.633038	0.0127514	0.0853921	0.281966	0.0256525	0.758894	-3.99889
NAT2	10	N-acetyltransferase 2	2.63277	0.401909	0.342966	-1.26732	0.381538	0.0838581	2.70979	0.341074	1.62599	2.77272	4.00647	1.96783	1.06953	0.00906416	0.688244	0.732366	0.207768	0.703554	0.933344	0.00748099	0.733409	0.105711	0.00656887	0.000114745	0.0566163	0.286753	-0.239915	-0.556138	1.01736	0.0322102	-1.87775	2.0902	1.05632	0.649477	0.329431	0.712557	0.810677	0.579841	0.311256	0.974367	0.0622702	0.0387845	0.293295	0.517435	0.743081	0.47735	-0.752802
SERPINA3	12	serpin family A member 3	0.174796	1.86159	1.08207	-1.03445	1.6525	2.34769	1.38217	-1.21979	1.90459	0.766238	0.366966	1.02991	0.0336539	0.861399	0.0643482	0.281904	0.303235	0.101336	0.020943	0.168883	0.223994	0.0584368	0.445238	0.714376	0.309737	0.973203	1.55559	-3.34139	2.16816	-0.900019	-1.43467	-1.50079	0.422749	-0.0387153	-1.55094	-0.076374	0.121612	0.0013242	0.0323413	0.370209	0.153371	0.136127	0.67336	0.96919	0.126652	0.939235	-4.42213
AAMP	14	angio associated migratory cell protein	5.91765	9.51423	4.8672	7.84968	1.02542	1.82002	5.82155	4.37605	4.73692	5.05503	5.44698	#DIV/0!	-0.332759	1.22657e-08	1.52432e-17	4.38522e-06	3.24267e-12	0.307455	0.0718724	3.18681e-08	1.95387e-05	4.40235e-06	1.80953e-06	3.34675e-07	#DIV/0!	0.739836	0.442868	2.63923	0.621895	-2.12672	2.47948	-1.76629	-0.210877	0.120317	1.2909	-0.266715	0.658408	0.0101796	0.535322	0.035832	0.0142137	0.0799783	0.8334	0.90446	0.202138	0.790095	1.93553
AARS	16	alanyl-tRNA synthetase	10.2316	5.89342	3.24888	5.86151	8.10596	3.47751	3.56869	3.6986	2.30354	6.01239	5.39042	2.36676	3.02775	2.22889e-20	1.91572e-08	0.00159251	5.05414e-08	8.78763e-13	0.000762132	0.000476198	0.000280755	0.0223978	2.63217e-08	4.287e-07	0.0232891	0.00295599	0.171092	3.627	2.69383	1.42524	0.343498	1.3707	-1.62239	-0.297773	-0.352556	0.893723	0.864349	0.000532068	0.00819169	0.15711	0.731683	0.173116	0.107776	0.766459	0.725769	0.373061	5.18752
ABAT	18	4-aminobutyrate aminotransferase	6.59273	5.06055	0.917481	2.07813	3.95912	0.99704	5.72018	-0.0160657	1.87386	5.21735	0.642098	-0.888718	0.459342	3.10712e-10	1.05585e-06	0.361166	0.0400674	0.000135072	0.321252	5.2342e-08	0.987198	0.0625799	9.06852e-07	0.522196	0.379896	0.646733	1.64155	-1.61215	-2.31903	-3.84989	-3.1513	-6.36933	1.17799	2.56906	-3.07279	-1.39122	0.10248	0.111305	0.0222756	0.000205368	0.00194704	3.96092e-09	0.241516	0.0115884	0.00329578	0.166448	-3.16387
ABCA1	19	ATP binding cassette subfamily A member 1	2.29335	2.65313	0.790339	-0.608001	1.07695	2.04052	5.15197	1.62853	0.347396	4.17321	1.81645	-1.44435	0.170885	0.0227636	0.008713	0.431258	0.544463	0.283902	0.0440442	7.6393e-07	0.105003	0.728702	6.17013e-05	0.0721279	0.157057	0.864572	0.614077	0.0397882	2.14944	2.40653	-1.27078	-0.971698	-0.375808	1.09094	-1.05903	0.778662	0.539962	0.968372	0.0338317	0.0178861	0.205685	0.333223	0.707833	0.277773	0.294213	0.437542	-3.31631
ABCA2	20	ATP binding cassette subfamily A member 2	4.67349	5.12961	0.790877	0.952446	1.18259	1.48742	1.14101	0.51018	1.42328	2.74659	0.281596	1.50566	1.76718	5.13504e-06	1.60387e-06	0.430945	0.342998	0.239568	0.140181	0.255604	0.610494	0.156397	0.00707707	0.778802	0.140646	0.079474	0.205102	1.58674	0.680245	1.62863	-0.454384	-3.28405	-0.246486	1.94159	0.728387	-0.369406	0.837731	0.116953	0.497805	0.106447	0.65018	0.00135308	0.805797	0.0548407	0.469467	0.712404	-2.1782
ABCA3	21	ATP binding cassette subfamily A member 3	7.14448	3.72837	-0.394817	2.40668	1.14801	1.56727	-0.513058	1.31575	0.900761	-0.0453007	-1.37703	-0.747681	0.143678	1.2817e-11	0.000260466	0.693845	0.0177952	0.253501	0.120343	0.608632	0.189778	0.368926	0.963953	0.171403	0.459379	0.88597	1.05155	1.04061	0.260257	-2.61168	0.139445	-5.20568	0.73295	3.44459	-0.578952	-1.3178	0.294457	0.30154	0.795161	0.0103555	0.889277	8.45641e-07	0.465254	0.00082043	0.564985	0.189803	-0.968264
ABCB7	22	ATP binding cassette subfamily B member 7	#DIV/0!	#DIV/0!	#DIV/0!	#DIV/0!	#DIV/0!	#DIV/0!	#DIV/0!	#DIV/0!	#DIV/0!	#DIV/0!	#DIV/0!	#DIV/0!	#DIV/0!	#DIV/0!	#DIV/0!	#DIV/0!	#DIV/0!	#DIV/0!	#DIV/0!	#DIV/0!	#DIV/0!	#DIV/0!	#DIV/0!	#DIV/0!	#DIV/0!	#DIV/0!	-0.988242	-0.23586	-1.8004	-1.43793	-1.13975	2.84938	1.35241	2.61119	1.25025	0.336974	0.324399	0.814211	0.0745895	0.153485	0.256125	0.00518471	0.179207	0.01033	0.216503	0.73666	1.06803
ABCF1	23	ATP binding cassette subfamily F member 1	9.45086	9.65805	5.90317	4.08354	8.37675	6.53674	7.98876	4.05037	5.63303	8.43313	8.08496	1.85706	6.11214	4.94416e-18	1.19616e-15	5.24652e-08	8.53442e-05	2.19032e-13	3.02653e-09	2.73785e-13	7.33762e-05	6.76167e-08	1.83627e-13	1.08238e-12	0.071277	1.00448e-08	1.87713	3.1527	-0.34841	1.7207	2.90255	1.91131	-0.960215	0.0039136	-1.17475	-0.00163492	0.0621648	0.00235886	0.72821	0.0883075	0.00423415	0.0584328	0.339196	0.996885	0.245155	0.998698	6.55076
ABL1	25	ABL proto-oncogene 1, non-receptor tyrosine kinase	8.97039	6.84696	6.87219	3.96165	5.35303	3.20984	3.704	2.66333	1.67851	4.82209	1.39043	1.83209	2.38104	1.26002e-16	1.24433e-10	6.10872e-10	0.000133833	4.90627e-07	0.00180655	0.000293498	0.00837407	0.0949927	4.7747e-06	0.167312	0.074997	0.0186709	1.15729	-0.559232	-2.6518	0.774295	0.641634	3.41544	-1.41847	1.53705	-1.05877	0.59729	0.24873	0.577739	0.00921178	0.44053	0.522046	0.000878365	0.159073	0.127262	0.294333	0.551314	-1.94126
AOC1	26	amine oxidase, copper containing 1	0.241709	-0.0100358	0.897913	-1.69667	-2.70235	1.9179	0.914342	0.633469	3.98017	0.149562	4.01595	2.92603	2.94685	0.809229	0.992004	0.371455	0.0926402	0.00799787	0.058096	0.361939	0.527158	9.99597e-05	0.881394	0.000110813	0.00583702	0.00378752	-0.233964	1.11531	0.594675	-1.12364	0.381429	2.66187	0.860311	-0.457454	-0.010415	-3.50646	0.815287	0.268425	0.553304	0.263778	0.7034	0.0088733	0.391616	0.648281	0.991728	0.000616981	-0.236565
ABL2	27	ABL proto-oncogene 2, non-receptor tyrosine kinase	7.37405	4.36436	8.63793	4.42058	3.01269	1.98842	5.62991	2.6538	3.83644	2.58925	1.12725	#DIV/0!	1.14567	3.25289e-12	2.18141e-05	1.16253e-13	2.3531e-05	0.00322594	0.0496125	8.10659e-08	0.00860556	0.000172861	0.0109691	0.262181	#DIV/0!	0.253974	1.2962	2.74734	2.32588	1.15102	0.718751	-0.897103	-1.88202	0.874078	-0.12171	1.5731	0.196612	0.00758615	0.0218924	0.252389	0.473362	0.371522	0.0626556	0.384052	0.903572	0.118037	0.898508
ABO	28	ABO, alpha 1-3-N-acetylgalactosaminyltransferase and alpha 1-3-galactosyltransferase	1.32097	#DIV/0!	-0.984358	3.15189	0.909289	2.11166	-0.137578	0.670933	1.60612	3.36439	2.45983	-0.00920009	0.24381	0.18909	#DIV/0!	0.327389	0.00209984	0.365222	0.0373124	0.89075	0.503045	0.111639	0.00106878	0.0155169	0.992709	0.807751	-0.0784858	-1.17253	-3.10288	-3.29278	-2.72047	0.987203	0.035053	0.907404	0.638038	-1.45089	0.937531	0.24485	0.00244632	0.00135991	0.0072543	0.325598	0.972105	0.366251	0.526097	0.14913	2.88453
ABR	29	active BCR-related	6.56502	4.6249	4.27403	0.651229	2.10304	1.97127	1.09732	4.53165	3.28389	6.0301	3.5738	2.96268	3.3068	3.63128e-10	7.2872e-06	4.49062e-05	0.516282	0.0377854	0.0515721	0.274181	1.01106e-05	0.00123149	2.42613e-08	0.000531127	0.00530474	0.00121149	-1.12368	-0.621285	-0.257294	0.836773	-1.05157	-3.00339	0.423529	-0.204718	0.196217	-0.366619	0.262689	0.536374	0.797441	0.404657	0.294615	0.00327121	0.672792	0.838185	0.845164	0.714477	-5.17535
ACAA1	30	acetyl-CoA acyltransferase 1	3.85918	6.77059	4.13239	1.97825	6.49811	3.50013	3.81424	2.24489	4.7554	6.45838	3.59003	#DIV/0!	6.45207	0.000149168	1.89197e-10	7.62233e-05	0.0504468	2.57607e-09	0.00070704	0.000195964	0.0258811	4.05947e-06	3.2775e-09	0.000502513	#DIV/0!	1.85557e-09	-0.829395	1.54295	-1.46944	-1.86268	-3.03778	-6.12234	0.0910484	-0.626369	-2.60617	-0.0276891	0.408011	0.127227	0.14462	0.0653575	0.00279189	1.29184e-08	0.927631	0.53242	0.0117582	0.977951	-4.29702
ACACA	31	acetyl-CoA carboxylase alpha	9.26148	6.18238	6.62053	-3.98654	4.14168	5.34449	#DIV/0!	5.84879	4.38266	5.89282	5.72962	1.58089	2.00903	1.78695e-17	4.36265e-09	1.98687e-09	0.000122169	6.86522e-05	6.10804e-07	#DIV/0!	2.01884e-08	1.9941e-05	4.55079e-08	9.52931e-08	0.122415	0.0465432	0.742091	0.958655	2.79331	-0.510993	#DIV/0!	-2.99044	-0.211932	-0.376965	-0.0924811	1.36333	0.459027	0.340941	0.00617322	0.610449	#DIV/0!	0.00340257	0.832579	0.706953	0.926652	0.175049	3.17159
ACACB	32	acetyl-CoA carboxylase beta	4.33291	4.61786	0.280845	1.15149	1.40384	1.36545	1.93859	0.17653	2.20659	0.451671	0.196657	-0.359933	2.11722	2.22995e-05	7.51079e-06	0.779428	0.252074	0.163237	0.175302	0.0543453	0.860058	0.0286151	0.652429	0.844473	0.720944	0.0360892	1.93411	0.662092	-1.38938	-2.38352	-2.02563	-2.41958	1.60706	1.28704	-1.43576	-2.76785	0.0547133	0.510026	0.167577	0.0189797	0.0444965	0.0170914	0.111102	0.200884	0.156734	0.00643567	-3.05538
ACADL	33	acyl-CoA dehydrogenase, long chain	1.54307	0.176385	0.581718	0.971415	1.27325	1.60541	0.477169	0.0702847	0.209882	3.52808	0.00778736	#DIV/0!	-0.0165377	0.124237	0.860197	0.562106	0.333512	0.205664	0.111688	0.633905	0.944038	0.833999	0.00062023	0.993801	#DIV/0!	0.98683	-1.02472	-0.978613	-2.82745	-4.57459	-1.56215	-3.00445	0.392875	0.940982	-2.88866	-0.979955	0.306909	0.331048	0.00559291	1.33464e-05	0.120267	0.00326064	0.695224	0.348853	0.00552391	0.328861	-1.95018
ACADM	34	acyl-CoA dehydrogenase, C-4 to C-12 straight chain	4.96669	6.88034	1.13167	1.2093	3.95266	5.01333	6.65099	0.761653	4.38179	4.31805	3.62637	2.1645	3.10585	1.35811e-06	1.03526e-10	0.260564	0.229187	0.000138299	2.44325e-06	4.57435e-10	0.447173	2.00128e-05	3.55376e-05	0.000443642	0.0369502	0.00231618	-1.08102	-0.360658	-1.97169	-2.74712	-2.01483	-1.32255	1.47936	1.26594	0.423135	1.0424	0.281177	0.719411	0.051202	0.00709823	0.045629	0.188587	0.142097	0.208309	0.673847	0.299089	-3.4745
ACADS	35	acyl-CoA dehydrogenase, C-2 to C-3 short chain	3.80219	3.02891	0.893336	0.910265	2.15959	1.51225	1.62438	0.97164	3.76721	3.41042	0.162568	1.95812	2.47092	0.00018535	0.00282825	0.373888	0.36471	0.0330166	0.133755	0.106301	0.332415	0.000223848	0.000918756	0.871168	0.0577883	0.0147315	1.33994	1.79444	-0.824897	-2.80972	-2.16552	-3.21621	-0.811974	1.84517	-0.670887	-0.595361	0.182004	0.0769408	0.411248	0.00593471	0.0318578	0.00168343	0.418679	0.0678036	0.5051	0.552599	-3.89074
ACADSB	36	acyl-CoA dehydrogenase, short/branched chain	1.62405	6.59941	1.09876	1.55541	1.60855	5.44886	3.59123	3.19723	5.27836	1.08379	0.048948	2.1814	2.68251	0.105785	4.7943e-10	0.274592	0.122775	0.110633	3.91088e-07	0.000439713	0.00161539	3.74183e-07	0.280917	0.961053	0.0355829	0.00822739	-0.634097	0.791862	-3.35724	-2.50575	-2.14084	-5.30715	2.20662	2.66388	0.985305	-2.77832	0.526846	0.431043	0.00108782	0.0137851	0.0338308	5.41813e-07	0.0295615	0.00893043	0.328789	0.00624279	-4.28307
ACADVL	37	acyl-CoA dehydrogenase, very long chain	6.45964	7.7876	5.60094	4.84734	5.14316	8.07257	5.49441	5.67119	4.62882	6.60263	4.442	3.51783	2.95754	6.54488e-10	5.88516e-13	1.98889e-07	4.21761e-06	1.21521e-06	1.99456e-12	1.55061e-07	4.97034e-08	7.04247e-06	1.64955e-09	2.19614e-05	0.00117088	0.00366648	1.88616	-0.012839	-0.476759	-3.21875	-1.76434	-0.525963	-2.49663	-0.544887	-1.41795	0.402852	0.0609296	0.989792	0.634497	0.00172216	0.0796187	0.599918	0.0141231	0.586976	0.161845	0.687695	-1.69898
ACAT1	38	acetyl-CoA acetyltransferase 1	6.77596	7.76157	-1.13428	1.93561	3.85048	4.87779	2.70425	1.459	2.82474	5.47114	7.2529	0.94037	2.2928	1.0968e-10	6.85502e-13	0.259472	0.0555293	0.000200164	4.25254e-06	0.00760121	0.146151	0.00526902	3.00974e-07	6.99243e-11	0.353127	0.0234171	0.432683	-0.451849	-2.85465	-0.780597	-3.00659	-0.858116	0.890607	0.0366547	1.51788	-0.0580186	0.665778	0.652736	0.00516661	0.43683	0.00307723	0.392598	0.375215	0.970829	0.134773	0.95382	-3.69891
ACAT2	39	acetyl-CoA acetyltransferase 2	5.97986	4.17964	0.390552	5.03932	6.01884	4.9011	4.00129	2.38815	1.68227	1.19969	3.22633	-1.44608	4.67923	8.83841e-09	4.61588e-05	0.696985	1.8896e-06	2.45256e-08	3.86814e-06	9.68318e-05	0.0178735	0.0942606	0.232933	0.00166817	0.156574	6.95512e-06	-0.954955	0.298999	2.66815	-1.45599	-0.239843	-0.964655	-0.14144	-1.16122	-0.321219	-1.33611	0.340918	0.765802	0.00880206	0.148436	0.810765	0.336725	0.887799	0.248161	0.749262	0.183761	1.26828
ACLY	47	ATP citrate lyase	7.1899	7.22232	4.15852	7.40904	4.76997	7.18787	-0.488145	4.71218	5.07657	7.20955	5.94296	3.83792	7.03281	9.79149e-12	1.53102e-11	6.91925e-05	2.98526e-11	5.79993e-06	1.42384e-10	0.626128	4.61003e-06	9.5798e-07	8.65866e-11	3.61944e-08	0.000468403	9.38959e-11	0.465703	0.435072	1.04225	2.96089	1.60768	-0.0825103	-1.83058	0.228051	-1.86521	0.806225	0.642008	0.664812	0.299623	0.00380789	0.109915	0.934383	0.070055	0.820046	0.0674895	0.421531	3.36457
ACO1	48	aconitase 1	2.08704	7.41391	2.74268	2.61174	4.90843	8.87554	5.41897	3.20643	5.54853	11.1762	8.28463	0.198841	5.99092	0.0380256	5.14157e-12	0.00725853	0.0102896	3.27306e-06	3.86779e-14	2.21556e-07	0.0015671	1.02317e-07	1.25095e-19	3.92004e-13	0.843475	1.81365e-08	0.942998	1.26919	-1.20829	0.589221	-1.62626	-1.05069	-0.808426	-0.824431	-0.0170104	0.514842	0.346982	0.208459	0.229576	0.557003	0.105899	0.295585	0.420709	0.411546	0.98649	0.607506	-4.51766
ACO2	50	aconitase 2	9.05498	9.05034	4.13978	1.87383	6.71165	8.35169	4.32294	2.35205	5.79288	7.85505	7.38797	3.1064	5.6346	7.16298e-17	2.80367e-16	7.41686e-05	0.0636574	9.23112e-10	5.09182e-13	2.72433e-05	0.0196522	3.05487e-08	3.46288e-12	3.58395e-11	0.0036267	9.92484e-08	0.128279	1.49154	-0.958399	-2.24117	-1.23367	-1.12719	-1.69106	1.9082	0.785539	0.67787	0.898075	0.140189	0.340002	0.027161	0.219169	0.261986	0.0938489	0.059071	0.435508	0.499014	-1.80169
ACOX1	51	acyl-CoA oxidase 1	10.4102	10.38	4.49717	2.58664	3.54243	5.09309	3.54484	1.33226	2.9959	4.4649	3.65516	-0.639409	2.02848	6.3425e-21	5.97203e-20	1.91008e-05	0.0110218	0.000586801	1.75686e-06	0.000517886	0.184306	0.00312448	2.00748e-05	0.000401701	0.526496	0.0444932	1.20188	-3.3513	0.411135	-2.22002	-2.06482	-4.6408	-1.01637	-0.317378	0.271937	-0.455513	0.231035	0.00128392	0.681788	0.0286092	0.040585	9.19701e-06	0.311835	0.751581	0.786689	0.649472	-0.120796
ACP1	52	acid phosphatase 1, soluble	8.47287	9.72072	4.64925	4.2071	2.29678	2.42092	7.72449	4.10426	5.12365	7.41934	7.36908	#DIV/0!	2.78247	3.32352e-15	4.11226e-18	1.05153e-05	5.36141e-05	0.0235605	0.017361	1.2436e-12	5.92609e-05	7.71021e-07	3.06698e-11	3.93591e-11	#DIV/0!	0.00617382	-2.54925	0.603634	0.557564	0.713754	1.45606	10.3779	-0.0556388	1.19076	1.18741	1.08469	0.011654	0.547984	0.578296	0.476994	0.147372	3.03006e-18	0.955737	0.236406	0.24017	0.279993	3.87693
ACP2	53	acid phosphatase 2, lysosomal	3.73934	5.52488	3.01404	1.02687	4.33175	4.53782	2.45452	2.10336	2.31634	4.21277	4.57448	0.90995	3.44161	0.000234823	1.18572e-07	0.00328944	0.306775	3.32497e-05	1.646e-05	0.0151992	0.0366972	0.0216726	5.31312e-05	1.30113e-05	0.368739	0.000771683	2.08103	0.323241	2.88836	2.16368	-0.97654	-2.6602	0.844127	1.47811	-0.641842	0.63207	0.038887	0.747449	0.00467972	0.0328003	0.330299	0.00891488	0.400555	0.142345	0.523642	0.52841	-6.67297
ACP5	54	acid phosphatase 5, tartrate resistant	-0.0837885	1.38677	0.437768	-0.38296	2.85249	-2.5652	0.967567	-0.873399	-1.71172	0.410978	1.94031	0.505627	1.95413	0.9333	0.167287	0.662528	0.702502	0.00519934	0.0118601	0.334749	0.383504	0.0886811	0.681918	0.0549987	0.616118	0.052768	0.972339	2.90948	0.530893	-1.16034	0.198638	3.75047	-0.470551	-1.64675	-2.35318	-0.963149	0.332224	0.00481292	0.596583	0.248594	0.842803	0.000277	0.638956	0.102571	0.0222166	0.337195	-6.87478
ACPP	55	acid phosphatase, prostate	0.845316	2.39206	1.53871	0.952561	3.26809	-0.392417	-0.17802	-0.107369	1.32995	3.32121	4.30752	0.587834	-0.125321	0.398844	0.0178199	0.127131	0.34294	0.00145241	0.69562	0.858937	0.914605	0.185227	0.00123017	3.70069e-05	0.560215	0.900457	1.75119	-0.532561	-0.423495	-1.74616	0.439414	-1.2044	-1.09769	-1.5845	-0.792691	-2.30754	0.0816652	0.595978	0.672776	0.0837641	0.660966	0.230885	0.2749	0.11606	0.431364	0.0225458	-1.93901
ACTA1	58	actin, alpha 1, skeletal muscle	1.11498	1.168	1.21761	2.09095	4.22559	4.04028	1.88586	2.89848	1.17487	1.57449	0.0263792	0.0798049	1.57702	0.266066	0.244404	0.226327	0.0388782	4.99734e-05	0.000107606	0.0611614	0.00417256	0.241609	0.118355	0.979005	0.936823	0.117149	-0.0162604	2.67684	1.04665	0.889457	-0.826173	2.34384	0.481005	-1.26885	-3.50822	0.545198	0.987045	0.00919752	0.297598	0.37583	0.40996	0.0207878	0.631533	0.207275	0.000907255	0.586517	2.70526
ACTA2	59	actin, alpha 2, smooth muscle, aorta	-0.0503225	1.75333	-0.0884512	0.491228	2.39027	0.346258	-0.79172	1.14089	-0.64477	1.5252	-0.496014	-1.07964	-0.220685	0.959911	0.081306	0.9297	0.624262	0.0185675	0.729906	0.429718	0.255296	0.519902	0.130187	0.620911	0.28729	0.825674	-0.656001	-0.217171	-1.72377	0.701722	-1.55028	1.1073	-0.727454	-0.521604	-2.25061	-0.0893688	0.512685	0.828689	0.0876117	0.484435	0.123089	0.270457	0.468598	0.603034	0.0284287	0.928921	-4.52175
ACTB	60	actin beta	4.43295	2.6513	1.93557	0.468938	3.80783	2.12893	0.241037	1.10284	1.73619	2.17099	1.58786	-0.2573	1.52995	1.46132e-05	0.00875866	0.0558322	0.640059	0.000233129	0.0358196	0.809841	0.271434	0.0842514	0.0321626	0.115296	0.798373	0.128385	0.396567	2.43534	0.927474	2.73307	0.488012	1.86199	-1.16104	-3.25181	-2.14132	1.90247	0.69217	0.0173554	0.355749	0.00738641	0.626222	0.0651348	0.248307	0.00153807	0.0366944	0.059239	-3.00416
ACTG1	71	actin gamma 1	6.80725	7.13639	5.56375	1.52722	3.09761	1.8977	0.652625	1.69218	3.0059	3.29933	2.5957	-0.398452	3.62477	9.16506e-11	2.48603e-11	2.33816e-07	0.129629	0.00248657	0.0607407	0.514952	0.0921847	0.00302836	0.00132038	0.0107776	0.692587	0.000409633	-0.854449	1.14279	0.953253	3.61942	1.25311	2.53581	-3.38717	-2.10353	1.63778	2.93803	0.394025	0.256911	0.34259	0.000459684	0.212028	0.012549	0.00100109	0.0377857	0.107178	0.00388559	0.53094
ACTG2	72	actin, gamma 2, smooth muscle, enteric	1.52743	-0.412387	-1.49321	-0.271718	1.09663	1.24853	0.429882	-0.276536	1.10376	-0.603125	1.41599	#DIV/0!	0.145343	0.128078	0.680564	0.138629	0.786358	0.275241	0.214872	0.667871	0.782425	0.271179	0.547714	0.159709	#DIV/0!	0.884658	0.0140197	-0.0269987	0.361526	0.123161	0.211896	2.40964	-0.419086	0.579816	-2.50439	2.63251	0.98883	0.978536	0.718413	0.90222	0.832463	0.0175407	0.676026	0.563269	0.0152604	0.00946341	-3.64504
ACTN4	81	actinin alpha 4	6.59347	6.74696	5.72343	-0.690172	6.94985	5.81702	6.17794	1.257	2.66276	7.43707	5.21616	-1.24072	9.53939	1.29988e-09	2.16423e-09	1.16323e-07	0.491566	2.89624e-10	7.86437e-08	5.34927e-09	0.210233	0.00913325	2.80838e-11	9.11494e-07	0.222518	8.89921e-17	2.71026	-0.52092	-2.54131	0.739627	0.435283	-2.10576	-1.60065	0.408087	2.54963	1.71792	0.00739236	0.604021	0.0124637	0.461209	0.663955	0.0373818	0.112518	0.684033	0.0136013	0.0881032	2.25509
ACTL6A	86	actin like 6A	10.6704	9.0731	5.46538	6.97948	8.02089	5.54358	6.16518	2.3431	5.96021	11.3562	11.3956	1.82459	9.09643	1.00333e-21	2.43299e-16	3.57855e-07	2.50488e-10	1.35692e-12	2.60032e-07	5.70828e-09	0.0201165	1.30997e-08	4.93732e-20	4.02819e-20	0.0761453	1.11966e-15	-1.62399	1.29068	1.26905	0.999814	2.27486	8.26297	-1.20518	1.39326	2.08887	2.41406	0.106177	0.200943	0.207152	0.319744	0.0242678	2.62786e-13	0.230896	0.166456	0.0413607	0.0171165	9.80684
ACTN1	87	actinin alpha 1	3.91502	4.63069	0.586717	0.777046	5.65773	3.40561	6.31679	-0.209061	3.42216	3.45626	5.70372	-0.433393	0.531359	0.000120284	7.10814e-06	0.558757	0.43883	1.27212e-07	0.000965271	2.62591e-09	0.834615	0.000769856	0.000789186	1.07056e-07	0.667246	0.59605	2.26666	-1.32767	0.438821	4.74434	-0.306889	0.668739	-1.51587	-1.09053	-2.60263	0.956283	0.024635	0.188482	0.661668	6.7577e-06	0.759335	0.50499	0.132616	0.277954	0.0118668	0.340639	-2.07009
ACTN2	88	actinin alpha 2	2.53479	3.30888	-0.046529	1.47649	0.0637173	1.18509	3.30038	0.968673	2.16846	0.679461	-0.0737096	0.223598	-2.35753	0.0119401	0.00113843	0.962984	0.142723	0.949313	0.238907	0.00119505	0.33389	0.0314431	0.498327	0.94138	0.8243	0.019844	0.0855372	0.806798	2.25873	-5.97322	0.220995	3.80758	0.72469	-0.563846	-2.64908	-1.18611	0.931932	0.42244	0.025909	3.3539e-08	0.825384	0.000225874	0.470286	0.57405	0.0105148	0.237661	-0.597195
ACTN3	89	actinin alpha 3 (gene/pseudogene)	1.61114	0.128168	0.803323	0.183404	1.20066	3.0704	1.29846	1.60652	-0.657766	1.10632	1.37327	#DIV/0!	-0.308549	0.10857	0.898295	0.423752	0.854825	0.23251	0.00278022	0.196034	0.109754	0.511533	0.271092	0.172567	#DIV/0!	0.758144	1.29047	0.390135	-0.540075	1.49652	-0.571193	1.55752	1.88569	0.830263	-0.208273	0.265212	0.198589	0.697589	0.590257	0.137576	0.568685	0.122071	0.0621537	0.408256	0.835785	0.791251	4.02619
ACVR1	90	activin A receptor type 1	2.55943	4.58892	1.56057	2.6886	3.32375	0.793711	6.98892	0.443723	4.45376	3.24492	3.49079	#DIV/0!	3.01855	0.0111491	8.50118e-06	0.121882	0.00831279	0.00121333	0.429321	7.45573e-11	0.657728	1.48254e-05	0.00157231	0.000703169	#DIV/0!	0.00304125	0.137377	-0.883304	0.286499	0.406032	2.26415	1.80103	-2.44326	1.06357	3.0473	-0.986818	0.890891	0.380012	0.775045	0.685562	0.0249337	0.0742961	0.0162558	0.289939	0.00354394	0.325497	-1.63075
ACVR1B	91	activin A receptor type 1B	8.47464	6.65474	3.29844	6.42091	4.80294	5.08043	2.45862	0.169861	2.99428	4.22207	2.14032	0.256549	4.18568	3.28569e-15	3.5549e-10	0.00136011	3.7214e-09	5.06549e-06	1.85161e-06	0.0150333	0.865293	0.00314028	5.12902e-05	0.0346219	0.798948	5.11529e-05	2.0698	-0.897905	3.3824	-1.72273	0.304229	1.13873	-1.52224	1.71021	1.50116	-1.33733	0.0399403	0.372229	0.00100164	0.0879381	0.761356	0.257163	0.131013	0.0901519	0.139033	0.183364	3.18146
ACY1	95	aminoacylase 1	2.30797	1.61499	1.81957	0.488782	3.98961	2.51017	1.34825	0.640144	3.02212	1.13093	0.0197654	#DIV/0!	2.67466	0.022758	0.11025	0.0719093	0.625987	0.000120802	0.01374	0.17952	0.522819	0.00324244	0.260638	0.984268	#DIV/0!	0.00841235	-1.072	2.26137	-1.521	0.352628	-3.6914	-0.92566	0.109599	0.0391391	#DIV/0!	0.332353	0.285196	0.0267578	0.131182	0.725088	0.000307202	0.356544	0.91294	0.968853	#DIV/0!	0.740139	0.603217
ACYP1	97	acylphosphatase 1	3.64443	5.7648	0.997131	4.58399	6.56218	4.03092	3.93425	0.271537	4.53934	4.29766	3.65323	0.0847778	2.05168	0.000333745	3.64983e-08	0.321182	1.23199e-05	1.89589e-09	0.000111331	0.000125017	0.786261	1.03293e-05	3.8434e-05	0.000404392	0.932895	0.0421487	-1.11973	-0.348958	-1.1281	0.891416	3.69047	6.50874	1.35416	-0.129172	-1.14769	0.174156	0.264365	0.72814	0.261779	0.374784	0.000308233	2.01415e-09	0.178649	0.897466	0.256065	0.862004	5.87866
ACYP2	98	acylphosphatase 2	4.07067	4.47027	0.280409	1.11906	1.22685	-0.0483725	2.66445	-0.493994	1.5744	0.111717	2.38216	0.543388	1.08847	6.5198e-05	1.40453e-05	0.779761	0.265599	0.222545	0.96152	0.00851671	0.621858	0.117162	0.911259	0.0189938	0.590122	0.278342	0.872846	-1.96637	-1.54049	-4.70673	-1.56361	-3.97687	1.45645	1.99327	0.799962	-0.99492	0.383943	0.0531117	0.126366	7.86709e-06	0.119924	0.000121891	0.14831	0.0488009	0.427175	0.321555	-4.06354
ADA	100	adenosine deaminase	2.77626	4.35828	1.76335	1.16238	2.28614	0.794863	-0.558417	2.21567	0.0498701	-0.660215	0.941873	2.29018	0.233735	0.00596841	2.23669e-05	0.0809899	0.247644	0.0241976	0.428654	0.577355	0.0278535	0.960281	0.510548	0.348399	0.0278092	0.815547	-0.522621	1.68634	2.55045	1.64559	0.358126	6.0605	0.528958	1.38829	-0.297686	1.48828	0.601899	0.0960583	0.0121601	0.102896	0.72073	1.73101e-08	0.597973	0.167958	0.767064	0.13901	-2.03278
ADAM8	101	ADAM metallopeptidase domain 8	0.542136	1.3848	-0.572125	1.73948	-1.25367	1.17222	2.70618	1.64731	1.01968	2.37825	3.64775	1.186	-0.270798	0.588269	0.167886	0.568561	0.0847986	0.21267	0.244011	0.00755906	0.101081	0.309258	0.0191856	0.000412116	0.243182	0.786963	0.48089	2.39886	3.07509	0.664493	0.0350987	3.51797	0.943467	-1.5678	0.32374	1.02052	0.631195	0.0190376	0.00266557	0.50786	0.972046	0.000621905	0.34765	0.119909	0.747363	0.309307	-4.49892
ADAM10	102	ADAM metallopeptidase domain 10	5.6107	6.79134	1.84135	3.90469	5.91131	4.16468	2.53178	2.24015	7.73845	3.53074	4.80248	#DIV/0!	3.07691	5.96923e-08	1.68875e-10	0.0686268	0.000164641	4.024e-08	6.81194e-05	0.0123311	0.0261924	7.09763e-13	0.000614681	5.17497e-06	#DIV/0!	0.00253656	0.481173	-1.8906	0.938357	2.36758	1.0814	-3.65776	1.57588	-0.46274	0.429382	1.26163	0.630995	0.0627019	0.350155	0.019772	0.281176	0.000384033	0.118121	0.6445	0.669323	0.209257	-4.33307
ADAR	103	adenosine deaminase, RNA specific	8.69951	2.71683	7.50045	5.85485	8.95469	2.9294	6.48007	3.61007	5.3473	7.31667	1.83711	0.1826	6.22793	7.56587e-16	0.00725711	3.04341e-11	5.21012e-08	1.10004e-14	0.00424272	1.12486e-09	0.000387816	2.69874e-07	5.10255e-11	0.0689956	0.856108	5.67979e-09	2.88816	2.7135	2.28787	0.783225	1.12793	-1.56808	1.67711	0.499227	3.12744	-0.567092	0.00436439	0.00832436	0.0240927	0.435292	0.26107	0.119587	0.096554	0.618654	0.00281773	0.571594	3.7573
ADARB1	104	adenosine deaminase, RNA specific B1	1.91494	6.02714	2.85052	1.01674	2.11563	3.34405	3.4267	1.53729	0.930058	2.61453	4.31629	#DIV/0!	0.646828	0.0567855	9.71138e-09	0.00533219	0.311551	0.0366751	0.0011787	0.000780051	0.125818	0.353594	0.0102358	3.57792e-05	#DIV/0!	0.51885	2.73831	1.01239	-1.74739	0.343916	-2.04372	-0.0186305	-0.307965	-1.40525	-1.83936	-0.183406	0.00681424	0.314743	0.0834126	0.73161	0.0426524	0.985168	0.758731	0.162872	0.0712616	0.854755	-4.54525
ADCY3	109	adenylate cyclase 3	4.3927	2.08489	3.97235	1.32483	2.78975	2.17104	1.44746	0.674347	2.77614	4.86279	3.74237	1.24351	2.92806	1.7337e-05	0.0385394	0.000136777	0.188025	0.00623695	0.0323937	0.149763	0.500878	0.00608595	4.03763e-06	0.0002964	0.221502	0.00400921	0.179534	1.31212	1.58713	3.46308	-0.864223	-2.28093	-2.2944	0.286295	1.31277	-1.08789	0.857726	0.193649	0.115407	0.000779193	0.388784	0.0243782	0.0237967	0.775211	0.194712	0.27858	2.24318
ADCY5	111	adenylate cyclase 5	-2.02843	0.037731	3.32481	0.304883	0.794243	1.87773	0.115356	1.59535	1.24841	2.78021	1.06577	0.505706	1.14693	0.0437107	0.969945	0.00124981	0.761042	0.428796	0.0634544	0.90831	0.112229	0.213513	0.00642937	0.288948	0.616062	0.253454	1.83797	-0.824574	-4.22861	-0.339951	0.359256	0.396922	0.636426	3.06448	-2.51664	-1.59282	0.0677616	0.412337	4.94029e-05	0.734586	0.719887	0.692154	0.525911	0.00276555	0.0147941	0.113538	-1.57155
ADCY6	112	adenylate cyclase 6	6.8399	4.75859	3.03056	2.51494	2.31071	2.89762	3.32657	0.935012	5.16779	1.89639	2.09606	1.45154	0.519281	7.59507e-11	4.08022e-06	0.00312951	0.0133784	0.0227485	0.00465813	0.00109498	0.350921	6.28254e-07	0.0606316	0.0384579	0.155057	0.604422	0.927036	-0.772351	-0.798149	-2.3757	0.519954	1.83222	0.665629	2.14987	-1.79513	-0.350519	0.355185	0.442435	0.426536	0.0193651	0.603828	0.0694839	0.507136	0.0338395	0.0781282	0.726496	-1.20046
ADCY7	113	adenylate cyclase 7	4.23261	5.57629	0.930413	-0.566148	1.46893	1.32657	0.962193	0.603758	0.617799	4.94685	5.14604	0.662391	2.06721	3.38158e-05	9.2366e-08	0.354467	0.572468	0.144758	0.187797	0.337432	0.546695	0.537493	2.84857e-06	1.23018e-06	0.511826	0.0406393	1.34584	0.898783	2.36396	-1.00409	-1.85383	-2.4725	-0.606045	-3.08839	0.108482	-0.839903	0.180094	0.371764	0.0198679	0.317687	0.0656402	0.0148674	0.545818	0.00256941	0.914008	0.402448	-5.87269
ADCY9	115	adenylate cyclase 9	6.0701	6.15752	0.744539	3.97732	5.30827	3.68955	4.62264	-1.30438	3.39331	2.88707	3.47128	0.0778693	2.25448	5.47236e-09	4.96311e-09	0.45835	0.000126374	5.96303e-07	0.000372617	7.86103e-06	0.193617	0.000850177	0.00471366	0.000750618	0.938352	0.0257887	-0.148739	1.62667	-3.18053	-0.839047	-1.64103	-1.46741	-1.52964	-0.235561	2.60481	-2.22275	0.881931	0.108176	0.00191909	0.403386	0.102794	0.144972	0.129171	0.814228	0.0117997	0.0278964	-0.94225
ADCYAP1R1	117	ADCYAP receptor type I	0.104654	-0.830993	-0.186472	-0.604433	-0.42091	1.90898	0.91885	-1.68569	-0.071801	0.194788	-0.903867	0.591726	-2.34287	0.916745	0.407116	0.852464	0.546823	0.674657	0.0592513	0.359583	0.0934299	0.94284	0.845932	0.368115	0.557633	0.0206082	0.542247	-2.42051	0.419304	-1.7404	-1.7825	-3.43311	-0.238371	-0.679263	-1.21792	0.143952	0.588338	0.0180224	0.675827	0.0847751	0.0765995	0.00082806	0.812067	0.498452	0.228455	0.885753	-1.03956
ADD1	118	adducin 1	9.65844	11.0414	8.08849	2.74751	6.52055	1.96073	7.96486	2.97351	4.13853	10.9262	11.8552	#DIV/0!	5.20853	1.1947e-18	8.0656e-22	1.74001e-12	0.00703831	2.31414e-09	0.0528085	3.14222e-13	0.0033098	5.37357e-05	4.56409e-19	3.78435e-21	#DIV/0!	7.00339e-07	1.78066	1.6224	-1.77385	-2.13058	-0.37102	-2.87739	0.524031	-0.498596	-0.559765	-1.05546	0.0767034	0.109088	0.0789064	0.035504	0.711123	0.00477419	0.601383	0.619097	0.577912	0.293102	-6.09205
ADD2	119	adducin 2	2.50748	2.30294	2.08763	0.609553	-0.510965	0.234793	1.47952	1.20272	0.0277726	4.76936	3.81207	#DIV/0!	0.80767	0.0128752	0.0224654	0.0394525	0.543438	0.610419	0.81487	0.141004	0.230523	0.977874	5.92623e-06	0.000231674	#DIV/0!	0.420712	1.36512	1.0871	2.54738	0.0649422	-0.0967287	-1.03039	-1.49282	2.64919	0.52619	-1.17009	0.173968	0.280619	0.0122611	0.948346	0.923065	0.304971	0.138542	0.00930247	0.600872	0.244026	2.08352
ADD3	120	adducin 3	2.89571	5.04793	3.2457	1.21475	0.0924106	3.64091	3.70844	2.47285	1.67094	1.91253	-1.35866	0.488387	2.99716	0.00416101	1.11851e-06	0.00160863	0.22711	0.926543	0.000440147	0.000288817	0.0142466	0.0964814	0.0585077	0.177139	0.628158	0.00324824	0.40357	-0.891893	-0.872295	-0.182771	0.799314	-3.90303	-1.28639	2.34875	2.16718	-3.46007	0.687022	0.375422	0.384982	0.855337	0.425316	0.000159874	0.201191	0.0206904	0.0345687	0.000723228	-3.36732
PLIN2	123	perilipin 2	4.21458	2.8667	-0.840604	-0.219845	2.35971	0.643074	4.16901	1.55356	1.7596	2.7045	-0.0228225	-0.119849	0.131995	3.64158e-05	0.00466004	0.402637	0.826407	0.0200851	0.521709	5.04202e-05	0.121886	0.0801844	0.00797125	0.981835	0.905251	0.895186	-1.22793	1.27325	0.329736	1.90742	0.354976	1.79758	0.906416	0.430332	-0.394283	0.321803	0.221121	0.207026	0.742238	0.0592515	0.723084	0.0748443	0.366831	0.667827	0.694897	0.748099	1.04359
ADH1A	124	alcohol dehydrogenase 1A (class I), alpha polypeptide	0.0818554	-1.68845	5.1494	1.62249	2.20294	1.6785	4.08198	-0.335457	-0.0106962	-0.0699742	-0.780498	0.232607	1.21611	0.934835	0.0931163	1.36944e-06	0.107614	0.0297235	0.0965014	7.09093e-05	0.737635	0.991478	0.944346	0.436837	0.817348	0.226079	0.566408	-2.15938	-3.69356	-2.94024	-4.06412	-1.44327	1.78926	0.428921	-0.827878	-0.524625	0.571842	0.0341524	0.000348789	0.00404971	7.60016e-05	0.15164	0.0765128	0.668851	0.411318	0.600704	-1.54705
ADH1B	125	alcohol dehydrogenase 1B (class I), beta polypeptide	0.158179	1.59272	0.887011	1.22975	0.818184	1.0162	4.98906	-0.758586	-0.313012	2.26518	1.05462	0.844785	0.275251	0.874588	0.115166	0.377267	0.221464	0.415054	0.312087	1.59358e-06	0.449002	0.754973	0.0255347	0.293997	0.40366	0.783548	-1.23123	-1.72708	-2.46439	-7.34595	-3.97677	-0.336233	0.884376	0.162145	-1.23356	-1.5691	0.21989	0.0884408	0.0153015	4.96932e-11	0.000106354	0.737303	0.378553	0.8715	0.222611	0.118966	-7.0358
ADH1C	126	alcohol dehydrogenase 1C (class I), gamma polypeptide	-1.32069	-0.517052	2.55626	1.48236	2.02815	1.3205	2.96312	2.53414	1.54156	1.2788	0.765134	1.1745	0.356275	0.187965	0.60636	0.0121322	0.141155	0.0450066	0.189808	0.00351979	0.0120464	0.124947	0.203762	0.445892	0.247699	0.722195	-0.321532	-0.527318	0.269646	-3.44507	-1.93089	-0.113016	0.0273005	0.435637	-1.47709	-0.773639	0.748191	0.599594	0.787947	0.000827207	0.0552983	0.910213	0.978273	0.663986	0.145355	0.440497	-4.57684
ADH4	127	alcohol dehydrogenase 4 (class II), pi polypeptide	-0.84072	-1.05676	5.34232	1.78741	2.18738	2.07929	3.97051	0.238085	1.45641	0.269444	-0.563686	0.203717	-0.234724	0.401409	0.292087	6.06333e-07	0.076676	0.0308706	0.0402571	0.000108927	0.812061	0.147031	0.788112	0.574158	0.839691	0.814781	-1.1773	-2.19356	-2.56865	-1.77003	-3.50863	0.888049	1.36706	-0.399834	0.302423	0.914978	0.240674	0.0314969	0.0115751	0.0796809	0.000587796	0.376352	0.174584	0.690083	0.76347	0.361835	0.203249
ADH5	128	alcohol dehydrogenase 5 (class III), chi polypeptide	8.24972	7.91384	5.61721	2.9029	5.71575	5.06842	5.23264	2.27872	2.72542	2.02561	3.5195	0.99144	4.53362	1.40069e-14	2.79879e-13	1.85268e-07	0.00448315	9.79651e-08	1.94606e-06	5.27785e-07	0.0237508	0.00705985	0.0453172	0.000638462	0.327911	1.27223e-05	-2.14735	-0.35743	-1.7021	-2.90686	-2.47464	0.924307	-0.905944	-0.906684	-3.16803	2.30757	0.0331414	0.721815	0.0916126	0.00447068	0.0144002	0.357245	0.36708	0.36663	0.00250558	0.0225439	-2.37688
ADH6	130	alcohol dehydrogenase 6 (class V)	1.56867	1.21445	3.04074	0.720029	1.27263	1.97745	4.48632	-0.0859597	1.42013	-0.253151	-0.907989	0.506441	0.0852891	0.11815	0.227683	0.00303464	0.473063	0.205881	0.0508581	1.3935e-05	0.931585	0.15731	0.800642	0.365944	0.615552	0.932159	-0.124522	-0.981265	-1.13016	-1.03084	-3.57705	2.71245	0.791422	0.350261	-0.770467	-1.0207	0.901045	0.329748	0.260912	0.305028	0.000462336	0.00769575	0.430517	0.726838	0.44432	0.309221	0.230288
ADH7	131	alcohol dehydrogenase 7 (class IV), mu or sigma polypeptide	-1.24544	1.52926	1.87925	0.910237	1.78149	0.0586942	2.40536	1.39951	0.0856404	-1.88274	-0.699584	0.00244213	1.31674	0.214282	0.128017	0.0632127	0.364725	0.0776435	0.953318	0.0173197	0.163225	0.931848	0.062477	0.48572	0.998065	0.190174	-1.24346	-1.44267	0.00141473	-4.39556	-1.22476	0.140574	-2.13868	-0.300194	0.81132	-2.08243	0.215361	0.15345	0.998874	2.69284e-05	0.222502	0.88845	0.0348255	0.764617	0.420679	0.039191	-0.865021
ADK	132	adenosine kinase	8.43449	6.37949	5.73328	2.88523	3.43975	6.44709	4.27014	2.51924	2.60481	5.70408	6.12448	3.98475	3.07508	4.26218e-15	1.55224e-09	1.11387e-07	0.00472317	0.000828568	4.57619e-09	3.37081e-05	0.0125513	0.00996535	1.06882e-07	1.56857e-08	0.00030495	0.00255114	-2.58841	-0.140794	-0.586903	0.845417	-1.68617	0.582965	1.50263	-3.76464	0.960615	4.29369	0.0104526	0.888426	0.558493	0.399838	0.0937494	0.561049	0.135995	0.000274051	0.34095	3.333e-05	1.04679
ADM	133	adrenomedullin	1.25147	-0.335241	2.11285	0.282432	0.509438	1.80819	0.520015	2.25253	1.18659	1.59655	1.95041	#DIV/0!	-0.911913	0.21326	0.738321	0.0371811	0.778153	0.611485	0.0737081	0.603786	0.0253862	0.238411	0.113343	0.0537677	#DIV/0!	0.363452	-0.996784	1.70714	0.0680387	1.6375	1.17377	3.97354	-1.37429	-0.688647	-0.793549	2.20122	0.320246	0.0921055	0.945881	0.104578	0.242265	0.000123401	0.172336	0.49255	0.430868	0.0294195	0.179594
ADPRH	141	ADP-ribosylarginine hydrolase	1.36313	3.49827	2.82727	-0.869942	2.82966	2.29572	2.3562	0.356738	0.28711	0.343693	0.31883	0.509392	0.60216	0.174223	0.000594551	0.00570273	0.386262	0.00555704	0.0238676	0.0196978	0.721668	0.77436	0.731758	0.750483	0.613503	0.548085	1.25822	1.63207	-0.523098	-1.83457	0.490007	-0.692688	0.616349	1.63497	-1.1178	-1.51728	0.209988	0.107031	0.601978	0.0694559	0.624813	0.48989	0.539024	0.105021	0.26851	0.131533	-5.30971
PARP1	142	poly(ADP-ribose) polymerase 1	10.6364	5.77785	7.45164	3.56227	5.81202	5.34612	5.48005	7.26685	5.91406	7.16836	5.91769	2.25833	3.74019	1.27787e-21	3.42011e-08	3.85149e-11	0.000548523	6.3331e-08	6.06582e-07	1.66001e-07	8.29466e-12	1.65705e-08	1.06044e-10	4.06267e-08	0.0299108	0.000271588	1.15417	1.66649	3.87574	0.927528	1.84374	4.68488	1.05398	2.70874	1.36046	0.376732	0.250003	0.0999604	0.000182788	0.355821	0.0671064	7.67927e-06	0.29436	0.00787679	0.179234	0.706964	4.97983
PARP4	143	poly(ADP-ribose) polymerase family member 4	5.6486	5.99466	4.94461	2.84218	6.3583	3.43585	7.14754	2.4602	8.33582	8.1525	5.56552	3.1074	5.96205	4.92543e-08	1.14636e-08	3.19765e-06	0.00535819	5.00828e-09	0.000874313	3.13391e-11	0.0147429	1.97906e-14	7.6808e-13	1.98367e-07	0.00361697	2.0858e-08	0.0201325	-3.81532	3.85915	-1.48457	0.0927724	-1.61937	0.630745	-0.469039	0.129683	-2.13618	0.983961	0.000284883	0.00019403	0.140712	0.926203	0.108082	0.529604	0.640005	0.89729	0.0344686	-4.07259
ADRA2A	150	adrenoceptor alpha 2A	2.18667	2.28296	1.89386	-1.21404	0.16139	2.81506	-1.07483	0.943049	0.299411	-0.0435245	0.414851	-0.609967	2.56725	0.0298113	0.0236423	0.0612239	0.227381	0.872088	0.00591778	0.2841	0.346805	0.764974	0.965365	0.67909	0.545612	0.0113483	-0.737752	-0.817813	-0.670683	-2.29612	-0.0183944	1.91456	-1.10816	-0.38368	2.57411	-4.50571	0.461653	0.416162	0.503854	0.0236942	0.985348	0.0580111	0.270373	0.701984	0.0127734	1.41896e-05	-7.30879
GRK2	156	G protein-coupled receptor kinase 2	8.00447	5.70693	8.41638	0.335062	7.72217	1.21376	5.90406	#DIV/0!	1.74818	3.93138	9.49886	#DIV/0!	-0.0538213	6.6556e-14	4.8636e-08	3.47138e-13	0.738228	6.18589e-12	0.227818	2.1199e-08	#DIV/0!	0.082148	0.000150925	7.53726e-16	#DIV/0!	0.957158	2.09907	3.8558	0.371139	3.49476	0.157586	#DIV/0!	0.0298079	-1.14281	-1.31354	0.339035	0.0372452	0.000248509	0.711261	0.000701052	0.874985	#DIV/0!	0.976278	0.255691	0.194455	0.73511	-0.953076
GRK3	157	G protein-coupled receptor kinase 3	4.48293	4.48844	4.54232	0.370622	3.82038	2.56832	-0.279521	#DIV/0!	1.67569	4.12416	2.6699	0.0539406	2.40312	1.17991e-05	1.30136e-05	1.60179e-05	0.711645	0.000222925	0.011761	0.780213	#DIV/0!	0.0955453	7.41773e-05	0.00878195	0.957273	0.0176251	1.38481	-2.24096	3.04767	0.0946727	0.695716	#DIV/0!	0.967054	2.31949	2.41617	-1.70484	0.167875	0.0281136	0.00289968	0.924759	0.487635	#DIV/0!	0.335782	0.0222857	0.0190319	0.0905241	-6.05724
ADSL	158	adenylosuccinate lyase	10.8929	5.94401	4.01232	3.80465	3.9096	10.5975	5.69191	2.59329	4.92813	5.6125	5.9626	1.54191	6.21383	2.05103e-22	1.48314e-08	0.000118353	0.000235784	0.000161742	7.78789e-18	6.00547e-08	0.010216	1.88251e-06	1.60981e-07	3.30813e-08	0.131605	6.09005e-09	-2.59092	-1.186	-0.472406	0.978957	2.80104	7.37625	-0.47248	1.30758	0.312265	2.70249	0.0103795	0.239521	0.63759	0.329895	0.00573474	2.63726e-11	0.637584	0.193846	0.75602	0.00776639	2.31338
ADSS	159	adenylosuccinate synthase	8.68606	9.23772	8.84209	1.72535	6.9232	2.7259	7.15966	5.1952	5.98255	6.10628	8.36034	1.52836	5.57082	8.26481e-16	8.69587e-17	4.2312e-14	0.0873253	3.29972e-10	0.00762265	2.93186e-11	5.06437e-07	1.16863e-08	1.70654e-08	2.66385e-13	0.134928	1.33721e-07	-2.37994	0.801698	3.47226	-2.70633	1.00434	3.99404	0.561337	1.75096	1.03044	1.3834	0.0183908	0.425366	0.000743374	0.0079644	0.316762	0.000114386	0.575787	0.0828456	0.307316	0.168826	3.31168
AP2A1	160	adaptor related protein complex 2 subunit alpha 1	6.80401	6.85279	3.07571	-0.905861	6.57168	5.22431	3.99366	3.05256	1.42934	4.67086	1.7981	-0.0396165	2.93891	9.33775e-11	1.205e-10	0.00272863	0.367026	1.81148e-09	1.01532e-06	9.97049e-05	0.00258045	0.15465	8.83991e-06	0.0750073	0.968612	0.00387978	1.38017	0.967577	2.7658	3.46829	-0.779959	-1.69686	-1.35047	-1.56863	-1.03245	-0.357137	0.169296	0.336495	0.00668033	0.000765813	0.436589	0.0924048	0.179826	0.119715	0.306378	0.721547	-0.621141
AP2A2	161	adaptor related protein complex 2 subunit alpha 2	11.1152	8.30281	3.5703	0.579368	4.86117	4.06237	4.74965	0.0135667	3.8498	6.00069	5.42334	#DIV/0!	3.6355	4.15895e-23	2.74423e-14	0.000556723	0.563547	3.98306e-06	9.92743e-05	4.56318e-06	0.989189	0.000164388	2.77762e-08	3.71226e-07	#DIV/0!	0.00039443	1.77316	0.0795961	-1.71864	-2.57776	0.279099	2.53066	-0.155169	-1.13801	-0.890763	-1.17659	0.0779419	0.936779	0.0885454	0.0113589	0.780536	0.0127245	0.876991	0.25768	0.376936	0.24143	-5.13126
AP1B1	162	adaptor related protein complex 1 subunit beta 1	7.71234	8.45511	3.18769	0.862374	4.39599	3.06974	4.59514	3.7243	3.64016	8.11327	8.34924	1.56268	4.9869	4.12399e-13	4.04131e-13	0.00193063	0.390393	2.59057e-05	0.00278585	8.83193e-06	0.000255335	0.000356426	9.3751e-13	2.81909e-13	0.126642	1.86577e-06	1.73282	0.50954	1.05485	1.56858	0.62365	-3.60995	-1.36639	-0.458151	2.01044	-0.0669317	0.0848887	0.611932	0.293849	0.119813	0.533762	0.000453524	0.174793	0.647782	0.049298	0.946735	-4.062
AP2B1	163	adaptor related protein complex 2 subunit beta 1	10.7296	5.02688	4.2071	1.81881	4.17114	8.97761	4.40427	4.19164	6.6481	3.43709	3.81983	-1.28962	5.97692	6.58155e-22	1.23109e-06	5.77384e-05	0.0717108	6.14374e-05	2.33688e-14	1.9556e-05	4.17225e-05	3.46757e-10	0.000841135	0.000225366	0.205186	1.94091e-08	-0.577844	0.0955774	0.90732	0.40395	1.87759	-4.13546	0.650755	1.72425	0.422525	2.34363	0.564112	0.924122	0.366258	0.687087	0.0622922	6.73035e-05	0.516654	0.0875786	0.674289	0.0205568	-0.384253
AP1G1	164	adaptor related protein complex 1 subunit gamma 1	9.7766	10.124	9.24432	9.30137	9.60783	10.0271	5.42977	4.82777	1.10556	12.1683	13.0657	2.41927	5.00589	5.29425e-19	3.11479e-19	5.74636e-15	1.80596e-15	3.63777e-16	1.30037e-16	2.10563e-07	2.75583e-06	0.2704	7.61454e-22	8.02221e-24	0.020585	1.71726e-06	0.00267326	0.224663	-0.230939	-2.34335	-1.88015	-2.23678	1.33242	-3.27765	-1.16857	-0.374568	0.99787	0.822878	0.817799	0.0210324	0.0619397	0.0272122	0.185662	0.00141584	0.247618	0.70857	0.303408
AEBP1	165	AE binding protein 1	0.315805	0.0103313	-0.844609	2.80314	0.541777	2.75895	0.352512	-0.188365	-0.571673	1.27804	0.594292	-0.297538	-0.617138	0.752447	0.991769	0.400407	0.00600083	0.589088	0.00694451	0.724927	0.850783	0.56826	0.204027	0.553583	0.76772	0.538191	-0.937394	-0.220507	-1.39441	1.37479	-1.45937	-1.91354	-1.31702	0.494248	0.977309	-1.72667	0.349848	0.8261	0.166055	0.172181	0.146462	0.0581434	0.190755	0.622154	0.332695	0.0865149	-2.5954
AES	166	amino-terminal enhancer of split	6.27673	5.05399	5.21693	0.604053	5.73962	3.69458	2.6515	1.26831	4.24213	3.39898	4.06485	0.526334	5.89642	1.79315e-09	1.08797e-06	1.03138e-06	0.547075	8.79528e-08	0.000366216	0.0088355	0.206176	3.54623e-05	0.000954094	9.25105e-05	0.601797	2.86229e-08	-1.6725	-1.57452	-2.31297	-0.137592	0.199497	-1.98726	-0.774887	0.375074	1.78576	0.000464222	0.096213	0.119751	0.0226193	0.890832	0.842132	0.0492504	0.440181	0.708355	0.0796516	0.99963	-3.15594
AFM	173	afamin	1.55333	-0.152619	-0.249104	-0.0999848	2.37382	0.282086	3.83772	-0.110122	0.103811	0.90752	2.2157	#DIV/0!	0.387267	0.12177	0.878876	0.803807	0.920542	0.0193712	0.778485	0.000179607	0.912424	0.917436	0.36619	0.0288504	#DIV/0!	0.699173	-0.238595	-0.709011	-0.286527	2.11886	-2.12055	-0.556327	1.48523	0.425997	1.16377	-0.929314	0.811699	0.480607	0.775024	0.0365068	0.0355307	0.579059	0.140536	0.670974	0.249542	0.354385	0.972456
AGA	175	aspartylglucosaminidase	4.6619	6.38386	2.15884	5.19918	4.40176	1.89524	4.49144	1.05164	3.88622	4.19324	3.46695	#DIV/0!	1.16042	5.40558e-06	1.51674e-09	0.0333295	9.55732e-07	2.53282e-05	0.0610699	1.36419e-05	0.294248	0.000143236	5.72085e-05	0.000761546	#DIV/0!	0.247943	-0.825979	-0.654973	-0.952277	-3.07559	-0.894539	-0.328207	2.01141	-0.253245	-0.864046	-0.194251	0.409941	0.514572	0.343083	0.00269052	0.372403	0.743347	0.0468945	0.800569	0.391316	0.846271	-3.48731
ACAN	176	aggrecan	0.579972	-0.566247	-0.491413	0.509546	0.766536	-1.35883	-1.41433	0.646014	-0.516363	-0.535847	-1.00031	-0.882805	0.135483	0.562522	0.571956	0.624244	0.611409	0.44503	0.177384	0.159244	0.519019	0.606238	0.593187	0.319436	0.383042	0.892434	1.50491	1.03225	0.120963	0.912825	0.21814	-2.24911	0.317304	0.0702147	1.07898	-0.504472	0.134149	0.305409	0.903945	0.363466	0.827604	0.026393	0.751656	0.944155	0.285304	0.614752	-0.321187
AGL	178	amylo-alpha-1, 6-glucosidase, 4-alpha-glucanotransferase	0.156005	5.56748	5.09257	1.31399	5.58912	5.92484	7.99852	1.15739	4.77694	4.38863	3.61021	0.826835	3.12844	0.876171	9.64116e-08	1.73589e-06	0.191633	1.72964e-07	4.8744e-08	2.58816e-13	0.248507	3.69239e-06	2.70464e-05	0.000468966	0.413631	0.00215659	1.46468	-0.281571	-2.32392	-0.996934	-0.742438	-2.2892	0.319421	0.12275	-1.50508	1.0119	0.144803	0.77908	0.0220012	0.321133	0.458932	0.0238769	0.750054	0.902538	0.138026	0.313395	-1.53143
JAG1	182	jagged 1	2.69217	3.88554	1.88575	-0.770783	1.69286	5.08119	1.8073	4.53808	7.21622	4.8646	3.47215	1.01415	3.42363	0.00763988	0.000144945	0.0623211	0.442519	0.0933654	1.84578e-06	0.0726307	9.83558e-06	1.46292e-11	4.00754e-06	0.000748448	0.317096	0.000820129	1.45798	-0.375829	-2.3931	-0.708875	0.516752	5.22581	-2.09545	-0.411453	3.56878	0.919076	0.146639	0.708149	0.0184325	0.480003	0.606057	7.74459e-07	0.0385826	0.681571	0.000752875	0.359695	-2.55667
AGT	183	angiotensinogen	2.40427	2.25073	-0.0410671	1.53651	0.864444	0.871594	2.00033	0.164097	1.3563	-0.0454367	0.485732	-1.96836	-1.16609	0.0170258	0.0256547	0.967327	0.127338	0.38926	0.385604	0.047189	0.869822	0.176713	0.963845	0.62816	0.0565531	0.245649	0.682044	0.315966	-0.27396	1.05949	-0.0609722	1.05818	-0.624779	2.3606	1.96191	-0.334119	0.496113	0.752942	0.784639	0.291857	0.951459	0.292172	0.533498	0.0200738	0.0548414	0.738808	1.03849
AGTR1	185	angiotensin II receptor type 1	-3.59678	1.41012	-0.07113	-0.824412	-0.531424	1.42182	2.26121	-0.499784	-0.889277	-1.819	0.150166	-0.166614	-1.19956	0.000397105	0.16029	0.943441	0.411523	0.596216	0.15832	0.0251196	0.617782	0.375048	0.0717353	0.880919	0.868581	0.232428	-1.87315	-0.900568	-3.20528	-2.08545	-0.97256	5.23287	0.0180568	-1.7808	0.34099	-1.03051	0.0627155	0.370821	0.00177471	0.0395001	0.332268	7.50917e-07	0.985629	0.0778101	0.734411	0.304612	-2.82224
AGTR2	186	angiotensin II receptor type 2	#DIV/0!	#DIV/0!	#DIV/0!	#DIV/0!	#DIV/0!	#DIV/0!	#DIV/0!	#DIV/0!	#DIV/0!	#DIV/0!	#DIV/0!	#DIV/0!	#DIV/0!	#DIV/0!	#DIV/0!	#DIV/0!	#DIV/0!	#DIV/0!	#DIV/0!	#DIV/0!	#DIV/0!	#DIV/0!	#DIV/0!	#DIV/0!	#DIV/0!	#DIV/0!	0.919582	-1.36447	-2.0406	-1.84159	1.3282	-1.4429	0.534339	0.213968	0.0076931	-1.40359	0.359057	0.176671	0.0437296	0.0684132	0.18604	0.151742	0.594259	0.830983	0.99389	0.162737	-0.371007
AGXT	189	alanine--glyoxylate and serine--pyruvate aminotransferase	-1.48466	0.966972	1.10413	0.463337	-0.455265	2.0725	0.506782	1.59537	2.20155	0.432391	-0.196727	-1.68291	0.27367	0.139052	0.3349	0.272266	0.644056	0.649832	0.0408987	0.613019	0.112225	0.028976	0.666335	0.844418	0.100814	0.784759	0.678337	-1.00859	-1.48031	0.774139	-3.65648	-0.228586	0.0188431	0.132828	-1.16666	0.168362	0.498454	0.31655	0.141702	0.440622	0.00034839	0.819593	0.985003	0.894581	0.248383	0.86655	3.32589
AHCY	191	adenosylhomocysteinase	6.41288	4.47824	5.40949	3.96468	5.01852	4.76528	4.87508	2.27305	10.219	7.76188	4.87477	1.91646	1.9428	8.48349e-10	1.35838e-05	4.54996e-07	0.000132358	2.06314e-06	6.69504e-06	2.64105e-06	0.0240966	1.33171e-19	5.53537e-12	3.84258e-06	0.0630551	0.0541368	-1.96733	1.46849	0.977191	1.70229	-0.23278	6.39001	-0.999523	1.32825	-1.36367	1.0022	0.0507262	0.146326	0.330659	0.0917171	0.816236	3.58427e-09	0.319884	0.186948	0.178228	0.318038	7.48009
AHR	196	aryl hydrocarbon receptor	1.11755	5.64184	2.31024	2.41163	2.05652	-0.784318	2.44111	-0.0185514	0.125829	2.52095	4.68629	-0.642298	1.61054	0.264967	6.70288e-08	0.0229942	0.0175681	0.0421429	0.434784	0.0157537	0.985218	0.900008	0.0131929	8.30578e-06	0.52464	0.109633	-1.56726	0.127028	0.450898	-1.21319	-0.877223	-3.26231	-0.833177	-0.0923187	0.640742	-0.13628	0.118859	0.899273	0.652967	0.227833	0.381706	0.0014517	0.406673	0.926619	0.524351	0.891803	-2.77144
AHSG	197	alpha 2-HS glycoprotein	1.83769	3.95265	2.36536	2.39791	3.16077	-0.0633798	1.02426	-0.3292	-0.0479933	3.83675	4.02575	0.141735	1.16297	0.0674448	0.000112242	0.0200022	0.0182046	0.00204218	0.949596	0.30729	0.742352	0.961775	0.000212176	0.000106886	0.888058	0.246907	-0.447289	0.68394	2.591	-0.570583	-1.6687	-2.09419	-1.00634	0.329091	1.30831	-0.211843	0.655219	0.496209	0.0108914	0.569525	0.097169	0.0384209	0.316612	0.742736	0.196208	0.832549	2.45524
AIF1	199	allograft inflammatory factor 1	-0.508463	0.261233	-0.740703	3.09314	-1.65033	-0.652997	-0.261636	2.08038	0.530458	0.704289	-0.0819175	-0.956173	-0.492168	0.611633	0.794497	0.460663	0.00252121	0.101781	0.515319	0.793945	0.0387781	0.596452	0.482797	0.934867	0.345191	0.623406	-1.36515	1.35793	2.80571	0.743492	-0.232398	-3.70205	1.0499	-0.29313	0.796879	0.04793	0.17396	0.178728	0.00595634	0.458877	0.816531	0.000328759	0.296221	0.769996	0.428948	0.961843	-7.75782
CRYBG1	202	crystallin beta-gamma domain containing 1	7.91186	2.76806	1.50425	2.86894	2.24809	2.31318	1.56715	#DIV/0!	3.32623	2.23888	4.86691	4.94266	1.41443	1.19129e-13	0.00681864	0.135765	0.00495491	0.0266015	0.0228471	0.119092	#DIV/0!	0.00106813	0.0272526	3.96942e-06	1.68385e-05	0.159555	2.06277	-0.761147	4.55659	-0.0896551	-0.494932	#DIV/0!	-0.718179	-3.01501	-1.36583	1.10275	0.0406119	0.449055	1.37452e-05	0.928735	0.62134	#DIV/0!	0.474273	0.00321602	0.17755	0.272099	-4.49024
AK1	203	adenylate kinase 1	3.84116	6.54439	2.78887	5.96161	1.6695	1.74589	3.3284	0.260585	1.5029	2.69875	3.85359	0.0786361	3.06301	0.000159809	6.44609e-10	0.00636671	3.19364e-08	0.0979152	0.0840288	0.00108829	0.794684	0.134627	0.00810117	0.000199775	0.937746	0.00264922	-2.87899	-1.901	-2.37215	-3.14041	0.651961	1.12984	1.1072	-2.37909	0.95733	-1.18295	0.00448734	0.0613052	0.0194545	0.00220214	0.51538	0.260876	0.270784	0.019144	0.34259	0.238908	-4.81221
AK2	204	adenylate kinase 2	9.92715	8.46293	2.08265	3.11663	1.59673	4.98595	8.34262	1.82505	5.93008	6.1492	7.81357	-0.316226	6.75294	1.86696e-19	1.04113e-14	0.0399147	0.00234408	0.113247	2.7344e-06	3.49942e-14	0.0695008	1.52745e-08	1.39853e-08	4.2678e-12	0.753608	4.01292e-10	0.181216	2.45219	1.52567	-0.802154	1.37821	1.64433	2.70242	-2.22417	-1.14408	3.63644	0.856408	0.0166244	0.130015	0.424311	0.1701	0.102815	0.00805229	0.0282572	0.257547	0.000392158	0.794402
AK4	205	adenylate kinase 4	3.77285	2.22101	1.95033	3.9058	0.23049	1.8674	3.71178	1.25151	0.304848	0.780033	2.80014	1.68307	1.27753	0.000207076	0.0288044	0.0540228	0.000163983	0.818147	0.0648972	0.000285338	0.212224	0.760836	0.43711	0.00607154	0.100782	0.203624	0.49642	0.135622	1.13372	2.71021	-0.642483	1.38933	-1.23003	-1.7501	-1.15196	0.985673	0.620221	0.892499	0.259422	0.00787802	0.521497	0.167392	0.221487	0.0829951	0.254319	0.326057	1.19598
AKT1	207	AKT serine/threonine kinase 1	6.31461	10.5182	5.14021	7.42923	8.87237	6.8209	7.99068	0.752868	10.1096	8.25362	7.99361	1.07338	4.1459	1.45759e-09	2.44029e-20	1.42305e-06	2.69871e-11	1.68744e-14	8.06044e-10	2.70785e-13	0.452423	2.713e-19	4.59118e-13	1.71965e-12	0.290051	5.96885e-05	0.579305	2.68761	-3.08674	0.268277	0.195343	-0.148977	1.00493	0.404397	-1.23894	1.21847	0.563129	0.00893276	0.00257152	0.789022	0.845377	0.88183	0.317284	0.686735	0.220631	0.225169	0.0325303
AKT2	208	AKT serine/threonine kinase 2	10.7647	13.5215	8.06457	-1.32998	8.93207	7.50429	4.13479	3.01999	4.085	11.7751	6.83342	0.47596	9.02374	5.12656e-22	6.12972e-29	1.95635e-12	0.186326	1.23734e-14	3.13287e-11	5.76917e-05	0.00286092	6.64115e-05	5.70859e-21	5.43552e-10	0.636901	1.69247e-15	2.14162	0.336766	-0.298297	1.55716	-1.63704	-1.68711	-1.32152	0.454231	1.04805	1.81727	0.0336075	0.737273	0.76605	0.122501	0.103625	0.0942701	0.189256	0.650592	0.299198	0.0713935	1.34841
ALAD	210	aminolevulinate dehydratase	5.85808	9.97068	4.38371	5.14226	5.70237	3.1432	2.23613	2.71581	4.34633	9.12208	3.71163	1.03413	2.71261	1.67502e-08	8.33342e-19	2.9594e-05	1.21987e-06	1.04063e-07	0.00222345	0.026753	0.00719614	2.31708e-05	5.30344e-15	0.000330105	0.307786	0.00755182	-0.553408	-0.860644	-3.12379	-2.88021	-3.31223	-2.28406	-1.95342	-0.817124	-1.32711	-2.09997	0.58069	0.392291	0.00229245	0.00483512	0.00114877	0.0241872	0.053482	0.41569	0.189955	0.0375922	-4.59574
ALAS1	211	5'-aminolevulinate synthase 1	3.33311	6.19796	3.75169	5.55281	2.69349	1.70924	0.668147	0.483063	4.13286	5.03661	1.48995	1.98592	3.32184	0.00100611	4.02321e-09	0.00029905	2.03345e-07	0.00819951	0.0906374	0.505021	0.629585	5.49603e-05	1.95558e-06	0.139206	0.0544891	0.00115277	0.104368	1.62945	-0.315194	-1.41262	-2.61227	6.07308	-0.166498	-2.03737	-0.722533	-1.37761	0.916997	0.107585	0.753222	0.160783	0.0098675	1.63117e-08	0.868091	0.0441038	0.473028	0.170602	-2.49666
ALB	213	albumin	1.21688	0.925118	-0.287002	1.40304	0.502652	1.379	2.97526	0.602647	-0.745576	0.953169	1.22951	#DIV/0!	0.449948	0.224941	0.356186	0.774723	0.163473	0.616233	0.1711	0.00339059	0.547433	0.456902	0.342673	0.221602	#DIV/0!	0.653475	-0.0805236	-1.21077	-0.947158	-1.48352	0.48224	-3.47552	-0.45955	0.0803288	-0.674497	0.543563	0.935913	0.229944	0.345673	0.140989	0.630307	0.000718098	0.646808	0.936127	0.502821	0.587639	-1.30113
ALCAM	214	activated leukocyte cell adhesion molecule	1.82329	1.96064	-0.920325	1.51234	2.68623	0.181515	3.26835	1.86838	0.576385	2.07651	1.0384	-0.138786	0.303179	0.069604	0.0515173	0.359686	0.133368	0.00836833	0.856346	0.00132905	0.0631857	0.565079	0.0402646	0.301447	0.890372	0.762224	0.0311983	-3.94955	0.292402	-3.70413	1.08943	-4.14208	-0.474095	2.94513	1.11424	2.12851	0.975147	0.000180562	0.770541	0.000343154	0.277635	6.56345e-05	0.636436	0.00396852	0.270022	0.0351107	-1.79904
ABCD1	215	ATP binding cassette subfamily D member 1	#DIV/0!	#DIV/0!	#DIV/0!	#DIV/0!	#DIV/0!	#DIV/0!	#DIV/0!	#DIV/0!	#DIV/0!	#DIV/0!	#DIV/0!	#DIV/0!	#DIV/0!	#DIV/0!	#DIV/0!	#DIV/0!	#DIV/0!	#DIV/0!	#DIV/0!	#DIV/0!	#DIV/0!	#DIV/0!	#DIV/0!	#DIV/0!	#DIV/0!	#DIV/0!	1.84708	1.60865	1.99354	4.26786	0.612027	2.2356	1.43455	2.15466	-0.484129	-0.479174	0.0664241	0.112069	0.0487234	4.39722e-05	0.541405	0.0272919	0.154444	0.0334524	0.630217	0.63259	1.0571
ALDH1A1	216	aldehyde dehydrogenase 1 family member A1	1.04411	0.201177	3.17577	0.998565	0.591564	2.07182	1.24432	-0.415371	0.794741	1.71116	1.33207	3.60914	0.181791	0.29757	0.840795	0.00200383	0.320238	0.555379	0.0409634	0.215237	0.67832	0.427817	0.0899768	0.185693	0.000904231	0.856021	-1.84964	-0.804952	-1.01313	-4.91527	-2.58166	-0.622319	0.0221611	3.5161	1.01995	-1.1836	0.0660514	0.423498	0.313264	3.35767e-06	0.0107468	0.534953	0.982362	0.000645825	0.312217	0.238652	-5.60186
ALDH2	217	aldehyde dehydrogenase 2 family member	2.10327	4.03443	-0.442954	0.788422	1.61715	-0.168997	-0.288764	1.39271	3.05593	0.307934	2.08653	-0.427197	1.2619	0.0365684	8.18351e-05	0.658785	0.432177	0.108762	0.866155	0.773143	0.165269	0.00258707	0.758737	0.0393299	0.671712	0.209177	-0.17142	-0.271849	-0.813342	-3.35095	-3.11316	-5.22338	0.323154	-0.531628	-2.33916	-3.33714	0.864092	0.786516	0.417812	0.00112673	0.0022001	7.82729e-07	0.747234	0.596096	0.0229874	0.00109381	-5.14459
ALDH3A1	218	aldehyde dehydrogenase 3 family member A1	-0.438265	1.17378	1.8081	2.03588	2.80706	-0.554553	1.69058	-1.26636	2.47656	-0.809718	1.47745	-0.00833462	-1.61719	0.66162	0.242086	0.0736896	0.0442104	0.00593316	0.58049	0.0929005	0.206871	0.014194	0.419916	0.14252	0.993395	0.108189	0.359962	-2.38407	0.470625	-4.53121	-0.137592	2.32034	-1.04256	-0.584442	-0.45922	0.720878	0.719309	0.0197598	0.638857	1.58449e-05	0.890739	0.0220702	0.299595	0.560165	0.647886	0.472231	0.138272
ALDH1B1	219	aldehyde dehydrogenase 1 family member B1	2.76287	5.70744	0.817412	2.34506	3.18884	6.90236	3.46745	3.75031	3.87477	4.81117	2.06399	0.205271	1.7694	0.00621013	4.85131e-08	0.415696	0.020851	0.00186943	5.4983e-10	0.000678049	0.000231835	0.000149588	4.99382e-06	0.0414604	0.838485	0.0791012	-0.833644	-0.0884221	-2.2743	4.87721	-1.95238	1.31997	-1.84893	3.60244	-1.32075	1.42774	0.405618	0.929787	0.0249243	3.92808e-06	0.0526718	0.189444	0.0673354	0.000481616	0.192054	0.155677	-1.22775
ALDH1A3	220	aldehyde dehydrogenase 1 family member A3	3.40863	1.0006	5.67224	2.19286	1.93333	2.93653	2.24791	-1.0209	-1.27742	1.09785	1.8127	-1.28132	-0.652796	0.000775269	0.318408	1.45642e-07	0.0304621	0.055813	0.00415444	0.0259749	0.308548	0.203109	0.274757	0.072709	0.208054	0.515006	-0.58545	-2.26921	0.15217	-0.0989194	-1.34078	-6.71893	0.997889	-1.66936	-2.19246	0.879292	0.558999	0.0262527	0.879337	0.921395	0.181928	7.18147e-10	0.320672	0.097996	0.0325952	0.380806	-5.16506
ALDH3B1	221	aldehyde dehydrogenase 3 family member B1	3.97716	1.52465	0.482591	-0.139824	2.21572	-1.07752	2.64693	1.87027	2.39531	0.525204	0.880826	#DIV/0!	3.70234	9.44019e-05	0.130776	0.630474	0.889059	0.028809	0.283948	0.00895039	0.0629215	0.0176378	0.600538	0.380405	#DIV/0!	0.000311087	-1.53216	-0.156366	1.49175	-3.85031	0.854956	-0.638569	2.13835	2.069	-1.66937	2.2386	0.127289	0.876182	0.13868	0.00020506	0.393878	0.524362	0.0348533	0.0409783	0.100728	0.026819	-2.76503
ALDH9A1	223	aldehyde dehydrogenase 9 family member A1	6.50364	5.4181	6.95407	1.30719	1.08777	-0.517696	2.08079	-0.202255	5.32174	4.11755	1.40199	#DIV/0!	2.7856	5.12162e-10	1.98247e-07	4.14953e-10	0.193923	0.279118	0.605862	0.0390772	0.839925	3.04734e-07	7.60325e-05	0.163839	#DIV/0!	0.00611796	-1.17797	-0.63687	-2.73781	-2.17257	-0.513	-3.53284	1.12206	-0.000570994	0.354508	-2.18204	0.240409	0.526229	0.00723521	0.0321062	0.608672	0.000591176	0.264446	0.999545	0.724314	0.0308371	-2.16985
ALDH3A2	224	aldehyde dehydrogenase 3 family member A2	6.1486	5.89575	4.4786	3.78541	2.35939	4.15714	6.90666	1.67363	6.86764	3.22746	5.87266	-0.597218	2.90042	3.59219e-09	1.8934e-08	2.05285e-05	0.000252461	0.0201018	7.00506e-05	1.16429e-10	0.0957823	1.03751e-10	0.00166221	4.98831e-08	0.553999	0.00435707	-0.46987	-2.70287	-1.76241	-3.60184	-0.321177	0.291735	-0.776955	1.81107	-0.779918	1.01379	0.639033	0.00856956	0.0808291	0.000488152	0.748503	0.77101	0.438966	0.0729617	0.438782	0.312498	-0.494017
ABCD2	225	ATP binding cassette subfamily D member 2	-2.71334	1.33741	-1.80071	-1.41129	0.734468	3.07337	-0.0371744	1.44315	0.407741	-1.97537	-0.181818	-0.289327	0.430327	0.00766736	0.184879	0.0748571	0.161033	0.464255	0.00275524	0.970393	0.150559	0.684401	0.0508262	0.856073	0.773946	0.667649	-0.856623	0.151317	1.28027	-0.689087	-1.01825	-1.46325	1.08051	-0.132248	1.16539	-1.20594	0.392825	0.880149	0.203193	0.492318	0.310124	0.146104	0.282439	0.895039	0.248889	0.229948	-8.86182
ALDOA	226	aldolase, fructose-bisphosphate A	6.29392	5.05553	0.731771	6.69553	2.28632	0.726841	3.87327	2.55684	3.09187	4.27525	3.75088	-0.485915	2.1239	1.63244e-09	1.08037e-06	0.466072	9.97902e-10	0.0241862	0.469092	0.00015729	0.0113118	0.0023075	4.18804e-05	0.000287661	0.629893	0.0355156	-2.04493	2.35529	1.35046	2.95305	1.84755	0.274533	-0.370106	-2.69664	0.437525	2.47425	0.042359	0.021236	0.179693	0.00389814	0.0665488	0.784164	0.712064	0.00814932	0.663444	0.0145916	4.22387
ALDOB	229	aldolase, fructose-bisphosphate B	0.551828	1.32759	1.01575	2.37427	1.35718	3.535	1.49548	0.575047	0.872993	2.79241	1.11804	0.89934	0.208341	0.581621	0.186053	0.312275	0.0193488	0.177553	0.000629429	0.136798	0.565912	0.383836	0.00620812	0.266078	0.374287	0.835279	0.200762	0.192663	-1.12004	-0.173611	-3.84813	1.06692	0.342219	1.2492	-0.116707	-1.11857	0.841118	0.847766	0.265183	0.862512	0.000172782	0.288222	0.732883	0.214343	0.907518	0.265311	-2.69758
ALDOC	230	aldolase, fructose-bisphosphate C	2.45111	5.06427	2.36956	2.03843	3.31647	0.168255	0.427333	-2.50197	2.89861	3.53105	3.29622	0.586049	1.06502	0.0150143	1.03804e-06	0.0197891	0.0439502	0.00124236	0.866737	0.669723	0.0131602	0.0042171	0.00061403	0.00133368	0.561401	0.288782	-2.00589	2.90547	0.322272	0.615278	0.780893	-8.11486	-1.68546	0.800501	0.122847	2.06566	0.0464087	0.00486832	0.74787	0.539728	0.436042	5.7299e-13	0.0949264	0.425211	0.902676	0.0407732	2.44015
AKR1B1	231	aldo-keto reductase family 1 member B	2.79009	2.07388	-1.07887	1.37193	2.25361	-0.52061	1.52231	2.21132	-1.39126	3.37471	3.26851	0.229516	1.22338	0.00572756	0.0395633	0.283323	0.172928	0.0262402	0.603837	0.129942	0.0281576	0.165873	0.00103328	0.00145803	0.819732	0.223333	-0.721926	1.42118	-1.28924	2.12964	0.777404	0.369213	-0.980136	1.6577	-0.269272	0.767535	0.471303	0.15958	0.200069	0.0355841	0.438091	0.712642	0.329315	0.100335	0.788728	0.444104	0.481781
ALOX5	240	arachidonate 5-lipoxygenase	0.992952	2.4168	0.212499	2.42583	-0.892583	1.81097	0.793365	1.47411	1.57535	2.21992	1.16533	1.07667	1.49357	0.321815	0.0166908	0.832164	0.0169303	0.374065	0.0732732	0.428762	0.142039	0.116942	0.0285537	0.246503	0.288599	0.137639	0.582431	1.55493	3.38374	-0.258896	0.663893	-4.78113	1.33467	0.318808	1.68802	-1.1336	0.561026	0.124347	0.000997247	0.796232	0.507732	5.16113e-06	0.184927	0.750499	0.0970708	0.25897	-8.77584
ALOX5AP	241	arachidonate 5-lipoxygenase activating protein	1.15467	-0.25129	1.66062	0.571059	1.28107	-2.04424	0.303342	-0.303794	-0.561783	2.57229	2.99494	0.326494	1.93672	0.249466	0.801886	0.10002	0.569146	0.202912	0.043668	0.762031	0.761604	0.574967	0.0114873	0.00341738	0.74589	0.0548845	-1.30739	-0.270249	3.33999	1.14785	0.503523	-0.578508	1.10219	-0.802169	0.57568	0.0720955	0.192797	0.787742	0.00115088	0.253688	0.615303	0.564043	0.272947	0.42425	0.56718	0.942633	-8.02162
ALOX15	246	arachidonate 15-lipoxygenase	0.208865	1.58383	1.54242	0.466929	2.51163	-0.650984	-0.414034	3.8161	-0.0370618	0.560011	0.585738	0.202129	0.238347	0.834745	0.115049	0.126227	0.641492	0.0134971	0.516612	0.679414	0.000181192	0.970477	0.576654	0.559297	0.840923	0.811976	-1.29149	0.290846	0.0387918	-3.49691	-1.07513	2.85482	-0.866531	0.162746	0.825758	0.42733	0.198237	0.772005	0.969128	0.000696019	0.283968	0.00510243	0.388213	0.871028	0.412509	0.66982	-0.985637
ALOX15B	247	arachidonate 15-lipoxygenase, type B	0.409221	2.0522	-3.22302	1.3163	-0.318057	-0.0708274	1.03003	2.26645	2.48007	1.78264	1.11716	1.75936	0.429666	0.682772	0.0416476	0.00172802	0.19086	0.751056	0.943682	0.30458	0.0245053	0.0140599	0.0775079	0.266454	0.0867836	0.668128	-0.741191	3.10762	1.91912	-2.15563	0.952232	-2.90263	-0.401998	-2.49559	-2.55968	-1.54407	0.459571	0.00269949	0.0576084	0.0334411	0.342443	0.00443	0.688519	0.0141163	0.0132556	0.124912	-4.12552
ALPI	248	alkaline phosphatase, intestinal	-1.1443	-0.0440446	1.16925	1.07914	-1.12438	-0.152304	0.245012	-0.345566	1.65473	0.452985	-0.00446203	-1.60336	-0.831712	0.253732	0.964919	0.24517	0.282928	0.263346	0.879267	0.806767	0.730036	0.0997322	0.651485	0.996448	0.117358	0.407051	1.02772	-1.31253	0.997737	0.530606	0.837748	-0.559267	-0.676508	1.91909	-0.011962	-1.38846	0.305498	0.193511	0.320637	0.596834	0.403446	0.577058	0.500234	0.0576619	0.990499	0.167283	7.85016
ALPL	249	alkaline phosphatase, liver/bone/kidney	2.63666	0.152677	1.89993	2.49957	2.27285	0.582359	3.58026	1.76117	-0.461896	1.97705	1.40964	0.275568	0.569483	0.00896407	0.87883	0.060412	0.0139386	0.0250144	0.56169	0.000457125	0.0797536	0.644717	0.0506325	0.161572	0.784413	0.569982	2.44978	-1.42738	-2.36148	-2.28252	-2.96729	2.17711	1.12918	-0.41434	0.411221	-1.05382	0.0152791	0.157794	0.0199943	0.0245141	0.00347489	0.0314975	0.261445	0.679463	0.682509	0.293849	-4.10287
ALPP	250	alkaline phosphatase, placental	-0.563939	0.221297	0.392301	1.24826	-1.00036	2.09692	-1.49459	-0.234279	-0.0414058	3.29723	0.510587	-0.0186748	0.325443	0.573365	0.825121	0.695696	0.214636	0.319372	0.0386296	0.137028	0.81501	0.967019	0.00132935	0.610702	0.985201	0.745354	1.0171	-1.74875	-0.473397	-2.62967	0.630447	0.958283	2.23538	-0.306765	0.306742	0.0647965	0.310509	0.0845959	0.636885	0.00985639	0.529319	0.339913	0.0275508	0.759624	0.760198	0.948432	0.927054
ALPPL2	251	alkaline phosphatase, placental like 2	-0.503402	0.344359	-0.529444	0.326562	0.957828	-0.19313	-1.23645	-0.253314	0.55024	0.370691	1.59045	-1.18358	-0.290629	0.615181	0.730992	0.597707	0.744631	0.340289	0.847265	0.218138	0.800288	0.58284	0.711607	0.114711	0.244128	0.771784	1.91563	-1.50659	-1.90052	-1.51221	0.533453	0.341177	1.81449	1.54808	0.781566	-0.839579	0.0570422	0.136291	0.0600314	0.133542	0.594474	0.733587	0.0725134	0.124583	0.437821	0.402629	0.947013
AMBP	259	alpha-1-microglobulin/bikunin precursor	0.941179	1.28577	1.23826	1.99189	0.25439	0.640889	3.56524	-0.670664	-0.833386	-1.11291	0.184138	2.00171	1.78944	0.347636	0.200232	0.218609	0.0489074	0.799678	0.523122	0.000482017	0.503216	0.405738	0.268263	0.854257	0.0526884	0.0758025	0.0149572	0.221446	-0.840241	-2.34899	-2.8923	0.128139	0.962688	4.01954	-0.376382	-0.735914	0.988083	0.825372	0.40263	0.0207327	0.00436749	0.898261	0.337959	0.000109361	0.708081	0.46306	-1.93607
AMD1	262	adenosylmethionine decarboxylase 1	8.56637	6.09683	2.31607	2.55397	4.19102	5.03695	3.27046	2.55839	2.87538	3.30349	2.03103	2.01065	3.29557	1.80895e-15	6.79068e-09	0.0226601	0.0120447	5.69878e-05	2.21651e-06	0.0013198	0.0112633	0.00452506	0.00130277	0.0447542	0.0516929	0.00125714	-0.940123	1.02681	-1.46082	1.03276	2.68546	0.0248044	1.90746	-0.581628	2.71217	0.42858	0.34845	0.307949	0.146969	0.304137	0.00802168	0.980254	0.0592463	0.562052	0.00890364	0.668912	0.816924
AMFR	267	autocrine motility factor receptor	3.86914	8.22543	4.53767	3.89946	4.61924	2.91445	10.0982	3.20224	6.49464	7.87295	8.96075	0.0725488	3.87046	0.000143572	4.37202e-14	1.63112e-05	0.000167789	1.06952e-05	0.00443374	8.69442e-19	0.00158893	7.95454e-10	3.16389e-12	1.22012e-14	0.942556	0.000168952	-1.49058	-2.47626	0.172663	0.614239	-1.75573	-5.97368	-0.918299	-1.18808	-0.607503	-1.25408	0.137872	0.015628	0.86324	0.540412	0.0810848	2.60417e-08	0.360608	0.237459	0.546017	0.21198	-2.34604
AMPD1	270	adenosine monophosphate deaminase 1	-0.221186	1.93413	1.37949	2.30851	-0.354124	1.07207	-0.862096	0.482297	0.54407	2.28103	0.66286	#DIV/0!	-0.558978	0.825151	0.0547196	0.170915	0.0228749	0.723936	0.286376	0.38995	0.630128	0.58707	0.0245464	0.508859	#DIV/0!	0.57711	0.24978	3.12427	-0.933076	-2.64648	-0.0148783	-0.0698317	1.6148	0.122964	-0.916467	-1.67416	0.80305	0.00256861	0.352862	0.00940956	0.988148	0.944448	0.109413	0.902369	0.363423	0.0964151	-2.18578
AMPD2	271	adenosine monophosphate deaminase 2	6.86822	4.70984	3.49552	4.27612	5.45117	1.98055	2.98982	2.72126	1.89419	3.43023	2.35103	0.516734	3.52256	6.44982e-11	5.04782e-06	0.000715095	4.11971e-05	3.18962e-07	0.0505037	0.00324152	0.00708281	0.0598124	0.000860476	0.0205709	0.608417	0.000584966	1.6073	2.36281	2.06509	1.41613	-0.434263	1.54698	-0.746813	2.09822	-1.63883	-1.28284	0.109791	0.020841	0.0413087	0.159755	0.664694	0.124592	0.456878	0.0382624	0.106957	0.201747	0.0940523
AMPD3	272	adenosine monophosphate deaminase 3	1.02332	2.7789	0.263784	0.166429	3.12955	0.103692	0.586631	2.98933	4.0611	3.53159	5.35174	#DIV/0!	0.696882	0.307271	0.00605379	0.792506	0.868131	0.00225171	0.91763	0.558294	0.00315022	7.29518e-05	0.000612925	5.07398e-07	#DIV/0!	0.487084	-0.0448192	-1.19853	1.98891	2.23837	1.31007	-2.90421	0.232822	-4.13967	1.73864	1.67241	0.964303	0.234642	0.0492403	0.0273489	0.192085	0.00440932	0.816362	6.99929e-05	0.087693	0.0967586	-7.18296
AMPH	273	amphiphysin	0.596721	0.130217	-0.385882	-0.39985	2.70677	2.49829	0.617073	0.191828	-0.721257	0.551204	0.0816648	1.28119	-2.06749	0.551301	0.896545	0.700429	0.690057	0.00789894	0.0141792	0.53808	0.848074	0.471692	0.582654	0.935067	0.208097	0.0406119	0.407929	-1.13514	-0.472188	1.55401	-2.40213	-0.486802	-0.315741	-0.0323104	-0.571686	-1.05205	0.683824	0.260079	0.637746	0.123249	0.0174677	0.627317	0.752838	0.974285	0.569864	0.294657	-4.19654
BIN1	274	bridging integrator 1	2.33773	3.53241	-1.60643	3.19659	2.77264	-0.158464	2.95758	1.34321	3.79907	-0.188556	1.33299	2.28529	1.05853	0.0202913	0.000527329	0.111429	0.00182419	0.00655088	0.874424	0.00358017	0.180741	0.000198833	0.850801	0.185392	0.0281231	0.29172	-1.1961	-2.59008	-0.561552	-0.538408	2.99086	-0.548936	0.419368	-0.637107	-4.58497	-2.2276	0.233275	0.011606	0.575585	0.591457	0.00323106	0.584104	0.675821	0.525429	2.66054e-05	0.0275626	-3.95015
AMT	275	aminomethyltransferase	2.49541	2.29951	1.09287	0.602942	1.60571	1.05927	1.89655	0.30206	-0.138769	5.1068	3.37443	0.512405	5.67361	0.013309	0.0226637	0.277158	0.547811	0.111258	0.292136	0.0597235	0.762924	0.889789	1.45352e-06	0.00103423	0.611413	8.26271e-08	-0.590709	-1.486	-2.24641	-0.175902	-1.78759	-8.34781	-0.458755	2.05439	-3.72854	0.095825	0.555478	0.141644	0.026712	0.860717	0.0757709	1.67898e-13	0.647377	0.0423982	0.000456776	0.923802	-2.5018
AMY1A	276	amylase, alpha 1A (salivary)	2.49746	0.933184	0.727404	0.524871	0.546648	-0.182079	1.17351	-0.36552	-0.169134	0.835031	-1.19728	#DIV/0!	0.101216	0.0132347	0.353167	0.46873	0.600748	0.585748	0.855905	0.24237	0.715114	0.865882	0.405578	0.233869	#DIV/0!	0.91953	1.62819	-0.656245	1.76629	-0.511339	0.533702	-0.111734	0.490112	-0.0227708	#DIV/0!	-2.65221	0.105284	0.513759	0.0801734	0.610208	0.594302	0.911227	0.625097	0.981876	#DIV/0!	0.00895467	-1.11138
AMY2A	279	amylase, alpha 2A (pancreatic)	2.2729	1.379	1.64707	-0.783693	-1.05135	0.519308	0.808124	-0.521225	-0.584506	-0.386113	-2.4041	0.801994	0.755671	0.0239894	0.169665	0.10278	0.434936	0.295446	0.604741	0.420242	0.602792	0.559616	0.700187	0.0179475	0.427677	0.451173	0.407958	-1.19245	-2.23143	-1.02952	1.29934	0.0393795	-2.27253	0.408913	0.645022	-0.760912	0.683804	0.237001	0.0277183	0.305649	0.195731	0.968655	0.0251316	0.683429	0.521594	0.448037	0.368446
AMY2B	280	amylase, alpha 2B (pancreatic)	2.39017	1.6476	2.00553	1.19126	2.39852	2.90337	1.37039	-0.774261	-1.40934	3.85535	0.621219	#DIV/0!	0.374488	0.0176759	0.101239	0.0476918	0.236163	0.0181758	0.00458028	0.172521	0.4397	0.16047	0.00019852	0.535789	#DIV/0!	0.708634	2.07337	-1.23823	-3.12837	-2.98044	-0.478082	-7.7081	1.35201	1.98198	#DIV/0!	-0.98913	0.0396025	0.219654	0.00225999	0.00359129	0.633257	4.78251e-12	0.179333	0.0500697	#DIV/0!	0.324369	-5.46837
ANG	283	angiogenin	6.28566	4.2035	-1.39328	2.50877	1.0915	0.179103	2.28296	-0.971755	4.02488	3.73341	1.66755	-0.336589	0.782463	1.70786e-09	4.19561e-05	0.16672	0.0136006	0.277481	0.858234	0.0237743	0.332358	8.40444e-05	0.000305864	0.0983562	0.738328	0.435323	-2.96038	1.22122	-0.185161	-4.5025	-3.08862	-0.225756	0.636233	1.33751	-2.94511	-1.26227	0.00349885	0.225987	0.85345	1.77414e-05	0.00237863	0.821788	0.526036	0.183919	0.00472426	0.209029	-3.40698
ANGPT2	285	angiopoietin 2	-0.27038	1.06363	1.21835	-1.11179	3.59588	1.22985	2.94849	0.47454	0.873105	4.65168	3.47861	0.89679	-0.672614	0.787119	0.288968	0.226046	0.268696	0.000488994	0.221758	0.00368143	0.635638	0.383775	9.55039e-06	0.00073246	0.375629	0.502351	-1.23038	-1.77551	-0.287379	0.406842	2.50327	2.53217	0.826784	-1.73656	1.34995	2.01243	0.220205	0.0800399	0.774373	0.684968	0.013328	0.0126729	0.410271	0.0853704	0.18256	0.0461637	-0.887846
ANK1	286	ankyrin 1	1.88229	2.30073	-0.689891	1.06733	1.74725	2.91356	2.05847	-0.260847	0.00336644	2.88602	-0.234528	1.12252	4.82782	0.0611049	0.0225932	0.49191	0.288205	0.0834372	0.00444538	0.0411979	0.794481	0.997318	0.00472818	0.815027	0.268874	3.70847e-06	0.711908	2.61436	-1.65196	-0.872341	-1.36236	-1.30109	1.80789	-0.320118	-0.31058	0.360291	0.47747	0.0108802	0.101447	0.385051	0.175037	0.195807	0.0735415	0.749509	0.757294	0.719193	-3.56811
ANK2	287	ankyrin 2	-0.136905	1.60991	1.69321	0.96796	0.954875	1.61219	0.972579	-0.693835	-1.30511	2.84501	1.78674	#DIV/0!	3.08894	0.89123	0.109231	0.0936253	0.335227	0.341773	0.110204	0.332259	0.488599	0.193532	0.00533141	0.0768376	#DIV/0!	0.00244267	-0.00246195	-1.94756	0.120229	-3.77857	-0.282219	-4.67996	-0.204452	1.44367	0.343954	-1.57468	0.998038	0.0553672	0.904525	0.000264436	0.778147	7.83586e-06	0.838404	0.151782	0.732192	0.117671	-7.44493
ANK3	288	ankyrin 3	3.7158	4.17992	3.11981	-1.70377	0.136207	2.30233	1.7725	1.18687	3.64264	3.23043	4.28958	2.17203	1.33743	0.000256384	4.61082e-05	0.00238348	0.091299	0.891911	0.0234769	0.0782513	0.236703	0.000353252	0.00164661	3.96447e-05	0.036335	0.183348	0.547361	-0.998591	-2.31739	-1.74751	0.487624	-3.56071	0.377907	-0.352283	0.102448	-0.435539	0.584828	0.321337	0.0223679	0.0835288	0.626497	0.000537421	0.706278	0.725325	0.918773	0.663867	-1.63964
ANPEP	290	alanyl aminopeptidase, membrane	0.647458	-0.522826	-0.650183	-0.715918	0.11858	-2.02195	3.82505	0.229396	1.83982	-0.975824	0.809196	1.07048	0.759681	0.518004	0.601761	0.517111	0.475587	0.905829	0.0459642	0.000188263	0.818798	0.0674502	0.331373	0.420215	0.291339	0.44878	1.82094	1.72277	-0.911972	2.66476	-0.737815	3.85127	-1.37687	-0.275243	-3.45446	0.693195	0.0703247	0.0892231	0.363815	0.00894487	0.461728	0.000192964	0.171539	0.783665	0.00106913	0.489378	-4.56566
SLC25A4	291	solute carrier family 25 member 4	3.85592	6.77586	3.05305	4.31966	3.58946	4.2168	6.80286	1.48118	7.80644	0.890543	0.774772	#DIV/0!	4.04444	0.000151042	1.83812e-10	0.00292351	3.48396e-05	0.000499876	5.61044e-05	2.03569e-10	0.140148	4.75125e-13	0.375191	0.440199	#DIV/0!	8.80711e-05	-1.85	0.839319	-2.76355	-2.28464	-1.65148	-1.8902	1.48932	1.35209	-0.152273	-0.635054	0.0660001	0.404069	0.00672347	0.0243847	0.100639	0.0612266	0.139458	0.179223	0.879529	0.526468	-1.33337
SLC25A5	292	solute carrier family 25 member 5	#DIV/0!	#DIV/0!	#DIV/0!	#DIV/0!	#DIV/0!	#DIV/0!	#DIV/0!	#DIV/0!	#DIV/0!	#DIV/0!	#DIV/0!	#DIV/0!	#DIV/0!	#DIV/0!	#DIV/0!	#DIV/0!	#DIV/0!	#DIV/0!	#DIV/0!	#DIV/0!	#DIV/0!	#DIV/0!	#DIV/0!	#DIV/0!	#DIV/0!	#DIV/0!	-1.14606	1.14937	0.644274	0.485692	0.291867	2.12811	0.336955	0.0652616	1.68309	0.680012	0.253336	0.254208	0.520764	0.628217	0.770774	0.0354443	0.736837	0.948089	0.0980261	0.497662	3.87848
SLC25A6	293	solute carrier family 25 member 6	#DIV/0!	#DIV/0!	#DIV/0!	#DIV/0!	#DIV/0!	#DIV/0!	#DIV/0!	#DIV/0!	#DIV/0!	#DIV/0!	#DIV/0!	#DIV/0!	#DIV/0!	#DIV/0!	#DIV/0!	#DIV/0!	#DIV/0!	#DIV/0!	#DIV/0!	#DIV/0!	#DIV/0!	#DIV/0!	#DIV/0!	#DIV/0!	#DIV/0!	#DIV/0!	-1.01552	-0.610224	-0.324456	-0.203559	-0.138793	#DIV/0!	0.842733	2.62606	1.65571	-0.370369	0.311262	0.543635	0.74622	0.8391	0.889792	#DIV/0!	0.40133	0.00991635	0.103476	0.711688	-1.634
ANXA1	301	annexin A1	0.990499	3.61903	3.07629	-0.225322	3.52889	0.00589035	-0.649618	0.741551	1.56112	4.45068	3.1585	0.797018	0.990328	0.323009	0.000387432	0.00272375	0.822155	0.000614354	0.995312	0.516889	0.459238	0.120263	2.12266e-05	0.00206633	0.430526	0.323799	-2.31645	-0.694189	1.05691	0.0283631	-1.3803	2.80081	-0.691653	-4.2642	0.0904688	2.73741	0.0216926	0.489797	0.292911	0.977427	0.169457	0.00597374	0.490711	4.36878e-05	0.928243	0.00702719	-3.34527
ANXA2	302	annexin A2	4.73105	3.27154	4.01934	2.63724	2.44038	1.68825	1.26011	0.214673	6.07988	1.45693	3.10027	#DIV/0!	2.42331	3.97388e-06	0.00128981	0.000115371	0.00959109	0.0162986	0.0946092	0.209498	0.830243	7.08438e-09	0.148091	0.00247691	#DIV/0!	0.0167149	-0.767061	-1.47412	4.68422	0.669963	0.764817	3.62997	-0.894083	-2.44695	0.51611	1.98269	0.444079	0.144809	8.22678e-06	0.504381	0.445529	0.000423095	0.373362	0.016051	0.607846	0.0494316	-3.22729
ANXA3	306	annexin A3	0.904713	2.87972	0.512342	2.81079	0.863797	1.04517	-1.89598	0.194739	-0.283767	2.62036	3.68577	#DIV/0!	2.74954	0.366598	0.00448042	0.609577	0.00586959	0.389614	0.298569	0.0598006	0.845797	0.776917	0.0100731	0.000361244	#DIV/0!	0.0067921	-1.42109	-1.71277	-1.77919	-2.51983	0.3174	2.06957	0.165196	-2.09535	-0.682595	1.61429	0.157071	0.0910591	0.0780219	0.0132769	0.751362	0.0407132	0.869113	0.0385224	0.497728	0.1088	-4.94069
ANXA4	307	annexin A4	6.04151	3.17639	0.538278	4.70301	-2.04591	0.94035	2.77718	0.686627	4.79541	1.39977	4.04772	#DIV/0!	0.927274	6.37318e-09	0.00176441	0.591618	7.62256e-06	0.0431943	0.349398	0.0061514	0.493121	3.40345e-06	0.164501	9.8565e-05	#DIV/0!	0.355452	-0.973161	0.376278	1.87683	-2.71426	0.0661704	-1.29145	-0.446462	2.15955	-2.15846	-2.97244	0.331817	0.707816	0.0632398	0.00778878	0.947326	0.199115	0.656201	0.0330615	0.0352732	0.00349944	-1.07838
ANXA5	308	annexin A5	3.86399	6.50546	1.82522	0.856464	3.97826	2.11075	2.7122	0.337191	0.272861	3.77867	4.37432	#DIV/0!	4.58687	0.000146437	7.9415e-10	0.071045	0.393637	0.000125939	0.0373923	0.00742919	0.73633	0.785275	0.0002608	2.8592e-05	#DIV/0!	1.02162e-05	-2.81003	-1.71129	3.09343	0.667185	0.862269	0.515142	0.636349	-1.51342	3.86717	0.620655	0.00551801	0.0913327	0.0025189	0.506146	0.389855	0.607434	0.525961	0.133149	0.000293527	0.535873	-3.7976
ANXA6	309	annexin A6	3.80963	1.60057	1.14252	2.82355	1.32119	0.489366	2.52996	2.42073	2.42879	4.99448	4.76422	#DIV/0!	0.394665	0.00018019	0.111287	0.256049	0.0056565	0.189229	0.625699	0.0123928	0.0163915	0.0161383	2.33434e-06	6.05193e-06	#DIV/0!	0.693718	-1.34016	1.03406	1.83565	-0.691384	-3.41081	-2.67904	0.894564	-0.0759444	-0.808578	-0.49965	0.181932	0.304567	0.0691604	0.49088	0.000823601	0.00845652	0.373106	0.939606	0.422242	0.618135	-7.0894
ANXA7	310	annexin A7	7.84683	9.32355	7.41545	3.17974	7.41573	7.67055	5.35561	4.01492	3.74058	7.05775	7.9434	3.57272	2.72103	1.78902e-13	5.07346e-17	4.58494e-11	0.0019239	2.88707e-11	1.40546e-11	2.98273e-07	8.43531e-05	0.00024702	1.82434e-10	2.21685e-12	0.00100272	0.00737226	-1.27091	0.192466	1.47145	0.82674	-1.58852	-7.05214	-0.0522523	-3.43059	1.1265	1.55336	0.205446	0.847919	0.144078	0.410295	0.11418	1.36409e-10	0.958429	0.000859457	0.264844	0.122679	-1.60152
ANXA11	311	annexin A11	6.81562	9.04855	4.82294	2.70886	6.01241	4.02246	6.21438	1.77965	4.88896	7.32176	4.09955	3.16723	2.93325	8.73485e-11	2.83496e-16	5.2468e-06	0.00785259	2.52659e-08	0.000114806	4.44178e-09	0.0766668	2.24465e-06	4.97555e-11	8.13162e-05	0.00308005	0.00394684	0.913694	0.271665	0.447828	-0.773199	0.92823	-0.765925	0.942005	-0.805187	-2.56766	-1.44327	0.362135	0.786657	0.655174	0.441175	0.354713	0.445277	0.348394	0.422514	0.0129869	0.15126	-3.74388
ANXA13	312	annexin A13	-0.568741	2.49813	0.3605	1.65765	1.40029	0.0555487	1.31074	-0.218884	1.70299	-0.519218	1.17532	0.904992	0.478434	0.570107	0.0134132	0.719257	0.100291	0.164294	0.955817	0.19186	0.826966	0.0903057	0.604691	0.2425	0.371325	0.633121	0.88777	-2.77985	-1.38569	2.74841	1.65265	1.05472	0.60133	1.09004	2.22888	-2.34734	0.375883	0.00693406	0.168698	0.00707223	0.100401	0.293744	0.548941	0.278167	0.0299272	0.0203617	-2.95305
AOAH	313	acyloxyacyl hydrolase	-1.00585	0.351217	-0.398359	-0.911285	-1.8928	-2.37915	-1.20633	-1.94329	3.85858	1.94703	-2.05067	-1.36789	-2.06086	0.315583	0.72585	0.691241	0.364175	0.061061	0.0193311	0.229503	0.0533982	0.000159029	0.0541773	0.0427659	0.179599	0.0412506	0.988371	2.28073	1.34502	-0.806272	-1.15177	-5.42993	-0.748635	0.250937	1.13132	-1.86284	0.324335	0.0255261	0.181437	0.421944	0.251167	3.14187e-07	0.455784	0.802348	0.26283	0.0646574	-7.29925
AOX1	316	aldehyde oxidase 1	0.974695	0.0452138	0.233325	1.38955	0.118452	1.15009	0.772469	-0.787807	1.81878	1.14904	0.935268	#DIV/0!	-1.00402	0.330772	0.963989	0.816001	0.167525	0.905929	0.252963	0.440998	0.431752	0.0706162	0.253126	0.351776	#DIV/0!	0.317177	-1.04745	-2.4239	-0.898535	-4.9672	-1.96243	-3.23391	0.787216	-0.792812	-1.31827	-0.876615	0.296338	0.0178679	0.370899	2.70754e-06	0.0514801	0.00159067	0.432963	0.429658	0.192876	0.382253	-8.38765
APAF1	317	apoptotic peptidase activating factor 1	5.64664	6.23656	2.01071	2.31916	6.07655	2.15816	2.64517	1.53245	0.719833	0.698323	5.05066	1.377	3.24327	4.97477e-08	3.29003e-09	0.0471315	0.0222678	1.87715e-08	0.0334094	0.00899518	0.127008	0.472566	0.486505	1.84315e-06	0.176788	0.00149165	1.30863	0.0235383	1.97412	2.14047	2.23944	3.28123	1.48068	0.381991	-0.143912	-1.57921	0.192374	0.981286	0.0509211	0.0346771	0.026532	0.0013655	0.141743	0.703233	0.886096	0.116629	-0.649559
NUDT2	318	nudix hydrolase 2	4.77178	3.26863	3.62367	2.58572	2.05546	7.67818	5.86749	3.51139	2.7473	6.24066	7.0654	2.2759	5.39072	3.30986e-06	0.00130239	0.00046466	0.0110494	0.0422463	1.35455e-11	2.54077e-08	0.000552023	0.0066235	9.13256e-09	1.75733e-10	0.0287348	3.07047e-07	-2.12039	-0.328619	0.719101	2.01175	-0.778893	2.00037	0.862065	-2.8947	1.75911	1.07532	0.0353827	0.743398	0.473632	0.046858	0.437215	0.0477962	0.390654	0.00460891	0.08412	0.28415	-1.6313
APOF	319	apolipoprotein F	4.6401	1.60021	1.62895	0.0325463	1.79465	-0.0580827	-0.500334	0.115009	-0.219869	1.81843	1.11599	-0.229991	1.51788	5.95221e-06	0.111366	0.106568	0.974096	0.0755062	0.953803	0.61754	0.908555	0.826224	0.0718219	0.266951	0.819366	0.1314	0.576041	-1.04099	0.213097	1.1001	-3.05011	3.35217	-0.140191	0.433268	-0.229471	2.14482	0.565328	0.301362	0.831653	0.273855	0.00268598	0.00108313	0.888783	0.6657	0.819354	0.0337576	0.282778
APBA1	320	amyloid beta precursor protein binding family A member 1	1.91627	5.55418	1.01534	1.73069	4.17018	4.46129	1.46756	1.3276	1.33128	3.03221	-0.616923	-0.0353006	1.38261	0.0566148	1.02858e-07	0.312468	0.0863631	6.16598e-05	2.21538e-05	0.144224	0.18584	0.18479	0.00305224	0.538608	0.97203	0.169084	1.70677	0.125819	-3.76802	-0.406288	-3.57889	0.229528	-0.482883	2.10799	2.46948	-1.57402	0.0896393	0.900226	0.000268503	0.685374	0.000459344	0.818863	0.630203	0.037389	0.0166636	0.117823	-0.609757
APBA2	321	amyloid beta precursor protein binding family A member 2	-1.1223	3.15253	1.95887	0.287881	-0.0931185	2.46056	0.503507	-0.598937	0.764666	1.79652	0.391454	-0.870918	-0.156555	0.262946	0.00190659	0.0529991	0.773989	0.925982	0.0156589	0.615313	0.5499	0.445477	0.0752603	0.696247	0.389415	0.875831	-0.884384	-1.36738	3.76315	1.77966	-1.43508	-4.866	-0.10373	0.309752	1.53617	-0.546109	0.377702	0.175758	0.000273171	0.0780812	0.153252	3.62101e-06	0.917586	0.757357	0.130231	0.585893	1.21042
APBB1	322	amyloid beta precursor protein binding family B member 1	2.36636	1.70227	-0.0393689	1.43359	3.05919	4.21713	2.25036	2.44413	1.04381	4.94661	-0.284446	#DIV/0!	1.60225	0.0188242	0.0904901	0.968677	0.154579	0.0027991	5.60352e-05	0.0258153	0.0153954	0.29798	2.85153e-06	0.776624	#DIV/0!	0.111455	-1.67899	-0.16332	-4.00084	-3.98672	0.301107	-2.71561	-0.721318	1.04575	0.757409	-0.745989	0.0949378	0.870724	0.000115919	0.000125377	0.763731	0.00762714	0.472348	0.298055	0.452038	0.456971	-4.64645
APBB2	323	amyloid beta precursor protein binding family B member 2	4.4812	4.02138	4.61284	2.08069	0.315137	2.74335	1.65359	0.182525	1.50628	5.06854	5.1384	#DIV/0!	4.24598	1.18873e-05	8.60941e-05	1.21431e-05	0.0398273	0.753265	0.0072575	0.10021	0.855357	0.133758	1.70919e-06	1.27085e-06	#DIV/0!	4.04086e-05	1.34987	-0.444674	-2.63551	-1.0146	-2.56332	-4.55036	0.689911	-1.09305	-1.55507	1.6012	0.178803	0.657889	0.00963722	0.312673	0.011307	1.32713e-05	0.491802	0.27685	0.125666	0.111669	-4.02557
APC	324	APC, WNT signaling pathway regulator	6.33587	8.42007	5.68887	4.18567	8.69744	1.47849	6.38468	1.20565	6.33604	2.89711	6.7679	2.9214	1.53866	1.29717e-09	1.3505e-14	1.35402e-07	5.81529e-05	4.18121e-14	0.142549	1.84852e-09	0.229392	1.85418e-09	0.00457617	7.45983e-10	0.00590775	0.126246	0.197767	-1.63514	-2.02804	-2.41801	-0.543787	-5.25337	-2.17877	-0.75804	0.313421	-0.79273	0.843457	0.106384	0.0450178	0.0173617	0.587359	6.86413e-07	0.031629	0.450109	0.755147	0.429326	-3.24066
APCS	325	amyloid P component, serum	1.19084	-1.06378	1.75772	0.524264	0.97712	0.68257	0.968162	-0.302515	-0.360172	0.736799	0.0616242	0.424407	-1.24822	0.23499	0.288901	0.0819495	0.60117	0.330694	0.496523	0.334453	0.762577	0.719623	0.462872	0.950978	0.673727	0.214128	0.615914	2.67268	0.852442	0.151081	-3.09533	-0.317794	1.42096	-0.178645	0.903591	0.00203523	0.538752	0.00930184	0.395855	0.880207	0.00232854	0.751213	0.158348	0.858557	0.370153	0.998379	-0.15266
APEH	327	acylaminoacyl-peptide hydrolase	7.78582	7.53224	3.44651	5.61172	4.90147	3.65261	1.85801	0.761269	5.15166	4.71957	3.0468	1.55769	5.39262	2.61564e-13	2.60238e-12	0.000841018	1.56347e-07	3.36926e-06	0.00042292	0.0650398	0.447402	6.77153e-07	7.25794e-06	0.00291934	0.127821	3.044e-07	-0.721835	1.33541	-0.467124	0.76037	-1.46621	1.24468	0.514794	-1.22158	0.789608	1.54322	0.471359	0.18595	0.641352	0.44877	0.144591	0.215757	0.6078	0.224576	0.433148	0.125119	-2.62115
APEX1	328	apurinic/apyrimidinic endodeoxyribonuclease 1	11.9551	11.1625	3.30451	2.92404	6.52596	9.38963	7.29007	3.53772	9.57614	7.89864	7.39582	1.56526	3.09455	9.32174e-26	3.65059e-22	0.00133395	0.00421062	2.25503e-09	3.04782e-15	1.42706e-11	0.00050276	8.4663e-18	2.77926e-12	3.44695e-11	0.126036	0.00240005	-0.837396	0.245362	-1.05036	1.76332	1.23052	3.02837	-0.256212	0.104199	1.95346	1.41041	0.403512	0.806874	0.295897	0.0808123	0.220344	0.00303081	0.798298	0.917208	0.0558589	0.160719	4.12722
BIRC2	329	baculoviral IAP repeat containing 2	8.39738	11.909	3.49275	1.69511	7.63746	2.38824	7.94459	2.34795	2.1688	8.89102	9.84439	1.75395	3.71193	5.41831e-15	2.67957e-24	0.000721709	0.0929354	9.48634e-12	0.0188862	3.53099e-13	0.0198638	0.0314174	1.74812e-14	1.25408e-16	0.0877199	0.000300587	-0.661584	-1.45834	2.05228	1.15575	-0.913788	2.59972	2.57232	-0.895536	1.14495	1.96018	0.509108	0.149097	0.04256	0.250456	0.36223	0.0105424	0.0115278	0.37253	0.257188	0.0520343	-2.2249
XIAP	331	X-linked inhibitor of apoptosis	#DIV/0!	#DIV/0!	#DIV/0!	#DIV/0!	#DIV/0!	#DIV/0!	#DIV/0!	#DIV/0!	#DIV/0!	#DIV/0!	#DIV/0!	#DIV/0!	#DIV/0!	#DIV/0!	#DIV/0!	#DIV/0!	#DIV/0!	#DIV/0!	#DIV/0!	#DIV/0!	#DIV/0!	#DIV/0!	#DIV/0!	#DIV/0!	#DIV/0!	#DIV/0!	-0.513904	-0.525294	2.26509	0.157553	1.14834	-4.6507	2.48177	-0.0911742	0.32494	-0.175546	0.607967	0.600993	0.0255026	0.875118	0.252575	8.8324e-06	0.0146905	0.927526	0.746459	0.860913	1.90433
BIRC5	332	baculoviral IAP repeat containing 5	6.69138	4.06762	2.53319	1.0903	3.17322	1.83114	4.51469	3.0855	1.19885	4.1312	2.39052	0.985405	1.92271	1.77761e-10	7.18897e-05	0.012906	0.278007	0.00196383	0.0701811	1.23822e-05	0.00232282	0.23217	7.22494e-05	0.0185888	0.330825	0.0566382	0.714856	2.11626	5.19449	5.11061	5.80213	12.7497	0.275298	-0.230417	0.390015	4.25362	0.47565	0.0377802	9.75202e-07	1.48488e-06	3.50602e-08	8.25746e-24	0.783639	0.818212	0.698032	3.90456e-05	9.05165
APLP2	334	amyloid beta precursor like protein 2	8.04994	10.345	1.01192	2.66123	4.61554	0.67318	5.336	2.48866	4.51808	4.59223	5.33232	#DIV/0!	2.68468	4.9946e-14	7.48986e-20	0.314093	0.00897356	1.08552e-05	0.50245	3.26869e-07	0.0136474	1.13045e-05	1.21215e-05	5.52079e-07	#DIV/0!	0.0081769	1.16511	1.24228	0.488965	-1.39245	2.05434	-3.16166	0.811919	-0.621246	0.858385	3.07941	0.245558	0.218164	0.625858	0.166785	0.041601	0.002002	0.41871	0.535771	0.394405	0.00251335	0.0643278
APOA1	335	apolipoprotein A1	-0.354602	3.28207	1.85702	2.06059	2.91732	1.47024	1.80803	-0.176636	1.07542	0.897097	2.87462	1.1863	1.38016	0.723224	0.00124532	0.0663421	0.0417454	0.00429549	0.144767	0.0725162	0.859975	0.283633	0.3717	0.0048893	0.243064	0.169837	2.03527	-1.04769	-0.965212	0.689478	-3.09279	3.48663	-0.74282	1.4414	-0.118507	1.16712	0.0433318	0.298288	0.336595	0.492073	0.00234739	0.000691639	0.459282	0.152421	0.906097	0.245221	-2.36975
APOA2	336	apolipoprotein A2	1.59964	-0.0904046	1.62944	-0.0107083	-1.44069	-0.097835	3.12284	-0.714415	1.27236	-0.771646	-1.02465	#DIV/0!	-0.298261	0.1111	0.92807	0.106463	0.991476	0.152565	0.922267	0.00213312	0.475812	0.204895	0.442041	0.30786	#DIV/0!	0.765966	2.25845	0.522417	0.00684479	2.32982	-0.564562	-0.527834	0.429458	2.32808	0.761951	1.66868	0.0251524	0.602984	0.994551	0.0217664	0.573177	0.598623	0.668487	0.0218062	0.449345	0.0974976	1.30027
APOA4	337	apolipoprotein A4	0.349031	1.19777	-2.06232	-0.414004	1.11053	-0.550519	0.107585	-1.2348	1.56638	1.49999	2.32506	1.50529	1.22665	0.727397	0.232636	0.0418509	0.679692	0.269238	0.583242	0.914462	0.218369	0.119026	0.136589	0.021974	0.140741	0.222107	1.08887	0.92439	2.60807	2.64083	-0.155989	0.413708	-1.97924	0.731958	-0.202689	0.930481	0.277707	0.358371	0.0103939	0.00955756	0.876242	0.679851	0.0504578	0.465809	0.840126	0.353783	1.57364
APOB	338	apolipoprotein B	0.13477	0.624666	-0.421394	1.14443	1.11971	0.616653	2.21294	-1.55564	0.393725	-0.218182	-0.643857	0.91835	-0.373048	0.892915	0.533736	0.6744	0.254977	0.26532	0.538923	0.0283443	0.12139	0.694253	0.827707	0.521059	0.364384	0.709702	-0.61277	-0.0465291	2.63337	-2.59946	-1.96695	-0.634186	-0.20878	2.20853	1.08104	0.721458	0.540824	0.963017	0.00969428	0.0107072	0.0509518	0.527208	0.835033	0.0293603	0.284395	0.471876	-4.53855
APOC1	341	apolipoprotein C1	-2.50975	-0.0985046	0.572411	2.25526	-0.433224	-0.413068	2.19524	1.31525	-0.80285	2.85378	0.561291	-0.369323	-0.846587	0.0127951	0.921645	0.568368	0.0261332	0.665716	0.680478	0.0296143	0.189948	0.423126	0.00519681	0.575784	0.713992	0.398735	-0.388527	2.1155	3.35694	0.344176	-2.35633	0.477302	1.3054	1.16498	-1.17667	-1.73302	0.698098	0.0378477	0.00108888	0.731415	0.019691	0.634045	0.194664	0.246641	0.244396	0.0853762	-2.10478
APOC2	344	apolipoprotein C2	-0.33089	0.571497	1.62458	0.936135	0.388215	0.0490834	3.32618	1.02923	2.96242	0.583654	0.41085	#DIV/0!	-1.21863	0.74104	0.5684	0.107498	0.351292	0.698621	0.960955	0.00109638	0.304627	0.00346705	0.560693	0.682012	#DIV/0!	0.225126	-0.523562	0.844504	1.6358	0.313769	-2.04603	-0.674222	1.51177	0.381822	#DIV/0!	0.286764	0.601245	0.401185	0.104793	0.754331	0.0424214	0.501511	0.133655	0.703357	#DIV/0!	0.774733	-0.875032
APOC3	345	apolipoprotein C3	-2.39452	1.16274	-0.289289	-0.75343	0.0796062	0.106468	2.75596	-0.435094	1.21656	-0.746383	-1.19776	1.41515	0.869033	0.0174731	0.246529	0.772977	0.452831	0.936698	0.915433	0.00654486	0.663968	0.225373	0.457088	0.233683	0.165387	0.386383	0.925825	2.74285	1.09463	-0.751167	-3.74377	-0.604476	1.2449	-0.211897	1.07161	2.04126	0.355812	0.00768057	0.276115	0.454265	0.000253949	0.546708	0.215992	0.832594	0.288576	0.0431737	-2.13796
APOC4	346	apolipoprotein C4	-1.4676	-0.96387	0.272478	-0.317937	1.51647	1.58966	-0.644205	2.21592	0.775828	-0.677548	1.00311	#DIV/0!	-0.713774	0.143629	0.336449	0.785834	0.751146	0.132321	0.1152	0.520383	0.0278359	0.438874	0.499534	0.318091	#DIV/0!	0.476608	1.42732	-0.685733	-0.142345	0.205733	-2.26946	-1.70317	-2.05998	0.122115	#DIV/0!	-0.776082	0.15527	0.495083	0.887073	0.837406	0.0246015	0.0912148	0.0419217	0.903039	#DIV/0!	0.439058	-2.32357
APOD	347	apolipoprotein D	-0.396118	-0.49129	-2.12877	0.867019	0.227292	1.31082	1.80153	1.69012	1.7776	-1.82387	-1.75107	-2.17423	-3.47082	0.692398	0.623841	0.0358063	0.387854	0.820627	0.193044	0.0735385	0.0925786	0.0771683	0.0709898	0.0828265	0.0361577	0.000698647	-1.42374	-1.60937	-2.20059	-5.4877	-0.0668023	-5.80346	-1.97663	1.7144	-0.483755	-1.74524	0.156303	0.111911	0.0298943	2.93418e-07	0.946824	5.75218e-08	0.0507576	0.0893784	0.63048	0.0832186	-4.75194
APOE	348	apolipoprotein E	-1.96625	0.230025	0.475543	0.635335	0.99383	0.231591	2.9472	0.398206	-1.26559	2.81165	0.973108	-0.240774	-1.19752	0.0505156	0.818343	0.635469	0.526554	0.322527	0.817349	0.0036959	0.690907	0.207303	0.0058731	0.332715	0.811059	0.233219	1.55844	2.22881	2.22779	0.71349	-1.07652	-1.8349	0.356573	2.20689	-0.624733	-1.45744	0.120936	0.0289484	0.0279675	0.477156	0.283348	0.0690829	0.722141	0.029478	0.534729	0.147317	-3.2228
APOH	350	apolipoprotein H	0.370859	0.797944	-0.771069	0.824931	1.63775	-0.868001	2.50148	-0.204987	0.503547	0.404632	1.14245	0.099927	-0.284114	0.711096	0.425991	0.44254	0.411229	0.104385	0.387559	0.0133927	0.837793	0.615199	0.686564	0.255842	0.920942	0.776761	-0.277953	-0.909951	4.17095	-0.946634	-2.28317	2.52354	-0.155422	0.928328	0.544492	-1.49056	0.781376	0.365884	6.14812e-05	0.346041	0.023762	0.0129709	0.876793	0.355347	0.588304	0.138411	1.17087
APP	351	amyloid beta precursor protein	6.02058	6.07765	0.00125642	4.47559	4.56831	2.28273	5.0482	1.31778	4.50972	4.67371	4.64679	#DIV/0!	3.09251	7.12335e-09	7.49537e-09	0.999	1.89551e-05	1.31173e-05	0.0246528	1.22247e-06	0.189101	1.17121e-05	8.73865e-06	9.74014e-06	#DIV/0!	0.00241549	0.401146	-1.52552	-2.08108	2.14799	0.977418	-4.70319	-0.296686	-0.552252	-1.83508	-1.025	0.688802	0.131511	0.0397911	0.0340589	0.329866	7.1228e-06	0.767304	0.581938	0.0719034	0.307195	-1.16539
APRT	353	adenine phosphoribosyltransferase	5.25386	4.81316	2.77035	6.90543	5.80772	2.86773	5.46858	2.44888	4.86702	6.39225	8.19871	2.86717	2.62109	3.48708e-07	3.20942e-06	0.00671144	3.59903e-10	6.45827e-08	0.00508261	1.75274e-07	0.0152	2.47607e-06	4.48098e-09	6.07232e-13	0.00679793	0.00977783	-2.43017	0.627185	2.0636	0.780143	-0.241204	2.17781	0.326685	-3.10401	-1.64939	0.460197	0.0161018	0.532522	0.0414533	0.437096	0.809712	0.0314448	0.744569	0.0024484	0.104768	0.646115	1.58108
FAS	355	Fas cell surface death receptor	2.53794	3.16597	2.58097	4.40928	1.43509	0.261497	-1.04634	2.42545	1.75946	3.91843	3.96156	0.972444	1.96186	0.0118362	0.00182524	0.01135	2.45952e-05	0.15415	0.794269	0.297011	0.0161864	0.0802071	0.000158175	0.000135234	0.337145	0.0518513	-1.35784	-2.43382	0.814948	0.112882	-1.99819	-1.34019	0.792812	0.191949	1.61173	-0.679028	0.176263	0.0174228	0.416895	0.910344	0.0474225	0.182802	0.42971	0.84815	0.112745	0.498282	-9.40102
SHROOM2	357	shroom family member 2	#DIV/0!	#DIV/0!	#DIV/0!	#DIV/0!	#DIV/0!	#DIV/0!	#DIV/0!	#DIV/0!	#DIV/0!	#DIV/0!	#DIV/0!	#DIV/0!	#DIV/0!	#DIV/0!	#DIV/0!	#DIV/0!	#DIV/0!	#DIV/0!	#DIV/0!	#DIV/0!	#DIV/0!	#DIV/0!	#DIV/0!	#DIV/0!	#DIV/0!	#DIV/0!	1.01389	-1.7034	-3.00619	-1.66648	-1.6673	-1.49885	1.49792	1.06796	-1.87604	-0.304202	0.312033	0.0928056	0.0032902	0.0986571	0.0974486	0.13663	0.137213	0.287965	0.0659606	0.761443	-0.476193
AQP1	358	aquaporin 1 (Colton blood group)	1.51602	-0.546907	-0.46332	-0.688852	0.543796	4.02132	1.20273	-0.467283	1.69137	-1.09146	-1.08093	-0.588137	-3.0915	0.130937	0.585143	0.644173	0.492394	0.587703	0.000115282	0.230893	0.640811	0.0925061	0.277545	0.282183	0.560013	0.0024231	0.129263	-1.00325	-3.07263	-0.241778	-2.76014	-0.303479	0.97654	-0.750449	0.0214392	-1.79225	0.897298	0.3191	0.00268587	0.809433	0.00646553	0.762069	0.331085	0.454647	0.982973	0.0753332	-5.69902
AQP2	359	aquaporin 2	-1.17428	1.01754	3.8743	-0.314727	0.997692	1.54616	-0.392734	-0.80064	0.712601	0.52739	0.960206	2.35454	-0.979733	0.24154	0.31031	0.000194304	0.753576	0.320659	0.125356	0.695049	0.4243	0.477021	0.599025	0.339137	0.0239626	0.328983	-0.336364	-1.20667	-1.72299	-1.2396	-0.994698	1.59539	-0.408324	0.875129	-0.223543	-2.26913	0.736999	0.23151	0.0877532	0.217939	0.321414	0.113346	0.683883	0.383482	0.823941	0.0248463	1.70046
AQP5	362	aquaporin 5	1.10055	0.608305	3.40083	-0.964686	0.117986	2.70084	1.02447	-0.34358	0.265567	-0.391795	1.707	0.322542	-1.01634	0.27335	0.544709	0.000976895	0.336857	0.906298	0.00817648	0.307188	0.731527	0.791161	0.695996	0.0907496	0.748858	0.311299	-0.171428	-1.15255	-1.31176	-2.24904	2.41467	-2.97578	1.55119	-0.332989	-0.509855	-1.51324	0.864086	0.252909	0.192382	0.0266383	0.0168993	0.00355725	0.123924	0.7398	0.612193	0.132557	-0.514517
AR	367	androgen receptor	#DIV/0!	#DIV/0!	#DIV/0!	#DIV/0!	#DIV/0!	#DIV/0!	#DIV/0!	#DIV/0!	#DIV/0!	#DIV/0!	#DIV/0!	#DIV/0!	#DIV/0!	#DIV/0!	#DIV/0!	#DIV/0!	#DIV/0!	#DIV/0!	#DIV/0!	#DIV/0!	#DIV/0!	#DIV/0!	#DIV/0!	#DIV/0!	#DIV/0!	#DIV/0!	0.47451	-2.96441	-2.05742	-4.65116	-2.05357	-2.07243	0.453678	0.377461	-0.0570487	-1.67288	0.635728	0.00410992	0.0420549	9.83573e-06	0.0416759	0.0404411	0.651015	0.706585	0.954713	0.0966661	-6.73743
ABCC6	368	ATP binding cassette subfamily C member 6	2.15078	2.07407	2.57876	2.43618	4.18766	1.75467	4.92192	-0.0492487	2.68939	1.25278	-0.965259	0.886782	-0.231599	0.0325737	0.0395451	0.011418	0.0164784	5.77169e-05	0.0825057	2.14793e-06	0.960771	0.00783496	0.213043	0.336612	0.380924	0.817203	1.39083	1.96441	0.124922	-3.71685	-1.30608	0.553879	-0.796491	2.61376	-0.838118	-1.55419	0.166042	0.0533424	0.900817	0.000328288	0.193435	0.580728	0.427579	0.0102576	0.405592	0.122481	-0.106383
ARAF	369	A-Raf proto-oncogene, serine/threonine kinase	#DIV/0!	#DIV/0!	#DIV/0!	#DIV/0!	#DIV/0!	#DIV/0!	#DIV/0!	#DIV/0!	#DIV/0!	#DIV/0!	#DIV/0!	#DIV/0!	#DIV/0!	#DIV/0!	#DIV/0!	#DIV/0!	#DIV/0!	#DIV/0!	#DIV/0!	#DIV/0!	#DIV/0!	#DIV/0!	#DIV/0!	#DIV/0!	#DIV/0!	#DIV/0!	0.209723	0.736825	0.564379	-1.13564	-0.273043	0.596889	0.423375	2.01164	0.213052	0.373005	0.834128	0.463623	0.573667	0.258744	0.785179	0.551745	0.672904	0.0467948	0.832075	0.70973	0.906993
ARCN1	372	archain 1	10.0631	11.8075	5.3498	5.48356	8.58063	2.75387	4.39479	4.71911	3.20929	8.92137	11.2645	#DIV/0!	3.24001	7.24814e-20	5.2348e-24	5.87291e-07	2.76464e-07	7.65229e-14	0.00704496	2.0331e-05	4.47108e-06	0.00157707	1.49494e-14	7.92916e-20	#DIV/0!	0.00150756	1.16559	0.59967	0.781676	2.49054	-0.111486	-0.140207	0.699069	-1.47572	0.826791	1.65326	0.245368	0.550609	0.436115	0.0143534	0.911373	0.88874	0.486085	0.142982	0.411928	0.100602	-1.12853
AREG	374	amphiregulin	2.76654	3.74391	-0.622123	0.382151	-0.67528	0.898916	-0.188288	0.410111	-0.0358177	2.83176	2.81952	#DIV/0!	0.295788	0.00614293	0.00031541	0.53532	0.7031	0.500941	0.370947	0.850894	0.682168	0.971468	0.00554092	0.00574098	#DIV/0!	0.76785	-0.167099	-0.644214	1.4884	-0.0749072	0.715461	-0.035228	-1.93166	-2.83032	0.343508	3.35474	0.867485	0.521484	0.13956	0.940434	0.475387	0.971958	0.0561489	0.00556413	0.732526	0.00103158	-2.91014
ARF1	375	ADP ribosylation factor 1	7.42297	6.49815	7.05444	5.42954	4.80718	4.273	10.8286	5.76135	4.96377	6.41016	4.76925	2.69445	5.75072	2.42089e-12	8.25777e-10	2.57834e-10	3.50845e-07	4.9778e-06	4.54389e-05	9.26435e-21	3.15317e-08	1.60265e-06	4.1175e-09	5.92884e-06	0.0105389	5.73962e-08	-1.85401	1.82678	1.99487	-1.16105	0.692801	6.29803	0.532902	-1.92199	1.49855	-0.00317352	0.0654208	0.0718771	0.0485756	0.248306	0.489458	5.58405e-09	0.595249	0.0572918	0.139708	0.997473	4.74852
ARF3	377	ADP ribosylation factor 3	8.28382	8.53209	4.21283	6.20603	4.48156	6.44483	4.44909	0.908956	5.40644	5.21374	6.00287	0.22646	4.98341	1.12568e-14	6.8348e-15	5.65161e-05	1.02605e-08	1.85139e-05	4.62398e-09	1.62603e-05	0.364478	2.03437e-07	9.20998e-07	2.74993e-08	0.82209	1.89436e-06	0.818669	0.1312	1.25133	0.67512	1.70788	-4.16366	-0.344554	-1.9389	1.93949	1.27557	0.414089	0.895983	0.213517	0.501112	0.0896352	6.04628e-05	0.731132	0.0551728	0.0575774	0.204298	0.764729
ARF4	378	ADP ribosylation factor 4	5.38032	4.0207	4.93195	6.07264	5.40872	4.54758	2.97515	0.560315	0.61984	7.05786	5.18914	2.20573	1.37574	1.88315e-07	8.63215e-05	3.36784e-06	1.91154e-08	3.8445e-07	1.58453e-05	0.00339174	0.575898	0.536151	1.82338e-10	1.02341e-06	0.0336933	0.171196	-2.25575	1.59316	1.46187	1.57611	1.0372	9.49039	0.0593667	-1.27376	2.56163	1.56198	0.0253243	0.115504	0.14668	0.118068	0.30124	3.71446e-16	0.952775	0.205536	0.0131893	0.120634	-1.55612
ARF5	381	ADP ribosylation factor 5	10.3294	6.4098	7.04375	6.28423	7.1021	4.93866	4.2478	6.62171	7.56498	5.15763	7.84265	3.57843	5.95263	1.1213e-20	1.32194e-09	2.71257e-10	7.10559e-09	1.37052e-10	3.31888e-06	3.68657e-05	3.26488e-10	1.96153e-12	1.17087e-06	3.68627e-12	0.000986619	2.18296e-08	-0.568414	2.05444	-1.40324	2.16592	1.47665	2.12945	-1.81184	-1.37615	0.207449	1.14925	0.570482	0.0435632	0.163415	0.0326243	0.141772	0.0353314	0.0729246	0.171677	0.836425	0.252484	4.79432
ARF6	382	ADP ribosylation factor 6	5.40122	4.33592	1.67103	3.89833	6.66537	5.26995	7.03707	2.35984	6.45252	9.75685	10.4079	0.906538	4.81171	3.52681e-07	4.19189e-05	0.0979399	0.000168472	1.15428e-09	8.37682e-07	5.73668e-11	0.0192554	4.90115e-09	1.97591e-16	6.7143e-18	0.370518	3.97254e-06	1.02867	1.60423	-0.73835	3.25331	-0.231135	2.36914	0.564348	-3.63174	0.626438	1.86317	0.305056	0.113041	0.461903	0.00154308	0.817511	0.0194815	0.573744	0.000435509	0.533619	0.0646106	-1.29947
ARG1	383	arginase 1	1.40922	0.848986	-0.774332	3.69555	2.3966	4.61504	4.33583	0.693917	-0.57766	1.70857	1.33599	1.54225	1.97077	0.16017	0.397056	0.440618	0.000346376	0.0182665	1.21617e-05	2.58565e-05	0.488548	0.56422	0.0904581	0.184412	0.131522	0.0508115	0.144737	-0.232953	0.283734	-2.77984	-2.45856	-0.700432	2.50561	-3.63357	0.503909	0.378968	0.885085	0.816459	0.777158	0.00646649	0.0150359	0.48506	0.01379	0.000432783	0.616338	0.705307	0.291337
ARG2	384	arginase 2	4.18637	4.55717	1.95149	1.08685	2.9237	2.71153	1.34329	1.42549	2.64662	5.40195	2.2518	-1.40726	1.2175	4.08689e-05	9.73264e-06	0.0538828	0.279522	0.00421489	0.00793598	0.181116	0.15559	0.00885466	4.07647e-07	0.026397	0.167697	0.225555	-0.193895	-1.80129	-0.718389	0.96743	0.4712	0.795527	-1.14626	-0.807268	-0.98461	1.04429	0.846483	0.0758436	0.474069	0.335595	0.638152	0.427932	0.254343	0.42132	0.329127	0.298216	0.141081
RHOA	387	ras homolog family member A	9.26038	8.76755	4.61966	4.92911	7.55172	2.92359	2.48612	1.81995	3.47611	8.1623	5.76877	0.418863	5.07803	1.80022e-17	1.61518e-15	1.18204e-05	3.0025e-06	1.46038e-11	0.00431606	0.0139616	0.070276	0.000638393	7.30762e-13	7.9881e-08	0.677738	1.25096e-06	-1.72409	2.64239	-2.21958	0.606608	1.46053	1.79056	1.15798	-2.60998	2.61063	1.1891	0.0864584	0.0100935	0.028537	0.545446	0.146141	0.075973	0.24955	0.0103644	0.0116231	0.236487	-5.26
RHOB	388	ras homolog family member B	-1.48926	4.32368	2.19766	0.923152	0.764379	1.14952	1.08941	-0.0806242	4.09748	1.24053	1.54123	0.02004	1.3153	0.137839	2.57805e-05	0.0303529	0.357986	0.446308	0.253195	0.277642	0.935822	6.32242e-05	0.217519	0.126242	0.984119	0.190656	-0.616503	-0.408923	-1.68064	-1.9092	-1.9776	-3.7623	-1.99662	-1.2769	-1.90805	-2.19406	0.538364	0.68381	0.0957224	0.0590189	0.0497241	0.000265575	0.0485053	0.204426	0.06161	0.0299416	-3.63627
RHOC	389	ras homolog family member C	5.62241	2.11143	2.93466	5.94345	3.67582	1.62564	4.7735	1.64792	3.73644	4.77226	4.03258	#DIV/0!	2.1568	5.62562e-08	0.0361635	0.00416832	3.47187e-08	0.000371028	0.107305	4.11551e-06	0.100954	0.000250813	5.85633e-06	0.000104231	#DIV/0!	0.0328061	-2.0155	2.03321	1.26325	0.567951	-0.506374	2.07363	-0.484354	-1.66099	1.15381	1.33665	0.0453823	0.0457181	0.209218	0.571304	0.613305	0.0403276	0.629163	0.0996709	0.253568	0.183585	-1.905
RND3	390	Rho family GTPase 3	3.56234	2.09453	-0.434421	3.16777	1.55185	2.28615	0.80852	1.62771	2.12015	0.50967	2.86069	1.62212	2.69536	0.000449772	0.0376613	0.664948	0.00199779	0.123625	0.0244439	0.420015	0.105177	0.0353712	0.611343	0.00509292	0.113269	0.00793249	-2.15647	-2.60542	2.37353	-0.548657	-0.701661	2.31025	-1.31703	-2.26341	-2.06709	1.47411	0.0324115	0.0111426	0.0193859	0.584428	0.483929	0.0226419	0.190752	0.0256475	0.0434446	0.14278	-1.38628
RHOG	391	ras homolog family member G	4.1409	7.34569	4.19987	0.477629	3.50251	0.52783	5.45372	3.70408	2.63681	5.38935	8.64462	#DIV/0!	2.73894	4.9161e-05	7.5952e-12	5.93197e-05	0.63388	0.00067159	0.598835	1.88043e-07	0.00027514	0.00910472	4.3071e-07	6.21134e-14	#DIV/0!	0.00700274	0.009368	2.97942	1.2219	0.857859	0.244344	-2.14672	-1.19945	-3.5267	-0.0311394	0.59789	0.992536	0.00393501	0.224405	0.392962	0.807284	0.0338976	0.233106	0.00062314	0.975271	0.550915	-5.92648
ARHGAP1	392	Rho GTPase activating protein 1	5.89899	8.02562	4.00946	1.44419	7.42388	3.66791	2.85791	2.81105	2.02166	4.74908	6.64388	1.06649	3.76157	1.35267e-08	1.44301e-13	0.000119587	0.15158	2.77186e-11	0.000401349	0.00484327	0.0054344	0.0447003	6.4373e-06	1.35405e-09	0.293114	0.000251432	2.16322	-1.13939	0.740886	-0.324475	-0.355882	-1.62342	-0.916643	-3.72121	-0.624034	-0.930315	0.0318803	0.258318	0.46037	0.746236	0.722407	0.107214	0.361471	0.000319223	0.535185	0.353869	-3.8085
ARHGAP4	393	Rho GTPase activating protein 4	#DIV/0!	#DIV/0!	#DIV/0!	#DIV/0!	#DIV/0!	#DIV/0!	#DIV/0!	#DIV/0!	#DIV/0!	#DIV/0!	#DIV/0!	#DIV/0!	#DIV/0!	#DIV/0!	#DIV/0!	#DIV/0!	#DIV/0!	#DIV/0!	#DIV/0!	#DIV/0!	#DIV/0!	#DIV/0!	#DIV/0!	#DIV/0!	#DIV/0!	#DIV/0!	1.43396	2.35657	1.94449	2.0297	-0.243977	-2.645	1.49258	1.51428	-1.10141	-1.40291	0.153367	0.0211682	0.0544369	0.0449652	0.807567	0.00930093	0.138604	0.132932	0.275514	0.162938	-4.72107
ARHGAP5	394	Rho GTPase activating protein 5	4.50684	9.67894	2.40154	6.97886	10.4988	3.25312	4.09329	2.31262	5.19219	6.17772	8.52233	0.197698	1.42118	1.06451e-05	5.36395e-18	0.0182312	2.51254e-10	3.41079e-18	0.00157615	6.78558e-05	0.0217715	5.60732e-07	1.22486e-08	1.1631e-13	0.844363	0.157588	0.66803	1.03919	-4.71385	3.1874	0.899608	-3.19249	-0.952788	-0.575415	1.65589	1.03255	0.504995	0.302193	7.29376e-06	0.00190113	0.369707	0.00181565	0.342928	0.56623	0.103439	0.303662	1.91905
ARHGAP6	395	Rho GTPase activating protein 6	#DIV/0!	#DIV/0!	#DIV/0!	#DIV/0!	#DIV/0!	#DIV/0!	#DIV/0!	#DIV/0!	#DIV/0!	#DIV/0!	#DIV/0!	#DIV/0!	#DIV/0!	#DIV/0!	#DIV/0!	#DIV/0!	#DIV/0!	#DIV/0!	#DIV/0!	#DIV/0!	#DIV/0!	#DIV/0!	#DIV/0!	#DIV/0!	#DIV/0!	#DIV/0!	-0.53464	0.360628	-2.95516	-3.97752	-1.63671	-6.33433	2.30772	0.165091	-1.52364	-2.90065	0.593577	0.719433	0.00383718	0.000129651	0.103695	4.68931e-09	0.0230141	0.869187	0.133327	0.00434922	-6.85562
ARHGDIA	396	Rho GDP dissociation inhibitor alpha	8.244	9.47536	5.93961	0.845368	4.94	0.852004	3.33384	3.43441	2.80729	3.50629	3.41213	0.719109	4.58728	1.45296e-14	1.94892e-17	4.45866e-08	0.399774	2.86899e-06	0.396332	0.0010686	0.000723278	0.00554998	0.00066751	0.000913603	0.476591	1.01989e-05	0.919133	1.06787	0.742434	4.17132	1.76013	3.99995	-2.19975	-0.990866	-0.101085	1.68508	0.359291	0.289146	0.459436	6.33295e-05	0.080333	0.000111904	0.0300602	0.324008	0.919851	0.094284	0.427416
ARHGDIB	397	Rho GDP dissociation inhibitor beta	2.15018	-0.214397	-0.839644	-1.52565	-0.640054	2.15683	1.42585	1.86965	2.87943	-1.57176	-1.30611	-0.698946	1.35938	0.0326219	0.830488	0.403173	0.130021	0.523493	0.0335166	0.155897	0.0630092	0.00446995	0.118987	0.194341	0.488956	0.176308	-1.22521	1.56214	-0.348745	-2.49444	-1.51679	-0.8068	2.21736	-1.20559	1.69698	-0.0379221	0.222141	0.12264	0.72796	0.0142056	0.131331	0.421433	0.028796	0.23066	0.0953527	0.969806	-9.31158
RHOH	399	ras homolog family member H	1.25436	3.57496	-2.43524	3.75525	-0.732941	0.0383657	2.90094	0.58468	0.806231	5.45343	2.16698	#DIV/0!	1.57315	0.212211	0.000597515	0.0167087	0.00028089	0.465182	0.969476	0.00425489	0.559428	0.422167	3.25331e-07	0.0324756	#DIV/0!	0.118042	-0.402168	2.14971	1.97876	-0.439155	0.0848168	-1.71083	1.76418	-0.183275	1.00283	-1.92388	0.688051	0.0349386	0.0503885	0.661469	0.932515	0.0897861	0.080666	0.854933	0.320334	0.0564744	-10.8623
ARL1	400	ADP ribosylation factor like GTPase 1	6.91285	6.47641	-0.060595	5.27811	6.34779	1.78623	3.99596	2.13339	3.62233	3.89835	2.53578	0.559071	3.61871	4.98071e-11	9.27454e-10	0.951806	6.79728e-07	5.26357e-09	0.0772187	9.88294e-05	0.0341236	0.00038011	0.00017008	0.0126783	0.579482	0.000418467	-0.297057	0.394626	2.79089	0.536822	1.27506	1.15134	0.420165	2.12901	0.713621	1.04435	0.766775	0.694285	0.00621642	0.592548	0.204173	0.251961	0.67524	0.0355696	0.478479	0.298191	-0.101864
PHOX2A	401	paired like homeobox 2a	1.93535	-0.0971959	2.16566	0.0497197	-0.522499	0.398247	-0.36594	0.516917	0.468667	2.71679	1.88119	#DIV/0!	0.605007	0.0542182	0.922683	0.0327891	0.960438	0.602393	0.691332	0.714902	0.605791	0.639878	0.00770021	0.0626896	#DIV/0!	0.546197	0.73854	-1.2532	-2.60719	-1.48267	0.419888	-2.55722	1.75257	-0.247391	-1.61182	1.11932	0.461176	0.214186	0.0104191	0.141216	0.675141	0.0118414	0.0826508	0.805084	0.112726	0.26499	4.07047
ARL2	402	ADP ribosylation factor like GTPase 2	5.68998	3.27623	3.68265	2.37081	3.6195	4.12212	4.18283	4.27431	4.50561	3.7288	5.37479	#DIV/0!	1.77082	3.98885e-08	0.0012698	0.000379742	0.0195219	0.000450888	7.97268e-05	4.77404e-05	2.97831e-05	1.19173e-05	0.000310848	4.58936e-07	#DIV/0!	0.078864	-0.942918	0.477482	-2.31599	-0.694788	0.988371	-1.18335	0.823381	-0.548167	-0.620815	0.865223	0.347023	0.634465	0.0224472	0.488752	0.324492	0.239089	0.412194	0.58473	0.537286	0.388451	0.8617
ARL3	403	ADP ribosylation factor like GTPase 3	4.53291	3.9494	6.0042	6.03947	5.73363	5.26417	3.59968	1.02443	2.20183	5.59465	2.6098	2.6136	0.770872	9.51009e-06	0.00011365	3.33823e-08	2.22922e-08	9.03653e-08	8.58364e-07	0.000426728	0.306881	0.0289557	1.74294e-07	0.0103697	0.012879	0.44214	-3.7558	-1.55771	0.759553	-1.10514	1.22759	0.828116	1.1665	0.9998	0.270552	0.8542	0.000235043	0.123687	0.449177	0.271672	0.221437	0.409305	0.246106	0.319684	0.787748	0.394507	-1.92807
ARNT	405	aryl hydrocarbon receptor nuclear translocator	8.62796	6.68325	7.95634	6.21906	5.85512	4.9608	6.20797	2.44844	4.5503	5.34997	7.70216	-1.21705	4.51527	1.20963e-15	3.04553e-10	3.32224e-12	9.65283e-09	5.20377e-08	3.03147e-06	4.58968e-09	0.015218	9.85864e-06	5.11317e-07	7.47143e-12	0.231293	1.37166e-05	0.257594	1.21492	-2.18128	-2.47339	-0.473295	-2.20996	-0.407255	1.40417	1.3112	-1.64046	0.797023	0.228366	0.0313308	0.0150192	0.63666	0.0290711	0.684666	0.163192	0.195238	0.103237	1.1281
ARNTL	406	aryl hydrocarbon receptor nuclear translocator like	4.03648	4.11978	3.33538	1.97638	3.00399	4.35909	2.31428	2.14692	0.766347	6.16026	3.55204	#DIV/0!	1.66905	7.4702e-05	5.85544e-05	0.001208	0.0506612	0.00331223	3.27914e-05	0.0219487	0.0330156	0.44448	1.32849e-08	0.000571914	#DIV/0!	0.0974425	-0.170613	-0.988221	-0.456486	-1.35584	-1.42841	0.667117	1.66685	-3.204	1.09166	-0.475113	0.864726	0.326354	0.648957	0.178117	0.15516	0.506022	0.0985832	0.0017906	0.279741	0.635475	-6.19456
ARRB1	408	arrestin beta 1	5.88234	5.1018	1.06267	0.768347	1.50299	0.161895	1.03633	-0.512611	2.02985	4.06785	4.31504	#DIV/0!	1.9868	1.47577e-08	8.73986e-07	0.290572	0.443958	0.13576	0.871729	0.301644	0.608795	0.0438526	9.14849e-05	3.59509e-05	#DIV/0!	0.0489837	-0.975458	1.36785	-1.86492	-2.25261	0.0953187	-1.41262	2.1179	-0.948554	-0.685503	-2.32941	0.33068	0.175614	0.0649079	0.0264048	0.924183	0.160445	0.0365896	0.345005	0.495906	0.0213213	-5.25703
ARRB2	409	arrestin beta 2	3.74715	8.58547	0.678083	1.08958	3.7945	1.03202	3.08025	3.22834	0.413819	5.58031	3.85638	2.7262	4.32124	0.000228062	4.93453e-15	0.499333	0.278325	0.000244443	0.304654	0.00244251	0.00145744	0.679502	1.85765e-07	0.000197784	0.00973272	3.0011e-05	0.544198	2.5869	2.01127	-1.26935	-0.108483	-4.4011	0.654927	-0.174074	-0.222911	-1.4592	0.586998	0.0117041	0.0467875	0.207176	0.913751	2.40712e-05	0.513975	0.862139	0.824431	0.146834	-4.9581
ARSA	410	arylsulfatase A	-0.445805	5.12046	3.38419	1.21636	5.5316	3.70511	2.05031	1.48898	0.893775	3.72083	3.70395	0.00317054	5.34276	0.656562	2.05784e-06	0.00103137	0.226499	2.23451e-07	0.000353174	0.0419971	0.138083	0.373749	0.000319648	0.000339067	0.997487	3.8211e-07	0.289126	0.0247734	1.08216	-0.541118	-0.997416	-6.53246	0.31178	0.203262	-1.09859	-0.904443	0.772827	0.980304	0.28159	0.589595	0.320097	1.79405e-09	0.755838	0.83932	0.276734	0.367372	-7.35199
ARSB	411	arylsulfatase B	-1.54861	3.28648	1.34031	3.39091	3.66602	1.497	5.58394	-1.23851	2.45609	6.04856	4.1929	2.60589	1.39839	0.122899	0.00122713	0.183276	0.000973989	0.000383892	0.137673	1.01127e-07	0.216995	0.0150001	2.22825e-08	5.72831e-05	0.0131256	0.164306	0.2328	0.853157	-0.460032	2.53628	-1.02512	-0.622914	-0.413132	0.734306	0.511563	-0.536648	0.816189	0.396402	0.646418	0.0127048	0.306881	0.534564	0.680369	0.464383	0.611005	0.592394	-5.67589
ARSD	414	arylsulfatase D	#DIV/0!	#DIV/0!	#DIV/0!	#DIV/0!	#DIV/0!	#DIV/0!	#DIV/0!	#DIV/0!	#DIV/0!	#DIV/0!	#DIV/0!	#DIV/0!	#DIV/0!	#DIV/0!	#DIV/0!	#DIV/0!	#DIV/0!	#DIV/0!	#DIV/0!	#DIV/0!	#DIV/0!	#DIV/0!	#DIV/0!	#DIV/0!	#DIV/0!	#DIV/0!	-0.784709	-3.11017	-1.12288	-3.89428	-0.587258	-1.73494	2.86111	2.86686	-0.845299	-2.51854	0.433685	0.002679	0.26398	0.000175195	0.557874	0.0854069	0.00511294	0.00500178	0.401607	0.0129514	-1.40185
ARSE	415	arylsulfatase E (chondrodysplasia punctata 1)	#DIV/0!	#DIV/0!	#DIV/0!	#DIV/0!	#DIV/0!	#DIV/0!	#DIV/0!	#DIV/0!	#DIV/0!	#DIV/0!	#DIV/0!	#DIV/0!	#DIV/0!	#DIV/0!	#DIV/0!	#DIV/0!	#DIV/0!	#DIV/0!	#DIV/0!	#DIV/0!	#DIV/0!	#DIV/0!	#DIV/0!	#DIV/0!	#DIV/0!	#DIV/0!	-2.49641	-0.748308	-0.314313	-0.859565	-1.02501	-0.904691	-1.59507	3.14868	0.183642	-3.20665	0.0134706	0.456712	0.75389	0.392025	0.306936	0.367504	0.113761	0.00213077	0.85497	0.00167685	-1.46979
ARSF	416	arylsulfatase F	#DIV/0!	#DIV/0!	#DIV/0!	#DIV/0!	#DIV/0!	#DIV/0!	#DIV/0!	#DIV/0!	#DIV/0!	#DIV/0!	#DIV/0!	#DIV/0!	#DIV/0!	#DIV/0!	#DIV/0!	#DIV/0!	#DIV/0!	#DIV/0!	#DIV/0!	#DIV/0!	#DIV/0!	#DIV/0!	#DIV/0!	#DIV/0!	#DIV/0!	#DIV/0!	0.0309284	-0.37567	-1.70116	-1.05461	-0.311019	-3.0143	1.38228	-0.510783	-0.184073	-0.400901	0.975362	0.708267	0.0917901	0.29407	0.756199	0.00316408	0.169877	0.610565	0.854633	0.689127	1.3024
ART3	419	ADP-ribosyltransferase 3	1.32365	2.39646	1.88324	0.625516	1.92729	0.571408	2.01907	0.0384093	-0.807565	2.741	1.22502	#DIV/0!	0.225515	0.186982	0.0176145	0.0626645	0.532952	0.05657	0.569059	0.045182	0.9694	0.420413	0.00719023	0.223284	#DIV/0!	0.821922	0.266227	-1.44347	-0.92962	0.48159	0.505153	0.337289	1.88945	1.02216	0.912217	-1.20649	0.790377	0.153226	0.354641	0.631119	0.614159	0.736508	0.0616437	0.309032	0.365636	0.229737	-2.58816
ARVCF	421	ARVCF, delta catenin family member	4.74394	3.47007	1.58001	1.77736	4.6726	4.17233	2.60729	0.284289	1.65493	3.62746	3.07516	1.34077	2.55749	3.75098e-06	0.000656045	0.117359	0.0783238	8.62319e-06	6.62106e-05	0.0100061	0.776486	0.0996915	0.000441979	0.00267631	0.188169	0.0116562	0.907262	-0.411288	-3.66415	-0.779926	-0.246988	-0.541769	-1.52508	2.5245	-1.46851	-1.10218	0.365516	0.682083	0.00038639	0.437223	0.80524	0.589017	0.130304	0.013068	0.147663	0.272345	0.990972
ASAH1	427	N-acylsphingosine amidohydrolase 1	5.1996	8.5331	2.69448	3.66362	4.81947	0.309135	6.82526	0.493786	9.03846	7.18057	5.04218	2.6008	4.21793	4.52765e-07	6.79293e-15	0.00830919	0.000387098	4.73217e-06	0.757889	1.80507e-10	0.622005	2.56103e-16	9.98637e-11	1.91022e-06	0.0132906	4.51049e-05	-1.33899	-0.595739	-0.885525	-2.97733	2.28826	-2.00049	1.2758	0.695286	-0.180588	-1.11306	0.182312	0.553217	0.377841	0.00362504	0.0234566	0.0477831	0.204895	0.488398	0.857355	0.267659	-6.56828
ASGR2	433	asialoglycoprotein receptor 2	0.489145	2.17333	-0.214979	1.31752	1.65591	-0.0175493	4.43753	1.7554	-0.487684	2.11403	1.33901	1.03661	3.1242	0.625222	0.0311071	0.830235	0.190453	0.100644	0.986035	1.70549e-05	0.0807365	0.62637	0.0368585	0.183431	0.306647	0.00218574	0.175804	-0.0138236	2.12996	2.28567	-2.05811	-0.0432662	0.68836	-0.388234	0.235116	-0.594369	0.860651	0.989009	0.0354453	0.024322	0.0412324	0.965564	0.492773	0.698622	0.814992	0.55326	-6.39622
ASL	435	argininosuccinate lyase	3.67477	5.70814	4.37038	4.32819	5.50254	2.82264	3.07479	2.08171	6.50256	3.3373	3.88091	-0.0216935	2.71922	0.000298498	4.83459e-08	3.11426e-05	3.37103e-05	2.54182e-07	0.00579035	0.0024851	0.0386545	7.62274e-10	0.00116753	0.000181112	0.982809	0.00741056	1.52745	2.3227	1.63774	-1.84031	-3.70831	0.0159395	-0.825501	-0.592124	-0.113289	-0.700142	0.128454	0.0230256	0.104386	0.0686024	0.000288952	0.98731	0.410995	0.555029	0.910214	0.485043	0.332623
ASNA1	439	arsA arsenite transporter, ATP-binding, homolog 1 (bacterial)	6.96521	11.8805	4.93902	-0.636186	4.64098	3.94546	3.10228	2.04052	3.09835	4.94214	5.08558	0.140316	5.52133	3.67333e-11	3.23423e-24	3.27173e-06	0.526001	9.79859e-06	0.000151596	0.00227765	0.0426259	0.00226021	2.90514e-06	1.59035e-06	0.889171	1.683e-07	-0.389104	1.12019	2.64185	1.31791	0.758827	3.60999	-1.85637	-0.665022	0.136232	2.12928	0.697672	0.266355	0.00946953	0.190459	0.449094	0.000453455	0.0662593	0.507481	0.892136	0.0350459	0.735724
ASNS	440	asparagine synthetase (glutamine-hydrolyzing)	4.59041	4.22436	0.308672	4.70446	3.08902	6.26924	2.25606	4.05902	2.86394	5.33433	6.57463	3.38266	4.88952	7.40369e-06	3.85822e-05	0.758233	7.57764e-06	0.00255348	1.03298e-08	0.0254474	7.0913e-05	0.00468414	5.47278e-07	1.88558e-09	0.00170838	2.84578e-06	-1.08081	3.49904	1.76116	3.42138	1.8483	7.13614	-1.64654	2.27078	1.24485	-0.194729	0.281267	0.000804919	0.0810407	0.000894588	0.0664401	8.93201e-11	0.102701	0.0251816	0.218464	0.845898	4.80685
ASPA	443	aspartoacylase	-0.281312	1.55438	2.33035	3.79066	3.52449	2.00574	0.634836	1.20356	0.0364908	3.2032	2.68461	-0.616735	4.60461	0.778968	0.124041	0.0218595	0.000247803	0.000623568	0.0476988	0.526459	0.230196	0.970969	0.00179512	0.00842874	0.541186	9.49265e-06	-1.09187	-0.784935	-1.84494	-6.04108	-1.24033	-0.540323	0.154606	-1.41342	-1.94879	-2.43376	0.276392	0.435067	0.067786	2.46065e-08	0.216705	0.59001	0.877435	0.160463	0.0564289	0.0162503	-9.15529
ASPH	444	aspartate beta-hydroxylase	1.96708	4.79163	0.819153	6.25263	3.85772	0.943514	4.70953	0.0174169	3.17982	4.85131	4.3749	-0.334491	4.21095	0.0504199	3.52911e-06	0.414707	8.24508e-09	0.000195031	0.347786	5.42448e-06	0.986122	0.00173692	4.23355e-06	2.85275e-05	0.739898	4.63528e-05	-0.46106	0.479792	4.73907	-0.39222	2.21614	-3.11059	0.614564	-0.00236344	1.86361	2.56877	0.645328	0.63283	6.58112e-06	0.695706	0.0281204	0.00235024	0.540198	0.998119	0.067718	0.0112928	-0.380234
ASS1	445	argininosuccinate synthase 1	3.17413	3.14764	-1.0422	0.777038	1.42292	0.0795442	1.50044	0.205746	4.80261	2.11547	4.8211	0.850043	1.79123	0.00171587	0.001937	0.299908	0.438835	0.157643	0.936765	0.135508	0.8372	3.29675e-06	0.0367327	4.79427e-06	0.400768	0.0755143	0.0693666	1.03039	-0.0303083	-2.72433	-3.97876	3.41872	0.787245	-1.29212	2.17931	-1.49184	0.944777	0.306274	0.975877	0.00757089	0.000105549	0.000868831	0.432946	0.199124	0.0336089	0.138075	-1.15703
SERPINC1	462	serpin family C member 1	1.73071	1.82238	2.05622	-2.74469	1.5885	0.0251408	1.21244	0.010832	1.81535	1.76235	-0.128986	0.30366	-0.145261	0.0848935	0.0701136	0.0424472	0.00709507	0.115096	0.979995	0.227164	0.991368	0.0711438	0.0808926	0.897613	0.763088	0.884723	-1.89331	0.423053	-0.843155	-0.690829	-2.93618	4.18064	1.03909	-0.0249491	1.2022	0.894864	0.0599676	0.673517	0.401005	0.491227	0.00382264	5.66714e-05	0.301196	0.980142	0.234435	0.372453	-0.685211
ZFHX3	463	zinc finger homeobox 3	2.1339	3.60581	2.99284	1.41933	3.4903	1.85466	4.26093	3.19593	1.43072	2.92481	0.473508	1.73169	1.13349	0.0339479	0.000406251	0.00350562	0.158684	0.000699727	0.0667146	3.49769e-05	0.00162234	0.154255	0.00421598	0.636824	0.0916595	0.259034	1.78863	-0.270697	-0.714049	1.04916	0.223358	-4.62283	-0.684946	2.01555	-2.66663	-0.792814	0.0754045	0.787399	0.476737	0.29656	0.823547	9.89554e-06	0.494917	0.0463771	0.0100418	0.429277	0.560754
ATF1	466	activating transcription factor 1	7.34858	6.0389	3.23257	2.69705	6.95931	3.71642	1.44611	0.25811	1.31643	6.13091	4.35872	-0.265854	3.72111	3.7921e-12	9.14411e-09	0.00167675	0.00811796	2.76514e-10	0.000339646	0.15014	0.79659	0.189714	1.52248e-08	3.03739e-05	0.791827	0.000290861	-1.7019	0.261472	-0.575619	0.0167295	1.60439	3.1121	-0.611755	2.22592	1.7965	2.69066	0.0905504	0.794475	0.56607	0.986685	0.110639	0.00233921	0.542048	0.0281358	0.0779073	0.00803235	0.719076
ATF3	467	activating transcription factor 3	2.326	1.23093	-1.29059	-0.664544	-0.974475	-0.290108	0.567005	1.34063	0.477944	2.14931	0.242164	#DIV/0!	1.2686	0.0209203	0.220012	0.199915	0.507759	0.331998	0.772359	0.57152	0.181576	0.633274	0.0338848	0.809121	#DIV/0!	0.206782	-0.649052	-1.16298	0.233184	-1.89327	-0.206712	3.44988	-2.27931	0.458808	-1.98864	-1.30697	0.517156	0.248679	0.81606	0.0611288	0.836503	0.000782794	0.0247107	0.647311	0.051726	0.193444	-0.907261
ATIC	471	5-aminoimidazole-4-carboxamide ribonucleotide formyltransferase/IMP cyclohydrolase	6.33811	9.04202	1.2163	2.79844	3.23129	1.68538	3.75506	4.43094	7.48504	4.14331	1.68657	#DIV/0!	2.14395	1.28127e-09	2.95265e-16	0.226822	0.0060827	0.00163386	0.0951642	0.000243677	1.55171e-05	3.12192e-12	6.9044e-05	0.0946275	#DIV/0!	0.0338419	-0.167773	1.66543	3.67929	2.45703	2.87734	2.28651	0.109337	1.15839	0.898206	0.944598	0.866956	0.100173	0.000366582	0.01568	0.00456894	0.0240387	0.913148	0.249308	0.372991	0.346552	4.09099
ATM	472	ATM serine/threonine kinase	4.32202	5.59003	1.44215	1.84004	5.67636	2.12583	6.04574	-0.608999	0.728394	6.2131	6.13171	0.564917	2.73798	2.33388e-05	2.30382e-07	0.152481	0.0685088	1.16991e-07	0.0360837	1.04449e-08	0.543223	0.467324	1.03869e-08	1.51682e-08	0.575539	0.00702212	0.526842	-2.1742	0.915408	0.685814	0.372336	-3.03061	2.58488	0.662322	-1.23053	-0.286764	0.598971	0.0329779	0.362017	0.494371	0.710145	0.00301014	0.0111412	0.509203	0.223737	0.774733	-6.2756
RERE	473	arginine-glutamic acid dipeptide repeats	5.70722	4.57122	5.30189	2.56339	3.38608	8.03298	4.83662	1.12659	2.6613	6.93996	3.19379	0.650095	2.10979	3.65206e-08	9.16786e-06	7.20102e-07	0.0117415	0.000989586	2.41926e-12	3.12631e-06	0.261277	0.00849203	3.24115e-10	0.00184932	0.519647	0.0367357	2.57625	-0.164847	-0.605811	-1.03476	0.49472	-2.74902	1.02983	3.44077	1.16749	-2.91596	0.0108131	0.869526	0.545911	0.303204	0.621489	0.00693464	0.305503	0.000830915	0.24805	0.00415349	-0.738159
ATOX1	475	antioxidant 1 copper chaperone	6.7144	4.32197	2.23716	4.72008	4.87123	2.98993	5.16307	1.90937	4.87134	6.39113	7.96494	#DIV/0!	1.71058	1.55927e-10	2.59612e-05	0.0275649	7.11113e-06	3.82039e-06	0.00354457	7.26187e-07	0.05766	2.42873e-06	4.50464e-09	1.98812e-12	#DIV/0!	0.0894736	-2.20786	0.736953	3.31182	1.29725	-2.12625	0.418009	0.27861	-2.14586	2.53677	1.35327	0.0285541	0.463546	0.00126124	0.197443	0.0350461	0.676714	0.781103	0.0341658	0.0140553	0.17823	-2.22985
ATP1A1	476	ATPase Na+/K+ transporting subunit alpha 1	5.3434	3.79995	0.313246	0.816419	2.11432	0.161083	0.990861	-0.0759016	2.48214	3.9691	1.10113	#DIV/0!	0.683853	2.25678e-07	0.000199883	0.754766	0.416058	0.036789	0.872366	0.323278	0.939574	0.0139811	0.000131569	0.273335	#DIV/0!	0.495249	-0.874227	-0.650597	3.44123	-2.38051	2.06045	-4.93617	0.399453	-1.80927	2.81253	-0.502166	0.383193	0.517377	0.000824496	0.0191272	0.041006	2.69389e-06	0.690386	0.0732434	0.00680158	0.616369	0.789685
ATP1A2	477	ATPase Na+/K+ transporting subunit alpha 2	-2.09287	0.990059	-1.90253	0.0398634	-2.95617	-2.14915	0.423557	-0.965119	0.891917	-0.813243	-0.0152137	#DIV/0!	-1.67657	0.037497	0.32352	0.0600674	0.968276	0.00382553	0.0341372	0.672469	0.335663	0.373635	0.417902	0.98789	#DIV/0!	0.0959574	-0.247974	-0.187394	-0.660348	-4.11388	-0.215826	-8.51324	1.25983	-0.184845	-1.99528	0.025834	0.804445	0.851878	0.510436	7.84871e-05	0.829403	6.9888e-14	0.210579	0.853704	0.0509754	0.979428	-4.41119
ATP1A3	478	ATPase Na+/K+ transporting subunit alpha 3	0.889616	3.70817	0.292787	-0.671801	0.797255	1.00867	-0.219114	1.06775	-0.274962	-0.755241	0.0451271	-0.194805	-0.49659	0.374635	0.000280473	0.770311	0.503145	0.427053	0.315667	0.826846	0.286935	0.783662	0.451779	0.964091	0.846611	0.620292	-0.03416	3.00406	2.03215	2.47687	-1.16811	1.60004	0.597418	1.12422	-0.790121	-1.16367	0.972789	0.00366294	0.0445929	0.0148817	0.244535	0.11231	0.551539	0.263459	0.43285	0.246609	0.146384
ATP1B1	481	ATPase Na+/K+ transporting subunit beta 1	2.37984	-0.705558	4.80277	2.47777	2.29687	0.0959089	5.00992	2.07152	3.77655	0.809346	2.43766	#DIV/0!	4.65346	0.0181665	0.481406	5.69207e-06	0.0147698	0.0235549	0.923793	1.45169e-06	0.0396061	0.000216225	0.420129	0.0164462	#DIV/0!	7.74666e-06	-1.16072	0.0333294	0.455921	-4.58854	0.895407	0.955245	-1.72742	1.24673	2.83654	-2.56233	0.247335	0.973504	0.649362	1.26274e-05	0.37194	0.34144	0.0870903	0.215244	0.00637181	0.0114942	-0.550707
ATP1B2	482	ATPase Na+/K+ transporting subunit beta 2	2.54722	2.46233	0.626272	0.383661	3.20046	1.79898	1.1222	2.88855	-3.18171	1.98321	2.66185	-0.910557	1.18062	0.011535	0.0147778	0.532608	0.701984	0.00180198	0.0751636	0.26349	0.00430098	0.00172621	0.04993	0.00898119	0.368423	0.239846	0.591851	-1.59091	-3.14221	-3.11093	-1.13234	-9.75519	0.285643	-0.356399	-1.76683	-0.974358	0.554714	0.116011	0.00216443	0.00241308	0.259219	8.87396e-17	0.775725	0.72225	0.0828049	0.331621	-0.606797
ATP1B3	483	ATPase Na+/K+ transporting subunit beta 3	5.41955	4.74296	3.72398	2.27267	3.19986	3.05588	0.146569	2.88659	2.39605	5.07832	3.57546	0.846354	2.35025	1.55231e-07	4.36903e-06	0.00032925	0.0250255	0.00180543	0.00290571	0.883661	0.00432676	0.0176035	1.63995e-06	0.000528129	0.402796	0.0202203	0.0443763	1.03093	2.46044	1.63612	3.04721	3.59108	-1.97803	-1.76538	0.180264	-0.371093	0.964655	0.306023	0.0154616	0.104866	0.00271059	0.000484101	0.0505961	0.0803802	0.857608	0.71115	2.31434
FXYD2	486	FXYD domain containing ion transport regulator 2	-1.28118	1.92205	-1.26	1.92535	2.926	2.9608	-0.328577	1.06071	1.57031	0.972681	2.3221	#DIV/0!	1.09764	0.201466	0.0562327	0.210692	0.0568159	0.00418619	0.00386614	0.742913	0.290112	0.118109	0.332926	0.0221388	#DIV/0!	0.274331	-0.255508	0.684573	-2.76243	0.738817	-0.0441837	1.07629	0.393084	1.49162	#DIV/0!	-1.28349	0.798631	0.495811	0.00674516	0.461698	0.964814	0.284031	0.69507	0.138768	#DIV/0!	0.201519	-1.02571
ATP2A1	487	ATPase sarcoplasmic/endoplasmic reticulum Ca2+ transporting 1	5.31203	2.58729	0.921824	4.55526	2.82393	2.08378	2.63218	-0.682013	-1.15763	3.29197	-0.959749	1.56287	0.542579	2.62994e-07	0.0104901	0.358907	1.38188e-05	0.00565029	0.0398367	0.00933093	0.496028	0.248559	0.00135211	0.339366	0.126597	0.588321	1.55143	1.06032	-0.0895317	1.61004	-0.382888	7.21161	0.146764	0.186499	-0.0764586	-0.170297	0.122606	0.292542	0.928825	0.110449	0.702321	6.09653e-11	0.883605	0.85241	0.939332	0.865031	2.34371
ATP2A2	488	ATPase sarcoplasmic/endoplasmic reticulum Ca2+ transporting 2	4.16219	8.72454	5.17289	6.2397	6.08704	4.42225	0.322304	2.13663	6.62419	5.42254	1.43985	-0.257517	4.15306	4.50966e-05	2.10442e-15	1.24109e-06	8.76153e-09	1.78784e-08	2.57499e-05	0.747651	0.0338557	3.94932e-10	3.72528e-07	0.152855	0.798206	5.80581e-05	2.99005	0.572795	2.50364	2.24488	0.84863	-4.64435	-1.25678	-0.199717	-0.41748	0.542392	0.00319132	0.568568	0.0137884	0.0269135	0.397379	9.06453e-06	0.211677	0.842084	0.677953	0.588443	1.69197
ATP2A3	489	ATPase sarcoplasmic/endoplasmic reticulum Ca2+ transporting 3	0.520006	1.51635	0.483123	3.31142	5.45375	-0.0790865	1.61411	1.36097	3.13206	3.2682	1.74198	1.73622	3.39215	0.603578	0.131245	0.630097	0.00126286	3.15349e-07	0.937128	0.108513	0.175071	0.00202812	0.00145948	0.0844122	0.0908463	0.000911913	2.11957	2.18638	-1.06746	0.496293	-1.26989	-2.91725	1.39626	1.61144	1.57059	-2.61229	0.0354528	0.032039	0.288143	0.620745	0.206003	0.00424123	0.165637	0.110058	0.122014	0.0100125	-8.99416
ATP2B1	490	ATPase plasma membrane Ca2+ transporting 1	3.97894	5.82964	1.13561	2.02176	5.72877	0.632051	2.52812	0.775772	3.90443	2.96595	0.81483	-0.601028	4.28996	9.37418e-05	2.64016e-08	0.258919	0.0456739	9.23715e-08	0.528856	0.0124555	0.438809	0.000133656	0.00372883	0.416997	0.551486	3.3975e-05	2.04294	-1.14854	1.18105	0.272926	1.82766	-3.16551	-2.80566	1.52156	1.45567	2.69692	0.0425585	0.254547	0.240178	0.785456	0.0694995	0.00197779	0.0060046	0.131097	0.15117	0.00789057	-0.37614
ATP2B2	491	ATPase plasma membrane Ca2+ transporting 2	-1.43763	0.690497	1.70554	-2.27656	0.590831	0.875594	0.863292	0.706668	-1.08468	0.0454603	1.4173	0.730398	1.94748	0.151947	0.490802	0.0912938	0.0247837	0.555868	0.383436	0.389294	0.480604	0.279521	0.963826	0.159326	0.469746	0.0535682	0.297608	-0.166131	-1.7054	0.348427	-1.1604	-1.2999	-1.01399	0.458825	0.0434659	-0.405842	0.766355	0.868519	0.0909954	0.72823	0.247649	0.196212	0.312965	0.647299	0.965488	0.685501	-0.523886
ATP2B4	493	ATPase plasma membrane Ca2+ transporting 4	2.47368	4.51239	1.87304	6.93043	3.50269	5.01689	1.65015	2.32811	1.4337	1.58332	2.20215	#DIV/0!	0.866033	0.0141229	1.17648e-05	0.064074	3.18504e-10	0.000671174	2.40762e-06	0.100912	0.0209158	0.153404	0.116328	0.0298212	#DIV/0!	0.38802	2.60418	0.977581	0.944461	-2.6159	-0.70135	-2.22056	-1.97888	-0.830299	-1.36556	0.70982	0.010001	0.331555	0.347042	0.0102363	0.484123	0.0283234	0.050499	0.408236	0.177637	0.47904	-0.798694
ATP5A1	498	ATP synthase, H+ transporting, mitochondrial F1 complex, alpha subunit 1, cardiac muscle	11.3018	9.36738	6.20263	5.81269	7.9843	3.35171	4.97127	1.69937	10.641	5.40992	5.494	2.59496	3.87331	1.08272e-23	3.85082e-17	1.36133e-08	6.31376e-08	1.63516e-12	0.00114991	1.72522e-06	0.0908198	8.41501e-21	3.93681e-07	2.72155e-07	0.0134823	0.000167188	-0.4348	-0.969207	-2.23281	-1.019	-0.934713	0.266679	-0.157599	-1.5255	0.624647	1.2439	0.664243	0.335687	0.0276243	0.310592	0.351372	0.79019	0.875082	0.130112	0.534786	0.21569	-2.04844
ALDH7A1	501	aldehyde dehydrogenase 7 family member A1	3.36442	6.84623	2.60687	4.9881	3.95398	4.1606	3.23159	1.09671	2.75601	0.164872	4.75708	2.44374	1.18017	0.000903539	1.24935e-10	0.0105789	2.345e-06	0.000137631	6.9156e-05	0.00150006	0.274101	0.00645675	0.869359	6.23083e-06	0.0194248	0.240021	1.13049	-0.749733	-0.0505222	-0.46494	-3.40368	-3.46493	2.16661	-0.868149	-0.946349	0.649272	0.259817	0.455858	0.9598	0.642956	0.000843863	0.000744184	0.0325706	0.387274	0.34811	0.517266	-2.55752
ATP5B	506	ATP synthase, H+ transporting, mitochondrial F1 complex, beta polypeptide	6.83694	5.62074	2.77544	1.62313	8.1039	6.22334	2.27978	1.15717	6.68154	4.60996	5.5852	-0.646667	4.26853	7.72546e-11	7.43333e-08	0.0066151	0.107477	8.88045e-13	1.27275e-08	0.0239674	0.248599	2.88937e-10	1.12916e-05	1.81771e-07	0.521839	3.69761e-05	0.0742818	1.74016	-0.0178298	0.863802	-0.795777	4.68185	-0.635455	-0.887496	2.12902	1.89693	0.940871	0.0861037	0.985807	0.389704	0.427363	7.77518e-06	0.526541	0.376821	0.0377449	0.0599729	2.92737
ATP5C1	509	ATP synthase, H+ transporting, mitochondrial F1 complex, gamma polypeptide 1	14.6483	6.3941	3.96054	3.54698	4.64586	8.79019	4.84704	2.49847	2.7718	7.95342	7.53399	1.38543	5.96434	1.90314e-34	1.43669e-09	0.000142728	0.000577803	9.60769e-06	5.89251e-14	2.98687e-06	0.013287	0.00616415	2.10738e-12	1.73315e-11	0.174215	2.06279e-08	-1.64551	0.424693	1.25969	-0.597289	0.315079	2.96724	1.27869	-1.72251	0.18156	-0.659125	0.10166	0.672327	0.210497	0.551626	0.75312	0.00365022	0.20388	0.0878936	0.856596	0.510938	2.11066
ATP5D	513	ATP synthase, H+ transporting, mitochondrial F1 complex, delta subunit	3.96659	3.83066	2.16523	-0.729931	3.08946	2.75026	5.21852	3.12891	3.76248	2.57358	1.94671	-1.21064	3.974	9.83944e-05	0.000178224	0.0328231	0.467013	0.00255	0.00711717	5.63227e-07	0.00201948	0.000227804	0.0114472	0.0542164	0.233711	0.000114927	-0.606244	0.776888	-2.44233	2.83119	-1.95557	-2.58285	-2.92962	-1.15001	0.995862	-0.605813	0.545138	0.43977	0.0162151	0.00557781	0.0522912	0.0110419	0.00417954	0.252729	0.323678	0.545656	-0.449818
ATP5E	514	ATP synthase, H+ transporting, mitochondrial F1 complex, epsilon subunit	5.15681	2.53937	4.23158	0.939317	6.95418	3.18807	1.73734	2.37276	4.52243	3.88867	5.80115	#DIV/0!	1.8153	1.03496e-06	0.0130427	5.26826e-05	0.349664	2.83556e-10	0.00193398	0.0842884	0.0186136	1.80058e-05	0.000176122	6.90068e-08	#DIV/0!	0.0717135	-1.71377	-3.63361e-05	2.62629	-0.0343801	0.875656	4.20217	0.199429	-0.979648	#DIV/0!	2.85284	0.0883408	0.999971	0.00988561	0.972641	0.382555	5.21889e-05	0.842321	0.329491	#DIV/0!	0.00501581	2.74112
ATP5F1	515	ATP synthase, H+ transporting, mitochondrial Fo complex subunit B1	4.26795	2.77715	2.6755	2.63002	4.7893	2.89528	8.25706	1.73192	2.69402	5.67308	6.59395	2.93121	4.00036	4.02835e-05	0.00682844	0.0087597	0.00978456	5.35768e-06	0.00469015	5.77205e-14	0.0848449	0.00837607	1.22823e-07	1.71942e-09	0.00575885	0.000104068	-1.98609	-0.205351	-0.303091	-0.797612	-0.0878829	2.10525	1.90675	-2.61169	1.36861	1.66139	0.048585	0.837877	0.762403	0.426931	0.930082	0.0374273	0.0593395	0.0103161	0.176686	0.0989553	-0.0977758
ATP5G1	516	ATP synthase, H+ transporting, mitochondrial Fo complex subunit C1 (subunit 9)	8.82456	5.86224	3.53366	-2.03744	2.01969	6.71374	3.64528	3.49788	3.37196	4.73222	3.41238	-1.59225	4.75643	3.31773e-16	2.24163e-08	0.000629659	0.0440513	0.0458913	1.33037e-09	0.000362677	0.000579016	0.00091457	6.89442e-06	0.000912823	0.119836	5.02439e-06	-1.80642	0.21789	1.33159	1.30207	1.16226	4.18633	-0.698207	-0.607066	1.29966	1.08753	0.0725708	0.828131	0.185799	0.195798	0.246895	5.5453e-05	0.486621	0.545105	0.19914	0.278739	3.72207
ATP5I	521	ATP synthase, H+ transporting, mitochondrial Fo complex subunit E	5.11264	5.60169	2.98865	1.82609	3.95944	4.45952	5.5132	4.19352	3.80866	4.2726	5.39784	#DIV/0!	4.78391	6.85239e-07	8.15942e-08	0.00354985	0.0705995	0.000134913	2.23061e-05	1.41808e-07	4.14058e-05	0.000191834	4.2307e-05	4.15026e-07	#DIV/0!	4.47168e-06	-1.2427	0.760937	0.999271	-1.37424	-0.51321	3.31715	-0.0963803	-0.817658	0.221783	1.18656	0.21564	0.44918	0.319897	0.172349	0.608526	0.00121488	0.923406	0.415387	0.825304	0.237487	0.4667
ATP5J	522	ATP synthase, H+ transporting, mitochondrial Fo complex subunit F6	9.12525	5.34387	3.71694	3.9643	3.91636	7.24624	6.52952	4.47334	6.01465	8.07211	8.50115	#DIV/0!	3.61187	4.47266e-17	2.82308e-07	0.000337375	0.00013254	0.000157822	1.07819e-10	8.68171e-10	1.29681e-05	9.91332e-09	1.15527e-12	1.29639e-13	#DIV/0!	0.000428639	-1.10532	1.18843	0.77968	0.732466	-0.986767	2.40021	1.70227	-2.11349	1.65144	-0.276866	0.270538	0.238567	0.437285	0.465548	0.325275	0.0179764	0.0917203	0.0369053	0.104347	0.782306	1.11171
ATP6V1A	523	ATPase H+ transporting V1 subunit A	4.85481	4.6544	3.09355	4.79419	6.02931	2.68478	4.62966	1.61668	1.44206	7.92259	6.0605	#DIV/0!	2.61941	2.27201e-06	6.41816e-06	0.00258376	5.2511e-06	2.33661e-08	0.00855042	7.63017e-06	0.10754	0.151034	2.46265e-12	2.10884e-08	#DIV/0!	0.00982368	-0.0381813	1.26895	0.439273	-0.445068	0.799438	-1.9745	1.4447	-2.17778	1.76977	1.91272	0.969587	0.208548	0.661341	0.657204	0.425244	0.0507009	0.151579	0.0316396	0.0823089	0.0579022	-1.36707
ATP6V1B1	525	ATPase H+ transporting V1 subunit B1	1.4803	2.74279	1.31627	-2.24972	1.85951	0.938861	1.35071	0.665226	0.350598	1.47171	3.44897	#DIV/0!	-0.758471	0.14021	0.00672956	0.191186	0.0264943	0.0656759	0.350159	0.178733	0.50668	0.726303	0.144063	0.000808568	#DIV/0!	0.449501	0.786903	2.40987	-1.78249	-0.662323	1.30147	2.82658	0.788561	4.24795	0.879759	0.150832	0.432403	0.0185154	0.0774788	0.509243	0.195004	0.00554238	0.43218	4.64828e-05	0.382818	0.880333	2.50363
ATP6V1B2	526	ATPase H+ transporting V1 subunit B2	8.1303	7.99979	2.48012	4.7279	3.92746	1.12599	9.96338	0.918677	9.92019	9.33566	7.74858	2.28239	5.20488	3.00089e-14	1.68224e-13	0.0148572	6.888e-06	0.00015159	0.262978	1.99764e-18	0.359382	9.25955e-19	1.75616e-15	5.91815e-12	0.0283103	7.11883e-07	-1.77476	1.88248	-0.244208	2.28058	1.68438	0.758015	-0.0117819	-2.98973	1.03217	-0.506914	0.0776761	0.063812	0.807533	0.0246329	0.0940943	0.449979	0.990622	0.0034715	0.306509	0.613042	-5.77925
ATP6V0C	527	ATPase H+ transporting V0 subunit c	5.11174	4.53034	2.83807	3.94172	1.43665	1.48252	4.89772	2.88127	3.63459	3.39538	2.58429	-0.580802	4.33022	6.88157e-07	1.09053e-05	0.00552771	0.000143926	0.153709	0.141478	2.39034e-06	0.00439743	0.000363677	0.000965468	0.0111184	0.564895	2.89576e-05	-0.276009	1.37911	0.820191	1.16655	-0.131227	-1.42637	-1.391	-2.77908	0.74024	-0.207116	0.782867	0.172131	0.413914	0.246085	0.895764	0.156448	0.167224	0.00645018	0.462303	0.836231	-1.4402
ATP6V1C1	528	ATPase H+ transporting V1 subunit C1	11.4072	13.2356	9.93421	5.35095	9.39305	1.54003	6.80065	2.35213	10.6695	5.68481	6.60758	1.30313	6.52291	5.0488e-24	4.08059e-28	1.85946e-16	4.95105e-07	1.11873e-15	0.126842	2.0599e-10	0.0196479	6.97712e-21	1.16532e-07	1.61094e-09	0.200583	1.29775e-09	1.23831	2.76109	1.31547	0.637035	0.997168	2.214	1.12022	-0.588929	2.6592	1.59779	0.21726	0.00730384	0.191139	0.525515	0.320217	0.028784	0.265224	0.557162	0.0102397	0.112428	4.11663
ATP6V1E1	529	ATPase H+ transporting V1 subunit E1	10.1008	6.14339	3.02414	2.19636	7.69681	6.99979	4.94731	5.00686	1.33047	7.68917	7.34971	0.483402	6.08638	5.56893e-20	5.3397e-09	0.00319078	0.0302039	7.03162e-12	3.47344e-10	1.91929e-06	1.22019e-06	0.185055	7.9745e-12	4.33256e-11	0.631659	1.1394e-08	-1.57621	0.823774	1.19792	-2.11929	1.54475	0.805624	-1.34308	-2.44295	0.642706	2.2681	0.116784	0.412788	0.233571	0.0364695	0.12442	0.422108	0.182198	0.0162201	0.523086	0.0249108	-1.48158
ATP6V1G2	534	ATPase H+ transporting V1 subunit G2	-0.75129	3.24284	2.29785	4.13857	3.05912	1.7304	0.186381	0.709896	0.364536	2.22682	0.428728	1.66106	-0.419172	0.453274	0.00164947	0.0237187	6.94595e-05	0.00279968	0.0867714	0.852387	0.478604	0.715888	0.0280737	0.668991	0.105153	0.675762	-1.13708	-0.33153	-3.46128	-0.593919	-0.552402	-4.64602	1.05645	2.37584	0.811334	-1.24662	0.257061	0.741208	0.000771193	0.553868	0.581458	9.00284e-06	0.293235	0.0193048	0.420671	0.214696	-0.368207
ATP6V0A1	535	ATPase H+ transporting V0 subunit a1	12.1219	4.49572	2.40473	4.11813	1.86428	3.58529	3.22501	4.12184	3.00937	3.9098	2.77196	2.25973	6.84533	2.74323e-26	1.26212e-05	0.0180822	7.4997e-05	0.0649981	0.000531556	0.00153275	5.52469e-05	0.00299564	0.000163194	0.00658318	0.029815	2.49152e-10	0.657838	-0.397107	0.0394725	-0.160839	-0.377016	-2.9506	-0.800278	0.0188272	0.387505	-1.8901	0.511507	0.692463	0.968587	0.872535	0.706671	0.00383801	0.425392	0.985014	0.699878	0.0608877	-1.2454
ATP6AP1	537	ATPase H+ transporting accessory protein 1	#DIV/0!	#DIV/0!	#DIV/0!	#DIV/0!	#DIV/0!	#DIV/0!	#DIV/0!	#DIV/0!	#DIV/0!	#DIV/0!	#DIV/0!	#DIV/0!	#DIV/0!	#DIV/0!	#DIV/0!	#DIV/0!	#DIV/0!	#DIV/0!	#DIV/0!	#DIV/0!	#DIV/0!	#DIV/0!	#DIV/0!	#DIV/0!	#DIV/0!	#DIV/0!	0.715077	2.01735	0.222639	2.63038	1.89988	0.0671525	-0.420151	-0.025699	0.50478	0.146368	0.475514	0.0473878	0.824237	0.00983711	0.0592825	0.946576	0.67525	0.979546	0.61573	0.883849	1.66715
ATP7A	538	ATPase copper transporting alpha	#DIV/0!	#DIV/0!	#DIV/0!	#DIV/0!	#DIV/0!	#DIV/0!	#DIV/0!	#DIV/0!	#DIV/0!	#DIV/0!	#DIV/0!	#DIV/0!	#DIV/0!	#DIV/0!	#DIV/0!	#DIV/0!	#DIV/0!	#DIV/0!	#DIV/0!	#DIV/0!	#DIV/0!	#DIV/0!	#DIV/0!	#DIV/0!	#DIV/0!	#DIV/0!	1.16874	-1.22939	-0.491986	-3.54339	2.80823	0.862784	0.289913	-0.512957	1.07841	-0.573149	0.244099	0.222927	0.623728	0.000595317	0.0056142	0.390037	0.772465	0.609049	0.285559	0.567497	-0.059566
ATP5O	539	ATP synthase, H+ transporting, mitochondrial F1 complex, O subunit	6.98652	4.877	3.29389	3.95588	3.39895	5.40295	4.68735	4.37	6.67429	5.46913	4.98058	#DIV/0!	2.79695	3.24389e-11	2.41781e-06	0.00138003	0.000136683	0.000948499	4.76056e-07	5.96597e-06	2.00391e-05	3.00619e-10	3.03646e-07	2.47422e-06	#DIV/0!	0.00591865	-2.17347	1.08502	-0.29671	1.3531	-0.61077	3.61236	1.37449	-3.09074	0.786147	0.698602	0.0310882	0.281533	0.767258	0.178986	0.542235	0.000449757	0.172273	0.00255092	0.435155	0.486002	0.796796
ATP7B	540	ATPase copper transporting beta	4.15183	3.98469	1.98404	2.77779	3.63237	5.68651	4.91306	1.33685	8.27767	0.413706	0.534195	3.47863	1.29898	4.70337e-05	9.9229e-05	0.0500772	0.00645485	0.000431328	1.39614e-07	2.23377e-06	0.182806	2.81842e-14	0.679925	0.594325	0.00130722	0.196181	2.86982	1.19229	-3.64618	-0.181346	-2.36555	-1.85869	1.50713	1.99516	1.14799	-3.55296	0.00461337	0.237061	0.000411222	0.856452	0.0192246	0.0656053	0.134839	0.0485916	0.255941	0.000525352	-1.62375
ATR	545	ATR serine/threonine kinase	4.81475	6.75869	4.04514	5.4881	8.76338	6.02424	3.29558	2.11451	2.96806	10.3221	7.53033	2.76395	6.33283	2.72589e-06	2.01912e-10	0.000105025	2.70959e-07	2.97088e-14	3.12603e-08	0.00121431	0.035723	0.00340698	1.04832e-17	1.76512e-11	0.0088486	3.37292e-09	1.83763	-0.351301	3.03287	0.694721	1.13517	4.08341	0.348045	1.96543	1.60683	0.0648412	0.0678123	0.726389	0.00303387	0.488794	0.258033	8.19265e-05	0.728516	0.0519801	0.113819	0.948396	4.08733
ATRX	546	ATRX, chromatin remodeler	#DIV/0!	#DIV/0!	#DIV/0!	#DIV/0!	#DIV/0!	#DIV/0!	#DIV/0!	#DIV/0!	#DIV/0!	#DIV/0!	#DIV/0!	#DIV/0!	#DIV/0!	#DIV/0!	#DIV/0!	#DIV/0!	#DIV/0!	#DIV/0!	#DIV/0!	#DIV/0!	#DIV/0!	#DIV/0!	#DIV/0!	#DIV/0!	#DIV/0!	#DIV/0!	-0.314119	-1.18137	0.00645296	-1.71117	0.950559	-4.49877	1.89727	2.44762	0.140463	-1.33826	0.753805	0.241344	0.994863	0.0900593	0.343289	1.63265e-05	0.0605929	0.0160228	0.888807	0.183063	-0.899997
KIF1A	547	kinesin family member 1A	0.221417	3.43894	1.27805	0.0671149	1.29938	0.609921	-0.0200289	-0.0591543	1.0352	-0.434187	-0.981366	0.498782	0.643494	0.824972	0.000730864	0.204283	0.946614	0.196581	0.543355	0.984046	0.952889	0.301973	0.665035	0.328647	0.620886	0.521003	1.66771	1.24629	0.913107	-0.38537	0.501743	-1.93932	-0.362346	2.98037	1.14951	-0.663791	0.0971627	0.216697	0.36322	0.700758	0.616551	0.0548904	0.717836	0.00357081	0.255319	0.507956	4.82819
AUH	549	AU RNA binding methylglutaconyl-CoA hydratase	6.43603	7.70935	5.38209	5.50921	6.32979	5.91064	4.98795	3.5118	3.89436	7.12559	4.73713	-0.169798	4.80187	7.46214e-10	9.30341e-13	5.11652e-07	2.4679e-07	5.73112e-09	5.1923e-08	1.60151e-06	0.000551218	0.000138874	1.30838e-10	6.75805e-06	0.866094	4.14262e-06	-2.59489	-2.60043	-2.21214	-2.33021	-2.56347	-0.493033	-0.333905	1.94099	-1.91219	-0.777376	0.0102648	0.0112914	0.0290625	0.021745	0.0113023	0.622921	0.73913	0.0549152	0.0610654	0.438297	-3.82834
AUP1	550	AUP1, lipid droplet regulating VLDL assembly factor	4.36794	5.39764	3.81293	4.89447	4.38056	2.86251	1.98384	3.22278	3.55259	6.74394	4.28472	#DIV/0!	1.59837	1.92475e-05	2.18601e-07	0.000241373	3.46876e-06	2.75118e-05	0.00516016	0.0490165	0.00148457	0.000487729	8.37288e-10	4.03891e-05	#DIV/0!	0.112316	0.103554	3.24172	2.65127	1.0338	-0.593466	5.44722	-0.95049	-1.15449	-0.834263	1.5568	0.917642	0.00180101	0.00922541	0.30365	0.553723	2.9083e-07	0.344088	0.250897	0.407742	0.121859	4.99345
AXL	558	AXL receptor tyrosine kinase	-0.269306	1.61045	0.354618	0.810198	0.807596	0.298609	0.716338	1.50667	-0.684842	2.16876	1.43679	-1.40737	3.06674	0.787944	0.109111	0.723646	0.419608	0.421098	0.765884	0.474847	0.13349	0.49433	0.0323366	0.153724	0.167664	0.00261855	-0.408536	0.515788	0.357679	0.21635	-1.59657	-4.26797	-0.273062	0.683075	1.50486	3.11934	0.68338	0.607583	0.721281	0.829143	0.112371	4.05066e-05	0.785352	0.49605	0.138083	0.00221639	-5.90574
AZGP1	563	alpha-2-glycoprotein 1, zinc-binding	1.08913	-0.847535	2.49271	1.07812	0.781369	0.0232872	3.29332	-0.600023	4.54878	-1.61635	-0.870921	-0.441339	1.44295	0.277276	0.397861	0.0143717	0.283383	0.436295	0.98147	0.00122347	0.549177	9.92289e-06	0.108991	0.385766	0.661536	0.151368	1.49102	0.59135	-0.383431	0.178938	-2.22804	-4.73432	1.85638	-0.0251734	-2.22421	-1.80361	0.137756	0.556138	0.702154	0.858338	0.027299	6.26529e-06	0.0662578	0.979964	0.0302585	0.0735232	-3.76136
AZU1	566	azurocidin 1	2.16284	-1.95668	-1.03039	-0.567038	1.82737	-1.75231	1.12341	0.219187	0.287422	-1.02528	0.344308	1.07791	1.31821	0.0316219	0.0519851	0.305389	0.571865	0.0704058	0.082913	0.262979	0.82673	0.774122	0.307565	0.731297	0.288053	0.189684	-0.390078	1.01476	1.69386	-0.92354	-0.617717	1.45246	0.932079	-0.576809	-0.109311	-0.85883	0.696953	0.313619	0.0931747	0.357884	0.537657	0.149074	0.353475	0.565292	0.913354	0.391957	0.523219
B2M	567	beta-2-microglobulin	3.73535	4.95369	0.264059	1.72534	1.90959	1.92906	1.53389	0.489837	1.88808	1.5557	2.51782	1.05131	1.52717	0.000291233	3.98432e-06	0.792295	0.0873256	0.0588392	0.0566762	0.12707	0.624792	0.0621329	0.12276	0.0133037	0.299935	0.129077	-0.154039	-0.542774	1.20623	-0.149703	-1.41204	2.93201	1.99298	-1.43093	1.12807	-0.377207	0.877757	0.588962	0.230366	0.881292	0.159917	0.00405813	0.0489084	0.155392	0.264186	0.706612	-7.25243
BACH1	571	BTB domain and CNC homolog 1	2.56132	4.22326	1.70127	2.26423	2.85288	1.46978	3.16358	0.848881	3.01928	4.9747	4.36062	#DIV/0!	2.07848	0.011699	6.32562e-05	0.0920965	0.025557	0.00519345	0.14489	0.00187149	0.396972	0.00327027	2.5359e-06	3.0151e-05	#DIV/0!	0.0395731	-0.659735	1.48281	3.0661	0.442798	0.324957	-2.25486	1.27465	-1.97469	0.268569	1.31811	0.510291	0.142488	0.00274031	0.65884	0.745646	0.0260183	0.205301	0.050904	0.789266	0.189699	-3.60879
BAD	572	BCL2 associated agonist of cell death	6.72298	3.69228	4.02561	0.732658	4.7513	6.00232	5.10941	3.27515	3.01792	5.03812	4.91531	#DIV/0!	1.22742	1.48489e-10	0.000297224	0.000112771	0.465354	6.26032e-06	3.44869e-08	9.27082e-07	0.00124664	0.00291641	1.94318e-06	3.24817e-06	#DIV/0!	0.221817	-2.03136	-0.125941	-1.09095	-1.27965	1.01876	0.354957	0.37744	-0.792507	0.0339468	0.388727	0.0437312	0.90013	0.277723	0.203544	0.309884	0.723267	0.706623	0.429835	0.973042	0.698091	-1.42179
BAG1	573	BCL2 associated athanogene 1	3.18737	5.26067	3.04059	5.402	4.56784	6.14557	4.67249	5.50856	7.41665	9.0218	8.7041	0.071945	4.19698	0.00164253	4.17933e-07	0.00303601	3.95967e-07	1.31419e-05	1.81038e-08	6.35761e-06	1.11576e-07	4.63699e-12	8.90316e-15	4.57571e-14	0.943033	4.89512e-05	-0.938166	-0.185221	-3.37489	-1.63149	0.73495	-3.57829	-0.604476	-2.24563	-0.859766	0.941528	0.349452	0.853576	0.00102668	0.105842	0.463466	0.000505911	0.546857	0.0268027	0.39365	0.348116	-2.29188
ADGRB1	575	adhesion G protein-coupled receptor B1	1.11953	2.96255	-0.862939	2.60721	2.59584	-0.970476	0.916013	3.09572	2.5153	0.185326	1.72442	1.6701	0.592949	0.264122	0.00347793	0.390299	0.0104184	0.010748	0.334248	0.361065	0.00224785	0.0127735	0.853328	0.0875465	0.103339	0.554215	-0.87128	-0.142335	3.03815	-0.154464	-1.36309	-4.21944	-0.250249	0.363777	-0.690142	-0.253901	0.384795	0.887213	0.00298529	0.877546	0.174806	4.88438e-05	0.802893	0.716749	0.493007	0.799958	1.67726
BAK1	578	BCL2 antagonist/killer 1	4.14443	3.86581	1.49392	2.28045	1.75631	2.47766	1.98309	2.64233	2.70149	2.24669	0.924041	0.897396	1.91038	4.84649e-05	0.000156166	0.138441	0.0245445	0.0818707	0.0149718	0.0491014	0.00889212	0.00756643	0.0267326	0.357564	0.37531	0.0582206	1.18598	3.91661	2.76368	0.367479	1.57826	3.80697	1.2354	-3.69707	1.3979	0.629562	0.23724	0.000202102	0.00672105	0.714016	0.116518	0.000226367	0.21949	0.000347301	0.167755	0.530045	-0.436985
BARD1	580	BRCA1 associated RING domain 1	1.91828	3.84676	2.17699	3.04678	3.37232	0.208023	3.7469	2.03081	1.53153	2.97867	1.91358	#DIV/0!	1.78489	0.0563585	0.000167775	0.0319074	0.00290759	0.00103538	0.835652	0.000251069	0.0436113	0.127405	0.00358907	0.0583713	#DIV/0!	0.0765413	1.58548	2.52507	-0.738149	2.46485	3.47281	-1.46836	1.36687	0.68032	1.93777	1.67906	0.114662	0.0137705	0.462025	0.0153609	0.000665603	0.144713	0.174641	0.497785	0.0577927	0.0954534	3.65027
BAX	581	BCL2 associated X, apoptosis regulator	2.56089	6.88486	3.1647	0.482645	6.98071	5.08372	3.61173	2.8418	2.70696	5.66756	3.92455	1.14019	2.69495	0.0111035	1.00976e-10	0.00207418	0.630325	2.48977e-10	1.82651e-06	0.000408845	0.00495559	0.00744784	1.25892e-07	0.000154711	0.261534	0.00794188	-2.24082	-0.30823	2.50857	2.13847	1.45136	1.32315	-1.51316	-0.612619	-0.306211	0.0823735	0.0262954	0.758797	0.0136079	0.034843	0.148674	0.188387	0.133301	0.54144	0.7606	0.934472	-0.19151
BBS1	582	Bardet-Biedl syndrome 1	5.79451	3.30864	4.3205	1.6992	5.89181	4.52197	3.48574	-0.382841	4.30563	4.15869	6.83272	#DIV/0!	1.95022	2.33031e-08	0.00113932	3.76628e-05	0.0921597	4.40004e-08	1.75088e-05	0.000636464	0.702249	2.73857e-05	6.51677e-05	5.45395e-10	#DIV/0!	0.0532378	0.443623	-0.142843	-0.749402	1.03728	-0.209441	-2.97227	1.18838	2.85827	-1.03032	0.426431	0.657863	0.886813	0.455244	0.302036	0.834376	0.00359519	0.237418	0.00512899	0.30737	0.670473	0.141071
BBS2	583	Bardet-Biedl syndrome 2	5.80822	6.75802	5.32243	4.37465	7.44114	2.4527	7.74547	1.83883	2.47453	5.35581	5.6731	0.662918	3.0709	2.17059e-08	1.25061e-09	6.59911e-07	2.81518e-05	2.5426e-11	0.015984	1.10364e-12	0.0674378	0.0142721	4.98501e-07	1.22811e-07	0.511492	0.0025847	-1.73587	-4.61269	0.299982	-2.36011	-0.53241	-4.96444	0.801998	-0.558018	-1.17605	0.746359	0.0843476	1.68568e-05	0.764768	0.020153	0.595194	2.38953e-06	0.424401	0.578009	0.244641	0.456748	-1.43724
BBS4	585	Bardet-Biedl syndrome 4	4.90099	10.2781	6.08146	3.53512	6.5159	5.0028	3.52366	0.583859	5.3271	4.99472	5.66948	0.0655443	6.4973	1.83916e-06	1.15426e-19	2.35744e-08	0.000601521	2.36615e-09	2.5514e-06	0.000557762	0.55998	2.97074e-07	2.33193e-06	1.24816e-07	0.948094	1.47713e-09	-1.24408	-2.51981	0.420998	-2.06462	0.184354	1.76928	-0.719519	0.970709	-1.24267	-0.0139258	0.215134	0.0139608	0.674593	0.041471	0.853974	0.079475	0.473451	0.333903	0.219262	0.98891	-5.41037
BCAT1	586	branched chain amino acid transaminase 1	2.34722	3.07955	0.695811	1.99495	-0.122597	0.563677	3.06077	2.76994	1.63541	2.54656	1.39577	0.85902	2.74526	0.0197938	0.00240979	0.488211	0.0485672	0.902654	0.574288	0.00259741	0.00614007	0.10372	0.0123156	0.1657	0.395861	0.00687648	-0.275152	-1.66689	2.3587	0.120159	0.884654	1.6746	0.973649	-1.28066	0.242682	1.51685	0.783524	0.0998808	0.0201373	0.904592	0.377696	0.0967077	0.332512	0.203108	0.809155	0.131642	0.527682
BCAT2	587	branched chain amino acid transaminase 2	3.76328	8.11377	3.624	-1.43753	2.95683	5.08245	3.61935	2.07146	4.39173	4.89645	2.91474	2.43985	2.90385	0.000214665	8.53366e-14	0.000464137	0.15346	0.00381808	1.83618e-06	0.000397886	0.0396119	1.92041e-05	3.51271e-06	0.00434382	0.0196053	0.00431238	0.683808	1.94124	-0.695631	-1.73545	-0.50446	0.260206	-1.25763	2.71237	-1.43114	0.634876	0.495001	0.0561431	0.488154	0.0856523	0.614646	0.795166	0.211368	0.00779674	0.158047	0.526584	0.0832244
BCHE	590	butyrylcholinesterase	-0.590972	-0.0850622	-0.35433	2.75132	-2.13699	2.1955	0.802114	2.27221	-0.185909	2.1516	3.07953	0.118551	-1.57409	0.55514	0.93231	0.723861	0.00696234	0.0348561	0.0305378	0.423699	0.0241485	0.852727	0.0336995	0.00264054	0.906272	0.117824	-1.71148	-0.745388	0.539343	-3.66977	0.0970286	-0.88508	-2.68686	1.21605	-2.80827	-1.21036	0.0887649	0.458464	0.59076	0.000386566	0.922827	0.377945	0.00841081	0.226666	0.00688073	0.228255	-3.48529
BCKDHA	593	branched chain keto acid dehydrogenase E1, alpha polypeptide	5.88299	9.8842	1.92396	-2.67061	0.516286	4.68096	5.27523	3.74786	2.87014	6.02778	4.99871	1.03465	4.72114	1.4708e-08	1.44943e-18	0.0572915	0.00874195	0.60671	9.37162e-06	4.33545e-07	0.00023396	0.00459731	2.45215e-08	2.2933e-06	0.307546	5.83215e-06	1.54751	0.572151	0.287543	-2.79465	-1.67527	-1.23267	-0.596447	0.590544	0.257948	0.939141	0.123546	0.569002	0.774248	0.00619774	0.0958725	0.22019	0.552185	0.556083	0.79741	0.349336	0.544303
BCKDHB	594	branched chain keto acid dehydrogenase E1 subunit beta	4.57288	7.10134	1.16573	1.28533	5.04112	2.83761	4.22549	1.77759	3.46977	6.04725	5.36211	3.08285	3.42738	7.99304e-06	3.02695e-11	0.24658	0.201427	1.87533e-06	0.00554587	4.03007e-05	0.0770057	0.000652673	2.24175e-08	4.85005e-07	0.00386198	0.000809797	0.471359	-0.932527	-0.521747	-1.57382	-2.36625	-5.62622	-0.0208233	2.42186	0.378241	-0.306888	0.637972	0.354181	0.602915	0.118596	0.0191897	1.2968e-07	0.983427	0.0171384	0.706707	0.759402	-1.62849
CCND1	595	cyclin D1	8.6441	2.71824	2.20895	1.82505	4.93735	1.41937	7.47328	1.82662	3.23701	8.33771	11.8253	-2.21553	3.93282	1.08833e-15	0.00722746	0.029532	0.070757	2.90099e-06	0.15903	5.13814e-12	0.069262	0.00143932	2.99011e-13	4.41193e-21	0.0329581	0.000134074	-0.316334	-0.757279	-1.18558	2.46878	-2.21728	-1.28419	0.227565	0.667449	0.14574	3.96082	0.752126	0.451354	0.238389	0.0152025	0.0280405	0.201636	0.820436	0.505936	0.88466	0.000120351	-1.03467
BCL2	596	BCL2, apoptosis regulator	3.74644	3.35583	3.37053	5.92043	3.4832	2.7448	2.25579	1.00648	6.88748	5.06287	2.32159	-0.417849	4.04745	0.000228666	0.000971564	0.00107819	3.85903e-08	0.000716617	0.00722772	0.0254653	0.315413	9.29341e-11	1.75058e-06	0.0221677	0.678472	8.70682e-05	-0.81671	-0.525841	-3.28997	-1.85186	-0.694574	-4.53236	1.19511	3.12744	2.2389	-2.43204	0.415204	0.600614	0.0013536	0.0669108	0.488349	1.42688e-05	0.23479	0.00227668	0.0292275	0.0163245	-6.22816
BCL2L1	598	BCL2 like 1	6.37455	4.946	3.82835	3.99862	1.57975	3.82916	2.87637	1.22965	9.14704	4.3665	3.73126	0.121767	2.66883	1.04846e-09	1.77519e-06	0.00022862	0.000116867	0.117089	0.000229206	0.00458225	0.220286	1.29325e-16	2.94723e-05	0.000308178	0.903743	0.00855197	-0.415885	-0.0333888	0.772326	1.45988	0.06774	0.445686	-0.474939	-1.2767	-1.78442	2.3115	0.678004	0.973457	0.441608	0.147365	0.946079	0.656655	0.635836	0.204498	0.0798718	0.0223196	1.39776
BCL2L2	599	BCL2 like 2	5.26601	8.59516	2.90918	8.67635	6.65587	7.41548	3.67907	2.55042	7.0119	8.31516	7.6933	-0.860053	2.00076	3.28818e-07	2.05606e-13	0.00449334	4.66371e-14	1.2084e-09	4.79938e-11	0.000321187	0.0115154	4.64118e-11	3.35472e-13	7.81102e-12	0.395298	0.0474386	1.19797	0.0367486	-4.52228	2.10969	-0.866408	-4.88306	-2.21092	-3.37668	-0.870329	0.838351	0.232548	0.970787	1.57563e-05	0.0373081	0.387589	3.37053e-06	0.0292525	0.00102664	0.387903	0.403316	-2.25349
BCL3	602	B-cell CLL/lymphoma 3	-0.0390335	3.47831	3.83838	-0.234424	4.87417	-0.79317	1.29189	2.40152	0.806802	2.22109	0.253227	0.864616	1.09286	0.968899	0.000637485	0.000220671	0.8151	3.77394e-06	0.429635	0.198292	0.0172517	0.420851	0.0284719	0.800583	0.392821	0.276418	1.10951	0.778943	-0.0941922	2.07347	0.165374	1.04358	-1.9721	0.991161	-0.811625	-0.376932	0.268733	0.438566	0.925131	0.0406241	0.868862	0.298849	0.05128	0.323864	0.420506	0.706816	-1.04266
BCL6	604	B-cell CLL/lymphoma 6	1.09392	1.4493	1.53253	3.62548	2.58106	1.87993	2.16902	1.63837	-0.846482	4.63075	4.7345	0.170998	0.813177	0.275178	0.149055	0.128647	0.000441698	0.0111907	0.0631502	0.031586	0.102932	0.398414	1.03886e-05	6.83092e-06	0.865157	0.417559	0.406131	0.0378077	3.22697	-1.06099	-0.273493	-1.32824	-2.15678	1.86215	-1.33138	-0.511569	0.685142	0.969946	0.00165655	0.291178	0.784834	0.186706	0.0333492	0.0653512	0.188558	0.609789	1.47196
BCL7A	605	BCL tumor suppressor 7A	1.30706	3.23494	2.18271	3.3446	3.41854	0.856333	2.01853	0.43315	2.71062	3.81761	2.5713	-0.110462	3.17718	0.193755	0.00176986	0.0314708	0.00113371	0.000889015	0.393946	0.0452379	0.665377	0.00799774	0.000227156	0.0115183	0.91264	0.00184639	-0.723845	0.822514	-0.596752	-0.342584	1.37095	1.36313	-0.883936	3.99654	0.946981	-0.203812	0.470127	0.4135	0.551922	0.732609	0.172348	0.17548	0.378789	0.000119002	0.347791	0.838807	4.10466
BCL9	607	B-cell CLL/lymphoma 9	4.96032	2.90417	4.98968	1.61253	8.40159	3.41973	3.9936	5.76499	3.23478	4.95457	4.54354	0.132877	3.11523	1.39881e-06	0.00461024	2.65733e-06	0.109764	1.92736e-13	0.000921757	9.97279e-05	3.09543e-08	0.00144996	2.7584e-06	1.47152e-05	0.89501	0.00224858	1.5556	0.797821	-1.05419	-0.688729	1.87077	-0.575625	-0.588862	2.84239	0.0125094	-2.00603	0.12161	0.427598	0.294146	0.492542	0.0632382	0.565983	0.557243	0.00537218	0.990064	0.046851	3.38682
TNFRSF17	608	TNF receptor superfamily member 17	-1.71489	-0.256847	1.06146	-1.79488	-0.185956	2.07679	0.108797	1.19973	-0.353233	0.798022	-0.0765142	1.32799	1.23923	0.0877608	0.7976	0.291117	0.07547	0.852828	0.0404918	0.913503	0.231679	0.724329	0.426642	0.939154	0.192317	0.217426	1.397	3.00116	0.994884	-1.1727	0.483324	-0.494711	1.88221	0.351866	0.0713165	-1.19209	0.164183	0.00369405	0.322016	0.24362	0.629539	0.62174	0.0626294	0.725637	0.943405	0.235315	-5.90092
BCR	613	BCR, RhoGEF and GTPase activating protein	7.48722	7.25003	3.88264	2.71006	5.01371	2.13101	5.18474	5.39319	4.08586	7.1954	8.26474	1.33797	3.57214	1.63959e-12	1.3087e-11	0.000188628	0.0078262	2.10542e-06	0.0356427	6.57663e-07	1.96116e-07	6.61889e-05	9.28355e-11	4.33839e-13	0.189073	0.000492561	2.22257	-0.0851535	-2.05138	0.0473359	-0.0416093	-4.36035	-1.53045	0.290839	2.24756	2.91251	0.027526	0.932376	0.0426496	0.962337	0.966863	2.82588e-05	0.128971	0.771742	0.0286349	0.00419692	0.731566
BCS1L	617	BCS1 homolog, ubiquinol-cytochrome c reductase complex chaperone	7.97684	9.07366	1.79354	6.03757	2.36091	1.73175	2.08915	3.1489	3.73399	6.91442	5.62828	#DIV/0!	1.35617	7.92131e-14	2.42453e-16	0.076002	2.249e-08	0.0200238	0.0865302	0.0383071	0.00189251	0.000253095	3.66973e-10	1.50046e-07	#DIV/0!	0.177327	0.0803352	0.676774	1.15608	1.86706	-0.751102	4.62223	0.247792	-1.77143	-1.04663	1.42802	0.936062	0.500718	0.2502	0.0647375	0.453716	9.91957e-06	0.804789	0.0793625	0.299848	0.155595	3.3686
BDH1	622	3-hydroxybutyrate dehydrogenase 1	4.06527	6.71844	2.20818	0.59201	3.16139	0.435543	2.21195	1.85861	2.65056	5.86809	4.48274	2.89587	0.880769	6.6618e-05	2.515e-10	0.0295875	0.555081	0.0020382	0.664146	0.0284145	0.0645669	0.00875588	5.09326e-08	1.87141e-05	0.00631233	0.38002	0.961069	0.280116	0.171997	-1.11844	-2.40046	-5.08297	-1.45985	-1.40576	-1.31888	-2.3898	0.337844	0.780192	0.863762	0.265979	0.0175445	1.43943e-06	0.147375	0.162721	0.192675	0.0182391	0.266881
CFB	629	complement factor B	-1.61514	2.42432	1.41824	2.23099	0.0704843	2.46195	0.147501	-0.0789863	1.70502	1.69668	2.11111	-0.812647	3.89087	0.1077	0.0172919	0.159327	0.0277486	0.943939	0.0156021	0.882926	0.937123	0.0899262	0.092692	0.0371145	0.421619	0.00015668	0.715838	-0.79064	4.33271	0.170424	-3.0243	1.35544	1.14958	-0.25873	-0.00572326	-0.446716	0.475045	0.43175	3.31274e-05	0.865011	0.00291209	0.177912	0.252981	0.796345	0.995454	0.655796	-4.27679
BGN	633	biglycan	#DIV/0!	#DIV/0!	#DIV/0!	#DIV/0!	#DIV/0!	#DIV/0!	#DIV/0!	#DIV/0!	#DIV/0!	#DIV/0!	#DIV/0!	#DIV/0!	#DIV/0!	#DIV/0!	#DIV/0!	#DIV/0!	#DIV/0!	#DIV/0!	#DIV/0!	#DIV/0!	#DIV/0!	#DIV/0!	#DIV/0!	#DIV/0!	#DIV/0!	#DIV/0!	-1.6438	-0.654131	-2.23261	0.957114	-0.670551	-2.56289	-1.39502	-0.0483743	3.2646	-2.42932	0.102014	0.515111	0.0276381	0.340751	0.503492	0.0116601	0.166011	0.961509	0.0018886	0.0164422	-2.73662
CEACAM1	634	carcinoembryonic antigen related cell adhesion molecule 1	3.59752	2.09772	-0.224678	-1.25445	0.876392	0.455552	3.44009	0.582691	2.26823	1.43476	-0.776748	0.944422	-0.0294924	0.000396039	0.0373746	0.822703	0.212388	0.382762	0.649741	0.000745048	0.560765	0.0245097	0.1543	0.439038	0.351081	0.976516	2.61788	1.20902	-1.67997	0.349431	0.705279	2.02469	-0.378753	0.231436	-0.185501	-1.27785	0.00962289	0.230609	0.0958528	0.727479	0.481682	0.0451959	0.705651	0.817422	0.853518	0.203497	-2.32502
BHMT	635	betaine--homocysteine S-methyltransferase	1.41547	-2.14236	-0.1562	2.67929	1.65821	1.18847	1.45163	-1.1796	0.241376	0.205182	-0.535543	-0.219553	-0.0525834	0.158331	0.0335547	0.8762	0.00853239	0.100177	0.23758	0.148601	0.239573	0.80954	0.837824	0.593396	0.827426	0.958142	0.34286	-1.62814	-1.9964	-0.282023	-2.44367	1.57349	0.681216	1.85503	0.269041	0.607879	0.732116	0.107864	0.0484072	0.778491	0.0156462	0.118329	0.497264	0.0663704	0.788905	0.544289	2.48802
BICD1	636	BICD cargo adaptor 1	5.44402	5.195	2.43911	4.74917	1.925	0.60033	3.48195	1.19486	4.72526	4.70704	3.56665	-0.155277	3.75172	1.37533e-07	5.67993e-07	0.016541	6.3153e-06	0.0568594	0.549701	0.000644882	0.23357	4.633e-06	7.63652e-06	0.000544213	0.877447	0.00026054	1.03548	-2.62697	2.5488	0.299256	2.60978	1.4821	-0.743662	4.97553	-0.332802	1.73535	0.301874	0.0105197	0.0122142	0.765347	0.00993668	0.141026	0.458774	2.52712e-06	0.740549	0.0849616	-1.18818
BID	637	BH3 interacting domain death agonist	4.39485	2.28458	-0.384249	1.28552	3.84132	7.49037	3.36271	3.19926	1.88907	5.02465	5.34633	0.957868	3.13736	1.71799e-05	0.023545	0.701635	0.201361	0.000206842	3.34965e-11	0.000969662	0.00160462	0.0605	2.0566e-06	5.19473e-07	0.344347	0.00209642	-2.90907	-0.640302	2.55396	-0.747698	0.929264	5.43509	-1.6621	2.39682	1.40112	1.91277	0.00409562	0.524009	0.0120451	0.456346	0.354179	3.07038e-07	0.0995331	0.0182886	0.166794	0.0578948	-0.395921
BLM	641	Bloom syndrome RecQ like helicase	5.53072	5.68193	-0.456361	1.50829	2.18352	3.40614	-0.43933	0.803461	4.78384	4.51619	3.53709	1.69481	3.29958	8.92941e-08	5.5029e-08	0.649151	0.1344	0.0311617	0.000963619	0.661027	0.422672	3.5818e-06	1.63995e-05	0.00060163	0.0985142	0.00124065	3.54877	1.19669	4.5933	4.87771	3.42458	-1.31318	0.553812	1.97028	3.11295	1.56053	0.000497039	0.235352	1.1869e-05	3.9201e-06	0.000785732	0.191715	0.580908	0.051415	0.00293772	0.120975	5.24285
BLMH	642	bleomycin hydrolase	5.56137	6.5402	1.53164	3.91607	4.12037	9.77283	0.403741	6.21806	6.50491	5.63828	3.1194	-0.297484	3.82167	7.656e-08	6.59252e-10	0.128866	0.00015799	7.43702e-05	4.57545e-16	0.686953	2.92884e-09	7.52708e-10	1.43497e-07	0.00233432	0.767761	0.000202091	-0.666394	0.516295	-1.42961	1.31938	1.45796	5.07914	-1.76923	1.42336	1.32197	1.42338	0.506037	0.60723	0.155715	0.189969	0.146849	1.46334e-06	0.0798154	0.157569	0.191651	0.156933	-0.383305
BLVRA	644	biliverdin reductase A	4.31939	1.7223	3.28866	1.91939	4.33165	4.12882	1.78703	4.3018	-2.52644	5.32857	3.62414	1.3741	2.28861	2.35966e-05	0.0867927	0.0014033	0.0575742	3.32623e-05	7.77822e-05	0.0758627	2.65969e-05	0.0123891	5.61128e-07	0.000447055	0.177677	0.0236665	-1.31066	1.83766	0.477115	0.144397	1.06593	2.61507	-1.03064	0.144786	-0.493107	2.39278	0.191689	0.0702378	0.634244	0.885469	0.288092	0.0101058	0.305124	0.885155	0.6239	0.018098	-1.80504
BLVRB	645	biliverdin reductase B	1.47864	5.69749	2.02131	-0.333462	2.48471	-0.787433	0.186295	2.11196	0.711237	4.67846	1.26712	0.0851586	4.97236	0.140655	5.09604e-08	0.0460027	0.739432	0.0145003	0.432968	0.852454	0.0359438	0.477863	8.57284e-06	0.207888	0.932594	1.98779e-06	-1.31888	2.36507	2.02447	-3.48545	-0.90358	-1.14934	-1.49681	-1.42348	-1.28467	1.92559	0.188933	0.0207238	0.0453896	0.000723217	0.367602	0.252781	0.137502	0.157533	0.204291	0.0562583	-1.15773
BNC1	646	basonuclin 1	0.469688	0.421333	-1.52702	3.34415	1.14542	1.06908	0.530827	-0.591278	-1.00475	1.01007	2.10136	0.325954	0.613243	0.639039	0.674032	0.13001	0.00113535	0.254565	0.287715	0.596289	0.555008	0.316372	0.314763	0.0379798	0.746295	0.540755	0.0272315	-0.650402	-0.452623	-0.686163	0.0431962	3.39533	-1.68277	-4.04743	0.153066	0.35552	0.978306	0.517503	0.651728	0.494152	0.9656	0.000939133	0.0954483	9.86695e-05	0.878907	0.722755	2.27217
BMP1	649	bone morphogenetic protein 1	0.714352	4.29998	3.32787	2.88856	3.38594	2.73585	2.87	1.78414	3.46171	6.09332	0.440466	3.24503	1.81925	0.47576	2.84011e-05	0.00123757	0.00467702	0.000990035	0.00741232	0.00467081	0.0759327	0.000671263	1.81205e-08	0.660497	0.00249422	0.0711065	-0.383291	-0.533221	1.49411	2.064	-0.526876	4.93093	-2.09182	-2.15389	0.545493	1.48978	0.701969	0.595523	0.138062	0.0415308	0.599023	2.75426e-06	0.0389134	0.0335148	0.58762	0.138615	-3.34763
BMP7	655	bone morphogenetic protein 7	1.63069	2.64058	2.89427	0.565406	0.0214813	3.06819	1.33225	2.19173	0.957089	-1.63422	-1.26103	-0.178465	-0.162349	0.104374	0.00902916	0.00469422	0.572971	0.982901	0.00279901	0.184707	0.0295652	0.339813	0.10518	0.210067	0.859331	0.871276	-0.962694	-0.528784	-0.996723	-1.82574	1.30136	-4.17519	-1.80688	1.13244	1.59403	-2.2937	0.337029	0.598582	0.321127	0.0707869	0.195041	5.78628e-05	0.0736999	0.260004	0.116659	0.0233521	4.60033
BMPR1B	658	bone morphogenetic protein receptor type 1B	1.36029	3.0034	6.42805	1.46693	1.18218	1.03403	-0.503215	0.843012	-1.44262	2.52258	2.07999	-0.173544	1.3942	0.175117	0.00306356	4.84813e-09	0.145302	0.23973	0.303719	0.615518	0.400239	0.150874	0.0131353	0.0399381	0.86317	0.165564	0.548634	-2.54908	-0.0890385	-0.643497	-0.382947	-2.30729	-1.30102	-1.32731	3.05634	0.640992	0.583956	0.0129318	0.929216	0.521332	0.702277	0.0228125	0.196153	0.187258	0.00345395	0.522615	-0.604015
BMPR2	659	bone morphogenetic protein receptor type 2	4.14793	6.48679	6.16152	4.55734	3.98272	0.18075	4.57053	1.16502	2.58059	4.47061	3.49447	0.701477	1.20888	4.77829e-05	8.77473e-10	1.64093e-08	1.37046e-05	0.000123895	0.856945	9.79793e-06	0.245412	0.0106645	1.96294e-05	0.000694553	0.487394	0.228836	0.369557	-0.262777	-3.15399	-0.948346	0.900731	-5.74641	0.170414	0.348837	2.76251	-0.958848	0.712159	0.793473	0.00208604	0.345173	0.369111	7.48309e-08	0.865019	0.727904	0.00778439	0.339349	-2.1958
BMX	660	BMX non-receptor tyrosine kinase	#DIV/0!	#DIV/0!	#DIV/0!	#DIV/0!	#DIV/0!	#DIV/0!	#DIV/0!	#DIV/0!	#DIV/0!	#DIV/0!	#DIV/0!	#DIV/0!	#DIV/0!	#DIV/0!	#DIV/0!	#DIV/0!	#DIV/0!	#DIV/0!	#DIV/0!	#DIV/0!	#DIV/0!	#DIV/0!	#DIV/0!	#DIV/0!	#DIV/0!	#DIV/0!	-0.0535892	0.240234	-1.73649	-4.29738	-2.86847	-2.07648	2.41207	-1.12764	1.11466	-1.20115	0.957324	0.810832	0.0853284	3.92905e-05	0.00469227	0.040058	0.0176311	0.262017	0.269845	0.231796	-5.81677
POLR3D	661	RNA polymerase III subunit D	9.35277	10.412	4.74606	6.2738	8.667	4.43108	8.14172	4.69281	14.4166	7.35572	6.1029	6.51366	4.30906	9.63152e-18	4.856e-20	7.14972e-06	7.46335e-09	4.89501e-14	2.48902e-05	1.12984e-13	5.02068e-06	9.00016e-32	4.20535e-11	1.73352e-08	1.27078e-07	3.14985e-05	-2.52148	0.118136	0.119724	1.74043	2.29157	5.06659	-1.60418	0.434246	-2.54692	1.68979	0.0125795	0.906289	0.904924	0.0847693	0.0232595	1.54447e-06	0.111737	0.664992	0.0136959	0.0933768	-0.0842266
BNIP1	662	BCL2 interacting protein 1	8.42555	6.84083	3.9179	1.63634	9.31857	2.88049	4.31956	1.17656	4.5109	6.25982	5.11257	1.97748	1.17836	4.51611e-15	1.28698e-10	0.000166335	0.104679	1.65084e-15	0.00489715	2.7619e-05	0.240784	1.16539e-05	8.35003e-09	1.41835e-06	0.0554727	0.24074	-1.92537	-0.44862	3.31248	0.708145	0.528249	6.82726	0.436264	-1.75953	0.351868	1.79537	0.0558041	0.655053	0.00125855	0.480454	0.598073	4.1992e-10	0.663559	0.0813724	0.726282	0.0748319	0.856769
BNIP2	663	BCL2 interacting protein 2	5.13819	7.26112	5.1493	3.57653	7.31938	3.01776	3.932	0.490464	4.89849	5.30711	4.79941	#DIV/0!	4.7533	6.06993e-07	1.22886e-11	1.37e-06	0.000522471	4.66903e-11	0.00326061	0.000126084	0.624348	2.15074e-06	6.15847e-07	5.24052e-06	#DIV/0!	5.09155e-06	1.8406	-4.34777	-0.756349	-0.607162	-0.899271	-3.03721	2.27826	-0.597479	-0.264884	0.180559	0.0673732	4.44483e-05	0.451087	0.54508	0.369886	0.00294973	0.0247758	0.551462	0.792089	0.856985	-5.9627
BNIP3	664	BCL2 interacting protein 3	3.85002	#DIV/0!	1.14046	2.56491	2.94627	0.938544	4.31104	2.16119	1.51178	0.122023	0.961578	2.47682	0.172632	0.000193077	#DIV/0!	0.256902	0.0116932	0.00394059	0.35032	2.85872e-05	0.0318812	0.133981	0.903111	0.33845	0.0179512	0.863201	-2.23339	2.92868	1.20771	2.68273	-0.507892	0.508904	-0.482358	-1.59119	-2.18034	0.934971	0.0267903	0.00455546	0.229797	0.00850836	0.612242	0.611786	0.630575	0.114544	0.0335288	0.351473	2.45193
BNIP3L	665	BCL2 interacting protein 3 like	9.04016	9.90052	4.76054	2.70187	5.77366	1.47312	8.33002	3.69516	7.8331	5.30355	5.17693	3.82379	1.1135	7.90958e-17	1.30577e-18	6.74634e-06	0.00800876	7.53872e-08	0.143991	3.76757e-14	0.000284338	4.05742e-13	6.25391e-07	1.07826e-06	0.000488017	0.267487	-3.82419	-0.675997	0.0916822	-1.4042	2.65376	-1.05407	0.129469	-1.6139	-1.63214	2.14158	0.000182265	0.501208	0.92712	0.163268	0.00877895	0.294042	0.897239	0.109523	0.108363	0.0340229	-2.38814
BOK	666	BOK, BCL2 family apoptosis regulator	3.99158	2.43717	2.90411	0.918538	-0.734353	0.881347	2.94174	0.45382	0.856215	4.61868	2.90986	0.711269	2.7652	8.92012e-05	0.0158092	0.00456081	0.360384	0.464325	0.380331	0.00375821	0.650455	0.393024	1.09039e-05	0.00440703	0.481378	0.00649137	-2.09575	-1.76192	-0.667767	-2.64458	-3.15207	-0.589011	-0.734737	-3.34284	0.0495096	0.0433395	0.0375427	0.0823276	0.505707	0.0094593	0.00194222	0.556999	0.464169	0.00114665	0.960693	0.965495	-4.94931
DST	667	dystonin	0.348375	2.84522	-1.36517	0.682124	1.05477	3.42498	4.138	0.990868	2.80664	2.13824	4.49029	-0.497143	3.40131	0.727889	0.00497092	0.175358	0.496621	0.293884	0.000906025	5.69695e-05	0.32296	0.00556071	0.0347946	1.81659e-05	0.622029	0.000884258	1.21307	-0.511476	2.50223	-0.447832	-0.923123	-3.88416	-2.91515	-1.1292	0.267807	1.05046	0.226739	0.610583	0.0138402	0.655215	0.35736	0.000171255	0.00436253	0.261362	0.78985	0.295382	-2.52871
FOXL2	668	forkhead box L2	1.90634	0.400639	-3.34361	-1.13122	2.14608	-0.617092	-1.59169	1.18736	-0.716611	1.96971	-0.345423	1.44705	1.35279	0.0578971	0.689178	0.00117635	0.260469	0.0341054	0.538635	0.113466	0.236508	0.474548	0.051481	0.730461	0.156302	0.1784	-0.575163	-2.60278	0.195746	0.949041	0.842325	3.22645	-0.560439	1.3911	-0.404721	0.527339	0.56592	0.0112212	0.845177	0.344821	0.400887	0.00162918	0.576397	0.167107	0.687252	0.598823	0.8524
BPGM	669	bisphosphoglycerate mutase	6.28613	5.21278	2.75403	2.12943	4.27432	5.2986	5.89095	5.91272	-0.21167	2.82336	2.18748	1.29656	3.0862	1.70346e-09	5.22847e-07	0.00702947	0.0354908	4.14826e-05	7.42089e-07	2.26229e-08	1.45321e-08	0.832606	0.00567749	0.0309041	0.202812	0.00246381	-1.43741	1.72711	-0.77836	1.0903	1.8078	3.11098	-1.24698	-2.0631	2.73559	2.79115	0.152387	0.0884354	0.438059	0.278125	0.0725524	0.00234741	0.215234	0.0415469	0.00836582	0.00601388	-0.728452
BPHL	670	biphenyl hydrolase like	8.23318	9.18243	3.80896	1.47703	5.40265	2.77387	1.59417	-0.364474	4.06938	6.37168	6.80679	1.37596	3.26245	1.55711e-14	1.22939e-16	0.00024477	0.142579	3.9484e-07	0.00665665	0.112908	0.715893	7.06204e-05	4.9375e-09	6.18267e-10	0.177105	0.00140127	-0.428983	1.78191	-3.24027	-0.48446	-1.72776	3.4861	-0.164919	1.41241	-3.5501	0.156719	0.668463	0.07898	0.00158775	0.629088	0.0859975	0.00069288	0.869331	0.160758	0.000797598	0.8757	4.04651
BPI	671	bactericidal/permeability-increasing protein	1.22996	2.88049	1.60914	-0.319418	-1.22881	0.140841	0.414059	-0.688075	2.2017	-0.823006	-0.525127	0.908743	-1.11141	0.220014	0.00446999	0.110835	0.750027	0.221813	0.888291	0.679396	0.492211	0.0289647	0.412352	0.600591	0.369367	0.26838	-2.46215	0.878654	0.185393	-0.610837	-1.07283	-1.1946	-1.12912	1.48493	0.135534	-1.02424	0.0147793	0.382512	0.853268	0.542653	0.284994	0.234679	0.261472	0.140529	0.892685	0.307554	-0.0764898
BRCA1	672	BRCA1, DNA repair associated	7.57273	4.45639	0.430008	3.76652	5.38007	5.10666	4.61064	3.46825	3.33695	4.46258	3.52028	0.867229	2.82358	9.73221e-13	1.48864e-05	0.668144	0.000269928	4.35921e-07	1.66052e-06	8.27149e-06	0.000642643	0.00103012	2.02583e-05	0.00063677	0.391406	0.00547412	1.88298	1.73468	3.24421	5.00312	4.11856	8.17655	0.405993	1.27804	1.05185	2.61171	0.0613617	0.0870761	0.00156786	2.3313e-06	6.14807e-05	4.14313e-13	0.68559	0.204026	0.297466	0.0100286	4.83536
BRAF	673	B-Raf proto-oncogene, serine/threonine kinase	5.72415	6.94283	6.90167	6.63585	4.39271	10.4983	0.964137	5.06856	3.3829	6.30073	8.02178	1.8581	5.33233	3.34859e-08	7.32735e-11	5.31543e-10	1.33078e-09	2.62392e-05	1.26946e-17	0.33646	9.17087e-07	0.000881017	6.89331e-09	1.491e-12	0.0711252	4.00659e-07	-0.139756	0.949433	-3.52287	-1.34143	0.287186	-5.00421	0.225924	2.45472	0.705488	1.36168	0.889014	0.345576	0.000626998	0.182732	0.774349	2.0174e-06	0.821708	0.015727	0.483484	0.175566	2.68574
BRCA2	675	BRCA2, DNA repair associated	4.96815	5.64372	1.07074	2.84768	0.612357	2.88976	2.20846	-0.567092	1.73825	3.68275	4.19685	1.33236	1.86941	1.34895e-06	1.82832e-07	0.286941	0.005273	0.541589	0.00476639	0.0286616	0.571294	0.0838859	0.00036505	5.64322e-05	0.190892	0.0637487	0.632557	2.03528	2.628	3.71195	1.70772	8.65793	1.25739	-1.23183	2.54995	0.189967	0.527848	0.045504	0.00983914	0.000333941	0.0896647	3.23768e-14	0.211456	0.220739	0.01359	0.849621	3.22667
BRDT	676	bromodomain testis associated	0.672885	-0.196698	-0.0336847	0.545062	0.0650132	-0.779383	0.651361	-0.65324	-0.517435	1.39611	-0.713485	1.82192	-0.568929	0.50172	0.844497	0.973198	0.586834	0.948284	0.437672	0.515766	0.514359	0.605492	0.165599	0.477114	0.0765579	0.570356	-0.181204	0.457677	1.26463	-0.645483	2.00536	-0.23134	0.364778	-0.164758	1.40074	0.763223	0.856417	0.648562	0.208727	0.52005	0.0466432	0.817458	0.716025	0.869448	0.16691	0.446662	6.65503
ZFP36L1	677	ZFP36 ring finger protein like 1	2.95562	4.34696	0.754205	-0.0849236	3.35165	-0.171534	5.02738	0.53664	1.97798	3.41401	5.44059	-1.04862	0.159159	0.00345712	2.34334e-05	0.452553	0.932479	0.00110788	0.864165	1.34235e-06	0.592119	0.0494654	0.000907928	3.44194e-07	0.301156	0.873783	0.68188	-0.236394	0.455762	0.482187	-0.077549	-2.28944	-2.64094	-0.464424	-0.325724	0.448442	0.496216	0.813798	0.649476	0.630696	0.938286	0.0238624	0.00955472	0.643296	0.745869	0.654553	-2.6786
ZFP36L2	678	ZFP36 ring finger protein like 2	3.06883	3.2515	0.305762	2.0079	-1.27192	0.59521	2.8825	-0.267528	2.45898	-1.17179	0.697604	0.915774	1.36878	0.0024165	0.00137859	0.760441	0.0471506	0.206132	0.553104	0.00449846	0.789341	0.0148839	0.243909	0.486952	0.365716	0.17336	1.14111	-0.228504	0.617483	-0.585358	-0.0164061	-2.92929	0.0331255	-0.523451	0.632021	-2.55127	0.255382	0.819902	0.538216	0.559587	0.986931	0.00409139	0.973639	0.601753	0.529991	0.0118476	-3.89004
BSG	682	basigin (Ok blood group)	5.01096	7.17244	3.73517	-0.919761	1.46447	4.06194	3.43332	2.60119	2.02829	4.09442	3.58762	-1.19542	2.22485	1.10532e-06	2.02935e-11	0.000316721	0.359747	0.14597	9.943e-05	0.000762568	0.0099914	0.044013	8.28842e-05	0.000506671	0.239527	0.0277638	-0.284576	0.686685	0.428061	2.41984	0.266187	5.3701	-0.388055	-1.92552	-1.07652	0.284771	0.776305	0.494487	0.669459	0.0172795	0.790444	4.10098e-07	0.698776	0.0568435	0.286393	0.776256	0.208659
BST1	683	bone marrow stromal cell antigen 1	1.84603	4.68773	-1.185	0.090141	2.14071	1.62797	0.734091	1.11838	0.759588	0.240911	2.26514	#DIV/0!	1.9342	0.0662191	5.55669e-06	0.238911	0.928342	0.0345474	0.106808	0.463988	0.264762	0.4485	0.81009	0.0255377	#DIV/0!	0.0551962	0.254065	0.824146	-0.552053	-0.533796	-1.04065	1.43737	1.59959	-0.103927	0.756693	-1.59653	0.799744	0.412579	0.582053	0.594633	0.299639	0.153304	0.112753	0.917424	0.452463	0.11271	-5.50891
BST2	684	bone marrow stromal cell antigen 2	0.870521	3.75175	0.782442	1.01126	1.25018	-0.322896	1.18785	2.38105	-0.669601	-0.383614	0.43529	0.754302	1.49505	0.384956	0.000306982	0.435861	0.31415	0.213934	0.747476	0.236686	0.0182114	0.503975	0.702033	0.664237	0.455442	0.137253	1.45468	0.961421	2.55865	1.69787	-1.33461	2.65581	1.30209	-0.836903	1.79858	0.0109723	0.14755	0.339558	0.0118933	0.0925516	0.183937	0.00902475	0.195791	0.40453	0.0775732	0.991262	-3.85727
BTC	685	betacellulin	1.87299	2.23572	-0.090027	2.35783	2.40056	2.17887	3.24677	2.40211	1.81583	0.747019	-0.738604	#DIV/0!	1.04652	0.0635654	0.0281564	0.928451	0.0201821	0.0180799	0.0317887	0.00142713	0.0172246	0.0726193	0.456706	0.46178	#DIV/0!	0.297206	1.12884	-4.02952	0.639583	-2.39534	0.512315	0.717692	0.618446	2.69972	0.397597	0.986437	0.26051	0.000137045	0.523798	0.0184109	0.60915	0.47439	0.537647	0.00807912	0.692466	0.325683	-2.20133
BTD	686	biotinidase	5.33006	3.62759	2.249	3.58305	3.55418	1.64968	2.02036	-0.595577	2.75753	7.78097	5.10304	-0.680762	5.53962	2.40863e-07	0.000375694	0.0267746	0.000510966	0.000563833	0.102276	0.0450461	0.552138	0.00642807	5.0287e-12	1.4769e-06	0.500261	1.54607e-07	0.142557	-0.536802	-0.963245	-5.27636	-2.7737	-7.61559	1.30109	0.542946	-1.19977	-0.809843	0.886804	0.59306	0.337576	7.33363e-07	0.00621432	7.71589e-12	0.196129	0.588307	0.23537	0.419455	-7.41061
KLF5	688	Kruppel like factor 5	3.41794	6.60456	2.85831	0.277783	4.36156	1.04751	2.60283	0.654817	3.4261	1.10656	3.74257	1.76573	1.3998	0.000750504	4.66287e-10	0.00521306	0.78171	2.96214e-05	0.297497	0.0101316	0.513346	0.000759458	0.27099	0.000296183	0.0856933	0.163883	-0.892626	-1.2162	-0.207935	-2.8815	2.57318	2.28469	-1.5867	-2.8247	0.0261394	0.0182875	0.373283	0.227882	0.835671	0.00481685	0.0110026	0.0241493	0.115645	0.00565543	0.979241	0.985436	2.14192
BTF3	689	basic transcription factor 3	10.0328	5.81656	3.15882	4.3915	4.80634	3.40716	5.54938	1.96598	3.97313	4.54571	5.33495	3.75161	2.66848	8.95501e-20	2.81893e-08	0.0021124	2.63636e-05	4.99517e-06	0.000960416	1.19332e-07	0.0506987	0.000102712	1.45889e-05	5.45794e-07	0.000601326	0.0085605	-1.95785	-3.06939	1.95898	-0.50971	-0.289555	5.22778	0.347135	-3.35716	-0.33286	1.96211	0.0518373	0.00302369	0.0526935	0.611345	0.772539	7.67829e-07	0.729198	0.00109436	0.740506	0.0518062	-0.788653
BTG1	694	BTG anti-proliferation factor 1	2.30486	3.88071	0.964063	2.359	3.74804	0.749816	3.46149	-0.0470391	1.29639	4.57931	3.36766	-0.0451229	3.0865	0.0229373	0.000212892	0.337412	0.0201219	0.000288132	0.455199	0.000692157	0.962529	0.198049	1.2763e-05	0.00105741	0.964252	0.00246148	0.191462	-1.21036	3.43497	-2.33975	-0.446525	1.58786	-0.764178	2.12265	0.77959	-0.660823	0.848386	0.2301	0.000841859	0.0212255	0.655833	0.11504	0.446508	0.0361121	0.438974	0.509852	-3.33595
BTK	695	Bruton tyrosine kinase	#DIV/0!	#DIV/0!	#DIV/0!	#DIV/0!	#DIV/0!	#DIV/0!	#DIV/0!	#DIV/0!	#DIV/0!	#DIV/0!	#DIV/0!	#DIV/0!	#DIV/0!	#DIV/0!	#DIV/0!	#DIV/0!	#DIV/0!	#DIV/0!	#DIV/0!	#DIV/0!	#DIV/0!	#DIV/0!	#DIV/0!	#DIV/0!	#DIV/0!	#DIV/0!	0.371064	3.12135	2.68893	0.026892	-0.142005	-2.05274	1.39955	-0.143425	0.109922	-1.99849	0.711039	0.00259115	0.00830522	0.978598	0.887258	0.0423477	0.164654	0.886227	0.912871	0.0476717	-9.38328
BUB1	699	BUB1 mitotic checkpoint serine/threonine kinase	4.4687	4.2201	1.56183	1.15206	2.35425	0.155716	3.37518	1.88963	1.47615	4.661	3.06623	#DIV/0!	0.551659	1.25423e-05	3.92484e-05	0.121585	0.251841	0.0203679	0.876584	0.000929621	0.0602693	0.141661	9.19841e-06	0.00275075	#DIV/0!	0.582101	2.8861	2.95324	5.07186	5.12437	5.31633	10.3373	1.35272	0.97341	2.11424	3.05414	0.00439178	0.00424465	1.64635e-06	1.40107e-06	3.58241e-07	3.77678e-18	0.179106	0.332566	0.039043	0.00271986	7.17652
BUB1B	701	BUB1 mitotic checkpoint serine/threonine kinase B	0.354876	2.21307	-0.0551147	0.838174	-0.124347	0.668919	2.16038	-0.429003	5.85993	2.31035	1.337	0.627999	-0.385595	0.723019	0.0293661	0.95616	0.403784	0.901272	0.505152	0.0322601	0.668388	2.17984e-08	0.0228056	0.184086	0.533862	0.700408	3.6598	1.53761	4.75365	5.50205	4.75922	10.2929	0.918444	0.95404	1.46075	3.06814	0.00033394	0.128528	6.20058e-06	2.75543e-07	4.37826e-06	4.80752e-18	0.360532	0.342234	0.149775	0.00260355	6.21594
BYSL	705	bystin like	10.2064	12.0624	6.5146	4.19966	6.6127	9.46649	4.98133	2.49256	9.22174	10.9993	6.22387	2.29468	7.18143	2.6602e-20	9.71772e-25	3.24988e-09	5.51506e-05	1.48753e-09	2.08358e-15	1.64954e-06	0.0135029	8.0694e-17	3.12532e-19	9.87777e-09	0.0275231	4.29757e-11	-0.38634	1.95889	0.308652	3.05138	2.57664	7.93874	-1.34925	0.744642	-0.528805	0.70793	0.699714	0.0539984	0.758181	0.00289743	0.0108977	1.44118e-12	0.180217	0.458136	0.599068	0.480209	6.96015
TSPO	706	translocator protein	5.10676	6.30735	3.80375	1.6216	5.05772	2.61327	0.137618	1.35586	2.74377	4.67577	4.75419	0.832642	3.3463	7.04596e-07	2.27066e-09	0.000249288	0.107805	1.7481e-06	0.0104112	0.890719	0.176689	0.0066923	8.66631e-06	6.30454e-06	0.410389	0.00106293	-2.17337	0.753839	3.73281	-1.53849	1.55824	0.386256	-1.71346	-3.70732	-0.547889	1.86093	0.0310964	0.453404	0.000303994	0.126995	0.121189	0.700015	0.0896363	0.000335106	0.585985	0.0649292	-2.89302
C1QBP	708	complement C1q binding protein	8.56906	7.53964	1.69197	1.66052	5.13196	4.94786	5.13008	4.97384	7.86433	3.49992	4.59137	1.49197	0.991293	1.7775e-15	2.49346e-12	0.0938618	0.0997113	1.27477e-06	3.1963e-06	8.44014e-07	1.42017e-06	3.37141e-13	0.00068194	1.2163e-05	0.144184	0.323329	-0.672856	-0.0467272	1.75372	0.669623	-0.201369	2.95552	-1.19963	-1.46292	-0.557115	1.88106	0.501926	0.96286	0.0823149	0.504596	0.840671	0.00378159	0.233034	0.146449	0.579709	0.0621177	2.73285
SERPING1	710	serpin family G member 1	-0.188398	2.6477	0.603885	1.58502	-0.293194	1.05232	1.00523	1.34444	1.13314	0.961601	-1.00403	-0.746144	1.68475	0.850737	0.00884853	0.54733	0.115885	0.769937	0.295296	0.316332	0.180344	0.25867	0.338439	0.317649	0.460295	0.094365	1.18848	0.454994	2.89806	-1.19438	-3.74434	-4.42104	0.381339	-0.393836	-1.90314	-1.79808	0.236255	0.650482	0.00454766	0.235072	0.000253422	2.22464e-05	0.703737	0.694494	0.0622616	0.0743984	-6.8542
C1QA	712	complement C1q A chain	2.27866	0.81449	-0.516477	1.52796	0.72461	-0.763876	0.856617	1.0941	0.266888	1.73527	2.14615	1.1086	1.3547	0.0236383	0.416477	0.606697	0.129446	0.470258	0.446814	0.392962	0.275242	0.789863	0.0855992	0.0341424	0.274756	0.177792	-0.126213	2.45776	2.73075	1.41433	-1.07018	-1.01102	1.00578	0.804914	0.926694	0.449864	0.899708	0.0163888	0.00738147	0.16028	0.286179	0.31411	0.316879	0.422671	0.358134	0.65353	-6.42615
C1QB	713	complement C1q B chain	1.63097	0.92647	-0.270402	1.22969	0.478049	-0.782756	1.007	1.17964	0.0398835	1.62101	1.87852	0.764487	1.12148	0.104314	0.355485	0.787426	0.221485	0.633581	0.435697	0.315485	0.239559	0.96823	0.107987	0.063057	0.449426	0.26409	0.306904	2.29715	3.03694	1.32109	-0.921805	-0.649961	1.21253	1.08858	1.94267	0.320177	0.759281	0.0245202	0.00299636	0.1894	0.358045	0.517003	0.228085	0.278808	0.0571821	0.749329	-6.67459
C1QC	714	complement C1q C chain	1.66069	1.09251	-0.554832	0.793638	0.382589	-0.665517	1.07795	0.969362	-0.165799	1.68657	2.112	0.466846	0.968752	0.0981874	0.27612	0.580287	0.429146	0.702777	0.507316	0.282711	0.333547	0.868503	0.0946269	0.0370356	0.643347	0.334414	0.549275	2.44476	2.81576	2.03652	-0.874883	-1.40597	1.17491	1.14692	1.26886	0.213649	0.583517	0.0169433	0.00578582	0.0442643	0.382974	0.162406	0.242738	0.253997	0.209836	0.831143	-6.6696
C1R	715	complement C1r	0.684389	#DIV/0!	0.00523955	2.97236	1.15455	2.19132	1.73818	1.60895	1.26955	1.77912	1.59525	-1.03242	0.8368	0.495083	#DIV/0!	0.99583	0.00364412	0.250847	0.0308479	0.0841389	0.109221	0.207412	0.0780861	0.113663	0.308576	0.404195	-0.485264	-0.252359	4.68326	-1.0784	-2.2343	-1.78561	-0.593117	-0.569906	-0.870946	-1.19246	0.628096	0.801482	8.25883e-06	0.283375	0.0268756	0.0767751	0.554403	0.569947	0.38757	0.235172	-6.52446
C1S	716	complement C1s	0.965531	1.61611	-0.143765	2.58462	2.0131	1.7969	1.0212	1.11348	0.938146	1.90068	1.18084	-1.29966	0.953099	0.335329	0.107882	0.885984	0.0110827	0.0466148	0.0754957	0.308731	0.26685	0.349434	0.06006	0.240335	0.201756	0.342256	-0.633707	0.335159	4.62087	-0.74116	-2.85553	-1.97667	-0.548584	-1.08535	-0.98364	-1.75699	0.527099	0.73848	1.06251e-05	0.460283	0.00487786	0.050452	0.584478	0.280228	0.3296	0.0811868	-7.00991
C2	717	complement C2	0.630453	1.55314	0.2719	2.03361	-0.114401	1.71606	3.5722	0.791987	2.30432	1.77849	-0.163566	-1.82444	0.466522	0.529047	0.123823	0.786277	0.0444422	0.909132	0.0893773	0.000470333	0.429316	0.0223532	0.0781903	0.870384	0.0761687	0.6416	2.47941	1.67923	2.79349	-2.04077	-0.210716	0.159452	1.10297	1.45658	-4.21365	-0.0774393	0.0141063	0.0974414	0.00617012	0.0438311	0.833382	0.87359	0.27261	0.148188	9.41311e-05	0.938389	-3.9027
C3	718	complement C3	0.462528	4.19456	2.24886	1.83112	3.5453	-0.620031	2.56189	0.827409	-0.797514	0.33276	2.1607	1.54752	2.12994	0.644155	4.34864e-05	0.0267837	0.0698397	0.000581105	0.536707	0.0113517	0.409002	0.426209	0.739973	0.0329706	0.130251	0.0350043	1.31938	-0.279024	3.53122	-3.02124	-2.61832	-5.02586	0.723311	1.96261	-0.512833	-0.42344	0.188766	0.781026	0.000609531	0.0031755	0.00970152	1.83914e-06	0.471128	0.0523122	0.610122	0.672648	-8.52581
C3AR1	719	complement C3a receptor 1	-1.29363	-0.877085	-2.43241	0.736512	-1.55899	1.69871	0.821482	0.370951	1.10685	-0.518617	-1.44689	0.92352	0.0114626	0.197136	0.38165	0.0168321	0.463016	0.121951	0.0926119	0.412618	0.711071	0.269844	0.605109	0.150908	0.36172	0.990871	-0.197255	1.50728	2.76611	1.50562	-0.77072	-3.75564	0.766027	-0.0653595	2.17461	-1.78483	0.843857	0.136114	0.00667445	0.135226	0.442031	0.000271947	0.445412	0.948011	0.0339779	0.0765346	-7.98004
C4B	721	complement C4B (Chido blood group)	-4.90522	#DIV/0!	0.762881	3.38418	1.00116	0.680368	1.29754	1.33472	0.903836	0.563916	0.144931	#DIV/0!	2.16895	3.04272e-06	#DIV/0!	0.447386	0.000995804	0.318985	0.497909	0.196349	0.183502	0.368418	0.574002	0.885041	#DIV/0!	0.0318515	1.62644	-0.879854	0.415349	-1.84688	-0.57039	-6.26766	1.02727	2.26323	#DIV/0!	-0.40748	0.107693	0.381865	0.678711	0.0676352	0.569229	6.46016e-09	0.306699	0.0256591	#DIV/0!	0.684301	-6.3577
C4BPA	722	complement component 4 binding protein alpha	1.23853	0.0848622	2.60362	0.336574	1.25394	0.931885	1.58074	2.6517	2.12826	-2.49635	-0.32938	#DIV/0!	1.76455	0.216828	0.932469	0.0106732	0.737092	0.212572	0.353733	0.11595	0.00865747	0.0346833	0.0140877	0.742519	#DIV/0!	0.0799185	0.719085	-2.0846	1.26939	-2.75142	-2.23945	0.431474	1.21047	1.42666	1.39509	-2.13566	0.473048	0.0406534	0.207032	0.00701213	0.0265313	0.666924	0.228868	0.156616	0.168596	0.034512	-3.58521
C4BPB	725	complement component 4 binding protein beta	1.49142	0.378897	1.07953	-1.10229	-1.23888	0.462637	3.68519	2.18167	1.91694	-1.25921	-1.18679	#DIV/0!	1.83332	0.137271	0.705227	0.283028	0.272786	0.218077	0.644672	0.000314176	0.0303118	0.0568388	0.210721	0.237963	#DIV/0!	0.0689735	-0.439787	-1.3016	0.420677	-0.877085	-2.87831	1.82831	2.76154	0.320937	0.208026	-2.15592	0.660634	0.197203	0.674827	0.382482	0.00455564	0.0700731	0.00681308	0.74889	0.835977	0.0328626	-3.10996
CAPN5	726	calpain 5	3.05346	4.12884	3.24117	3.25944	1.20799	1.72951	3.78329	2.74149	0.828481	3.70799	3.26898	#DIV/0!	2.8025	0.00253845	5.64932e-05	0.00163181	0.00149326	0.229688	0.0869317	0.000219691	0.00667623	0.408501	0.000334319	0.0014558	#DIV/0!	0.00582345	1.04338	-0.993781	-2.05448	-1.92405	-0.870787	-0.407279	1.15761	1.56431	1.01871	-4.1717	0.298212	0.323658	0.042343	0.0571081	0.3852	0.684554	0.249701	0.120726	0.312803	5.37967e-05	-0.675926
C5	727	complement C5	2.97148	4.44229	4.17301	2.54368	2.00847	2.08805	5.45533	1.07544	2.84888	3.04399	0.48229	6.45933	2.29598	0.00329009	1.57897e-05	6.55659e-05	0.0123842	0.0470887	0.0394408	1.86618e-07	0.283485	0.00490154	0.0029445	0.630594	1.50395e-07	0.023229	-1.44111	-0.844562	-0.30406	-1.10555	-0.717517	0.104512	1.48552	1.61699	-0.0774725	-1.52577	0.15134	0.401153	0.761667	0.271498	0.474121	0.916944	0.140461	0.108853	0.938529	0.129408	-3.79718
C5AR1	728	complement C5a receptor 1	-2.15902	1.1204	0.444841	1.29933	2.39623	-1.0326	-0.407415	0.682825	0.174009	2.31123	-0.159467	0.25765	-1.09411	0.0319207	0.26546	0.657426	0.196597	0.0182838	0.304386	0.684258	0.495515	0.862055	0.0227552	0.873604	0.798105	0.275868	-0.0849456	0.61183	1.88068	-0.484355	-2.00182	0.363778	-0.872405	2.1201	0.222224	-0.380068	0.932402	0.542577	0.0627086	0.629162	0.0470264	0.716686	0.385017	0.0363308	0.824963	0.704492	-5.24252
C6	729	complement C6	0.237189	2.72464	0.0264329	-0.313822	-1.44876	0.073184	-0.192324	0.0429161	2.87817	-1.64366	-0.229173	#DIV/0!	-1.44892	0.812729	0.00709446	0.978966	0.754262	0.150302	0.941812	0.847737	0.965812	0.00448703	0.103209	0.819176	#DIV/0!	0.149696	-1.1218	-3.31384	-0.251502	-3.99553	-3.2674	-1.15108	0.594671	0.808508	1.81265	-1.29386	0.263483	0.00144249	0.801904	0.000121408	0.00133326	0.252065	0.553367	0.420609	0.0753443	0.197922	-7.36094
C7	730	complement C7	-0.690852	0.775044	1.1472	-0.874571	-1.81242	0.378262	0.175658	-0.879352	1.30913	-2.56158	0.0822107	#DIV/0!	-3.09727	0.49038	0.439366	0.254123	0.383748	0.0726995	0.706071	0.860789	0.380276	0.192169	0.0118259	0.934634	#DIV/0!	0.00237956	-0.707566	-1.1845	-1.72105	-5.90837	-1.80279	-4.11787	1.20524	1.24499	-2.86188	-2.24398	0.480156	0.240109	0.0881056	4.50252e-08	0.0733388	7.194e-05	0.230871	0.21588	0.00594557	0.0264618	-10.7818
C8A	731	complement C8 alpha chain	3.13338	-0.2168	-1.38214	-0.110169	1.56575	1.86308	3.97306	-0.164338	-0.0239157	0.55417	1.09951	0.13736	-0.654908	0.00196103	0.828618	0.170102	0.91248	0.120332	0.0655088	0.000107872	0.869633	0.980946	0.58063	0.274037	0.891491	0.51365	1.38145	-1.73243	0.157467	-0.792464	-3.1783	-1.27954	0.94057	-1.02296	0.158669	0.462023	0.168901	0.0874783	0.875171	0.429912	0.00178451	0.203261	0.349126	0.308655	0.874511	0.644808	-0.338506
C8B	732	complement C8 beta chain	1.35968	-0.505039	-1.30515	-0.886193	3.23712	2.85593	3.78277	-0.24148	0.569628	1.74445	0.267053	1.18767	-0.128127	0.175309	0.614739	0.194931	0.377482	0.00160378	0.00525966	0.000220113	0.809433	0.569644	0.0839789	0.789947	0.242532	0.898241	0.48743	-3.2581	-0.871557	-2.42502	-3.04439	1.34058	1.8909	0.738118	0.554608	1.32324	0.626563	0.00171289	0.385383	0.0170482	0.00273465	0.182676	0.0614475	0.462074	0.581411	0.187991	-1.16124
C8G	733	complement C8 gamma chain	0.159315	0.630789	0.758393	-0.691848	2.38241	1.40759	2.47287	0.70606	2.02888	1.50934	0.813309	-0.00763102	0.0954689	0.873565	0.529006	0.450055	0.490518	0.0189478	0.162483	0.0144689	0.480981	0.0439522	0.134187	0.417864	0.993952	0.924085	2.10764	2.54551	3.08552	0.307532	-3.03271	3.04393	-0.448846	1.62395	-0.670867	-1.48576	0.0364871	0.0130538	0.0025812	0.759059	0.00283652	0.00288947	0.654486	0.107358	0.505113	0.139675	0.591974
C9	735	complement C9	2.19577	0.909925	-3.24784	2.47587	0.525097	1.03263	1.118	0.200065	0.825317	1.46275	-0.550169	#DIV/0!	1.82661	0.0291438	0.364121	0.00159778	0.0148442	0.600592	0.304372	0.265275	0.841635	0.41029	0.146494	0.583361	#DIV/0!	0.0699836	0.730316	0.965571	2.48632	0.0800401	-1.64694	-0.0698157	0.0552792	-2.10416	0.573951	1.69881	0.466174	0.337491	0.0144386	0.936361	0.10157	0.944461	0.956023	0.0377291	0.568341	0.0916582	-1.44295
VPS51	738	VPS51, GARP complex subunit	4.34961	4.10394	3.69762	2.49496	4.74298	7.3809	4.27631	1.74202	4.10404	3.19682	5.28224	#DIV/0!	1.80829	2.07912e-05	6.23319e-05	0.000360666	0.014111	6.47699e-06	5.66454e-11	3.28836e-05	0.0830569	6.16069e-05	0.00183171	6.85784e-07	#DIV/0!	0.0728037	-0.521933	-0.493159	-2.74424	-1.46603	0.251407	-4.55035	-1.25225	1.02878	-0.84208	0.485855	0.602377	0.623401	0.00710411	0.145686	0.801829	1.32719e-05	0.213316	0.305926	0.40339	0.627858	-0.594272
MRPL49	740	mitochondrial ribosomal protein L49	5.36312	4.61844	4.97165	1.38926	5.53718	4.81433	1.62005	4.10772	7.31757	7.36047	9.68846	#DIV/0!	4.38616	2.04909e-07	7.49198e-06	2.86188e-06	0.167612	2.17981e-07	5.49698e-06	0.107228	5.845e-05	8.19907e-12	4.10747e-11	2.8182e-16	#DIV/0!	2.31531e-05	-1.97358	1.21112	-1.24353	0.449403	0.294257	1.68214	0.879791	-1.98691	1.25471	3.57819	0.0500042	0.229812	0.216363	0.654085	0.76895	0.0952315	0.381021	0.0495125	0.21489	0.000481159	2.50854
ZNHIT2	741	zinc finger HIT-type containing 2	3.62151	-0.669064	4.10788	0.93369	4.24018	5.08999	3.93484	1.54607	1.76529	4.26333	4.93392	#DIV/0!	2.51819	0.000362928	0.504342	8.34398e-05	0.352547	4.72696e-05	1.77961e-06	0.000124736	0.123685	0.07922	4.38337e-05	3.00624e-06	#DIV/0!	0.0129728	-0.376619	-0.401484	-1.37113	0.860686	0.605126	3.00954	-0.317813	-0.0548068	-0.687138	1.18436	0.706913	0.689253	0.173178	0.39141	0.545969	0.00321038	0.751271	0.956396	0.494883	0.238351	-0.548866
MPPED2	744	metallophosphoesterase domain containing 2	1.00419	3.1486	2.6309	0.0489837	1.94343	2.95859	1.18315	1.75679	1.29917	2.37953	0.0711611	0.649446	0.658425	0.316378	0.00193098	0.00990638	0.961023	0.0545667	0.00389163	0.238537	0.0804993	0.195557	0.0191227	0.943404	0.520062	0.511395	0.480996	-3.03505	-2.81612	-0.365007	0.187067	-1.32872	0.0176052	0.735497	-2.27215	-1.05332	0.63112	0.00334549	0.00577976	0.715855	0.85185	0.186547	0.985988	0.463661	0.027009	0.294074	-2.97365
MYRF	745	myelin regulatory factor	3.18361	-0.123953	2.71301	1.08074	-0.141917	2.02023	2.58022	0.301315	-1.39601	1.65538	1.11049	#DIV/0!	0.884615	0.00166303	0.901496	0.00788997	0.282218	0.88741	0.0461455	0.0107901	0.76349	0.164439	0.100805	0.269299	#DIV/0!	0.377949	1.23932	-1.82239	-0.360603	-2.27282	0.658488	-0.129819	2.18036	0.663144	-0.00777971	-1.94793	0.216887	0.0725482	0.719101	0.0251138	0.511189	0.896935	0.0315076	0.508678	0.993821	0.0534981	0.554712
TMEM258	746	transmembrane protein 258	7.80273	3.49159	4.34537	1.12766	4.29757	3.579	4.08504	1.10449	3.98488	4.75539	5.08007	#DIV/0!	3.63272	2.35456e-13	0.000608607	3.42626e-05	0.261961	3.79369e-05	0.00054296	7.0071e-05	0.27072	9.81556e-05	6.27391e-06	1.62786e-06	#DIV/0!	0.000398322	-2.67599	-0.384403	2.79071	0.288136	1.48574	6.19591	0.206293	0.315432	0.724106	2.40617	0.00815848	0.701813	0.00621959	0.773821	0.139353	9.10447e-09	0.836969	0.753054	0.47207	0.0174747	1.37021
FMNL1	752	formin like 1	0.351752	2.32855	-1.14963	1.50067	0.48314	-1.79962	-3.34371	-0.238154	0.464272	-0.732048	-1.08483	0.363121	0.821236	0.725358	0.0220739	0.253124	0.136358	0.629974	0.0750627	0.00103377	0.812008	0.643017	0.465755	0.280456	0.718581	0.412971	1.12079	3.93802	2.03475	2.61805	-1.76962	-3.09907	0.430828	0.935313	-0.590763	1.15725	0.263912	0.000187835	0.0443258	0.0101761	0.078731	0.0024362	0.667494	0.351753	0.557099	0.249215	-5.88811
PTTG1IP	754	PTTG1 interacting protein	8.08823	5.18335	1.71679	3.78543	4.22954	2.0925	2.36357	0.505305	6.82387	5.14195	4.19655	-0.91421	2.67695	3.91941e-14	5.99597e-07	0.0892083	0.000252448	4.92272e-05	0.0390321	0.0193239	0.613906	1.32194e-10	1.25179e-06	5.64977e-05	0.366526	0.00835803	-2.06971	0.197407	2.07825	0.387155	1.65745	-3.83711	0.442274	-0.470531	0.745259	1.33936	0.0399486	0.844065	0.0400565	0.69944	0.0994246	0.000203097	0.659218	0.638943	0.459288	0.182704	-3.66284
CFAP410	755	cilia and flagella associated protein 410	5.24207	6.20604	2.74729	4.59129	6.46482	3.83008	4.19581	#DIV/0!	3.54054	3.5942	3.2928	1.01243	5.0889	3.69119e-07	3.8575e-09	0.00716459	1.19651e-05	3.01954e-09	0.000228465	4.53487e-05	#DIV/0!	0.000509012	0.00049539	0.00134847	0.31791	1.19234e-06	1.20779	1.05004	-1.90195	-0.182216	-0.427249	#DIV/0!	-0.286957	1.93691	-1.04653	-1.9299	0.228759	0.297209	0.0598421	0.855772	0.669783	#DIV/0!	0.774722	0.055418	0.299896	0.0557165	-1.975
CA1	759	carbonic anhydrase 1	2.75713	1.95325	3.53531	2.65311	0.339766	1.76368	1.08093	-0.822437	0.979088	1.87629	0.84756	1.93855	0.311737	0.00631632	0.0523942	0.000626182	0.00917834	0.734693	0.0809676	0.281385	0.411817	0.328858	0.0633665	0.398593	0.0602137	0.755725	-0.302647	-0.834632	-0.381681	-2.42661	-0.0744189	1.58505	0.737393	2.02037	2.6697	-1.53863	0.762518	0.406686	0.703448	0.016978	0.940772	0.115676	0.46256	0.0458667	0.00996118	0.126235	2.35643
CA2	760	carbonic anhydrase 2	1.29936	2.25265	-1.19767	-1.95725	-1.70702	-0.634806	1.07088	1.05544	-0.778147	0.276259	2.69518	0.596975	0.410155	0.195167	0.0255306	0.233966	0.0528984	0.0906913	0.527065	0.285869	0.29251	0.43751	0.782887	0.00818263	0.55416	0.682347	-0.235733	0.512203	-2.74167	-2.39847	-1.78445	2.68743	-0.662814	-2.51877	3.57578	-1.00914	0.813916	0.610077	0.00715626	0.0182625	0.0762825	0.00825928	0.50893	0.0132702	0.000736735	0.314715	-3.40557
CA3	761	carbonic anhydrase 3	-0.119714	2.18888	2.47609	3.59043	-0.819571	2.12704	0.788631	0.242474	3.61343	-0.229299	0.122556	0.441797	-0.24503	0.904818	0.029937	0.0150153	0.000498223	0.414266	0.0359799	0.431517	0.808664	0.000392468	0.819078	0.902691	0.661208	0.806808	0.388767	-1.42662	0.574944	-5.10113	0.213904	2.49588	1.166	0.0472192	-2.99804	-2.61971	0.697921	0.15801	0.566525	1.5455e-06	0.8309	0.0139701	0.246308	0.962427	0.0040735	0.00980773	-2.76949
CA4	762	carbonic anhydrase 4	1.19872	-1.14795	1.28624	-0.251661	-0.686304	-0.343843	0.777017	4.20955	0.743922	-0.285628	0.858342	0.494359	0.882225	0.231917	0.252567	0.201421	0.801781	0.493992	0.731717	0.438318	3.87998e-05	0.457899	0.775721	0.39264	0.623975	0.379235	-0.210298	-0.295283	-4.03698	-4.00255	-3.36427	-1.5897	1.552	-0.414292	1.79726	-1.1154	0.83368	0.768627	0.00010145	0.000118335	0.000964553	0.114623	0.12373	0.679497	0.0777855	0.26666	-1.76498
CA8	767	carbonic anhydrase 8	-1.21909	1.47851	1.71834	0.281841	1.05039	1.55845	0.54228	0.999323	-0.852337	1.55345	-2.05238	0.112996	-1.02457	0.225262	0.143198	0.088925	0.778604	0.295885	0.122418	0.588394	0.318858	0.396217	0.123297	0.0425964	0.910644	0.307412	1.41873	-0.970844	-1.26647	-3.45051	-1.35429	-1.5654	0.814141	2.80247	0.323155	-2.49843	0.157756	0.334876	0.208068	0.000812416	0.17759	0.120213	0.417443	0.00603084	0.747803	0.0136748	-2.65652
CA9	768	carbonic anhydrase 9	1.63534	2.8244	-1.13015	-0.826586	0.808096	2.17766	0.402496	0.673423	1.9633	1.30268	-0.748942	1.97092	0.56618	0.103395	0.00529023	0.261199	0.410294	0.420812	0.031882	0.687866	0.501463	0.0511609	0.195506	0.455551	0.0562479	0.572218	-1.13789	0.389974	1.0165	1.32927	4.06348	3.26888	-0.902425	0.0810509	1.07957	0.21328	0.256721	0.697707	0.311662	0.186696	7.61911e-05	0.0014212	0.368937	0.935554	0.285046	0.83143	2.77255
CA12	771	carbonic anhydrase 12	0.708835	0.0688376	4.06779	-1.34102	1.93956	2.29686	0.163385	0.0204591	1.19484	-0.54245	3.35726	0.101293	0.537063	0.479837	0.945291	9.66791e-05	0.182728	0.0550412	0.0238	0.870426	0.983698	0.235188	0.588647	0.00109397	0.919865	0.592115	0.539713	-1.16579	3.08568	-1.93956	0.347648	5.2723	-2.19459	-3.97513	1.39925	1.09106	0.590081	0.247545	0.00257997	0.055168	0.72857	6.31668e-07	0.0304392	0.000128702	0.167352	0.277191	-2.73022
CACNA1A	773	calcium voltage-gated channel subunit alpha1 A	3.82599	7.88896	1.1945	0.968535	0.160658	-0.899434	0.215437	-0.271004	-0.592051	-0.842904	1.77104	0.0970497	1.38042	0.000169326	3.24178e-13	0.235196	0.334941	0.872663	0.370672	0.829706	0.78667	0.554563	0.40118	0.0794286	0.923211	0.169754	1.40563	1.19305	0.121697	1.17197	-0.748532	-5.47145	-0.0697021	1.6193	0.944422	-0.952656	0.161607	0.236765	0.903365	0.243912	0.455259	2.60919e-07	0.944566	0.108354	0.349084	0.342467	0.671741
CACNA1C	775	calcium voltage-gated channel subunit alpha1 C	-1.63003	-0.360681	1.22805	-1.26495	1.35902	0.818807	0.0426233	-0.0773008	3.11893	-0.419759	1.87838	1.11307	-0.0270014	0.105785	0.719288	0.222401	0.208611	0.176973	0.414925	0.966056	0.938462	0.0024166	0.675511	0.0630774	0.272856	0.978499	0.131106	-1.86114	-1.63621	-1.64132	-1.78568	-1.62594	0.135438	0.328482	0.351979	-1.64804	0.895842	0.0668073	0.104707	0.103781	0.0760816	0.106676	0.89253	0.743195	0.726199	0.10167	-6.55194
CACNA1E	777	calcium voltage-gated channel subunit alpha1 E	-0.556934	-0.0256026	1.94731	1.85356	0.079057	1.46825	-0.45198	1.75174	1.62715	-1.56682	1.35668	-0.128983	1.74574	0.578133	0.979604	0.0543898	0.0665316	0.937134	0.145306	0.651907	0.0813668	0.105463	0.120136	0.177766	0.89807	0.0831485	1.8018	-0.797886	0.255835	2.3821	0.908586	0.733497	-0.0734228	2.7637	0.684792	-1.11417	0.0732975	0.42756	0.798565	0.0190493	0.364961	0.464735	0.941612	0.00674039	0.496351	0.267187	0.396735
CACNA1S	779	calcium voltage-gated channel subunit alpha1 S	-0.00366439	-0.654072	1.01945	0.587311	-0.0368137	0.260533	0.680826	1.26018	1.24182	1.1629	0.278848	#DIV/0!	1.43896	0.99708	0.513929	0.310526	0.558221	0.970702	0.795011	0.496984	0.209087	0.215927	0.247483	0.780905	#DIV/0!	0.152493	-0.224049	-1.00053	-0.983088	-1.89762	-0.664607	1.41295	-0.120782	0.104297	-1.1443	-1.18828	0.82298	0.320404	0.327761	0.060547	0.507277	0.160347	0.904099	0.917131	0.257456	0.236811	2.28814
DDR1	780	discoidin domain receptor tyrosine kinase 1	4.6543	5.56034	1.28225	-0.149797	3.43067	2.8258	3.07999	0.58584	4.58899	2.88169	3.20883	1.1153	2.87542	5.59039e-06	2.61684e-07	0.20281	0.881204	0.000853958	0.00573801	0.00244456	0.55865	8.3571e-06	0.00478879	0.00176345	0.271914	0.00469519	1.65262	0.14869	-0.317709	-1.29445	2.26099	-4.59896	-2.14707	1.38488	2.91938	-0.0120339	0.100201	0.882214	0.751319	0.198404	0.0251335	1.09036e-05	0.0341342	0.168997	0.00507433	0.990416	5.62034
CACNA2D1	781	calcium voltage-gated channel auxiliary subunit alpha2delta 1	0.344703	1.92197	-0.346228	1.75841	-0.707054	-0.860362	1.7106	2.58009	-1.94685	1.41582	1.15228	-0.295263	-2.07835	0.730644	0.0562438	0.729921	0.0815103	0.481056	0.391733	0.0891307	0.0106014	0.0531183	0.15976	0.251797	0.769443	0.0395852	1.33981	-0.332584	-2.17224	1.31956	-1.62471	-0.982885	-3.29979	1.6929	0.00179781	-0.11881	0.182046	0.740415	0.0320239	0.189909	0.10623	0.32771	0.00132959	0.0934114	0.998572	0.905602	-2.70864
CACNB1	782	calcium voltage-gated channel auxiliary subunit beta 1	8.34362	5.056	3.38086	1.13838	2.16351	6.68085	0.679763	3.36432	3.13092	4.21956	1.211	-0.53005	2.4082	7.66428e-15	1.07803e-06	0.0010426	0.257482	0.0327061	1.55071e-09	0.497655	0.000921334	0.00203559	5.17808e-05	0.228588	0.599244	0.017392	-0.0377361	-1.15634	0.469364	0.0336663	0.0875029	1.28178	-0.624831	1.49393	0.0253105	1.78288	0.969941	0.251365	0.639756	0.973208	0.930383	0.202477	0.533464	0.138165	0.979899	0.0768529	-0.341441
CACNB3	784	calcium voltage-gated channel auxiliary subunit beta 3	4.2764	5.05024	5.11127	0.35609	1.26305	0.919705	0.212501	1.30885	1.89716	3.28784	2.6306	1.65684	1.93431	2.82205e-05	1.10679e-06	1.60578e-06	0.722468	0.209291	0.360032	0.831992	0.192103	0.0594167	0.00137022	0.009793	0.106009	0.0551822	0.686289	-1.43662	0.571408	-0.440181	0.143171	6.21986	-2.59516	-1.37662	0.943061	1.09195	0.493439	0.155156	0.56891	0.660728	0.886339	8.12078e-09	0.0108338	0.17153	0.349774	0.276802	2.48812
SLC25A20	788	solute carrier family 25 member 20	7.24654	5.30038	1.76384	1.67823	3.77926	2.29406	0.880983	1.11001	0.937951	5.99435	5.67262	0.196657	3.94455	6.9886e-12	3.46747e-07	0.080908	0.0961937	0.000258029	0.0239669	0.379674	0.268339	0.349534	2.85974e-08	1.23074e-07	0.845172	0.00012833	-2.42395	1.30513	-2.38422	-3.2049	-3.11407	0.624181	1.12709	1.50919	-0.286244	-0.771156	0.0163706	0.196003	0.0188599	0.00179921	0.00219371	0.533734	0.262323	0.134226	0.775767	0.441962	-4.7968
CAD	790	carbamoyl-phosphate synthetase 2, aspartate transcarbamylase, and dihydroorotase	6.85041	4.30824	4.74813	2.37295	2.87215	1.16458	3.3262	2.68818	1.92993	4.30472	6.87972	1.0608	3.99194	7.14808e-11	2.74605e-05	7.0906e-06	0.0194149	0.00490845	0.247076	0.00109632	0.00779601	0.0551966	3.7406e-05	4.34309e-10	0.295655	0.000107427	2.47536	2.67383	2.62586	4.9059	0.315656	1.85818	-1.86009	1.92714	0.791288	1.61402	0.0142617	0.00927299	0.00989744	3.49012e-06	0.752683	0.065679	0.0657264	0.0566393	0.432175	0.108858	5.54359
CALB1	793	calbindin 1	1.75906	1.61741	1.77799	-0.676226	2.58274	1.7394	1.75165	1.88713	1.49612	-2.13648	2.06049	1.77734	0.303358	0.0799444	0.1076	0.0785391	0.500342	0.0111398	0.0851701	0.0817862	0.0606054	0.136384	0.0349414	0.0418003	0.0837333	0.762087	0.685331	0.935064	-1.88986	-0.0140419	0.230359	1.39454	0.0281432	0.0741365	1.09484	1.09348	0.494042	0.352881	0.0614574	0.988824	0.818112	0.165819	0.977602	0.941041	0.278358	0.276132	-0.87824
CALB2	794	calbindin 2	3.81384	2.25004	-2.27275	-0.0487531	-0.131885	0.473776	2.47351	1.21338	1.71894	2.59468	4.89424	2.11895	-0.0655264	0.000177335	0.0256993	0.0252477	0.961206	0.895321	0.636736	0.0144443	0.22643	0.0873547	0.0108077	3.54502e-06	0.0408694	0.947853	-1.52144	0.509567	1.21181	0.904654	-0.774349	-3.4442	-0.182946	-3.66141	-0.819822	2.53744	0.129954	0.611913	0.228231	0.36776	0.439889	0.000797856	0.8552	0.000393096	0.415856	0.0123033	2.11746
S100G	795	S100 calcium binding protein G	#DIV/0!	#DIV/0!	#DIV/0!	#DIV/0!	#DIV/0!	#DIV/0!	#DIV/0!	#DIV/0!	#DIV/0!	#DIV/0!	#DIV/0!	#DIV/0!	#DIV/0!	#DIV/0!	#DIV/0!	#DIV/0!	#DIV/0!	#DIV/0!	#DIV/0!	#DIV/0!	#DIV/0!	#DIV/0!	#DIV/0!	#DIV/0!	#DIV/0!	#DIV/0!	1.22479	0.753694	0.145809	0.926996	-1.53966	1.90201	1.69524	1.74114	0.795019	-0.227083	0.222302	0.45349	0.884344	0.356096	0.125657	0.0596503	0.0930505	0.0845604	0.43002	0.820703	4.32
CALD1	800	caldesmon 1	0.985188	1.57429	-1.19668	3.12204	0.7912	2.55313	6.72244	1.23534	-2.06152	1.75773	0.267713	-1.72155	-1.18799	0.325604	0.117237	0.234347	0.002305	0.430562	0.0122513	3.12905e-10	0.218168	0.0406991	0.081681	0.78944	0.0935027	0.236939	-0.414247	-1.28879	-1.24758	1.66309	-0.741594	4.02875	-0.806377	-0.920907	-1.7491	-1.05607	0.6792	0.201597	0.214882	0.0993341	0.459441	0.000100535	0.421883	0.35919	0.0858519	0.29282	-4.81528
CALM1	801	calmodulin 1	6.40866	6.50781	3.97447	5.85081	5.40608	3.05182	6.81635	1.20836	6.56478	7.90632	6.46141	-0.438408	3.01339	8.68404e-10	3.93636e-09	0.000135735	5.30717e-08	3.88938e-07	0.00294175	1.89356e-10	0.228351	5.44998e-10	2.67362e-12	3.23066e-09	0.66364	0.00309001	-1.24658	1.80027	-4.44998	-2.3197	-0.601226	-2.08159	0.24076	-3.23164	-1.9165	0.163872	0.214218	0.0760065	2.09668e-05	0.02233	0.548556	0.0395798	0.81022	0.00164028	0.0605029	0.870077	-2.924
CALML3	810	calmodulin like 3	-0.687765	0.949996	2.66107	1.56861	1.75283	0.403175	0.133238	-0.321753	-0.692486	-0.715672	3.39421	0.246617	-0.331064	0.492319	0.343432	0.00911679	0.119664	0.0824683	0.687716	0.894176	0.747979	0.489529	0.475767	0.000969179	0.806568	0.741114	0.184449	-1.26061	-2.54941	0.908083	-0.723656	-1.12975	-1.4568	-3.52066	-0.000774785	1.91553	0.853875	0.211518	0.0121941	0.365954	0.470354	0.260913	0.148214	0.000635957	0.999385	0.05754	2.62421
CALR	811	calreticulin	4.48251	5.76191	3.31581	0.748619	0.459872	1.73337	0.644181	1.69529	0.808329	-1.26495	1.9062	1.32197	0.913842	1.18205e-05	3.70266e-08	0.00128647	0.455714	0.646533	0.0862411	0.520398	0.0915926	0.419974	0.208662	0.0593332	0.194292	0.362441	1.11235	2.19263	5.12712	1.59879	1.92818	1.94095	0.672685	-2.0122	0.755587	1.41518	0.267513	0.0315663	1.30136e-06	0.112931	0.055637	0.0546906	0.502654	0.046735	0.453121	0.159317	1.22938
CALU	813	calumenin	5.00533	3.49513	2.00204	4.86348	4.92785	3.29223	4.12832	3.09349	-0.423486	5.37321	3.32247	1.32857	0.469842	1.98852e-06	0.0007757	0.0480727	3.94506e-06	3.0184e-06	0.00139188	5.91751e-05	0.00226403	0.672919	4.62124e-07	0.00122514	0.192125	0.639231	-0.350656	1.97666	3.23909	4.40777	3.01502	4.62478	-1.27358	-0.221684	-0.0276868	2.7777	0.726268	0.0519104	0.00159373	2.5684e-05	0.00299755	9.81723e-06	0.20568	0.824987	0.978012	0.00625413	2.15066
CAMK4	814	calcium/calmodulin dependent protein kinase IV	-1.9284	2.2188	1.67266	0.643642	1.46776	1.09195	-0.0140905	0.278551	1.41537	3.06238	4.75845	-0.546851	-0.922705	0.0562289	0.029334	0.0976176	0.521172	0.145075	0.277588	0.988776	0.78088	0.160301	0.00278342	6.19601e-06	0.587764	0.35782	-0.371384	-0.134444	-0.188576	-2.40412	-0.515559	-2.42201	-0.0210334	-0.63276	0.156978	-0.3072	0.710801	0.893426	0.850779	0.017998	0.606888	0.016983	0.98326	0.528253	0.875837	0.759165	-7.58729
CAMK2A	815	calcium/calmodulin dependent protein kinase II alpha	-1.55577	-0.124892	0.88206	-0.0374	1.243	-0.672389	1.96749	0.023803	1.012	4.80127	2.56748	#DIV/0!	0.217858	0.121186	0.900753	0.379925	0.970235	0.216559	0.502951	0.0508891	0.981034	0.312905	5.20072e-06	0.0116381	#DIV/0!	0.827871	-0.0927256	0.6965	-1.68839	-1.59543	0.643803	0.275071	-0.803233	-1.74646	0.0221239	2.18454	0.926228	0.488358	0.0942229	0.11368	0.520642	0.783751	0.42369	0.0836271	0.982429	0.030649	-2.37065
CAMK2B	816	calcium/calmodulin dependent protein kinase II beta	0.971999	2.65832	-0.864168	-1.34879	2.39599	2.46418	0.338074	-0.0840089	0.812127	-0.765452	0.113511	0.955262	-1.62779	0.332109	0.00858517	0.389628	0.180226	0.0182951	0.0155111	0.735759	0.933134	0.417798	0.445704	0.90984	0.345645	0.105919	0.927035	0.913328	-1.40509	0.721925	-1.41018	-0.85399	0.943001	1.15659	-2.85821	0.175465	0.355185	0.364118	0.162864	0.471976	0.160464	0.39487	0.347887	0.250042	0.00600555	0.860977	0.956199
CAMK2D	817	calcium/calmodulin dependent protein kinase II delta	0.924632	7.50978	2.35694	3.07049	3.91341	1.71909	1.8594	-0.378616	4.78932	4.35567	6.78592	#DIV/0!	5.77775	0.356161	2.96263e-12	0.020436	0.0027036	0.000159519	0.0888209	0.0648415	0.705379	3.49613e-06	3.07348e-05	6.83827e-10	#DIV/0!	5.04833e-08	-1.15962	-0.631597	0.271275	-1.43972	0.34275	-2.06796	-1.28145	-2.1861	0.00734125	-1.10013	0.247784	0.52965	0.786697	0.152979	0.732245	0.0408673	0.202912	0.0310082	0.994169	0.273235	-4.87342
CAMK2G	818	calcium/calmodulin dependent protein kinase II gamma	8.21256	9.87579	4.3708	3.7319	4.70822	4.13946	5.87813	0.938255	4.21272	6.03812	5.00994	2.43333	2.66536	1.77651e-14	1.5295e-18	3.10931e-05	0.000304964	7.46282e-06	7.47852e-05	2.41051e-08	0.349256	3.99327e-05	2.33814e-08	2.18769e-06	0.0199111	0.00863617	0.0638266	1.84388	0.358974	-0.742901	-0.555208	-3.37312	-0.277464	-2.84478	-3.65922	0.331659	0.949181	0.0693158	0.720316	0.459233	0.579542	0.00101082	0.78198	0.00533491	0.000568139	0.740661	0.481743
CAMLG	819	calcium modulating ligand	8.82603	7.82733	3.0433	5.70367	5.76304	3.71407	3.53447	1.3872	2.1377	3.91493	6.55332	2.24983	0.102012	3.28567e-16	4.66041e-13	0.00301125	1.03452e-07	7.91061e-08	0.000342415	0.00053707	0.166939	0.0338978	0.000160193	2.08728e-09	0.0304948	0.9189	-2.90281	-0.653432	1.00974	-0.184486	0.145234	2.44538	-1.04591	-0.131719	0.995271	1.70652	0.00417449	0.515559	0.314878	0.853995	0.884713	0.0159727	0.298049	0.895457	0.323963	0.0902099	-1.3367
CAMP	820	cathelicidin antimicrobial peptide	0.736016	0.281113	0.882216	-0.338965	1.29192	1.302	-1.24843	0.00623141	-0.144759	1.09245	2.27042	-2.86946	2.23516	0.462498	0.778957	0.379841	0.735294	0.199142	0.196033	0.213733	0.995034	0.885064	0.27711	0.025204	0.00675804	0.027062	0.620002	1.42293	1.74512	-0.214739	-0.379428	2.15123	0.929045	-1.40303	-0.327706	-2.60925	0.536063	0.159076	0.0838086	0.830396	0.704883	0.0335319	0.355038	0.163531	0.744378	0.0100973	2.3558
CANX	821	calnexin	8.08954	10.5668	7.35837	8.40626	5.02341	2.91556	4.37943	3.21644	2.66129	7.06875	6.03749	#DIV/0!	3.40421	3.88691e-14	1.78055e-20	6.03336e-11	1.88158e-13	2.02102e-06	0.00441927	2.16498e-05	0.00151608	0.00849213	1.72875e-10	2.34496e-08	#DIV/0!	0.000875683	-1.88424	-2.03149	4.69925	1.07028	0.590167	-0.258214	0.870459	-2.48298	0.631181	1.10321	0.0611913	0.0458967	7.73999e-06	0.286996	0.555927	0.796699	0.386074	0.0145968	0.530537	0.2719	0.969938
CAPG	822	capping actin protein, gelsolin like	3.05588	1.89658	3.31502	0.472063	-2.9368	0.192535	-0.0761353	1.24824	1.54716	-1.25773	1.69609	0.64238	0.54085	0.00251885	0.0595403	0.00128975	0.637834	0.00405358	0.84773	0.939408	0.213419	0.12359	0.211252	0.0928043	0.524587	0.589509	-1.45958	2.71306	3.5202	0.434336	1.66179	1.10614	-0.881595	-3.25154	-1.02805	0.418776	0.146198	0.00833436	0.000632672	0.664953	0.0985513	0.270954	0.380049	0.00153939	0.308424	0.676046	-2.34953
CAPN1	823	calpain 1	4.22564	3.20594	5.27103	1.60539	4.72156	2.33905	3.62657	1.62763	3.04915	2.4557	7.52297	#DIV/0!	2.61623	3.47996e-05	0.00160202	8.20733e-07	0.111327	7.06824e-06	0.021406	0.000387778	0.105195	0.0026432	0.0156866	1.83114e-11	#DIV/0!	0.00991113	0.951872	1.34216	0.453124	1.11874	1.32598	-4.95222	-0.982544	-2.42511	0.779408	1.43388	0.342475	0.18376	0.651369	0.265853	0.186773	2.51675e-06	0.328134	0.016994	0.43908	0.153919	-0.378511
CAPN2	824	calpain 2	3.17589	3.53052	-0.829417	1.89804	1.3966	1.15801	3.98965	-0.455869	1.92189	2.19418	1.28687	1.79686	3.16909	0.00170592	0.000530854	0.408905	0.0603605	0.165397	0.249735	0.000101248	0.648984	0.0562075	0.0304055	0.200944	0.080525	0.00189484	-1.50065	-1.12759	1.69764	-1.80107	-0.480294	-3.14155	1.24997	-3.13289	1.15268	2.00694	0.135248	0.263236	0.0924553	0.0746183	0.631687	0.00213298	0.214144	0.00223843	0.254025	0.0467532	-2.04506
CAPNS1	826	calpain small subunit 1	6.69582	10.6498	7.06515	0.517646	6.78916	5.60945	5.47899	3.04918	2.86586	7.45637	5.56322	0.632157	7.12335	1.73331e-10	1.03805e-20	2.45031e-10	0.605764	6.34059e-10	1.95405e-07	1.66838e-07	0.00260839	0.0046571	2.55131e-11	2.00398e-07	0.531171	5.83748e-11	0.405607	-0.541853	-1.2711	-0.283559	1.12294	-1.71908	-0.10084	-1.00117	0.877836	1.57986	0.685527	0.589592	0.206425	0.777318	0.263178	0.088268	0.919874	0.319023	0.383851	0.11648	-0.117112
CAPN6	827	calpain 6	#DIV/0!	#DIV/0!	#DIV/0!	#DIV/0!	#DIV/0!	#DIV/0!	#DIV/0!	#DIV/0!	#DIV/0!	#DIV/0!	#DIV/0!	#DIV/0!	#DIV/0!	#DIV/0!	#DIV/0!	#DIV/0!	#DIV/0!	#DIV/0!	#DIV/0!	#DIV/0!	#DIV/0!	#DIV/0!	#DIV/0!	#DIV/0!	#DIV/0!	#DIV/0!	-1.13866	-1.39539	1.87737	-3.01729	1.71383	-0.519735	0.681111	2.17601	-1.41196	-2.74808	0.256403	0.167186	0.0631651	0.00321373	0.088534	0.604238	0.49733	0.031775	0.163595	0.00681445	-0.954613
CAPS	828	calcyphosine	4.81528	2.79657	1.76699	1.46381	1.41042	1.57302	3.67005	-1.26918	1.07514	0.765076	1.05276	0.918412	1.53299	4.43946e-06	0.00646599	0.080376	0.146149	0.16129	0.119003	0.0003318	0.205867	0.285095	0.445926	0.294844	0.364352	0.127635	-0.729052	-1.13991	1.7409	-3.43297	-0.0775628	0.0786722	0.507725	4.12875	-0.0188601	1.73703	0.466944	0.258101	0.0845497	0.000861009	0.938275	0.937429	0.612732	7.29139e-05	0.985021	0.0846618	-3.01879
CAPZA1	829	capping actin protein of muscle Z-line subunit alpha 1	7.75454	4.98421	2.77591	4.74255	4.3537	-0.00523559	6.41713	2.15135	4.68792	7.82133	6.91407	#DIV/0!	3.49243	3.176e-13	1.49407e-06	0.00660616	6.48837e-06	3.05394e-05	0.995833	1.56179e-09	0.03266	5.45247e-06	4.10417e-12	3.67606e-10	#DIV/0!	0.000648849	-1.38907	1.27296	4.20295	0.862478	0.166514	3.56127	0.858378	-3.89378	1.3092	0.967306	0.166578	0.207127	5.44654e-05	0.390428	0.867967	0.000536387	0.392677	0.000172909	0.195911	0.335121	-1.72781
CAPZA2	830	capping actin protein of muscle Z-line subunit alpha 2	2.14486	1.62718	1.09781	5.29735	5.75611	4.97759	4.1697	5.66841	2.69375	5.54421	7.72691	0.280195	3.99127	0.0340321	0.107631	0.275005	6.2526e-07	8.16262e-08	2.8298e-06	5.02845e-05	5.04018e-08	0.00838232	2.18016e-07	6.59884e-12	0.780888	0.000107699	-1.73973	-0.380742	-1.22844	1.31286	0.743956	0.810297	0.406219	-0.383805	0.897696	1.45424	0.0836644	0.704515	0.221952	0.192149	0.458015	0.419429	0.685425	0.701892	0.373261	0.1482	-1.34391
CAST	831	calpastatin	6.91059	6.92553	3.39212	4.88961	7.72383	2.28137	5.89313	1.77865	5.11963	6.43357	7.71885	3.04532	1.25482	5.0467e-11	8.06429e-11	0.00100505	3.53962e-06	6.13412e-12	0.0247363	2.23789e-08	0.0768311	7.85496e-07	3.68602e-09	6.87131e-12	0.00426714	0.211727	-0.923737	-0.994165	3.18496	-1.36233	-1.63759	-2.56456	0.00603952	-3.05606	1.01562	2.66163	0.356895	0.323472	0.00189245	0.176067	0.10351	0.0116074	0.995193	0.00283779	0.314259	0.00872028	-3.68701
CAPZB	832	capping actin protein of muscle Z-line subunit beta	6.09776	8.46451	4.02131	1.82208	4.297	2.16984	6.7196	1.52915	5.76295	6.2935	9.51327	-1.16718	3.75179	4.71987e-09	1.03117e-14	0.000114548	0.0712103	3.80199e-05	0.0324869	3.17683e-10	0.127823	3.54864e-08	7.13101e-09	6.99429e-16	0.250604	0.000260468	1.25732	0.614384	2.75127	0.567327	0.586116	1.80642	0.0529175	-2.23437	-2.07752	1.19876	0.210311	0.540898	0.00696343	0.571727	0.55864	0.0734456	0.9579	0.0275572	0.0424361	0.232722	-6.26018
CARS	833	cysteinyl-tRNA synthetase	6.57679	10.524	2.82394	0.832348	3.76216	4.53475	5.43053	5.64572	3.78633	7.92867	7.33338	#DIV/0!	2.41387	3.39876e-10	2.34989e-20	0.00575773	0.407049	0.000274121	1.66582e-05	2.09815e-07	5.64722e-08	0.000208496	2.38822e-12	4.69748e-11	#DIV/0!	0.0171351	0.560841	3.05468	3.82876	1.88667	0.835242	3.31744	-0.277001	-1.36757	0.458832	2.704	0.575623	0.00315785	0.000216353	0.0620206	0.404851	0.00121374	0.782334	0.174339	0.648163	0.00773307	-0.422273
CASP1	834	caspase 1	2.61389	1.74063	-1.91986	-0.566003	1.16339	-0.0164961	1.26177	3.00988	-0.251879	3.52167	5.43771	#DIV/0!	-0.0494616	0.0095643	0.0835169	0.0578143	0.572566	0.247237	0.986873	0.208904	0.00295345	0.801424	0.000633806	3.48576e-07	#DIV/0!	0.960625	0.726203	1.19716	2.03505	-0.2979	0.189318	-0.225606	0.753142	-3.25097	2.09149	-0.0387315	0.468685	0.23517	0.0442948	0.76638	0.850088	0.821905	0.453082	0.00154222	0.0411159	0.969162	-7.61958
CASP2	835	caspase 2	10.4432	8.00132	5.92488	6.50403	7.21506	5.42935	0.277796	5.56349	4.13737	4.52145	6.5583	1.41548	4.77644	5.02264e-21	1.66706e-13	4.76217e-08	2.50434e-09	7.84007e-11	4.25209e-07	0.781534	8.50616e-08	5.39838e-05	1.60622e-05	2.03827e-09	0.165289	4.61574e-06	0.527113	1.85394	-0.194521	3.31838	2.60617	6.07183	-0.292307	0.729888	1.14668	1.91214	0.598783	0.0678434	0.846133	0.00125222	0.0100375	1.64077e-08	0.77064	0.467068	0.256479	0.0579772	6.0553
CASP3	836	caspase 3	5.04086	6.63196	3.0733	4.07071	4.6739	2.46676	4.54364	-0.411954	6.4565	5.17032	4.73727	#DIV/0!	2.76249	9.61037e-07	4.02136e-10	0.00274874	8.9521e-05	8.57805e-06	0.0154068	1.09697e-05	0.680819	9.76026e-10	1.10915e-06	6.75419e-06	#DIV/0!	0.00654265	-1.58028	0.97711	1.77995	0.914624	0.258918	6.38747	1.89864	1.8584	3.5025	-1.40296	0.115849	0.331786	0.0778962	0.362525	0.796038	3.62855e-09	0.060411	0.0658867	0.000923277	0.162924	-3.05186
CASP4	837	caspase 4	3.61909	5.68004	-0.491104	-0.210129	4.00655	-0.645406	3.3101	2.0048	-1.00022	5.1842	6.62015	#DIV/0!	1.78849	0.000366148	5.55431e-08	0.624462	0.833963	0.000113511	0.520204	0.00115697	0.0463464	0.318557	1.04523e-06	1.51695e-09	#DIV/0!	0.0759567	-0.899212	-1.11323	3.52904	-0.56071	-0.585298	3.48587	1.27098	-3.81269	0.124105	3.232	0.369775	0.269314	0.000614029	0.576213	0.559188	0.00069342	0.206599	0.000231165	0.901685	0.00154479	-7.59069
CASP6	839	caspase 6	5.52741	6.13355	4.86487	2.05544	6.6547	2.20775	4.54562	0.53918	2.66906	3.5722	3.9823	0.912672	4.83455	9.07847e-08	5.61862e-09	4.4269e-06	0.0422488	1.21525e-09	0.0296433	1.08789e-05	0.590369	0.00830571	0.000534029	0.000125373	0.367324	3.60323e-06	-0.334898	-0.886688	3.84448	0.0200122	0.870647	1.51905	-0.00296476	0.563921	-0.238296	-0.19576	0.738103	0.378199	0.000204517	0.984072	0.385276	0.13147	0.99764	0.573999	0.812537	0.845093	-0.0486876
CASP7	840	caspase 7	3.83882	4.53217	2.14228	3.3882	4.70983	2.04361	2.63484	1.64658	2.76664	3.8041	4.87159	1.84214	2.72846	0.000161242	1.08213e-05	0.0346748	0.000982721	7.4141e-06	0.043732	0.0092611	0.10123	0.0062585	0.00023833	3.89349e-06	0.0734805	0.00721687	-0.641504	1.10077	1.22891	0.3756	-0.667044	6.87595	-0.19228	-2.00231	-1.53707	-0.330805	0.522035	0.274662	0.221778	0.707987	0.505723	3.29569e-10	0.847901	0.0478048	0.130009	0.741304	-4.36657
CASP8	841	caspase 8	4.5297	6.58729	3.12582	5.18683	2.56012	1.07415	1.19331	1.68967	3.46186	3.60826	3.12285	#DIV/0!	1.57283	9.64325e-06	5.11778e-10	0.00233969	1.00781e-06	0.0118459	0.285448	0.234549	0.0926644	0.000670903	0.000472115	0.00230946	#DIV/0!	0.118117	0.701491	1.24278	3.94706	-0.809096	0.132047	2.37353	1.45625	-1.90008	-0.0935244	0.189872	0.483928	0.21798	0.000141149	0.420325	0.895116	0.0192624	0.148365	0.0601402	0.925827	0.849694	-3.56285
CASP9	842	caspase 9	7.05385	8.31522	3.36781	1.91827	3.59335	3.65818	5.14386	0.305616	5.81153	5.76878	3.94434	0.625809	2.8047	2.1869e-11	2.54634e-14	0.00108772	0.0577169	0.000493266	0.000414938	7.92697e-07	0.760218	2.7818e-08	7.98783e-08	0.000143988	0.535282	0.00578602	1.50079	-2.33664	0.657071	-1.63245	0.75573	2.40145	0.426537	2.82424	-0.571122	-0.538066	0.135211	0.0222441	0.512533	0.105638	0.450944	0.0179185	0.670607	0.00566301	0.570244	0.591417	-5.12874
CASP10	843	caspase 10	3.89736	4.9968	2.01772	4.87261	3.80284	0.4211	1.46641	0.0236137	0.523364	1.90016	2.25252	#DIV/0!	0.758821	0.000128789	1.41125e-06	0.0463831	3.79856e-06	0.000237303	0.674623	0.144536	0.981185	0.601368	0.0601296	0.02635	#DIV/0!	0.449292	1.75744	0.753626	-0.325334	-1.77515	0.486266	-0.778461	1.03597	-1.77344	0.945235	-3.61057	0.0805916	0.453531	0.745558	0.0788276	0.627456	0.437882	0.302642	0.0790273	0.348673	0.000429571	-7.76468
CASQ1	844	calsequestrin 1	-1.77794	3.98665	-0.41178	0.331218	-1.43232	-0.785124	-0.920364	2.09734	0.287655	0.956086	0.12309	#DIV/0!	-0.331619	0.0767832	9.84826e-05	0.681409	0.741122	0.154939	0.434314	0.358795	0.037233	0.773943	0.341204	0.902269	#DIV/0!	0.740695	0.561967	1.35991	-0.682044	-0.769031	-0.0557832	0.0435647	1.95749	-0.868957	-1.94148	-1.25539	0.574857	0.178101	0.496671	0.443635	0.955585	0.965326	0.0529958	0.386834	0.0573298	0.211507	-2.25002
CASQ2	845	calsequestrin 2	0.813866	1.61084	0.636965	1.02971	0.945396	0.595595	1.80531	-0.920029	0.155685	1.56899	0.792397	#DIV/0!	-0.0598199	0.416594	0.109028	0.525648	0.305448	0.346567	0.552847	0.0729427	0.358677	0.876457	0.11963	0.429899	#DIV/0!	0.952388	-1.05967	-0.47565	-2.39864	-5.16956	-1.61995	-2.2783	1.08301	-0.766247	-1.48316	-0.856701	0.290754	0.635763	0.0181703	1.15696e-06	0.107249	0.0245391	0.281332	0.445232	0.143741	0.393128	-7.01664
CASR	846	calcium sensing receptor	0.188419	1.20996	1.09786	1.88808	-1.01238	2.51239	-0.584566	-0.295246	1.07405	-0.4623	-1.09578	0.0965432	0.537224	0.850721	0.229392	0.274983	0.0616983	0.313619	0.0136592	0.559679	0.768116	0.284247	0.644814	0.275661	0.92361	0.592004	-0.0967086	0.771097	-2.44016	-3.15481	-0.840701	1.78107	-0.0664202	0.52951	0.636662	-1.85989	0.923068	0.443172	0.0163077	0.00210551	0.401794	0.0775182	0.947172	0.597559	0.526986	0.0650769	0.751009
CAT	847	catalase	4.87286	5.74274	4.42311	1.58616	3.29394	2.14531	2.16608	4.03898	2.79483	4.62805	3.13144	0.632444	3.74426	2.09226e-06	4.07294e-08	2.54385e-05	0.115626	0.00133637	0.0344512	0.0318139	7.6746e-05	0.00575902	1.05018e-05	0.00224852	0.530986	0.000267639	-1.45296	-0.911664	-1.27128	-5.68892	-3.17603	-3.7033	0.088575	-0.183597	0.610315	-1.02465	0.148025	0.364988	0.206362	1.20673e-07	0.00179766	0.000327315	0.929592	0.854681	0.544167	0.307362	-6.60144
CAV1	857	caveolin 1	0.311777	0.28247	-1.34101	3.79229	2.41477	-0.518205	2.2708	0.318676	-1.44417	1.2467	0.553323	-0.291004	-0.11278	0.755502	0.777919	0.183048	0.000246373	0.0174253	0.605508	0.0245185	0.750308	0.150439	0.215254	0.581207	0.772673	0.910373	-1.7506	-0.588422	0.98112	-3.30024	0.394416	1.87435	0.450305	-3.32935	-3.0393	5.95186	0.0817675	0.55809	0.328726	0.00132768	0.693809	0.0633973	0.653437	0.00119807	0.00362533	2.16186e-08	-4.91876
CAV2	858	caveolin 2	2.32643	1.62295	0.240763	4.78914	3.56899	0.110849	2.8758	0.313599	-2.02259	2.53517	3.41068	-0.525432	1.81586	0.0208972	0.106411	0.810247	5.36114e-06	0.000536105	0.911968	0.0045901	0.754156	0.0446041	0.0126992	0.000917966	0.602418	0.0716279	-2.08454	-1.09494	0.664524	-2.02066	1.5726	-1.0813	-1.22763	-2.03782	-0.878005	5.00235	0.0385626	0.277191	0.507771	0.0459098	0.117826	0.281807	0.222383	0.044058	0.38376	1.73104e-06	-3.55573
RUNX2	860	runt related transcription factor 2	0.303507	-0.711159	-0.960056	0.911893	0.530977	0.730231	-0.245278	1.33583	0.939538	0.599313	1.4996	0.915669	0.214601	0.761788	0.477938	0.339414	0.363856	0.596525	0.467027	0.806562	0.183139	0.348721	0.550243	0.13669	0.36577	0.830405	-0.228412	-1.74048	1.71882	3.49859	-0.444644	-3.64473	-0.717614	1.42077	2.09397	-0.371447	0.819593	0.0860467	0.0885127	0.000692113	0.65719	0.000401899	0.47462	0.158319	0.0408847	0.710887	-4.28148
RUNX1	861	runt related transcription factor 1	-0.795965	1.61794	-1.86871	3.24348	4.12207	0.0502287	1.3792	0.541291	3.35851	1.51815	1.4789	#DIV/0!	0.680312	0.426903	0.107488	0.0646813	0.00157156	7.3898e-05	0.960044	0.169795	0.588916	0.000957434	0.131954	0.142134	#DIV/0!	0.497481	0.378463	-0.116408	3.6745	1.77947	0.218121	-0.289757	-0.359726	2.94333	-0.0991294	0.449475	0.705545	0.907653	0.00037274	0.0781116	0.827618	0.772519	0.719788	0.00398989	0.921396	0.65381	-3.2306
RUNX1T1	862	RUNX1 translocation partner 1	-4.54466	0.367372	-1.23636	-3.0882	-0.499116	3.09121	-0.046647	-1.96755	-0.335173	-1.26445	-1.7065	-0.619039	-4.17051	9.03757e-06	0.713788	0.21931	0.00255998	0.618713	0.00260911	0.962854	0.0505157	0.737887	0.208843	0.0908428	0.539684	5.42605e-05	-0.230746	-1.79128	-3.66622	-0.234336	-3.03831	-6.07951	0.844758	-0.0613971	0.0556076	-2.41424	0.817781	0.0774517	0.000383625	0.81519	0.00278726	1.58233e-08	0.400204	0.951159	0.955856	0.0171085	-5.18849
CBFA2T3	863	CBFA2/RUNX1 translocation partner 3	-0.128149	1.96454	0.245963	-1.89256	0.332226	-0.163981	1.4574	-0.621628	-0.602239	4.84946	0.301378	1.68658	-1.13452	0.898147	0.0510602	0.806231	0.0610941	0.740363	0.870091	0.147003	0.534901	0.547777	4.26595e-06	0.763717	0.100099	0.258601	-0.547589	1.10105	-1.21974	-0.769866	-2.28383	-0.826193	0.252078	0.138089	-3.24623	-1.816	0.584672	0.274544	0.225221	0.443141	0.0237218	0.41039	0.801483	0.890432	0.00199366	0.0715892	-7.44659
RUNX3	864	runt related transcription factor 3	2.88618	1.55292	0.239196	0.225537	1.88	0.933445	1.07924	0.0645512	-0.432522	1.50891	0.930376	1.96698	1.45637	0.00428432	0.122259	0.811458	0.821988	0.0628032	0.352932	0.282138	0.948596	0.665883	0.134297	0.35429	0.0567181	0.147628	0.247361	0.169631	3.30026	0.465634	-2.08237	4.28095	0.272208	1.68122	0.147555	-1.69256	0.804919	0.865776	0.00130933	0.642461	0.0389306	3.85186e-05	0.786007	0.0956652	0.883234	0.0928463	-4.00603
CBFB	865	core-binding factor subunit beta	9.54399	7.68452	6.58011	1.98413	6.78528	4.48879	3.22454	4.01814	1.64858	6.01013	8.15964	2.44631	2.57189	2.61833e-18	1.07542e-12	2.39801e-09	0.0497778	6.4612e-10	1.99174e-05	0.00153509	8.32948e-05	0.100987	2.65968e-08	7.40725e-13	0.0193065	0.0112045	-1.66723	-0.865834	1.48804	0.803351	1.89925	-2.24216	1.41828	-1.97514	-0.559109	-1.14803	0.0972563	0.389457	0.139655	0.423622	0.0593653	0.0268522	0.159127	0.0508523	0.578357	0.252987	0.758281
SERPINA6	866	serpin family A member 6	0.895713	1.68882	1.05363	1.89761	1.95922	-0.0811137	3.345	0.0970226	-0.623811	1.21776	-1.65114	-0.497209	0.165095	0.371376	0.0946402	0.294668	0.0604173	0.0526649	0.93552	0.0010293	0.922807	0.533546	0.226018	0.10167	0.621983	0.869118	-0.192272	-1.20958	0.0413708	-1.7405	-2.48733	4.56513	1.97181	0.690142	0.0378755	-0.643258	0.847752	0.230396	0.967077	0.0847571	0.013916	1.25033e-05	0.0513128	0.491613	0.969924	0.521148	0.699454
CBL	867	Cbl proto-oncogene	4.39015	5.18046	2.6582	1.2024	4.0767	0.563047	2.79878	5.36844	1.81366	5.27676	7.00608	#DIV/0!	3.09981	1.75249e-05	6.07707e-07	0.00918937	0.231837	8.75486e-05	0.574715	0.00577307	2.21106e-07	0.071405	7.02188e-07	2.34834e-10	#DIV/0!	0.00236065	2.25874	1.82048	-2.07895	3.3978	0.590404	-2.92725	0.810837	-1.73678	2.08982	0.980652	0.0251336	0.0728413	0.0399904	0.000966786	0.555768	0.00411637	0.419329	0.0853302	0.0412714	0.328518	-1.66932
CBLB	868	Cbl proto-oncogene B	2.81392	4.13345	2.88172	1.45574	4.01888	2.80092	1.68649	0.859017	3.07069	2.81485	3.74963	-0.42063	0.832296	0.00533341	5.54698e-05	0.00486966	0.148365	0.000108465	0.0061626	0.093687	0.39137	0.00246868	0.00581917	0.000288931	0.676459	0.406723	0.539222	0.390634	1.10758	-0.61226	-0.350188	2.86683	0.288112	0.0213154	-0.320433	-1.52437	0.590419	0.697221	0.270506	0.541715	0.726667	0.00492531	0.77384	0.983034	0.749854	0.129756	-5.58125
SERPINH1	871	serpin family H member 1	3.58709	5.48155	2.97768	-1.9189	2.81622	-0.794264	1.46502	1.50559	2.19115	0.29247	3.01089	#DIV/0!	0.841425	0.000411308	1.46186e-07	0.00366818	0.0576368	0.00577801	0.429001	0.144915	0.133765	0.0297323	0.770499	0.00325641	#DIV/0!	0.401609	-0.964723	-0.99606	0.814846	3.06826	-0.122534	6.95242	-2.94257	0.055941	0.838003	0.796424	0.336015	0.322557	0.416954	0.00275169	0.902633	2.24971e-10	0.00402173	0.955494	0.405656	0.427184	0.794458
CBR1	873	carbonyl reductase 1	2.29781	5.49545	1.32812	2.13598	0.63237	4.40525	3.55763	1.15531	3.84998	-0.942953	2.30387	#DIV/0!	2.57856	0.0225039	1.36705e-07	0.187256	0.0349397	0.528482	2.74865e-05	0.000495111	0.249355	0.000164273	0.347849	0.0231803	#DIV/0!	0.0110006	-0.710987	1.3481	2.93525	-1.39681	-1.75202	-4.39269	-1.37355	-0.541717	-1.68464	1.04084	0.478039	0.181853	0.00407246	0.165472	0.081722	2.48829e-05	0.172563	0.589151	0.0977262	0.299808	-0.241196
CBR3	874	carbonyl reductase 3	3.29277	3.17435	0.15246	1.68795	4.04938	2.69121	1.22491	3.55318	2.34805	-0.912279	2.42924	#DIV/0!	2.22642	0.00115426	0.00177617	0.879141	0.0943067	9.68988e-05	0.00839893	0.222444	0.000475793	0.0199639	0.363692	0.0168121	#DIV/0!	0.0276557	0.025464	1.05411	2.83607	0.116961	1.53603	0.422725	-0.938681	-1.3269	-2.45938	-0.0632424	0.979714	0.295359	0.00545445	0.907119	0.126543	0.673279	0.350091	0.187392	0.0170908	0.949667	-0.23868
CBS	875	cystathionine-beta-synthase	0.541778	4.41768	#DIV/0!	#DIV/0!	#DIV/0!	#DIV/0!	2.93039	1.63077	1.1744	#DIV/0!	#DIV/0!	#DIV/0!	#DIV/0!	0.588515	1.74939e-05	#DIV/0!	#DIV/0!	#DIV/0!	#DIV/0!	0.00389081	0.104529	0.241796	#DIV/0!	#DIV/0!	#DIV/0!	#DIV/0!	1.93385	2.35211	0.591104	1.39342	-3.57363	0.365503	0.352804	2.51938	#DIV/0!	-0.775982	0.0547455	0.021405	0.555686	0.166493	0.00046796	0.715402	0.724956	0.0132483	#DIV/0!	0.439117	2.79513
KYAT1	883	kynurenine aminotransferase 1	4.24204	3.01857	2.44986	4.5182	0.880541	4.20486	1.90342	#DIV/0!	1.81041	4.61086	3.58077	2.32864	-0.10734	3.2528e-05	0.00292151	0.0160841	1.60139e-05	0.380522	5.86608e-05	0.0588159	#DIV/0!	0.0719086	1.12508e-05	0.000518652	0.0254489	0.914679	-0.636627	-1.50221	-1.55714	1.17768	-0.340788	#DIV/0!	-1.83844	-0.131666	-1.85224	3.6764	0.5252	0.137416	0.122362	0.24164	0.733719	#DIV/0!	0.0688785	0.895498	0.0693612	0.000340364	0.567947
KRIT1	889	KRIT1, ankyrin repeat containing	9.07335	10.0289	7.18362	7.54689	8.52785	7.3901	2.56329	5.2684	5.70845	8.04452	12.2093	2.23943	5.03877	6.33421e-17	5.73724e-19	1.39352e-10	1.49625e-11	1.00509e-13	5.42033e-11	0.0113078	3.57639e-07	4.6561e-08	1.32873e-12	6.17525e-22	0.0312237	1.48688e-06	1.42477	0.142495	-0.875706	0.645691	0.101897	2.02685	1.15688	0.667153	-0.317681	-0.310977	0.156006	0.887087	0.383133	0.519915	0.918968	0.0449704	0.249997	0.506124	0.75193	0.756298	3.46662
CCNA2	890	cyclin A2	2.33813	3.00958	-0.566104	0.0900079	1.10316	0.0227134	-0.734045	-0.00719323	1.38717	-0.422607	1.12025	1.33437	-0.281013	0.0202697	0.00337552	0.57263	0.928448	0.272409	0.981926	0.464016	0.994268	0.167114	0.673438	0.265138	0.190238	0.779134	0.478926	2.0079	3.46798	5.76143	2.85629	12.0406	1.4143	-0.750422	1.085	3.18681	0.632589	0.0484063	0.000754109	8.72895e-08	0.0048667	3.70965e-22	0.160291	0.454663	0.282657	0.00178745	6.04762
CCNB1	891	cyclin B1	0.431163	4.60468	-0.44254	1.42755	-1.75624	-0.884697	1.08112	0.546756	2.58806	1.25213	1.60786	2.61347	1.02741	0.666768	7.94699e-06	0.659084	0.156305	0.0818824	0.37853	0.2813	0.585162	0.0104443	0.213278	0.110841	0.0128831	0.30608	1.03225	2.09841	5.74749	5.13548	3.86991	12.4404	0.948951	-1.68646	1.65275	3.88382	0.303378	0.0393777	8.48762e-08	1.33678e-06	0.000159283	4.32438e-23	0.344867	0.0946475	0.10408	0.000160327	7.4621
CCNC	892	cyclin C	11.3326	10.6389	2.94109	7.40517	6.36359	6.75679	8.22577	4.19009	2.20017	7.26648	5.62073	1.97594	4.81794	8.66427e-24	1.11421e-20	0.00408977	3.04362e-11	4.88449e-09	1.08811e-09	6.92806e-14	4.1985e-05	0.029075	6.53891e-11	1.55183e-07	0.0556536	3.86828e-06	-1.13664	-0.843045	-0.0881088	-0.582608	0.808154	2.87174	1.80172	-0.192165	1.69198	-0.605297	0.257241	0.401995	0.929953	0.56143	0.420225	0.00485455	0.074515	0.847981	0.0963079	0.545998	-0.367022
CCND2	894	cyclin D2	-1.19003	4.11201	-0.82729	-0.914678	2.02805	1.14578	1.45263	1.18435	4.40079	2.22898	0.911861	1.26794	0.16594	0.235307	6.03777e-05	0.410103	0.362398	0.0450168	0.254734	0.148323	0.237693	1.84953e-05	0.0279254	0.363911	0.212741	0.868454	-0.996702	-1.58193	-1.44259	-2.70508	0.136457	-0.443701	-1.37095	-0.0390928	-1.59052	-0.0881079	0.320285	0.118049	0.152029	0.00799245	0.891635	0.658085	0.173371	0.96889	0.11745	0.929921	-4.75455
CCND3	896	cyclin D3	5.24075	4.21925	3.42279	3.85421	1.72994	4.63028	1.98667	3.05597	5.41885	4.95282	2.48105	-1.1243	4.6597	3.71486e-07	3.93834e-05	0.000909176	0.000197504	0.0864984	1.14529e-05	0.0486993	0.00255263	1.9168e-07	2.77854e-06	0.0146715	0.268127	7.5473e-06	0.313838	1.87795	1.1071	-3.51139	1.1817	-1.26194	1.45048	-0.508407	0.604482	-0.35095	0.754018	0.064438	0.270712	0.000663048	0.239111	0.209502	0.149963	0.612224	0.548009	0.726173	-2.25118
CCNE1	898	cyclin E1	5.01137	9.91065	3.01658	0.390192	7.1467	0.321261	1.80575	0.96485	3.61553	7.35764	5.05013	-2.00532	4.51007	1.1032e-06	1.22391e-18	0.00326438	0.697163	1.09969e-10	0.748711	0.0728734	0.335797	0.000389528	4.16564e-11	1.8473e-06	0.0522849	1.40114e-05	2.51669	2.34195	4.35273	3.37542	2.79488	4.74751	1.81806	-0.348678	0.59475	2.90802	0.0127454	0.0219531	3.06553e-05	0.00104034	0.00583969	5.93276e-06	0.0719611	0.728022	0.55445	0.00425388	5.19913
CCNH	902	cyclin H	9.4859	7.54096	7.21059	3.15483	6.81171	3.30735	4.69159	-0.380385	4.2874	6.2728	10.3034	2.62352	2.72949	3.8936e-18	2.47454e-12	1.22506e-10	0.00208061	5.68269e-10	0.00132622	5.8585e-06	0.704067	2.95036e-05	7.85775e-09	1.15511e-17	0.012568	0.00719562	-2.48158	-3.15439	1.32289	-3.16082	-0.024814	0.653466	1.70546	-0.636081	-0.45194	-1.28773	0.0140238	0.0023469	0.188666	0.00206638	0.980235	0.514749	0.0911218	0.526095	0.65309	0.200044	-6.72693
CCNT1	904	cyclin T1	5.955	6.17159	4.92332	4.24401	8.26659	5.61196	3.20195	0.0295264	4.33921	5.03569	3.06733	0.32299	4.23386	1.00777e-08	4.614e-09	3.48879e-06	4.65845e-05	3.85861e-13	1.93283e-07	0.00165262	0.976474	2.38603e-05	1.9632e-06	0.00274147	0.748521	4.23766e-05	0.660112	-1.6918	1.59888	0.00126277	0.0746491	-1.39832	0.1048	1.80264	1.29091	2.19078	0.51005	0.0950075	0.112768	0.998995	0.940589	0.164686	0.916738	0.0742863	0.202135	0.0301839	1.75953
CCNT2	905	cyclin T2	5.28225	7.94078	3.0426	2.7217	3.14677	0.619199	3.56156	1.60601	4.55438	4.59016	5.21916	4.28798	3.39982	3.03937e-07	2.38663e-13	0.00301764	0.00757319	0.0021338	0.537252	0.000488317	0.109865	9.68876e-06	1.22221e-05	8.99821e-07	0.000123855	0.000888693	1.15005	-1.36032	-0.80329	-1.80514	0.0610556	2.26115	1.68695	1.2864	0.882359	-0.648052	0.251693	0.177972	0.423571	0.0739741	0.951393	0.0256138	0.0946401	0.201105	0.381423	0.518052	-1.30831
CCT6A	908	chaperonin containing TCP1 subunit 6A	8.2511	7.51741	4.15303	5.78966	8.52285	9.93896	1.99752	4.42837	2.44648	9.29502	8.71321	2.39115	4.70368	1.38841e-14	2.83512e-12	7.06158e-05	7.01074e-08	1.03137e-13	2.01133e-16	0.0474964	1.56861e-05	0.0153922	2.16751e-15	4.36629e-14	0.0219955	6.27694e-06	-1.50764	1.98901	2.02068	3.3283	2.69314	9.49405	-0.96164	-0.810536	0.845076	1.97584	0.13345	0.0505003	0.0457878	0.00121269	0.00784727	3.64162e-16	0.338483	0.419448	0.40173	0.0502121	9.02238
CD1A	909	CD1a molecule	-1.65598	0.468922	-1.17902	0.35682	-1.46704	2.71196	-1.42711	1.0693	-0.171195	-4.06794	-1.55185	0.420919	-1.08648	0.0991382	0.639712	0.241272	0.721923	0.14527	0.00792632	0.155534	0.286238	0.864264	9.14565e-05	0.12368	0.676249	0.279216	-1.53584	-2.33309	0.726541	-1.60524	0.940273	3.46666	-0.816402	-2.61134	0.404278	0.184819	0.126383	0.0224407	0.469079	0.111502	0.348522	0.000739856	0.416154	0.010326	0.687576	0.853649	-1.21379
CD2	914	CD2 molecule	-0.702167	-0.443388	-0.573784	1.883	-0.878446	-0.64707	-0.794484	-1.03991	0.696914	1.73224	2.2978	-0.609163	0.324298	0.483311	0.658036	0.567442	0.0623909	0.381652	0.519131	0.428113	0.299649	0.48676	0.0861387	0.0235368	0.546139	0.746218	0.358785	2.16214	1.71395	-0.693703	-1.27111	-1.67063	1.58707	-0.809483	1.13137	-1.04584	0.720188	0.0339311	0.0894072	0.48943	0.205569	0.0974905	0.115561	0.420051	0.262807	0.297505	-10.6021
CD3D	915	CD3d molecule	1.24795	-1.23679	-1.00788	-0.0570525	-0.308266	-1.056	0.657556	0.39062	0.193623	2.72901	2.38424	#DIV/0!	0.619817	0.213364	0.217832	0.316019	0.954609	0.758474	0.293619	0.511786	0.696498	0.84669	0.00743873	0.018892	#DIV/0!	0.536431	-0.507578	2.13059	1.94594	-1.27012	-0.0846417	-1.01	0.82381	-0.950103	0.763498	-0.833246	0.612388	0.0365394	0.0542605	0.206903	0.932654	0.314599	0.411951	0.344221	0.448429	0.406178	-10.0304
CD3E	916	CD3e molecule	0.93438	-1.30243	-0.482641	0.456197	-1.17991	-1.42875	1.428	0.73635	0.0660589	2.23672	2.25686	#DIV/0!	1.46572	0.351123	0.19449	0.630438	0.649165	0.240628	0.156322	0.155279	0.462389	0.947405	0.0273983	0.026068	#DIV/0!	0.145066	0.473446	2.31663	1.86263	-0.885585	-1.13516	-1.36676	0.810886	-0.662253	0.517015	-1.81142	0.636485	0.0233729	0.0652327	0.377904	0.258038	0.174343	0.419301	0.509246	0.607218	0.0722984	-10.2328
CD3G	917	CD3g molecule	3.05784	-2.09271	-0.867052	-0.23152	-1.30988	-1.26612	0.848104	-0.198643	-0.451569	2.17337	2.45312	#DIV/0!	1.00311	0.00276342	0.0395444	0.388054	0.817349	0.193014	0.208532	0.397671	0.842746	0.652631	0.0319782	0.0157932	#DIV/0!	0.317618	-0.26097	2.32441	1.29013	-0.89365	-0.756244	-1.75531	1.50878	-1.09679	0.660513	-1.4251	0.794423	0.0229283	0.199761	0.373592	0.450636	0.081847	0.134417	0.275217	0.511682	0.156436	-10.4062
CD247	919	CD247 molecule	-2.28225	-0.622349	-0.660183	0.169617	-3.17003	-0.0825433	-1.8097	-0.314881	-0.951949	-1.70034	-1.96441	#DIV/0!	-2.08949	0.0234218	0.534527	0.510701	0.865629	0.00198361	0.934387	0.0722547	0.753184	0.342407	0.0919999	0.0521004	#DIV/0!	0.0385541	-0.0185189	2.71588	0.694484	-1.2223	-1.49812	0.964717	1.17409	-0.0186921	-0.243239	-1.22552	0.985246	0.00827046	0.48887	0.224382	0.13611	0.336694	0.243068	0.985122	0.808725	0.222513	-8.86141
CD4	920	CD4 molecule	-1.04936	-0.962473	-1.60311	0.223959	-1.69855	1.24284	1.73771	0.553179	0.591879	-0.686865	-0.924489	0.617984	0.419809	0.295156	0.337148	0.112162	0.823213	0.0922834	0.216954	0.0842225	0.580765	0.554678	0.493668	0.357331	0.540372	0.675298	0.851672	2.18644	2.42308	0.54227	-1.9854	-2.27309	0.649559	0.0540268	1.09952	-1.48335	0.39556	0.0320343	0.0170524	0.588803	0.0488422	0.0248615	0.517423	0.957015	0.276333	0.140311	-9.57009
CD5	921	CD5 molecule	-0.0756657	-0.0125805	0.873655	0.309441	-2.34502	0.510968	0.402325	-0.245924	0.0819886	2.03549	-0.540566	#DIV/0!	0.0205585	0.939753	0.989977	0.384464	0.757582	0.0208534	0.610547	0.687992	0.805996	0.934747	0.0442963	0.589941	#DIV/0!	0.983628	1.10619	1.23114	1.26882	-0.720222	-1.0768	-0.807065	0.535844	0.664319	-0.0760217	-1.16801	0.270164	0.222277	0.207234	0.473019	0.283221	0.421281	0.593221	0.507929	0.939678	0.244861	-9.35872
CD5L	922	CD5 molecule like	-0.509154	2.08573	-0.752949	-1.65291	-1.61322	1.35628	-2.36731	2.6536	-0.457231	-3.36197	-0.845145	-1.35361	-1.6878	0.61115	0.0384618	0.453304	0.101254	0.109614	0.178191	0.0191366	0.00861051	0.648059	0.00107728	0.399933	0.184071	0.0937749	0.366048	-0.587	-0.0903555	-0.612944	-2.5254	3.38918	0.153687	-0.916621	0.901152	-0.946343	0.714771	0.55904	0.928172	0.541264	0.0125482	0.000958514	0.878157	0.361422	0.371437	0.345665	0.810531
CD6	923	CD6 molecule	0.406227	0.924264	0.388428	-0.0617897	-1.19304	-0.417798	0.858113	-0.215365	0.798414	1.90702	-0.118072	#DIV/0!	0.0829286	0.684967	0.356629	0.69855	0.950845	0.235468	0.677028	0.392138	0.829705	0.425688	0.0592255	0.906234	#DIV/0!	0.934032	1.12136	3.18196	0.849123	-0.440089	-1.40907	-1.11225	1.06953	-0.224777	0.148688	-2.04432	0.263671	0.00215973	0.397691	0.660795	0.160791	0.268331	0.287333	0.822586	0.882344	0.0428656	-10.5951
CD7	924	CD7 molecule	1.14026	0.0242609	0.416367	0.839271	0.444486	-0.358705	-1.13907	-0.90837	0.38277	-1.10295	0.459895	1.03322	1.78784	0.255409	0.980672	0.678061	0.403171	0.657581	0.720603	0.256408	0.364787	0.702344	0.272548	0.646533	0.308206	0.0760618	0.250085	1.61823	2.54542	0.20211	1.35709	1.45672	0.437901	-0.490718	0.845176	-1.05588	0.802815	0.109986	0.0123262	0.840229	0.176701	0.147894	0.662375	0.624641	0.401675	0.29291	-6.48318
CD8A	925	CD8a molecule	1.88185	1.533	-1.65074	-0.0418576	-0.415213	-0.710839	0.119567	-0.563771	-0.484104	-2.75223	-3.25815	1.39554	0.680485	0.0611646	0.127091	0.102025	0.96669	0.67881	0.478907	0.904979	0.573548	0.628904	0.00696447	0.00150722	0.171174	0.497372	-0.608576	2.10175	2.31835	0.132135	-1.16253	-0.677594	1.5754	-0.532945	-0.434058	-0.925047	0.543594	0.0390741	0.0223136	0.895135	0.246782	0.499378	0.118231	0.595187	0.665945	0.356592	-7.55504
CD8B	926	CD8b molecule	2.99984	1.33451	-0.677553	0.320131	0.517396	-0.353354	0.898039	0.299016	1.33107	-2.91935	-2.63609	0.615287	0.728636	0.00300955	0.183781	0.499668	0.749488	0.605938	0.724598	0.37054	0.765241	0.184859	0.00428487	0.00964567	0.542131	0.467496	-1.00992	-0.68502	1.24068	0.778283	-0.160131	0.52252	2.54079	0.978065	0.605225	-0.857941	0.313929	0.495531	0.217411	0.438186	0.872983	0.602305	0.0125518	0.330269	0.547519	0.392445	-5.21812
CD9	928	CD9 molecule	5.35505	6.35091	2.39434	1.17335	4.72616	1.63786	0.00365416	0.490392	4.388	5.11075	6.79302	1.29744	5.6303	2.13166e-07	1.80521e-09	0.0185721	0.243237	6.93716e-06	0.104725	0.997089	0.6244	1.95042e-05	1.4294e-06	6.60804e-10	0.202511	1.01271e-07	-0.787931	-0.404136	-1.76887	-1.31193	1.46139	-0.121428	-2.0416	0.456261	0.0538736	1.70815	0.431803	0.68731	0.0797384	0.192461	0.145906	0.903562	0.043747	0.649136	0.957231	0.0899071	2.98364
CD14	929	CD14 molecule	-1.05835	1.4115	0.312011	1.06243	-0.597856	-0.510872	2.86968	-0.32898	0.0297822	3.67084	5.00567	#DIV/0!	-0.165541	0.291045	0.159882	0.755701	0.290409	0.551188	0.610613	0.00467531	0.742519	0.976274	0.00038046	2.22727e-06	#DIV/0!	0.868767	-0.137206	1.32712	2.15416	1.60768	-3.72381	-1.03504	-0.385559	0.360635	0.89159	1.16044	0.891026	0.188662	0.0334509	0.110967	0.000273127	0.302804	0.700619	0.71909	0.376497	0.247919	-7.20631
CD19	930	CD19 molecule	-0.429605	1.36909	0.576371	-1.36738	-1.00172	3.52069	2.65941	-0.370329	-1.11345	0.337986	-0.299985	0.704922	0.958554	0.6679	0.172734	0.565699	0.174347	0.318719	0.000660245	0.00863945	0.711534	0.267007	0.736042	0.764776	0.485273	0.33951	0.34843	3.50986	1.47511	-0.783369	0.585292	1.56544	2.50265	0.355142	-0.465521	-2.34322	0.727936	0.0007775	0.143092	0.435208	0.559191	0.120203	0.013899	0.723189	0.643396	0.0205785	-5.75977
MS4A1	931	membrane spanning 4-domains A1	-0.559968	0.798478	-0.412651	-0.850365	0.274676	-0.418771	2.20456	-0.630508	0.836649	0.0454617	-0.0485757	#DIV/0!	-0.328937	0.576066	0.425682	0.680773	0.397004	0.78409	0.676319	0.0289398	0.529089	0.403905	0.963825	0.961349	#DIV/0!	0.742717	0.139528	2.56965	0.733387	-2.20632	-0.847608	0.126771	2.00928	-0.486705	0.286053	-2.10955	0.889193	0.0122504	0.464911	0.0295831	0.397946	0.899341	0.0471231	0.627472	0.775912	0.0367429	-8.10276
CD22	933	CD22 molecule	-0.509882	1.57286	0.32279	1.42463	0.398159	-1.28287	-1.00939	-0.380011	-2.20767	-1.49993	-0.540895	1.00362	-0.186631	0.610641	0.117568	0.747549	0.157148	0.691299	0.202625	0.314342	0.704345	0.0285382	0.136606	0.589715	0.322082	0.852232	0.270656	0.468693	2.05662	-1.50154	0.094625	0.420582	1.97161	-0.378031	-0.297006	-1.79993	0.786974	0.640705	0.0421328	0.136277	0.924733	0.674838	0.0513359	0.706164	0.767581	0.0741055	-10.6569
CD28	940	CD28 molecule	-0.468243	-0.1556	-1.73085	1.72454	0.253185	0.275745	1.84738	-0.553724	-1.47243	-0.252659	0.207512	-1.36117	-0.853892	0.64007	0.876529	0.0866585	0.087472	0.800606	0.783336	0.0665735	0.580393	0.14266	0.801021	0.836008	0.181691	0.394689	0.0892119	1.15657	2.04137	-1.73264	-0.983591	-0.0908354	1.15171	-0.574131	-0.566117	-1.27848	0.929015	0.251271	0.0436515	0.0861531	0.32683	0.92778	0.252107	0.567095	0.573617	0.203274	-10.2687
CD86	942	CD86 molecule	-1.05292	1.02894	-0.0597984	0.533553	1.06794	0.557886	0.0796793	0.833257	-1.28823	-1.74691	-0.673761	1.12551	-0.751612	0.293522	0.306205	0.952439	0.594747	0.28793	0.578221	0.936594	0.405704	0.199328	0.083549	0.50193	0.26762	0.453602	0.319996	2.21765	2.88023	1.76981	-0.0934672	-3.29998	0.891067	-0.014694	2.17463	0.626438	0.749353	0.0297348	0.00479317	0.0797179	0.925652	0.00128485	0.37497	0.988304	0.0339765	0.532085	-7.0903
CD33	945	CD33 molecule	0.368704	1.43339	0.519491	0.427655	0.205834	-1.26821	0.283486	0.0414232	-0.348163	1.80784	1.24136	0.644321	-0.807542	0.712699	0.153541	0.604602	0.669754	0.837308	0.20779	0.777178	0.967	0.728127	0.0734679	0.217214	0.523342	0.420785	0.189626	1.22958	1.71004	1.13749	-1.14217	-2.10484	0.638639	-0.51255	-0.128644	-1.3028	0.849822	0.222857	0.0901308	0.257971	0.255121	0.037464	0.524475	0.609332	0.898108	0.194861	-9.62969
CD34	947	CD34 molecule	-1.00823	-2.05006	0.0536563	0.202401	-0.282312	-0.181142	-0.173527	1.76282	-0.877716	-2.0899	-0.810085	#DIV/0!	-1.31308	0.314442	0.0418588	0.957319	0.839984	0.778245	0.856638	0.862461	0.0794742	0.381274	0.0390195	0.419706	#DIV/0!	0.1914	-0.724618	0.415054	-2.42486	-3.37052	-1.56694	0.975069	-0.3669	-2.12485	0.690011	-1.95751	0.469654	0.679336	0.0169731	0.00105714	0.119141	0.331555	0.714446	0.0359233	0.493089	0.0523508	-7.0117
CD36	948	CD36 molecule	0.323902	0.149464	2.39014	-0.9285	-0.715152	-1.33376	-0.277683	-0.439503	-2.13953	-1.02477	-1.13751	1.56836	-0.719058	0.746317	0.881361	0.0187735	0.355219	0.476058	0.185438	0.781621	0.660777	0.0337473	0.307804	0.25789	0.125312	0.473358	0.285021	-1.31621	-2.47242	-2.91228	-0.430281	0.167021	0.601385	-1.47	0.109117	-2.01163	0.775965	0.19228	0.0149803	0.00439963	0.667581	0.867644	0.548905	0.144524	0.913507	0.0462493	-5.5559
SCARB1	949	scavenger receptor class B member 1	2.60998	4.70954	0.970349	2.72135	4.33047	2.06394	2.81941	0.830741	4.29458	3.665	0.843092	1.80843	0.798533	0.00967092	5.05451e-06	0.334286	0.0075806	3.34148e-05	0.0417214	0.00543161	0.40712	2.86503e-05	0.000388249	0.401075	0.078673	0.425974	1.12608	0.47274	0.463821	2.91602	-0.00384827	0.212622	-0.315001	2.37275	-0.817215	0.0677686	0.261674	0.637829	0.643709	0.00435132	0.996934	0.831995	0.753398	0.0194588	0.417331	0.94607	1.09633
SCARB2	950	scavenger receptor class B member 2	6.83003	9.15984	1.33079	4.62395	6.91012	2.62468	6.08882	0.446573	2.92015	7.52551	5.46635	#DIV/0!	4.0108	8.03921e-11	1.41592e-16	0.186379	1.04943e-05	3.51754e-10	0.0100916	8.40585e-09	0.655671	0.0039487	1.80806e-11	3.07383e-07	#DIV/0!	0.000100049	0.781378	-1.66005	1.85953	1.39743	-0.750064	-4.32958	-0.00395735	1.24227	-1.0791	0.828474	0.435636	0.101253	0.0656737	0.165288	0.454339	3.18763e-05	0.99685	0.216878	0.285251	0.408865	-2.22508
CD37	951	CD37 molecule	0.580794	0.900903	3.12338	1.31502	1.3209	-1.63317	0.767717	0.0339498	-2.38467	1.36544	1.28099	0.992033	-0.764231	0.561969	0.368885	0.00235734	0.191289	0.189326	0.105709	0.443809	0.972951	0.0181397	0.175007	0.202992	0.327625	0.446073	0.183443	2.3821	2.66589	-1.69355	-0.887906	-3.90272	0.836371	0.637547	-0.0314816	-2.05066	0.854663	0.019858	0.00885782	0.093374	0.37595	0.000160055	0.404882	0.525143	0.974999	0.0422349	-8.98599
CD38	952	CD38 molecule	0.849826	2.61969	0.509322	2.53691	0.0742828	1.28137	2.74975	0.492615	2.52989	2.73676	0.90622	#DIV/0!	1.16274	0.397157	0.0105269	0.611683	0.0126123	0.940923	0.203151	0.00666422	0.62283	0.0130914	0.00727731	0.366875	#DIV/0!	0.247003	2.71541	3.00037	1.48839	-0.960614	-0.13055	-3.25774	1.13659	0.00812994	-2.66109	-0.414668	0.007283	0.00370249	0.139562	0.338996	0.896298	0.0014733	0.258347	0.993529	0.010189	0.679043	-5.17142
ENTPD1	953	ectonucleoside triphosphate diphosphohydrolase 1	3.87372	2.98915	2.97096	2.13307	2.51698	2.88405	0.236508	3.57851	1.06869	2.74233	3.04432	-0.335854	1.3414	0.000141068	0.00320264	0.00374249	0.035184	0.0133054	0.00484666	0.813347	0.000434536	0.286648	0.00716311	0.00294154	0.738878	0.18206	-0.170598	-0.734388	-1.59736	-0.947236	-1.18217	-2.57786	0.663695	-0.699143	-0.00137724	-0.95894	0.864737	0.465098	0.113107	0.345736	0.238925	0.0111936	0.508368	0.485994	0.998906	0.339303	-9.17315
ENTPD2	954	ectonucleoside triphosphate diphosphohydrolase 2	1.94735	2.91471	3.05616	3.16055	0.140255	0.205442	1.27677	-0.620414	1.94492	0.852899	2.36001	2.03421	-0.94176	0.0527541	0.00402842	0.00289599	0.00204359	0.88872	0.837661	0.203568	0.535699	0.0533517	0.395638	0.0201041	0.0491461	0.34801	-0.728814	-1.90285	-2.43889	0.39163	1.87125	-5.08186	-0.164395	-0.447617	-1.52289	-2.0472	0.467089	0.0610587	0.0163621	0.696141	0.0631709	1.44633e-06	0.869743	0.655343	0.133515	0.0425779	-1.21371
ENTPD6	955	ectonucleoside triphosphate diphosphohydrolase 6 (putative)	5.5589	6.52688	1.60582	2.78158	6.58366	3.99369	3.68636	2.39279	12.745	6.3329	5.00981	1.98593	3.05744	7.7515e-08	3.60875e-09	0.111564	0.00638502	1.71029e-09	0.000127423	0.000312854	0.0176554	6.80749e-27	5.9265e-09	2.18889e-06	0.0544882	0.00269564	2.09034	2.14959	2.33652	-0.147221	1.13443	-0.328305	-0.472085	2.91142	-2.8887	-0.212434	0.0380328	0.0349487	0.0213091	0.883245	0.258345	0.743273	0.637865	0.00438672	0.00552321	0.832089	3.32637
ENTPD3	956	ectonucleoside triphosphate diphosphohydrolase 3	2.90898	1.8458	2.98896	2.02135	1.36405	1.02003	0.774715	1.46703	0.617219	-0.633669	1.89201	#DIV/0!	4.23832	0.00399466	0.0666211	0.00354664	0.0457168	0.175389	0.310276	0.439673	0.143954	0.537874	0.527662	0.0612188	#DIV/0!	4.16424e-05	-1.20652	-3.07971	-0.341122	-3.52459	0.732939	-3.01125	-1.21521	-0.0716962	0.928038	-1.24484	0.229245	0.00293279	0.733674	0.000634273	0.464689	0.0031937	0.227066	0.942979	0.357443	0.215348	-3.09875
ENTPD5	957	ectonucleoside triphosphate diphosphohydrolase 5	1.9235	4.08436	5.05553	2.47152	4.59452	8.14616	1.93913	4.35978	0.108165	7.75179	6.89135	1.61284	1.87412	0.0568469	0.000104195	2.02452e-06	0.0150159	1.1811e-05	1.39255e-12	0.0542786	2.09121e-05	0.914098	5.82333e-12	4.10484e-10	0.115278	0.0630911	3.73908	0.607904	-1.05803	0.841935	-1.09183	-1.29694	-0.952713	-0.437392	0.917428	-2.02933	0.000249994	0.545164	0.292404	0.401775	0.276582	0.197226	0.342966	0.662717	0.362924	0.04439	0.0884971
CD40	958	CD40 molecule	0.441187	0.948849	3.32935	2.74813	-0.537465	-0.779324	0.86192	2.58482	-1.3126	0.73193	3.0513	1.2466	0.71457	0.659507	0.344013	0.00123168	0.00702599	0.592052	0.437706	0.390046	0.0104619	0.190999	0.465826	0.0028795	0.220378	0.476118	-0.505752	3.10389	1.84445	0.761719	-0.249672	1.60065	0.713703	1.88728	-0.154872	0.993448	0.613667	0.00272958	0.0678588	0.447968	0.803168	0.112175	0.477025	0.0618588	0.877489	0.322269	-4.5321
CD44	960	CD44 molecule (Indian blood group)	2.30632	2.74278	2.48829	-0.365875	1.17619	2.38375	0.758739	1.83855	0.776389	3.91961	3.50066	-0.0384466	2.60377	0.0220151	0.00672976	0.0145403	0.715174	0.242107	0.0191048	0.449146	0.06748	0.438544	0.000157501	0.000680246	0.969538	0.0102603	-1.02328	-1.40451	4.58056	-0.388773	-0.303232	-2.62139	-1.78283	-1.11094	-1.81264	2.65585	0.30759	0.164467	1.24901e-05	0.698246	0.762115	0.00993073	0.0775592	0.269109	0.0753467	0.00886353	-4.74832
CD47	961	CD47 molecule	4.11716	4.49923	4.11418	2.72727	4.86601	4.07515	0.698855	1.79991	3.78186	1.38577	3.34409	-0.969432	0.521443	5.41078e-05	1.24362e-05	8.15274e-05	0.00745471	3.90387e-06	9.47401e-05	0.485677	0.0733964	0.000211998	0.168724	0.00114202	0.338624	0.602919	0.277642	-0.350125	4.0758	-2.57873	0.90091	1.43032	1.68524	-2.70312	0.0627538	0.510743	0.781615	0.727267	8.78417e-05	0.011329	0.369016	0.155313	0.0949699	0.0080023	0.95019	0.610365	-1.38995
CD48	962	CD48 molecule	-2.2913	-0.0409916	-0.586065	1.35427	-4.28513	0.215656	-1.45246	-0.800249	0.383593	-1.85374	-2.64307	#DIV/0!	-1.72342	0.0228839	0.96735	0.559193	0.178477	3.97965e-05	0.829713	0.14837	0.424526	0.701735	0.0665569	0.00946149	#DIV/0!	0.0871186	-0.452957	2.79828	1.26049	-1.97475	-0.84364	0.846695	1.73938	-0.540563	0.0362986	-1.52893	0.651141	0.00658752	0.21021	0.0509737	0.400154	0.398909	0.084956	0.589943	0.971176	0.128621	-10.1063
CD53	963	CD53 molecule	-0.295383	-0.889066	-0.295788	1.46936	0.933983	-0.701967	-0.725835	-0.0874343	1.45935	2.82489	3.28334	0.231723	1.95848	0.767977	0.375195	0.768024	0.144642	0.352396	0.484398	0.46902	0.930415	0.146223	0.00565245	0.00139021	0.81803	0.0522502	-0.2304	2.02137	3.28464	0.194766	-1.07697	-1.38974	1.46253	-0.233238	1.06933	-1.62924	0.81805	0.0469595	0.00137707	0.84596	0.283145	0.167271	0.146642	0.816027	0.289594	0.105593	-8.94776
CD58	965	CD58 molecule	5.36712	1.20409	-1.23483	3.95542	3.4318	-0.954312	3.50604	0.307174	3.96426	2.56857	6.64819	#DIV/0!	3.80862	2.00928e-07	0.230189	0.219877	0.00013691	0.000850763	0.342323	0.000593131	0.759034	0.000106285	0.0116038	1.32637e-09	#DIV/0!	0.000211951	-1.40552	0.256549	0.71309	0.0938663	1.34632	2.59907	1.04061	-2.36363	0.66929	1.65826	0.161638	0.798258	0.477328	0.925398	0.180141	0.0105612	0.300493	0.019919	0.50611	0.0995873	-2.89461
CD59	966	CD59 molecule (CD59 blood group)	1.64897	2.33414	2.86428	1.59402	3.7731	0.120984	2.13598	1.85858	0.14585	4.45426	3.43348	1.99621	0.261084	0.101836	0.022098	0.00512341	0.113855	0.000263725	0.903957	0.0342317	0.0645705	0.884356	2.0931e-05	0.000851268	0.0533095	0.794429	-2.03421	-1.46279	-3.13047	-2.2161	-0.039616	-5.5556	0.640243	-2.05198	0.228159	2.77682	0.0434394	0.147876	0.00224524	0.0288845	0.96845	1.78638e-07	0.523436	0.0426362	0.820369	0.00627015	-5.06776
CD63	967	CD63 molecule	4.75699	2.43423	1.83453	3.72337	2.61043	3.44788	3.52993	2.15689	4.23401	1.62251	1.51936	-1.03217	3.28112	3.53749e-06	0.0159342	0.0696403	0.000314244	0.0103269	0.000840399	0.000545667	0.032219	3.66458e-05	0.107665	0.131649	0.308692	0.00131823	-2.75009	-1.05413	3.1623	-1.55275	2.76609	3.29675	-0.237395	1.43007	0.80648	0.263585	0.00658412	0.29535	0.00203241	0.12355	0.00635426	0.00129842	0.812822	0.155639	0.42344	0.792502	-2.09751
CD68	968	CD68 molecule	1.39775	-0.0290599	0.888434	1.73312	1.90464	0.768741	0.718858	1.80665	3.64125	1.4193	0.911855	0.221835	4.43577	0.163583	0.97685	0.376505	0.0859292	0.0594866	0.443934	0.473297	0.0723344	0.00035503	0.158746	0.363914	0.825663	1.89565e-05	1.1453	2.29093	1.79822	-0.177288	-0.54691	-0.588526	-0.515351	-1.21168	0.135556	0.361876	0.253649	0.0248968	0.074936	0.85963	0.585217	0.557323	0.607412	0.228328	0.892667	0.718011	-4.93635
CD70	970	CD70 molecule	-0.54887	0.0272007	0.343291	0.582199	2.52604	-0.645048	0.704025	0.665446	0.396902	-0.321266	-0.623889	0.693321	0.0255527	0.583646	0.978331	0.732123	0.561646	0.012986	0.520435	0.48246	0.506539	0.691912	0.748642	0.534041	0.492438	0.979652	-1.42053	2.93092	1.01882	0.846675	-1.18719	5.15202	1.33577	0.113068	-1.84767	1.82251	0.157234	0.00452622	0.310564	0.399139	0.236947	1.06804e-06	0.184569	0.910191	0.070031	0.0705911	-1.73162
CD72	971	CD72 molecule	2.40784	3.86941	0.825012	-0.370509	1.92342	2.88277	0.607292	1.59697	-0.355308	2.89757	0.72169	1.03772	1.96391	0.0168644	0.00015406	0.411389	0.711729	0.0570598	0.00486469	0.544534	0.111867	0.722777	0.00457002	0.472074	0.306133	0.0516107	1.40694	2.21199	2.8502	0.872404	-0.975275	2.81516	1.84997	1.61993	-0.149504	-0.801392	0.161218	0.0301412	0.00523434	0.385017	0.330924	0.00572992	0.0671843	0.10822	0.881703	0.424313	-5.74488
CD74	972	CD74 molecule	0.727919	4.20732	0.923886	3.22042	3.01716	0.246385	2.83353	0.0371834	0.974567	5.44915	5.00306	#DIV/0!	0.727971	0.46743	4.13177e-05	0.357838	0.00169142	0.0031825	0.80591	0.0052086	0.970376	0.33109	3.31502e-07	2.25176e-06	#DIV/0!	0.467901	0.666558	-1.2664	2.31093	-0.971922	-0.955739	-3.73699	0.913482	-0.220541	0.555658	-1.34739	0.505932	0.20945	0.022736	0.333366	0.340673	0.000290577	0.363123	0.825874	0.580698	0.18011	-7.95193
CD79A	973	CD79a molecule	0.743694	2.4595	-0.331563	-0.772374	2.87461	0.288256	1.74553	0.124001	-2.17889	2.66579	2.29941	1.82687	-1.07664	0.457848	0.0148905	0.740934	0.44158	0.00487304	0.773773	0.0828482	0.901441	0.0306462	0.00888311	0.0234417	0.0757951	0.283574	0.470286	4.00817	1.37616	-1.37634	0.0706982	0.837246	1.65031	0.427357	-0.319324	-1.68511	0.638736	0.000147559	0.17162	0.171701	0.943728	0.404176	0.101926	0.669986	0.75069	0.0942785	-7.76895
CD81	975	CD81 molecule	3.56562	6.32941	2.56767	2.17938	5.34917	1.77049	-0.867542	3.2622	3.02607	4.92861	5.06665	#DIV/0!	0.401075	0.000444482	2.02194e-09	0.0117652	0.0314759	4.98959e-07	0.0798196	0.386969	0.00130193	0.00284274	3.0735e-06	1.72288e-06	#DIV/0!	0.689004	0.442216	-0.905622	0.24816	-2.03655	-2.05734	-7.33329	0.385987	-0.0829519	0.224988	-0.608716	0.658879	0.368156	0.804482	0.0442612	0.0413074	3.28381e-11	0.700303	0.934046	0.822823	0.543736	-5.18347
ADGRE5	976	adhesion G protein-coupled receptor E5	3.96412	3.61841	1.29807	1.2524	5.98971	2.25683	3.43135	1.66236	2.84552	1.17697	1.68971	2.05733	3.46993	9.93496e-05	0.000388294	0.19734	0.213128	2.8057e-08	0.026286	0.000767731	0.0980237	0.00495124	0.241845	0.0940227	0.0467533	0.000700774	2.32589	0.997539	2.8587	-0.0674537	1.28446	-0.107697	0.787602	0.509511	-0.386623	-0.994028	0.0211709	0.321844	0.00510582	0.946351	0.200871	0.914422	0.432738	0.611453	0.700527	0.321988	-5.54376
CD151	977	CD151 molecule (Raph blood group)	5.33141	6.44942	3.3924	2.02984	6.26221	2.39015	3.60342	2.7782	2.71828	2.69906	5.32398	#DIV/0!	0.704618	2.3929e-07	1.07099e-09	0.00100415	0.0448308	7.88196e-09	0.0187939	0.000421094	0.00599203	0.00720774	0.00809403	5.72406e-07	#DIV/0!	0.482271	-0.0444059	0.911268	1.86557	-3.07256	1.17959	2.29911	0.420883	-2.08602	0.891636	1.91503	0.964632	0.365195	0.0648157	0.00271561	0.239947	0.0232885	0.674717	0.0393769	0.376473	0.0576043	-2.1932
CDA	978	cytidine deaminase	1.29226	0.6775	-2.36963	2.77942	0.233215	-1.71646	3.03562	-0.353578	0.756327	1.59404	3.25145	0.154075	0.724	0.19761	0.498989	0.0197856	0.00642477	0.816036	0.0893037	0.00281088	0.724032	0.450448	0.113904	0.00153985	0.878388	0.470328	-0.349841	1.16788	1.29006	0.659806	-1.76517	0.986673	-0.73315	-3.99461	1.64317	2.12049	0.726878	0.246709	0.199786	0.510851	0.0794796	0.325857	0.465132	0.000119845	0.106053	0.0357937	-3.30704
CDK1	983	cyclin dependent kinase 1	4.73654	1.78582	-0.039071	1.60575	1.42587	-0.868528	2.44963	0.729814	1.92857	1.70349	3.40558	-0.552397	0.86265	3.87732e-06	0.0758702	0.968914	0.111249	0.156789	0.387272	0.0153996	0.466366	0.0553658	0.0914058	0.000933551	0.583999	0.389871	0.407562	2.65262	4.84773	5.99285	4.79929	11.0665	2.17043	-0.174937	0.472544	2.77852	0.684093	0.0098196	4.21088e-06	3.06702e-08	3.67943e-06	7.20855e-20	0.0322716	0.861463	0.638408	0.00623927	6.653
CDK11B	984	cyclin dependent kinase 11B	6.88344	6.16693	5.25263	1.70366	6.41106	6.01185	7.39578	2.38712	2.79879	6.16489	9.06638	#DIV/0!	5.64778	5.90613e-11	1.83379e-08	8.87157e-07	0.091321	3.89967e-09	3.3045e-08	7.92636e-12	0.017922	0.00569184	1.30021e-08	7.0721e-15	#DIV/0!	9.32973e-08	1.70635	1.66569	-1.02846	-0.430434	1.41238	-0.230318	0.600968	-0.284052	#DIV/0!	-1.57787	0.0897176	0.100121	0.306031	0.66778	0.159818	0.81825	0.549181	0.776925	#DIV/0!	0.116936	0.877665
LRBA	987	LPS responsive beige-like anchor protein	4.42917	6.44231	5.09172	4.97271	3.44567	4.98436	3.13373	0.373369	3.64761	4.53772	6.9478	#DIV/0!	6.15872	1.485e-05	1.11228e-09	1.74197e-06	2.50159e-06	0.000812397	2.75227e-06	0.00206008	0.709273	0.000346956	1.50592e-05	3.11988e-10	#DIV/0!	7.99133e-09	0.886759	-0.328295	-1.69526	-2.37489	-1.38305	-0.701147	1.51132	-1.22334	1.5728	0.402519	0.376426	0.743641	0.0929074	0.0194052	0.168612	0.484615	0.133769	0.223914	0.121501	0.687939	-4.26545
CDC5L	988	cell division cycle 5 like	13.8274	9.55383	3.86965	5.18343	7.86646	5.53796	8.45548	1.3866	3.44313	9.3378	7.07927	1.45753	9.35669	8.81395e-32	1.18645e-17	0.000197543	1.02263e-06	2.97791e-12	2.6643e-07	1.80335e-14	0.167124	0.000716007	1.73678e-15	1.64194e-10	0.153406	2.53599e-16	-1.02696	0.5744	0.322677	0.738034	1.09718	2.73679	0.273302	0.552244	0.08946	0.267287	0.305856	0.567488	0.747564	0.462172	0.274241	0.00718127	0.785168	0.581944	0.929041	0.789656	5.67104
43715	989	septin 7	#DIV/0!	#DIV/0!	#DIV/0!	#DIV/0!	#DIV/0!	#DIV/0!	#DIV/0!	#DIV/0!	#DIV/0!	#DIV/0!	#DIV/0!	#DIV/0!	#DIV/0!	#DIV/0!	#DIV/0!	#DIV/0!	#DIV/0!	#DIV/0!	#DIV/0!	#DIV/0!	#DIV/0!	#DIV/0!	#DIV/0!	#DIV/0!	#DIV/0!	#DIV/0!	-2.62153	-0.284381	-2.02144	1.38345	0.281286	-1.30509	1.34083	-2.68362	-0.270708	0.609946	0.00952461	0.776935	0.0457072	0.169518	0.778862	0.194445	0.182925	0.00845197	0.787629	0.542923	-1.05825
CDC20	991	cell division cycle 20	7.38996	6.56702	2.74514	2.39429	0.971069	4.26736	1.93075	0.32083	3.64947	2.07505	2.94866	-0.719464	1.71413	2.95524e-12	5.70807e-10	0.00720819	0.0183755	0.333684	4.64129e-05	0.0553157	0.748678	0.000344619	0.040403	0.00392683	0.476375	0.0888173	1.93357	3.19972	4.21821	4.62168	4.34385	12.1538	0.469688	-1.56457	1.57204	2.97688	0.0547801	0.00204671	5.13979e-05	1.10661e-05	2.50285e-05	2.01639e-22	0.63957	0.120663	0.121676	0.0034523	7.24429
CDC25C	995	cell division cycle 25C	1.22798	4.01129	-0.425616	2.64852	-0.12483	0.166225	0.0354347	-0.180735	3.33044	-0.542976	1.75009	0.877906	0.967213	0.220755	8.95335e-05	0.67133	0.00929623	0.90089	0.868329	0.971778	0.85676	0.00105307	0.588286	0.0829964	0.38566	0.33518	1.16616	2.53971	4.85463	4.30301	3.95136	10.193	0.99842	-0.317302	1.64359	2.6964	0.245138	0.0132536	4.09244e-06	3.84527e-05	0.000117158	8.26777e-18	0.320415	0.751638	0.105966	0.00790222	7.44485
CDC27	996	cell division cycle 27	9.09634	8.42455	6.36837	5.67597	4.91066	5.98902	3.85909	5.4952	2.65506	5.35993	3.69793	-0.35489	5.31805	5.42981e-17	1.31433e-14	6.38059e-09	1.17196e-07	3.24273e-06	3.66012e-08	0.000165857	1.19157e-07	0.00864437	4.8964e-07	0.000346263	0.724687	4.27482e-07	-1.67268	-0.647452	0.730817	2.50909	2.65902	0.252624	0.779523	0.20913	0.849324	3.02763	0.0961765	0.519398	0.466473	0.0136628	0.008649	0.801006	0.437459	0.834748	0.399383	0.00295327	-0.101247
CDC34	997	cell division cycle 34	4.91482	4.59028	2.31997	0.866603	3.19199	6.36601	4.7775	1.32935	3.30512	3.67102	4.13778	-0.743849	4.26842	1.7259e-06	8.45186e-06	0.0224387	0.388081	0.00185093	6.63953e-09	4.04479e-06	0.185264	0.00114687	0.000380226	7.04905e-05	0.461666	3.69926e-05	-1.23968	0.469229	-1.43019	4.10947	-1.24027	7.14778	-1.47893	0.539588	-0.0478392	1.27731	0.216754	0.640324	0.155551	7.97846e-05	0.216726	8.42175e-11	0.14221	0.590613	0.962018	0.203685	2.37003
CDC42	998	cell division cycle 42	8.08263	6.97784	3.2525	6.05497	3.79836	3.49505	5.70898	0.362	5.66937	5.85184	9.60902	1.01396	3.49015	4.0609e-14	6.03296e-11	0.00157432	2.07481e-08	0.000241116	0.000719077	5.52755e-08	0.717738	5.65116e-08	5.48363e-08	4.25625e-16	0.317187	0.000653947	0.053692	-1.67081	-0.447761	-2.61232	1.19671	3.67491	1.81574	-2.88372	0.528268	-0.04054	0.957242	0.0991007	0.655222	0.0103372	0.233224	0.000361666	0.0723194	0.00476033	0.599439	0.967723	-2.3569
CDH1	999	cadherin 1	5.57413	5.12288	2.94834	0.0699223	4.46785	2.17254	0.947042	-0.186928	3.00293	4.92813	3.63774	2.54456	3.3996	7.17983e-08	7.9318e-07	0.00400279	0.944385	1.95425e-05	0.0322767	0.345073	0.851908	0.00305666	3.07957e-06	0.000426597	0.0152468	0.000889355	0.494025	1.11884	0.252307	0.597398	-1.22137	-2.08128	-0.916203	-1.71243	0.0867115	-0.818694	0.621908	0.266926	0.801284	0.551553	0.223778	0.0396088	0.361701	0.0897406	0.931216	0.414404	1.52236
CDH2	1000	cadherin 2	0.429071	2.47768	-1.71115	1.79281	2.91434	2.19551	2.61359	-0.495508	0.567666	1.30595	1.84284	0.0220301	2.67206	0.668287	0.014178	0.0902501	0.0758021	0.00433368	0.0305363	0.00983113	0.620791	0.570973	0.194397	0.0681473	0.982542	0.00847436	-0.340105	-0.945232	-0.375088	1.89352	-0.353695	0.592998	0.656229	1.0574	-0.95734	1.98361	0.734185	0.347702	0.708331	0.0610945	0.724042	0.554337	0.51314	0.292732	0.342585	0.049328	0.95567
CDH3	1001	cadherin 3	4.94238	1.40568	1.95545	-1.40623	0.252768	2.62854	1.24143	0.16632	1.55611	4.24331	5.82985	1.88628	0.931914	1.51993e-06	0.161601	0.0534073	0.162526	0.800928	0.00998561	0.216299	0.868075	0.121449	4.73118e-05	6.05946e-08	0.0671244	0.353057	-0.286936	-1.44926	0.331159	1.18545	-0.0392935	-3.5834	-2.03621	-3.99062	-0.455697	1.06214	0.774501	0.151606	0.741166	0.238566	0.968706	0.000497083	0.0442955	0.000121611	0.650402	0.290066	-2.45101
CDH4	1002	cadherin 4	2.89561	2.45173	1.02525	-0.829837	1.35184	4.40383	2.72326	2.12613	4.17975	0.806169	0.458402	1.38811	2.02729	0.0041623	0.0152049	0.307796	0.408461	0.17925	2.7637e-05	0.00719617	0.0347313	4.5587e-05	0.42195	0.647602	0.173407	0.0446162	-0.885481	1.70351	-1.65935	-0.858738	-0.0265822	0.25837	1.31432	-0.601461	-0.426991	-0.803606	0.377112	0.092785	0.0999459	0.392479	0.978827	0.796579	0.191656	0.548817	0.671052	0.423037	4.39286
CDH5	1003	cadherin 5	-0.508846	2.35635	1.64842	-2.21941	-0.793028	-0.2308	0.942616	0.606226	-0.297573	0.303289	-0.194038	-1.06572	-0.192931	0.611366	0.0195686	0.102502	0.0285494	0.4295	0.817961	0.347326	0.545059	0.766374	0.762264	0.846518	0.293455	0.847305	-0.317596	-0.359257	-2.40044	-1.85733	-3.35788	0.974314	0.811317	-2.29088	1.46815	-1.10724	0.75117	0.720454	0.0180857	0.0661207	0.000985586	0.331928	0.419054	0.0239485	0.147759	0.270157	-7.37968
CDH6	1004	cadherin 6	-0.0165505	2.67547	3.23373	2.9337	-0.392962	0.623689	3.02406	0.377865	-0.58498	1.22306	0.617209	#DIV/0!	-1.60293	0.98681	0.00817492	0.00167063	0.00409124	0.695122	0.534311	0.00291426	0.705936	0.559298	0.224019	0.53842	#DIV/0!	0.111305	0.465943	0.922238	1.73905	-0.798514	1.72871	2.13935	0.439789	-2.31233	2.40718	-0.557087	0.641836	0.359485	0.084875	0.42641	0.0858275	0.0345033	0.661011	0.0226916	0.01946	0.578391	-2.77958
CDH7	1005	cadherin 7	1.42397	1.93506	1.76157	0.412666	3.77513	0.348831	0.815241	-1.28825	0.32489	1.12332	1.5149	-0.637031	2.00313	0.155859	0.0546045	0.0812936	0.680669	0.000261837	0.72798	0.416169	0.199163	0.745643	0.263839	0.132773	0.528027	0.04718	-2.74861	-0.337702	-0.516656	-0.146734	1.26921	-0.534321	2.50412	0.917877	3.62682	0.635728	0.00661256	0.736571	0.606453	0.883629	0.206246	0.594142	0.0138448	0.360767	0.000628689	0.52603	-0.411551
CDH9	1007	cadherin 9	3.38643	0.0617387	-1.01693	-0.537548	0.00546997	0.205499	-0.243056	0.798027	0.237215	0.850836	1.42312	-0.481147	-1.45306	0.000837385	0.950842	0.311716	0.591995	0.995646	0.837617	0.808279	0.425811	0.812761	0.396778	0.157637	0.633245	0.148544	0.588604	1.30482	-0.0281994	-0.0874366	-0.201333	0.996012	-1.02936	0.739235	0.06941	0.230983	0.556886	0.196109	0.977555	0.930494	0.840699	0.321317	0.305721	0.461398	0.944915	0.817677	-1.23768
CDH11	1009	cadherin 11	1.78578	3.85629	1.39021	-2.26121	2.74095	4.06675	0.801914	1.93741	1.65009	1.98335	0.709172	-0.618767	0.69204	0.0767254	0.000231606	0.167646	0.0257501	0.00717089	9.76978e-05	0.423815	0.0541174	0.102298	0.0499152	0.479774	0.539861	0.49011	-1.69171	-2.36911	-0.126716	1.44145	-1.5531	-2.18309	-1.3787	0.831677	0.520756	-1.05928	0.092482	0.0205153	0.899401	0.15249	0.122413	0.0310435	0.170974	0.407461	0.604627	0.291365	-5.32822
CDH13	1012	cadherin 13	0.984944	-0.205192	0.967718	-2.95699	0.221346	2.32697	1.82223	1.06686	0.428839	-1.07344	3.05186	0.753804	0.211521	0.325724	0.837662	0.335592	0.00381616	0.825241	0.022069	0.0703222	0.287336	0.668556	0.285512	0.00287455	0.455738	0.832802	-0.933846	-0.437969	-1.71481	-0.227112	-1.40338	-1.93196	-2.00109	-1.34238	3.69396	1.55882	0.35167	0.66272	0.0892483	0.820787	0.162478	0.0558028	0.0480138	0.182339	0.000509429	0.121379	-1.35036
CDH16	1014	cadherin 16	0.794333	-1.13559	0.904678	1.20149	0.669796	1.3615	-0.0146055	2.64112	0.382118	1.09243	3.03095	0.866431	-0.00875223	0.42785	0.257691	0.367877	0.23219	0.504418	0.176543	0.988365	0.00892278	0.702827	0.277119	0.00306394	0.391838	0.99303	-2.32193	-1.16374	-2.80085	-0.666235	-1.03426	2.7452	-0.533678	-2.30834	-0.491255	-0.870306	0.0213882	0.24837	0.0060406	0.506751	0.302603	0.00701088	0.594714	0.0229209	0.625201	0.385678	3.60919
CDH17	1015	cadherin 17	-1.42473	0.0178714	-1.6227	0.0111168	0.737682	1.1953	1.78008	0.781758	4.29066	0.55752	0.629004	5.07135	-0.37631	0.155639	0.985762	0.1079	0.991151	0.462307	0.234916	0.0769966	0.435291	2.91126e-05	0.578348	0.5307	1.13125e-05	0.707282	0.744661	-0.624122	1.62311	-0.421477	0.46605	2.53112	1.25366	1.93613	1.15258	-2.57389	0.457475	0.53452	0.107482	0.674285	0.641826	0.0127089	0.212804	0.0555149	0.254067	0.0111349	-0.62005
CDK2	1017	cyclin dependent kinase 2	2.76139	6.06965	4.94357	1.36564	5.23351	2.26453	3.20999	1.10086	3.19087	5.76423	4.26786	1.15423	3.77251	0.00623737	7.80993e-09	3.2113e-06	0.174889	8.24339e-07	0.0257906	0.00160985	0.272295	0.0016753	8.15349e-08	4.30821e-05	0.255806	0.000241673	-0.733447	2.35875	2.57755	1.9584	2.79716	9.01202	0.458589	0.322793	-0.775416	3.26504	0.464267	0.0210533	0.0112982	0.0528879	0.0058007	4.87732e-15	0.647495	0.747488	0.441415	0.00138716	8.12473
CDK4	1019	cyclin dependent kinase 4	5.81078	4.32704	2.91725	3.9081	8.89689	18.0516	6.90616	4.09558	5.84056	7.19312	3.63867	-0.110084	3.50442	2.14195e-08	2.54283e-05	0.00438791	0.000162619	1.48562e-14	1.27464e-32	1.16746e-10	6.13458e-05	2.40368e-08	9.38842e-11	0.000425235	0.912937	0.000622682	-1.83533	1.36248	3.28715	1.01512	3.99173	9.21681	-2.48034	2.26651	1.00272	3.12771	0.0681535	0.177294	0.00136599	0.312429	0.000100445	1.62317e-15	0.0147459	0.0254509	0.320389	0.00215843	7.88568
CDK5	1020	cyclin dependent kinase 5	4.60298	4.24527	6.29655	4.92004	7.19774	5.6759	7.37485	3.60046	4.91623	6.46708	7.75951	0.43141	3.93275	1.06495e-05	5.83977e-05	8.86907e-09	3.1183e-06	8.54265e-11	1.46246e-07	8.90807e-12	0.000401514	3.78274e-06	3.14507e-09	5.60161e-12	0.668673	0.00013411	-1.7758	1.05792	2.35574	2.43179	1.56764	6.64715	-0.551212	-0.23903	1.41617	2.20424	0.0775038	0.293628	0.0202904	0.0167501	0.118978	1.02286e-09	0.582682	0.811544	0.162366	0.0292016	3.2377
CDK6	1021	cyclin dependent kinase 6	3.66064	2.62996	1.45331	3.95704	-1.19166	3.82973	3.50507	5.86715	1.71413	3.09575	4.08066	-1.70565	5.59091	0.000314447	0.00930491	0.149365	0.000136102	0.236006	0.000228752	0.000595127	1.83738e-08	0.0882366	0.00251174	8.72392e-05	0.096457	1.21762e-07	-0.532775	-0.995473	0.636807	2.29824	-0.904545	-0.345427	-0.221534	-1.7043	-4.87522	1.47733	0.594865	0.32284	0.525598	0.0235686	0.367092	0.730399	0.825115	0.0912551	9.64219e-06	0.141915	-0.118905
CDK7	1022	cyclin dependent kinase 7	9.27654	6.25534	3.77723	5.44315	1.99615	1.32228	3.22471	2.04835	1.50145	4.54691	5.92891	4.61869	2.5259	1.61405e-17	2.98258e-09	0.000273563	3.30442e-07	0.0484346	0.189218	0.00153426	0.0418458	0.135001	1.45198e-05	3.85968e-08	4.5514e-05	0.0127044	-1.71039	-2.22034	4.14123	0.465476	0.205546	5.12968	0.544373	-4.20522	-0.135759	3.03028	0.0889656	0.0295437	6.87688e-05	0.642573	0.837412	1.17659e-06	0.587362	5.46745e-05	0.892508	0.00292906	1.48824
CDK8	1024	cyclin dependent kinase 8	7.41271	5.90199	4.6466	3.2904	4.97259	6.93105	7.90193	0.601921	9.17747	4.58307	7.03392	1.98707	7.82657	2.57574e-12	5.93626e-08	1.06261e-05	0.00135172	2.5029e-06	4.80372e-10	4.512e-13	0.547915	1.06738e-16	1.25732e-05	2.04981e-10	0.0543565	1.34346e-12	-2.40102	-2.23293	-3.08826	1.81392	0.778487	0.479872	-0.168411	-1.13069	1.81829	-1.84239	0.0173973	0.0286628	0.00255947	0.0726022	0.437454	0.632222	0.86659	0.260737	0.0744672	0.0676117	2.76537
CDK9	1025	cyclin dependent kinase 9	8.82685	10.6563	4.78102	7.01286	5.63209	3.28861	2.88666	2.99602	4.77866	7.34623	5.84553	1.15061	4.91959	3.26779e-16	9.95076e-21	6.21318e-06	2.12638e-10	1.42719e-07	0.00140805	0.00444241	0.00308495	3.66459e-06	4.40791e-11	5.6431e-08	0.257277	2.49929e-06	0.500581	-0.477265	-2.38812	0.383489	-2.32755	2.161	-0.997529	-2.06413	1.18289	-1.04472	0.617295	0.634619	0.018671	0.702148	0.0212129	0.0327514	0.320846	0.0414474	0.241939	0.298019	-3.75191
CDKN1A	1026	cyclin dependent kinase inhibitor 1A	0.0337665	0.585547	-4.01086	3.18347	-1.57412	-1.95407	0.0918787	0.648394	2.52108	-0.000636506	0.634329	0.405866	3.30521	0.973094	0.558939	0.000118983	0.0019014	0.118384	0.0536025	0.926912	0.517481	0.012573	0.999493	0.527233	0.687179	0.00121786	-1.95088	-2.50983	-0.5429	-1.0971	-0.148425	-0.633223	-1.66147	-3.75845	-0.417877	-0.688591	0.0526688	0.0143279	0.588318	0.275154	0.882198	0.527835	0.0996595	0.000280095	0.677664	0.492263	-6.69054
CDKN1B	1027	cyclin dependent kinase inhibitor 1B	0.593491	6.85148	-0.663233	0.0466803	5.53879	1.86446	7.42331	2.42623	3.11233	2.58287	6.35826	1.31525	3.05381	0.553457	1.21374e-10	0.508755	0.962854	2.1642e-07	0.0653119	6.79664e-12	0.0161524	0.00216113	0.0111615	5.25971e-09	0.196518	0.00272631	-0.834222	2.35916	0.570006	-1.59298	-0.00849435	1.94385	1.92144	1.23507	0.0982193	0.321081	0.405293	0.0210319	0.569858	0.114229	0.993233	0.0543349	0.0574397	0.219535	0.922115	0.748645	-0.973241
CDKN1C	1028	cyclin dependent kinase inhibitor 1C	2.55047	2.88839	1.64959	-1.18386	1.77861	3.72874	0.156602	0.262338	1.05312	3.29591	1.11092	#DIV/0!	1.28634	0.0114312	0.00436431	0.102262	0.239066	0.0781167	0.000325482	0.87576	0.793333	0.293707	0.00133502	0.269114	#DIV/0!	0.200542	-1.09413	-1.12577	-1.18356	-2.60324	0.278079	1.53798	-2.03064	-0.706789	-1.7839	0.248383	0.275403	0.264003	0.239186	0.0105973	0.781318	0.126777	0.0448678	0.481248	0.0799563	0.804215	-2.10969
CDKN2A	1029	cyclin dependent kinase inhibitor 2A	6.36951	6.19219	-0.366998	2.46137	6.17093	16.01	5.36028	3.18401	-0.339646	7.06109	11.8734	0.58447	4.64315	1.07797e-09	4.1458e-09	0.71442	0.0154238	1.20927e-08	7.467e-29	2.91835e-07	0.00168721	0.734521	1.79481e-10	3.44742e-21	0.562451	8.0871e-06	2.86732	-1.60769	1.66391	0.84514	2.77425	-1.30217	-1.95824	0.603158	1.19806	1.38378	0.00464829	0.112279	0.0990291	0.399992	0.0062044	0.195439	0.0529069	0.547692	0.23603	0.168711	1.79385
CDKN2C	1031	cyclin dependent kinase inhibitor 2C	2.39616	0.843775	0.177596	2.61072	1.57925	8.70517	5.43133	0.395556	2.41821	2.90061	0.074789	#DIV/0!	0.617019	0.0173969	0.399954	0.85941	0.0103186	0.117203	8.95915e-14	2.09018e-07	0.692859	0.0165993	0.00452924	0.940524	#DIV/0!	0.538269	-0.103333	2.96666	-0.0470107	2.01566	3.20644	1.16934	0.386894	1.83876	-0.474921	0.759575	0.917817	0.00408322	0.962592	0.0464403	0.00162862	0.244664	0.699633	0.0687497	0.636724	0.448833	2.73006
CDKN2D	1032	cyclin dependent kinase inhibitor 2D	4.81723	7.16896	3.8409	-0.626708	-0.0828621	1.51824	4.5782	2.28241	1.05087	3.54371	2.80173	0.187305	4.23066	2.69543e-06	2.06952e-11	0.000218715	0.532173	0.934115	0.13224	9.4865e-06	0.0235279	0.294733	0.000588299	0.00604377	0.852445	4.29121e-05	0.563437	1.51575	-1.07356	3.56613	2.17521	2.98164	-1.01532	-0.493831	-2.18282	1.56533	0.573858	0.13396	0.285415	0.000551234	0.0311101	0.00349467	0.312331	0.622448	0.0333354	0.119847	3.7852
CDR2	1039	cerebellar degeneration related protein 2	5.97586	4.78421	4.81034	4.11187	3.27972	2.95646	4.61625	2.68433	4.67527	4.95741	1.99461	0.875905	3.40756	9.02732e-09	3.64622e-06	5.52073e-06	7.67766e-05	0.00139908	0.00391633	8.077e-06	0.0078833	5.76049e-06	2.72582e-06	0.0486524	0.386733	0.000865843	-1.69802	2.67816	2.18495	1.25294	0.675432	3.3302	0.32538	2.33165	1.52002	0.0983067	0.0912822	0.0091648	0.0310538	0.213063	0.500395	0.00116413	0.745554	0.0216097	0.134235	0.921835	0.974757
CDS1	1040	CDP-diacylglycerol synthase 1	4.11356	5.11073	3.69283	0.501307	4.25041	2.47298	-0.496236	1.10233	4.33016	3.52618	4.03913	#DIV/0!	1.80213	5.48978e-05	8.38807e-07	0.000366669	0.617176	4.54584e-05	0.0151573	0.620422	0.271655	2.47647e-05	0.000624218	0.000101741	#DIV/0!	0.0737736	-0.575501	-2.98033	-2.27334	-1.35798	1.7006	-1.05118	0.372093	-3.82573	2.01955	-0.800341	0.565691	0.00392463	0.0249842	0.177437	0.0909973	0.295362	0.710588	0.000220682	0.0483131	0.42492	-2.86517
CDSN	1041	corneodesmosin	2.58036	2.05743	0.443919	0.848172	-2.018	0.0382299	0.220072	-0.237772	0.654349	-0.0694143	0.644014	-0.499392	3.89815	0.0105142	0.0424749	0.65809	0.398218	0.0460703	0.969584	0.826101	0.812304	0.513727	0.944791	0.520957	0.62046	0.000152515	0.157818	0.625449	1.91833	-0.152106	-0.0738193	-1.29111	-3.51948	-4.96456	0.669228	-1.94924	0.874782	0.533654	0.0577101	0.879401	0.941248	0.199234	0.000645277	2.64569e-06	0.50615	0.0533402	1.05234
CDX1	1044	caudal type homeobox 1	-1.39347	-0.575698	1.95104	-0.992699	-0.894988	0.30372	-0.137674	-0.352936	1.96421	1.52129	1.02456	#DIV/0!	1.14142	0.164871	0.565563	0.0539378	0.323076	0.372784	0.761998	0.890675	0.724512	0.0510536	0.131164	0.307903	#DIV/0!	0.255732	-1.70371	-0.928801	-0.411104	0.445051	-1.34222	2.35835	-0.77469	-0.340132	0.863892	1.73859	0.0902095	0.356095	0.681811	0.657217	0.181462	0.0200297	0.440297	0.73443	0.391399	0.0843859	-1.13473
CDX2	1045	caudal type homeobox 2	2.31672	#DIV/0!	0.350958	-0.275714	0.982783	1.02329	1.51113	0.661315	2.85207	0.818212	2.10838	#DIV/0!	2.47405	0.0222591	#DIV/0!	0.726381	0.783295	0.327911	0.308744	0.132766	0.509179	0.00535192	0.415072	0.0373546	#DIV/0!	0.0146089	-0.158922	-2.54381	0.91307	-1.90767	0.942029	2.60676	2.50823	-1.13501	-0.507882	-3.28218	0.873913	0.0131121	0.36324	0.0592196	0.347625	0.0103402	0.0136944	0.258931	0.613567	0.00131141	5.21319
CLGN	1047	calmegin	2.17376	1.67956	1.38824	-1.19591	1.69317	0.061425	-1.17759	-0.169404	-0.448151	-1.06454	-0.698544	#DIV/0!	0.0762551	0.0307809	0.0948369	0.168245	0.23435	0.0933064	0.951148	0.240744	0.865652	0.654586	0.289501	0.486367	#DIV/0!	0.93933	1.1925	-1.98304	1.24185	1.136	2.72178	5.08494	0.809244	2.85626	-0.26284	2.04626	0.234681	0.0511776	0.216982	0.258591	0.00722693	1.42726e-06	0.42024	0.00515929	0.793656	0.0426723	0.32127
CEACAM5	1048	carcinoembryonic antigen related cell adhesion molecule 5	-2.14455	1.47301	-0.18583	0.524226	2.75178	-0.36603	0.885899	-0.29275	2.27154	1.51491	-1.10539	0.0890214	0.768191	0.0330754	0.142555	0.852966	0.601195	0.00695322	0.715148	0.377027	0.770019	0.0243047	0.132773	0.271494	0.929545	0.443725	0.401134	0.0669895	-1.19894	-1.0311	0.733919	0.64983	-1.08758	-1.33836	0.186541	-2.64519	0.688811	0.946776	0.233175	0.304911	0.464093	0.517087	0.279317	0.183642	0.852707	0.00913309	1.03594
CEBPA	1050	CCAAT/enhancer binding protein alpha	0.969076	2.43335	1.62996	0.557309	-1.11765	-0.471596	4.91702	-0.101057	4.08208	4.37209	2.55544	-0.535574	-1.93449	0.333562	0.0159714	0.106354	0.57847	0.266196	0.638285	2.19504e-06	0.919607	6.71806e-05	2.88405e-05	0.0120238	0.595458	0.0551599	0.307985	3.71473	0.8151	-1.75117	0.690819	-2.8123	-0.615198	-1.86389	-2.95407	-2.50719	0.75846	0.000398618	0.416809	0.0828934	0.4907	0.00577768	0.539781	0.0651048	0.00460769	0.0133555	-0.0609533
CEBPB	1051	CCAAT/enhancer binding protein beta	3.99639	3.69333	4.41123	3.8946	3.31033	-0.753424	0.0676986	2.61186	5.28132	2.55708	2.12369	-0.145013	-0.051872	8.75277e-05	0.000296088	2.66283e-05	0.000170763	0.00126737	0.453039	0.946112	0.00969515	3.68998e-07	0.0119706	0.0360225	0.885488	0.958708	-0.405297	2.69824	4.43343	1.78437	-1.50744	-0.703293	-0.748745	-1.99634	-0.786275	1.84008	0.685754	0.00867818	2.23753e-05	0.0773074	0.133708	0.483282	0.455717	0.0484608	0.435081	0.0679526	1.62326
CEBPD	1052	CCAAT/enhancer binding protein delta	2.41387	0.905589	0.243964	2.95424	4.3626	0.420544	6.68323	0.145831	1.94354	3.30072	2.23113	0.971009	0.793545	0.0173346	0.367873	0.807774	0.00384773	2.95026e-05	0.675028	3.85517e-10	0.884203	0.054974	0.00131448	0.0277779	0.337849	0.428863	0.537587	-0.557935	1.34049	-2.95355	-0.995854	-2.9289	-1.21093	-0.817986	-0.988229	-0.411771	0.591545	0.578619	0.1829	0.00389235	0.320853	0.00409618	0.228694	0.4152	0.327368	0.68116	-2.0612
CEBPG	1054	CCAAT/enhancer binding protein gamma	10.024	9.99234	6.44271	1.39319	9.28596	5.69329	8.55434	2.44433	5.90301	8.41784	7.44399	-0.548172	5.55177	9.5171e-20	7.25328e-19	4.53119e-09	0.166423	1.95725e-15	1.35534e-07	1.00637e-14	0.0153875	1.75265e-08	1.9856e-13	2.71342e-11	0.586866	1.4612e-07	0.0801709	3.10551	0.427519	2.06637	0.85023	8.42665	-0.663001	0.470471	0.785148	-0.419436	0.936193	0.00271645	0.669853	0.0413024	0.396492	1.10624e-13	0.508811	0.638985	0.435736	0.675564	6.88947
CEL	1056	carboxyl ester lipase	2.18877	3.6907	1.99937	3.44934	-0.427083	2.95294	0.377448	0.284773	-0.923462	0.830963	0.729596	-0.315151	0.8085	0.029656	0.000298939	0.0483662	0.000802532	0.670169	0.00395739	0.706351	0.776115	0.35701	0.407863	0.467246	0.754417	0.420236	2.11417	-1.84851	-2.74799	-0.651522	0.236192	3.45217	-0.405878	2.99112	0.77747	-0.776277	0.035917	0.0686345	0.00702862	0.516161	0.813592	0.000776809	0.685674	0.00345703	0.440213	0.438943	2.57357
CENPB	1059	centromere protein B	7.24376	8.04638	1.64964	-0.131739	6.64489	4.66529	6.47171	2.85761	13.1563	6.69586	5.03021	0.795068	2.38836	7.1054e-12	1.27534e-13	0.102252	0.895435	1.27409e-09	9.9723e-06	1.17508e-09	0.00472462	4.2812e-28	1.05521e-09	2.00905e-06	0.431645	0.0183183	-0.919654	0.323971	-2.11628	-0.715607	2.74639	-0.650872	-0.808007	-1.32456	-2.03742	1.30045	0.35902	0.7469	0.0366186	0.475853	0.0067296	0.516416	0.420949	0.188165	0.0464304	0.195661	1.37076
CENPC	1060	centromere protein C	4.83938	10.3106	2.36474	5.09004	4.9881	3.0971	4.88704	1.12798	1.45295	6.73287	4.21649	2.86126	3.58679	2.43738e-06	9.35386e-20	0.0200338	1.52403e-06	2.34508e-06	0.00256253	2.50561e-06	0.260695	0.147987	8.83156e-10	5.23884e-05	0.00690231	0.000468024	0.611127	-1.10561	-2.08391	-2.33734	-0.766207	-2.03702	0.81089	1.25924	-1.10928	-1.79099	0.541908	0.272574	0.0395279	0.0213556	0.444704	0.0439241	0.419299	0.210708	0.272137	0.075535	-3.94417
CENPE	1062	centromere protein E	2.964	2.15603	-0.860196	0.164636	1.02551	-0.143709	-1.77694	-0.357173	2.00111	-1.66042	1.65217	#DIV/0!	-0.954559	0.00336788	0.0324543	0.391802	0.869538	0.307415	0.886031	0.0775148	0.721343	0.0468916	0.0997851	0.10146	#DIV/0!	0.34152	2.43043	2.43116	5.18815	5.59942	3.51396	8.36708	1.41945	-1.64465	1.69527	2.14336	0.0160906	0.0175412	1.00212e-06	1.79497e-07	0.000576966	1.5163e-13	0.158787	0.103005	0.0956795	0.0338772	5.38319
CENPF	1063	centromere protein F	6.02864	3.61966	2.76621	3.24025	3.05206	1.66482	3.39872	5.21885	3.9538	4.98675	6.00262	#DIV/0!	3.47736	6.82495e-09	0.000386564	0.0067908	0.00158786	0.00286097	0.0992097	0.000858219	4.52759e-07	0.000110647	2.41109e-06	2.75303e-08	#DIV/0!	0.000683199	2.39771	2.60931	6.22599	4.30946	3.99397	13.4714	1.28542	1.43247	2.06446	2.82752	0.0175502	0.0110275	9.34408e-09	3.75156e-05	9.95853e-05	1.78635e-25	0.201528	0.154951	0.0437028	0.00540561	9.18316
CES1	1066	carboxylesterase 1	0.457085	1.98538	0.724868	3.46207	-0.110772	0.986694	3.72582	0.636608	0.479854	1.50935	-0.48252	-0.0644566	-0.720036	0.648057	0.0486729	0.470278	0.000769155	0.912003	0.326273	0.000271132	0.525116	0.631917	0.134185	0.630432	0.948954	0.472757	0.0719697	1.15952	0.52522	-4.47951	-1.21552	-0.126765	-1.15412	1.18532	-1.09988	-2.32891	0.942708	0.250075	0.600507	1.94161e-05	0.225994	0.899346	0.251122	0.238543	0.276177	0.0213487	-4.26457
CETN2	1069	centrin 2	#DIV/0!	#DIV/0!	#DIV/0!	#DIV/0!	#DIV/0!	#DIV/0!	#DIV/0!	#DIV/0!	#DIV/0!	#DIV/0!	#DIV/0!	#DIV/0!	#DIV/0!	#DIV/0!	#DIV/0!	#DIV/0!	#DIV/0!	#DIV/0!	#DIV/0!	#DIV/0!	#DIV/0!	#DIV/0!	#DIV/0!	#DIV/0!	#DIV/0!	#DIV/0!	-2.7654	-1.78335	2.18437	-0.982279	1.38492	1.98204	1.38622	-0.833485	0.702318	1.41521	0.00629536	0.0787443	0.0310974	0.328264	0.168041	0.0498399	0.168674	0.406446	0.485443	0.15931	1.09501
CETN3	1070	centrin 3	9.57449	4.58428	3.33391	5.15298	6.7453	2.75698	3.37076	1.60437	1.4782	1.55781	5.31059	1.96209	0.799772	2.12501e-18	8.67131e-06	0.00121373	1.16519e-06	7.84382e-10	0.00698323	0.000943625	0.110227	0.141112	0.122258	6.06628e-07	0.0573068	0.425258	-2.5736	-1.41086	1.22112	-1.64919	1.00604	2.59052	1.85859	-2.24082	0.0261385	2.40908	0.0108931	0.162593	0.224699	0.102156	0.315946	0.0108122	0.065941	0.0271229	0.979241	0.0173417	1.96309
CETP	1071	cholesteryl ester transfer protein	2.36869	0.945429	0.235194	-0.991581	0.93026	2.20069	1.97547	0.231427	0.97114	1.95326	-0.31496	1.12687	-0.531493	0.0187091	0.345751	0.814554	0.323618	0.354311	0.030156	0.049968	0.817222	0.332789	0.0534249	0.753411	0.267053	0.595957	0.0705672	1.78651	-3.07759	1.83291	-2.23254	2.67954	1.81133	-0.959727	0.0965574	-0.682446	0.943823	0.0782265	0.00264511	0.0697048	0.026994	0.00844447	0.0730047	0.339377	0.923429	0.496126	-5.08028
CFL1	1072	cofilin 1	6.50754	3.79549	5.94486	-0.150737	3.71344	3.30103	3.38967	1.99423	2.68419	6.17371	8.28244	#DIV/0!	0.684647	5.01119e-10	0.000203231	4.35539e-08	0.880465	0.000325373	0.00135329	0.00088505	0.0474988	0.00795308	1.24796e-08	3.96398e-13	#DIV/0!	0.494749	0.139257	2.02646	3.11482	2.17963	2.05464	1.12301	0.6671	-2.07471	0.248231	1.11797	0.889407	0.0464222	0.00235732	0.0315634	0.0415713	0.263752	0.5062	0.0404348	0.804881	0.265564	-0.95032
CFL2	1073	cofilin 2	1.39997	5.26206	0.428109	5.29276	7.29511	5.13985	1.93101	0.99982	-1.03073	5.23616	1.88372	0.274814	0.794796	0.162918	4.15214e-07	0.669521	6.37856e-07	5.26848e-11	1.4462e-06	0.0552836	0.318618	0.30406	8.36453e-07	0.0623437	0.784988	0.428138	-1.39595	0.408258	-4.9584	1.28864	-1.4897	0.109983	-0.139663	-0.858925	-2.39303	3.71676	0.164499	0.684296	2.6563e-06	0.200409	0.138309	0.912613	0.889199	0.39232	0.0201507	0.000294655	-2.95216
CTSC	1075	cathepsin C	4.1401	5.11996	-0.97777	-1.77368	2.77986	-1.95186	0.579777	1.15871	2.17831	2.28285	3.38374	#DIV/0!	1.45348	4.93221e-05	8.03908e-07	0.33062	0.0789344	0.00641668	0.0538692	0.562896	0.24797	0.0306906	0.0244348	0.00100313	#DIV/0!	0.148429	-0.375135	1.96695	1.41374	3.63631	2.0198	0.795047	1.91144	-2.33641	1.42097	1.33686	0.708014	0.0530425	0.160315	0.0004338	0.045105	0.42821	0.0587276	0.0213503	0.160969	0.183517	-4.85427
CFTR	1080	cystic fibrosis transmembrane conductance regulator	1.06126	0.910285	-0.387277	0.729584	-0.803405	1.15426	1.34348	1.80449	3.42991	-1.02188	1.9706	0.25067	1.43071	0.289725	0.363932	0.6994	0.467224	0.423505	0.25126	0.181056	0.0726748	0.000749521	0.309165	0.0513777	0.803456	0.154842	0.883987	-3.5057	0.631938	-2.93343	1.23295	3.77538	0.722555	0.833808	1.25477	-1.78512	0.377916	0.000787925	0.528763	0.00413251	0.219437	0.000253475	0.471591	0.406264	0.214868	0.0764868	-1.89106
CGA	1081	glycoprotein hormones, alpha polypeptide	-0.809066	-0.214107	0.422237	-1.75866	0.911036	2.17097	-0.873104	0.0007248	-1.03741	1.17047	-0.643725	0.459854	0.181349	0.419343	0.830714	0.673786	0.0814677	0.364305	0.0323991	0.38394	0.999422	0.300945	0.244438	0.521144	0.648312	0.856367	0.497953	1.39769	-1.079	1.03599	-0.527152	0.184204	-0.892452	-0.822708	1.48869	-0.237667	0.619143	0.166498	0.282991	0.302634	0.598832	0.854175	0.374231	0.412521	0.142281	0.812499	1.80008
CEACAM7	1087	carcinoembryonic antigen related cell adhesion molecule 7	-2.08884	1.63461	-0.318923	-0.327097	-0.34862	0.447861	1.23937	-0.566329	-0.620934	0.800947	-0.816788	-0.573611	-0.216351	0.037862	0.103939	0.750471	0.744228	0.728053	0.655262	0.217059	0.571811	0.535433	0.424954	0.415882	0.569702	0.829043	0.331415	0.283879	-0.876201	-3.44454	0.670188	0.0321772	-0.0971624	-1.70596	1.1541	-2.06317	0.740728	0.777318	0.382865	0.000828667	0.503722	0.974386	0.922786	0.0909438	0.253448	0.0410127	-0.967754
CEACAM8	1088	carcinoembryonic antigen related cell adhesion molecule 8	1.41039	2.53577	-1.76697	-0.263633	0.496919	2.03565	0.98179	-0.0158136	1.05592	2.13544	-1.39614	-0.454116	1.90676	0.159824	0.0121005	0.080378	0.792565	0.620256	0.0445407	0.327714	0.987399	0.292429	0.035028	0.165588	0.652398	0.0586925	-0.409085	-2.33385	-0.614957	-1.87997	-0.374666	1.66179	0.710977	-0.465844	1.30287	-0.463656	0.682977	0.0223985	0.539877	0.0629375	0.708415	0.0992548	0.478705	0.642283	0.198047	0.643641	2.76851
CHAD	1101	chondroadherin	3.84015	-0.145914	1.0524	0.620699	2.13531	0.467866	1.31687	-1.84418	1.91281	-0.188099	0.995238	1.10783	0.412045	0.000160426	0.884158	0.295229	0.536105	0.0349957	0.640941	0.189801	0.0666506	0.0573691	0.851159	0.321887	0.275086	0.680965	0.832767	1.36464	0.34475	-1.38145	-2.31054	-7.18292	2.32923	2.68911	-0.0280274	1.07448	0.406111	0.176618	0.730953	0.170129	0.0221597	7.0501e-11	0.021799	0.00832313	0.977742	0.284525	-3.37068
RCBTB2	1102	RCC1 and BTB domain containing protein 2	5.11142	6.85177	2.35879	4.80085	5.71238	5.90363	3.28452	3.04241	4.35102	7.02298	6.75235	4.0471	2.40628	6.89212e-07	1.21181e-10	0.0203399	5.10919e-06	9.94688e-08	5.35683e-08	0.00125975	0.00266502	2.27273e-05	2.16237e-10	8.04048e-10	0.000253768	0.0174801	-1.9672	-3.14315	-3.77632	-0.292166	-1.96968	-0.79249	2.05063	-2.55209	-0.720176	-2.76154	0.0507414	0.0024275	0.000260735	0.770747	0.0506349	0.429693	0.0428425	0.0121331	0.474466	0.00655438	-7.14992
RCC1	1104	regulator of chromosome condensation 1	5.0385	6.54985	1.40342	1.45141	2.37949	4.76025	2.8846	1.07911	3.11501	2.75747	4.56384	0.206745	2.19995	9.71737e-07	6.25958e-10	0.163686	0.149564	0.0190911	6.83121e-06	0.00447014	0.28185	0.00214263	0.00686117	1.35743e-05	0.837342	0.0295242	1.6757	1.14675	4.72822	1.65704	1.09709	12.1513	0.332061	-1.26825	-0.352796	2.78418	0.095582	0.255282	6.8792e-06	0.100555	0.274284	2.04309e-22	0.740518	0.207487	0.72559	0.00613724	3.76681
CHD1	1105	chromodomain helicase DNA binding protein 1	6.88342	8.33603	4.87388	3.27684	7.77976	2.13573	1.87274	1.53514	3.75463	5.66949	7.2533	5.01498	1.97739	5.90702e-11	2.24576e-14	4.26778e-06	0.00141212	4.6224e-12	0.035246	0.0629632	0.126345	0.000234528	1.24809e-07	6.97854e-11	1.34677e-05	0.0500495	-0.771131	-1.04134	0.248036	0.537538	0.253042	4.34256	0.711775	0.232781	0.241404	-0.0952105	0.441669	0.301201	0.804578	0.592056	0.800567	3.02985e-05	0.478213	0.81638	0.81014	0.924289	-1.30536
CHD2	1106	chromodomain helicase DNA binding protein 2	4.48691	3.80772	4.50818	2.84737	3.13769	5.03459	1.08185	0.150937	2.59326	2.57522	4.33906	1.10339	3.9334	1.15988e-05	0.000194178	1.82998e-05	0.00527772	0.00219518	2.23816e-06	0.280977	0.880179	0.0102936	0.0113962	3.27727e-05	0.276983	0.000133784	3.88997	0.361881	-0.331862	-2.38959	0.661232	-0.527066	1.96434	0.561151	-1.67459	0.479997	0.000142263	0.718501	0.740636	0.0186859	0.509433	0.599154	0.0521852	0.575879	0.0996923	0.632006	-3.17807
CHD3	1107	chromodomain helicase DNA binding protein 3	4.30813	5.63091	6.16043	0.286827	3.93348	1.69411	4.48227	2.12905	2.8332	4.28266	3.77358	3.4408	4.83805	2.47325e-05	7.07213e-08	1.64903e-08	0.774794	0.000148308	0.0934871	1.41716e-05	0.0344857	0.00513738	4.0709e-05	0.000265533	0.00145318	3.54967e-06	3.0551	-0.629937	-0.216926	-1.28588	0.763861	-2.71763	-2.33571	1.09261	-2.90093	-1.58189	0.00260204	0.53073	0.828676	0.201369	0.446096	0.00758347	0.0214443	0.277043	0.00534002	0.116015	-2.51532
CHD4	1108	chromodomain helicase DNA binding protein 4	5.42572	5.76953	2.24219	1.52115	4.97674	1.80582	3.14572	-0.64574	3.67859	1.17787	6.30635	-0.166244	6.17357	1.50567e-07	3.56491e-08	0.0272268	0.131145	2.45971e-06	0.0740802	0.00198228	0.519195	0.000310039	0.241487	6.71372e-09	0.86887	7.42812e-09	2.82091	-0.526767	-1.17674	1.83473	1.70336	0.756499	0.070442	2.58017	1.11743	2.7035	0.0053422	0.599974	0.241887	0.0694321	0.0904785	0.450884	0.943978	0.0112439	0.268667	0.00774412	3.15279
AKR1C4	1109	aldo-keto reductase family 1 member C4	2.20405	0.566988	-0.274069	1.3864	-2.18109	0.59788	0.495855	1.47562	1.10512	-1.4572	0.437912	-0.323662	1.30527	0.0285478	0.572103	0.784615	0.16848	0.0313454	0.551328	0.62069	0.141635	0.270591	0.148018	0.662341	0.748017	0.194039	0.530372	0.50227	2.08431	-0.323376	-3.86738	0.932938	-0.943385	1.63411	-0.00578814	-2.32866	0.596526	0.61701	0.039491	0.747066	0.000160798	0.35279	0.347692	0.105203	0.995403	0.0213625	2.10207
CHEK1	1111	checkpoint kinase 1	3.30585	7.46961	-0.918519	0.24369	4.27657	2.10941	1.13503	-0.644311	2.24654	3.25073	4.39654	#DIV/0!	1.12305	0.00110414	3.73404e-12	0.360625	0.807933	4.1126e-05	0.0375114	0.258094	0.520119	0.0258916	0.00154339	2.62269e-05	#DIV/0!	0.263425	1.19132	1.65923	3.61528	5.5322	4.50611	11.8057	1.93211	-0.275544	1.1701	4.08866	0.235139	0.10142	0.000457483	2.41395e-07	1.28335e-05	1.31665e-21	0.0560937	0.783435	0.247008	7.41201e-05	8.11097
FOXN3	1112	forkhead box N3	2.70851	4.41607	-0.326897	5.21451	3.95161	3.23858	5.21317	1.18808	1.4318	4.46691	5.60893	-0.033146	2.73587	0.00728538	1.76116e-05	0.74445	8.94695e-07	0.000138828	0.00165028	5.7724e-07	0.236224	0.153946	1.9917e-05	1.6356e-07	0.973736	0.00706477	0.775201	0.502671	-3.5946	-3.00505	-0.440316	-6.35614	-0.0255008	1.25579	-2.66747	-2.52817	0.439267	0.616729	0.000491146	0.00333489	0.660314	4.22138e-09	0.979705	0.211955	0.0100197	0.0126178	-5.33482
CHGA	1113	chromogranin A	-0.626574	2.33815	0.746333	1.67211	1.36994	-0.0400427	0.0914769	0.477075	1.60972	-0.0576396	-0.508673	4.02217	0.879852	0.531582	0.0205163	0.457271	0.0973982	0.173548	0.968142	0.92723	0.633835	0.109221	0.954144	0.612038	0.000273141	0.380515	0.380417	0.248171	-1.89204	1.6758	0.478144	3.30509	0.157978	3.13607	1.58113	-0.940643	0.704097	0.804709	0.0611636	0.0968096	0.633213	0.00126366	0.874783	0.00221631	0.119584	0.348568	2.16554
CHGB	1114	chromogranin B	0.725412	2.95707	1.45641	0.718603	1.95833	0.882247	2.85766	0.0119885	2.47182	0.89912	0.684067	1.93566	0.31938	0.468963	0.00353734	0.148508	0.473938	0.0527702	0.379847	0.00484677	0.990447	0.0143771	0.370627	0.495426	0.0605785	0.749936	-1.66031	-1.6257	-1.14617	1.7053	1.31825	-2.60453	-0.164665	0.822115	0.945278	-0.394977	0.0986435	0.108382	0.254259	0.0911526	0.18934	0.0104037	0.869531	0.412857	0.348651	0.693484	1.67522
CHI3L1	1116	chitinase 3 like 1	0.342179	2.39	0.840144	0.886935	-0.156254	-2.25846	3.40215	1.15425	1.28804	-1.2412	-0.978493	#DIV/0!	-1.32102	0.73254	0.0179167	0.402894	0.377085	0.876124	0.0261806	0.000848267	0.249789	0.199394	0.21727	0.330058	#DIV/0!	0.188745	0.689588	1.53741	0.673351	1.96016	-0.788462	1.16155	0.534854	0.600724	-1.55173	0.697605	0.491367	0.128577	0.502162	0.0526781	0.431616	0.247804	0.593904	0.549306	0.126462	0.486624	-2.93912
CHI3L2	1117	chitinase 3 like 2	1.69602	-1.03093	0.218146	-0.240787	2.95946	0.525835	-1.0512	0.742267	1.40893	4.39469	4.00915	0.530729	3.00741	0.0912833	0.304006	0.827774	0.810177	0.00378804	0.600215	0.294781	0.458805	0.160592	2.64161e-05	0.000113619	0.598778	0.00314747	0.770326	0.932051	4.78397	-2.54968	1.21402	-1.21493	1.89015	-0.851202	-1.25709	-0.893518	0.442145	0.354425	5.47612e-06	0.0122551	0.226565	0.22686	0.0615493	0.396576	0.214033	0.37317	-6.26563
CHIT1	1118	chitinase 1	-2.46465	0.927779	0.614902	0.654503	-3.13098	3.24963	-0.00646179	-0.480091	-1.14078	-0.497543	-1.38196	#DIV/0!	-2.14093	0.0144737	0.354808	0.540059	0.514179	0.00224163	0.00159365	0.994852	0.631693	0.255484	0.619837	0.169889	#DIV/0!	0.0340895	-0.0533805	2.62441	1.05515	-4.0885	-0.551916	0.887058	-1.12044	-0.474109	-0.597227	-2.54185	0.95749	0.0105918	0.293713	8.62408e-05	0.58179	0.376883	0.265131	0.636397	0.552806	0.0121565	-4.78557
CHKA	1119	choline kinase alpha	7.70554	5.39595	4.0329	0.699038	3.26704	4.70566	4.78727	1.91758	4.70464	4.03631	2.92895	#DIV/0!	4.38842	4.30104e-13	2.20375e-07	0.000109817	0.486031	0.00145732	8.49514e-06	3.87676e-06	0.0566038	5.06957e-06	0.000102806	0.00416444	#DIV/0!	2.29442e-05	0.53422	0.886809	-0.651724	-0.673601	0.19535	0.350924	2.32112	4.65478	-1.90043	-0.721276	0.593868	0.378134	0.515964	0.502074	0.845371	0.726282	0.0222504	9.43176e-06	0.0626226	0.471987	2.02511
CHKB	1120	choline kinase beta	2.4778	5.30788	5.92492	5.066	7.22283	7.15979	1.28948	2.48798	2.50132	3.9406	5.65913	#DIV/0!	5.39959	0.0139652	3.34686e-07	4.76115e-08	1.68776e-06	7.54386e-11	1.62727e-10	0.199127	0.0136726	0.013271	0.000145959	1.30732e-07	#DIV/0!	2.94844e-07	-2.11883	1.9902	-0.812395	-0.602054	0.484246	0.581789	1.44837	0.0674284	#DIV/0!	0.542777	0.0355161	0.0503664	0.418352	0.548462	0.628886	0.561838	0.150552	0.946368	#DIV/0!	0.588179	-3.88651
CHM	1121	CHM, Rab escort protein 1	#DIV/0!	#DIV/0!	#DIV/0!	#DIV/0!	#DIV/0!	#DIV/0!	#DIV/0!	#DIV/0!	#DIV/0!	#DIV/0!	#DIV/0!	#DIV/0!	#DIV/0!	#DIV/0!	#DIV/0!	#DIV/0!	#DIV/0!	#DIV/0!	#DIV/0!	#DIV/0!	#DIV/0!	#DIV/0!	#DIV/0!	#DIV/0!	#DIV/0!	#DIV/0!	-0.282372	-0.379742	-1.82171	-0.285948	1.61328	3.32597	0.681751	0.527138	1.15387	0.190876	0.777992	0.705255	0.0712666	0.775492	0.108691	0.00118037	0.496927	0.599199	0.253543	0.848909	-1.00485
CHML	1122	CHM like, Rab escort protein 2	5.12769	3.23796	3.34924	4.1757	3.76573	2.69477	1.80601	4.69971	4.35437	2.25467	4.58153	1.28944	4.64653	6.38055e-07	0.00144178	0.00115514	6.03883e-05	0.000270683	0.00831623	0.0728328	4.87045e-06	2.24149e-05	0.0262095	1.26507e-05	0.205247	7.97397e-06	-1.53584	-1.12719	1.7824	1.38645	3.0827	4.57856	1.23432	0.358821	0.539847	1.04185	0.126384	0.263406	0.0774943	0.168602	0.00242365	1.18426e-05	0.219894	0.720443	0.591482	0.299341	4.85709
CHN1	1123	chimerin 1	1.81007	-0.637055	2.9214	0.997	1.7808	-0.223446	0.262615	0.634302	0.252475	-0.293703	-0.887474	0.0933542	2.18974	0.0716364	0.524926	0.00433468	0.320993	0.0777561	0.823663	0.793191	0.526616	0.800964	0.769559	0.376833	0.926126	0.0302742	-0.890311	-2.51655	-0.50615	2.5213	-0.158339	0.596207	0.464606	-0.944959	-0.358355	0.889268	0.374521	0.0140799	0.613783	0.0132249	0.874393	0.552198	0.643194	0.346829	0.721449	0.375441	-3.2426
CHN2	1124	chimerin 2	2.49567	1.93516	0.866168	-1.61773	0.461884	0.990697	3.68958	0.503891	5.62224	-2.35034	-1.54733	1.80365	-1.58114	0.0132996	0.0545915	0.388535	0.108639	0.645094	0.324324	0.000309232	0.614898	7.13049e-08	0.0206069	0.124764	0.0794341	0.116203	-1.23481	-3.33769	1.40011	-0.52323	-0.216106	-1.80127	2.51699	1.71344	0.488928	-2.27502	0.218558	0.00133952	0.164348	0.601938	0.829185	0.0742584	0.0133781	0.0895551	0.626837	0.0244806	-4.27693
LYST	1130	lysosomal trafficking regulator	2.73784	2.71599	2.13996	1.8096	2.12577	2.87182	5.52162	0.643623	1.47076	1.34004	1.73146	0.666604	-0.741659	0.00668584	0.0072747	0.0348667	0.0731389	0.0358012	0.00502247	1.36234e-07	0.520565	0.143113	0.183096	0.0862786	0.509161	0.459592	-0.324539	-0.577093	1.9808	0.334309	-0.713545	0.753654	0.879275	-3.09956	-1.65841	-1.45209	0.745918	0.565677	0.0501567	0.738826	0.476568	0.452584	0.381299	0.0024823	0.102927	0.148797	-4.82084
CHUK	1147	conserved helix-loop-helix ubiquitous kinase	5.0595	9.59349	5.92408	3.42142	7.40692	5.87571	4.61963	3.08756	2.47474	6.54182	5.92265	3.62649	2.00466	8.80538e-07	9.22773e-18	4.77907e-08	0.000880567	3.01708e-11	6.06437e-08	7.96223e-06	0.00230757	0.0142643	2.20481e-09	3.97153e-08	0.000860663	0.047015	-1.04499	-0.118386	-0.541705	2.31412	0.341985	1.18824	2.11609	-0.569128	0.910201	0.530983	0.29747	0.906091	0.589138	0.0226466	0.732819	0.237164	0.036747	0.570473	0.366688	0.596303	-0.622244
CKB	1152	creatine kinase B	2.05241	4.06794	-0.139351	4.03062	-0.0948745	2.91683	1.14401	-0.0513685	2.24576	3.78068	1.17921	-0.314991	2.53509	0.041303	7.18006e-05	0.889461	0.000103866	0.92459	0.00440278	0.25436	0.959084	0.0259423	0.000258956	0.240953	0.754538	0.0123912	0.765173	-1.20189	-1.82834	-1.64067	0.557351	-0.970869	-1.4464	-0.643335	-1.48497	-0.200571	0.445199	0.233346	0.0702593	0.103915	0.578081	0.333634	0.151102	0.521396	0.14326	0.841336	0.606833
CIRBP	1153	cold inducible RNA binding protein	5.92534	5.7253	3.41516	1.36734	3.12701	3.90335	5.05404	0.6667	3.0666	5.18352	3.86577	-0.321845	4.703	1.17803e-08	4.44096e-08	0.000932194	0.174357	0.0022696	0.000176233	1.19074e-06	0.50574	0.00250097	1.04827e-06	0.000191235	0.749382	6.29478e-06	-0.18515	-2.58996	-3.2628	-2.43292	-1.18948	-4.75023	-0.251018	1.05963	-1.7236	-1.56949	0.853326	0.0116097	0.00147727	0.016701	0.236046	5.86634e-06	0.8023	0.291721	0.0903981	0.118874	-7.83125
TBCB	1155	tubulin folding cofactor B	6.96704	10.6698	8.44854	-0.331002	6.69599	6.32789	4.55038	2.87237	4.05341	5.94206	8.53595	-0.00938055	7.48374	3.6343e-11	9.11695e-21	2.96233e-13	0.741284	9.95705e-10	7.9048e-09	1.06639e-05	0.00451804	7.51837e-05	3.63429e-08	1.0847e-13	0.992566	8.59129e-12	0.0227159	0.55675	1.04723	2.41704	3.11155	0.548583	-0.808577	1.23617	1.40571	1.35035	0.981903	0.579425	0.297331	0.0174053	0.00221144	0.584346	0.420622	0.219128	0.165435	0.179163	4.63657
CKM	1158	creatine kinase, M-type	-0.0723157	1.44986	-0.125373	0.104675	-0.447974	4.57062	1.68198	-0.339886	0.799015	-0.398821	0.765479	0.42625	0.678053	0.942416	0.148898	0.900487	0.916828	0.655069	1.448e-05	0.0945612	0.734303	0.425341	0.690827	0.445688	0.672396	0.498907	0.53257	1.87975	0.056559	1.36111	-0.157443	2.55548	1.55576	-0.814729	-2.82538	1.24371	0.595007	0.0641879	0.955001	0.176448	0.875098	0.0118974	0.122834	0.417054	0.00656838	0.215762	1.52756
CKMT2	1160	creatine kinase, mitochondrial 2	0.706678	2.08439	1.60504	2.63113	4.445	2.47822	0.492512	1.83815	0.473705	4.00722	2.78413	2.78984	1.15262	0.480508	0.0385848	0.111736	0.00975454	2.13818e-05	0.0149501	0.623045	0.0675378	0.636287	0.000114429	0.0063575	0.00828608	0.251117	0.50398	-3.10396	0.428053	-1.53471	-0.180992	-1.88553	1.45932	0.444097	-3.03319	-0.601991	0.614909	0.00272906	0.669465	0.127922	0.856607	0.0618598	0.147519	0.657878	0.00368867	0.54819	-0.216875
ERCC8	1161	ERCC excision repair 8, CSA ubiquitin ligase complex subunit	8.96786	9.14416	3.11383	4.2851	5.74602	2.4772	4.92822	3.1692	1.73871	5.61639	6.36543	3.27523	1.54397	1.28144e-16	1.56167e-16	0.00242775	3.98e-05	8.54414e-08	0.0149899	2.08881e-06	0.00177117	0.0838055	1.58214e-07	5.08521e-09	0.0022968	0.124954	-1.8722	-2.42367	-0.223478	0.0203598	0.834224	1.1137	0.847744	-1.4004	0.536958	2.88366	0.0628466	0.0178784	0.823586	0.983796	0.405422	0.267709	0.398546	0.164314	0.593462	0.00457609	-0.389259
CKS1B	1163	CDC28 protein kinase regulatory subunit 1B	4.21703	3.12287	4.1195	4.0269	5.93888	2.95298	7.36519	4.22477	3.91147	5.35801	4.02838	1.56842	4.64989	5.3317e-05	0.00209802	7.99412e-05	0.000105301	3.54554e-08	0.00395693	9.40058e-12	3.64711e-05	0.000130114	4.93752e-07	0.000105857	0.125297	7.86283e-06	-1.78965	3.79162	2.03701	1.76763	3.12905	9.83962	-0.0184172	-0.126986	-0.146309	1.79089	0.0752389	0.000308483	0.0440947	0.0800842	0.00209117	5.61763e-17	0.985342	0.899192	0.884213	0.0755514	12.721
CKS2	1164	CDC28 protein kinase regulatory subunit 2	2.95993	4.19141	0.169832	-0.398219	1.2866	2.01356	3.90488	2.06347	3.06252	3.90928	1.86509	2.92991	-0.424006	0.00341094	4.40374e-05	0.865496	0.691255	0.200983	0.0468548	0.000139683	0.0403727	0.00253356	0.000163499	0.0649349	0.00577845	0.672241	-2.31571	1.38048	3.52645	4.27076	3.3944	14.878	-0.700361	0.864323	-0.518308	2.97572	0.0217341	0.171708	0.000619453	4.34893e-05	0.000870936	1.16933e-28	0.485281	0.389362	0.606322	0.00346456	6.24768
AP2M1	1173	adaptor related protein complex 2 subunit mu 1	8.81268	10.4587	5.88021	6.66813	7.26467	2.94462	7.96132	2.91592	0.821669	9.09027	7.13389	1.25015	4.47864	3.58877e-16	3.58936e-20	5.81155e-08	1.13905e-09	6.12921e-11	0.0040562	3.20694e-13	0.00395543	0.412358	6.25101e-15	1.25615e-10	0.219092	1.59293e-05	0.667002	1.65357	0.518341	1.63602	-0.177757	2.94345	-1.37256	-1.18985	1.21818	2.01241	0.505649	0.102569	0.60528	0.104887	0.859143	0.00392129	0.172872	0.236764	0.228354	0.046166	1.75395
AP1S1	1174	adaptor related protein complex 1 subunit sigma 1	9.05586	5.79181	6.12744	3.97055	3.77469	3.6735	4.27493	4.14163	5.23221	8.3847	7.58292	3.60236	6.13548	7.12081e-17	3.19016e-08	1.91505e-08	0.000129544	0.000262241	0.000393733	3.30664e-05	5.10374e-05	4.64946e-07	2.35205e-13	1.35749e-11	0.000921835	8.95816e-09	-2.26398	-0.465175	1.6635	1.3835	0.519869	3.04568	-1.52672	-0.303941	-1.12939	1.18446	0.0248025	0.64321	0.0991107	0.169502	0.603887	0.00287394	0.129896	0.761768	0.263635	0.238313	4.37602
AP2S1	1175	adaptor related protein complex 2 subunit sigma 1	5.40125	8.57655	1.54735	0.0547308	4.88485	1.80271	5.79709	4.02578	1.66175	5.52158	2.0381	2.09923	1.96754	1.69893e-07	5.21103e-15	0.125035	0.956454	3.61034e-06	0.0745716	3.59391e-08	8.08323e-05	0.0983139	2.4097e-07	0.0440299	0.0426776	0.0511861	-0.65963	0.651226	2.50258	2.35157	1.67317	4.61005	-0.549023	-3.02125	-1.52605	2.16602	0.510358	0.516974	0.0138273	0.0205968	0.0962855	1.04233e-05	0.584178	0.00315563	0.132727	0.0320662	0.187054
AP3S1	1176	adaptor related protein complex 3 subunit sigma 1	2.03103	0.808427	4.28084	5.25989	4.45674	3.00808	4.4621	1.5644	5.26814	5.10616	5.92465	1.70927	1.74946	0.0445183	0.421243	4.37655e-05	7.35527e-07	2.04169e-05	0.00335692	1.54078e-05	0.119321	8.86727e-07	1.45747e-06	3.93556e-08	0.095777	0.0825002	-1.94547	-1.47802	2.76824	1.2706	-0.14793	3.85039	-0.231019	-3.38837	1.50029	3.67728	0.0533201	0.143765	0.00663391	0.206733	0.882588	0.000193581	0.817758	0.000987984	0.139257	0.000339291	-1.19555
CLC	1178	Charcot-Leyden crystal galectin	0.279085	0.495194	0.964296	-0.0676643	1.86456	0.137627	2.68602	-1.50847	0.0732649	0.037513	0.792253	-0.230951	-0.407624	0.780439	0.621088	0.337295	0.946178	0.0649581	0.890824	0.00800892	0.133029	0.941677	0.970147	0.429983	0.818626	0.6842	-1.4474	0.602802	-0.291685	1.1618	0.0221119	2.3444	0.181829	-2.89982	1.69519	0.259409	0.149574	0.548534	0.771087	0.248001	0.982387	0.0207583	0.856074	0.00453981	0.0956944	0.795715	2.32179
CLCA1	1179	chloride channel accessory 1	0.966192	0.623719	-0.150256	0.720426	0.100806	1.32664	-1.32877	-0.582524	2.0601	3.06444	0.912411	0.74118	1.5359	0.334999	0.534356	0.880875	0.472819	0.919892	0.187776	0.185853	0.560876	0.040836	0.00276584	0.363623	0.463263	0.126921	-0.87133	-1.80237	0.857574	0.181039	-1.05259	1.54771	0.799445	1.2782	1.92137	0.154562	0.384768	0.0756733	0.393027	0.856693	0.294146	0.124417	0.425872	0.203971	0.0598731	0.877398	-0.672836
CLCN2	1181	chloride voltage-gated channel 2	6.72464	7.58183	5.91961	4.58118	4.766	3.19313	2.74327	-0.468589	1.75284	8.36145	8.20193	1.53283	2.89581	1.47087e-10	1.95335e-12	4.87545e-08	1.24594e-05	5.89502e-06	0.00190362	0.00679098	0.639879	0.0813406	2.64868e-13	5.97372e-13	0.133826	0.00441764	1.58903	3.59099	-0.78061	2.13816	1.38098	-1.34536	-1.8509	2.46574	-0.159224	-1.51792	0.113859	0.000598334	0.43674	0.0348684	0.169247	0.181133	0.0670489	0.0152773	0.874075	0.131372	7.65656
CLCN3	1182	chloride voltage-gated channel 3	6.28885	9.09996	5.38255	4.73845	5.59798	5.71635	6.02389	0.727305	7.52602	4.06551	4.39798	#DIV/0!	4.30664	1.67834e-09	2.05786e-16	5.10649e-07	6.59792e-06	1.66252e-07	1.22505e-07	1.16566e-08	0.467898	2.46088e-12	9.22835e-05	2.60798e-05	#DIV/0!	3.18017e-05	-0.822448	-3.45041	0.215367	-2.25925	-1.05537	-6.54143	0.235033	-4.29959	1.62219	-0.792168	0.411941	0.000939881	0.829887	0.0259743	0.292877	1.71717e-09	0.81465	3.81506e-05	0.110481	0.429653	-2.74422
CLCN5	1184	chloride voltage-gated channel 5	#DIV/0!	#DIV/0!	#DIV/0!	#DIV/0!	#DIV/0!	#DIV/0!	#DIV/0!	#DIV/0!	#DIV/0!	#DIV/0!	#DIV/0!	#DIV/0!	#DIV/0!	#DIV/0!	#DIV/0!	#DIV/0!	#DIV/0!	#DIV/0!	#DIV/0!	#DIV/0!	#DIV/0!	#DIV/0!	#DIV/0!	#DIV/0!	#DIV/0!	#DIV/0!	1.31829	1.38832	-2.13912	-0.24806	0.470055	1.56225	-1.17769	0.531356	1.23169	-2.97399	0.189128	0.16932	0.0346789	0.804582	0.638968	0.120953	0.241633	0.596284	0.223307	0.00348301	1.87934
CLCN6	1185	chloride voltage-gated channel 6	5.41046	7.02515	3.64388	1.91702	4.59631	7.74671	2.96417	1.31636	3.1071	6.57756	7.0507	0.0426026	4.07449	1.62347e-07	3.62564e-10	0.000433713	0.0578778	1.17267e-05	9.72321e-12	0.00350842	0.189574	0.00219768	1.85935e-09	1.88832e-10	0.966247	7.85416e-05	2.84269	0.5969	-3.57625	-2.34348	-0.606982	-3.41355	-0.00504917	0.974564	-2.41737	-1.68779	0.00500554	0.552447	0.000522978	0.0210255	0.544739	0.000883919	0.995981	0.331995	0.0189752	0.09376	-3.27895
CLCN7	1186	chloride voltage-gated channel 7	8.46086	5.50017	3.36828	2.73277	2.27346	1.43198	4.63636	1.84261	3.58207	2.81613	2.4682	-0.534721	2.06611	3.59296e-15	1.33628e-07	0.00108608	0.00733936	0.0249764	0.155397	7.41598e-06	0.0668819	0.000439142	0.00579766	0.0151786	0.596042	0.0407446	2.06743	3.18359	0.949549	2.4447	0.614874	-0.952843	-1.45168	0.525395	0.720208	-0.0892387	0.040166	0.00214912	0.344461	0.0161948	0.539528	0.342651	0.149629	0.600406	0.474447	0.929024	-0.187046
CLCNKB	1188	chloride voltage-gated channel Kb	-0.222711	2.37226	-0.327826	-1.30047	2.43144	0.944022	0.565511	0.940125	0.161435	0.764382	-0.405139	1.16257	-0.226712	0.823965	0.0187715	0.74375	0.196209	0.016684	0.347528	0.572533	0.348299	0.871933	0.446338	0.686192	0.252447	0.820993	1.26731	0.636448	-0.486654	-2.7553	0.5745	-0.2503	0.453447	2.26698	-0.480881	-1.86327	0.206728	0.526502	0.62749	0.0069353	0.566452	0.802798	0.651181	0.0254212	0.632508	0.0645974	1.86108
CLU	1191	clusterin	4.79406	3.304	0.65555	2.2059	2.20389	0.359841	7.11764	0.799764	2.05568	2.95244	0.710793	2.21553	3.66441	2.9934e-06	0.00115722	0.513665	0.0295091	0.0296542	0.719757	3.69268e-11	0.424806	0.0412652	0.00388283	0.478774	0.0329577	0.000356073	-0.303885	0.0499242	0.459846	-6.72795	0.0138991	0.228101	0.322067	1.4033	-3.14714	-1.79179	0.761577	0.960321	0.646551	9.90206e-10	0.988928	0.819969	0.748055	0.163449	0.00266193	0.0754063	-4.92776
CLIC1	1192	chloride intracellular channel 1	6.17705	5.12601	1.25445	5.19606	3.20715	1.21836	3.33018	1.30559	5.03364	4.87262	4.26126	-0.132263	5.47563	3.08113e-09	1.62786e-06	0.212694	9.68612e-07	0.00176419	0.226071	0.00108179	0.193207	1.16633e-06	3.87693e-06	4.41814e-05	0.895493	2.079e-07	-1.95844	1.42636	2.22355	1.50978	2.55703	0.842156	-0.964915	-2.82035	0.369627	0.289917	0.0517681	0.158087	0.0282605	0.13416	0.0115047	0.401433	0.336848	0.00572717	0.71308	0.772325	2.11246
CLIC2	1193	chloride intracellular channel 2	#DIV/0!	#DIV/0!	#DIV/0!	#DIV/0!	#DIV/0!	#DIV/0!	#DIV/0!	#DIV/0!	#DIV/0!	#DIV/0!	#DIV/0!	#DIV/0!	#DIV/0!	#DIV/0!	#DIV/0!	#DIV/0!	#DIV/0!	#DIV/0!	#DIV/0!	#DIV/0!	#DIV/0!	#DIV/0!	#DIV/0!	#DIV/0!	#DIV/0!	#DIV/0!	-0.0882593	0.706947	-0.591671	-1.90107	0.165663	3.38459	1.27545	-1.1195	-1.48172	-2.56634	0.929772	0.481881	0.555307	0.0600874	0.868635	0.000973205	0.205018	0.265458	0.144122	0.0113683	-6.63236
CLK1	1195	CDC like kinase 1	2.20638	4.07243	1.89689	3.58879	1.74261	-0.320634	1.67535	0.822696	0.909135	3.06511	3.50566	#DIV/0!	0.321586	0.0283826	7.05475e-05	0.0608181	0.000501023	0.0842481	0.749185	0.0958564	0.41167	0.364501	0.00276017	0.000668927	#DIV/0!	0.748268	-1.38285	-1.68564	-1.66028	-2.96103	-0.292276	4.24253	0.812522	-1.65888	-0.512782	0.560602	0.168472	0.0961956	0.0997583	0.00380633	0.770462	4.46892e-05	0.418366	0.100097	0.610157	0.575998	-5.96987
CLK2	1196	CDC like kinase 2	8.62886	3.86856	8.64963	4.7511	12.1377	6.43333	2.65094	3.1035	4.38918	7.71777	6.84769	-0.156378	4.8011	1.20255e-15	0.000154553	1.09719e-13	6.26567e-06	6.64747e-22	4.87519e-09	0.00884939	0.00219231	1.9409e-05	6.90872e-12	5.07259e-10	0.876585	4.15627e-06	1.7944	1.73741	0.115505	-0.617353	0.882207	4.84859	0.128926	2.84215	-1.61096	-1.29968	0.0744757	0.0865914	0.908259	0.538365	0.379014	3.89522e-06	0.897668	0.00537597	0.112912	0.195924	6.11503
CLK3	1198	CDC like kinase 3	7.86696	9.18382	3.11706	2.60671	9.28852	4.96562	4.62176	-0.0239711	4.51083	7.5626	6.36667	1.60524	3.77759	1.57772e-13	1.21872e-16	0.0024037	0.0104327	1.93131e-15	2.97224e-06	7.89042e-06	0.9809	1.16571e-05	1.50252e-11	5.05557e-09	0.116944	0.000237263	1.94009	-0.829007	-2.43578	0.896935	-0.337328	3.2459	0.245039	0.718273	-3.0478	0.306223	0.0539765	0.40984	0.0164959	0.371845	0.73632	0.00153053	0.806914	0.474169	0.00353886	0.759906	-1.5962
TPP1	1200	tripeptidyl peptidase 1	4.72228	5.88599	1.99439	2.59139	2.66194	1.50539	2.29495	3.20738	3.1424	3.05646	2.52088	#DIV/0!	1.3893	4.13277e-06	1.98888e-08	0.0489157	0.0108796	0.00895573	0.135506	0.0230605	0.00156218	0.00196148	0.00283434	0.0131955	#DIV/0!	0.167045	0.989428	2.18011	-0.0331101	1.19276	0.520872	-2.30089	-0.303861	0.671481	0.779982	-1.46061	0.32382	0.0325196	0.973648	0.235704	0.60319	0.0231842	0.761846	0.503375	0.438745	0.146445	-4.12095
CLN3	1201	CLN3, battenin	6.24592	2.87767	2.58811	5.02657	4.59621	3.75854	5.90012	1.91271	1.8522	7.65478	4.49386	0.159211	3.18748	7.02691e-09	0.00513528	0.0111325	1.9942e-06	1.17313e-05	0.000293497	2.16175e-08	0.0572279	0.0671688	9.47522e-12	1.79117e-05	0.874368	0.00178636	0.0520049	2.38466	2.42093	-2.49649	1.97304	3.15894	0.494833	0.276046	-2.10909	-1.29083	0.958584	0.0197305	0.0171478	0.0141284	0.0502468	0.00201928	0.621772	0.78305	0.039504	0.198969	2.19196
CLN5	1203	CLN5, intracellular trafficking protein	6.63141	5.13656	4.19087	4.49156	6.88358	8.70387	7.41806	-0.0174079	4.26417	9.74085	8.65806	2.09737	3.90087	1.07861e-09	1.92971e-06	6.13459e-05	1.77961e-05	4.00432e-10	9.01696e-14	6.99904e-12	0.986129	4.81361e-05	2.1471e-16	5.79708e-14	0.0428514	0.000150985	-2.27041	-1.28769	-1.5514	-3.40999	-0.495506	-2.13352	0.548356	-1.54808	0.22798	-1.07797	0.0244019	0.201977	0.12373	0.000928812	0.620936	0.0349884	0.584634	0.124584	0.820507	0.282972	-4.34272
CLNS1A	1207	chloride nucleotide-sensitive channel 1A	15.2727	10.8034	4.37089	0.0540831	6.40916	6.30033	5.812	2.37588	4.38087	8.13511	13.9969	#DIV/0!	10.5265	1.78075e-36	3.81885e-21	3.10817e-05	0.956969	3.93506e-09	8.9648e-09	3.34008e-08	0.0184613	2.00888e-05	8.39051e-13	7.71756e-26	#DIV/0!	2.95582e-19	-0.780718	-1.38401	2.6426	1.63897	-1.01665	-0.781912	0.817017	-0.492037	1.39092	2.6967	0.436023	0.170632	0.00944993	0.10427	0.310885	0.435859	0.415805	0.623711	0.169851	0.0078955	3.7514
CLPTM1	1209	CLPTM1, transmembrane protein	4.66127	11.8385	4.03796	-0.61504	8.87909	8.86235	6.73604	2.24199	1.58697	7.00913	3.92078	-0.720871	7.3478	5.42065e-06	4.267e-24	0.000107812	0.539822	1.62951e-14	4.12776e-14	2.91013e-10	0.026071	0.114284	2.31366e-10	0.000156835	0.475519	1.77772e-11	2.66466	2.35273	1.79521	1.95817	1.72975	-3.6422	-0.990443	0.394486	0.402933	0.679006	0.00842724	0.0213721	0.0754177	0.0529149	0.0856402	0.00040546	0.324279	0.694015	0.68856	0.498297	3.02225
CLTA	1211	clathrin light chain A	10.9916	7.30727	4.69393	5.88152	4.69183	8.73266	6.06232	7.17238	6.91504	11.0381	13.6021	-0.534078	8.14745	1.01134e-22	9.4543e-12	8.80527e-06	4.61231e-08	7.97677e-06	7.8243e-14	9.60853e-09	1.43738e-11	7.97317e-11	2.55633e-19	5.46778e-25	0.596482	2.30618e-13	-1.64499	-0.0247073	0.284084	1.79828	1.63425	4.26365	-0.721146	-0.8778	0.276513	-0.368802	0.101766	0.980357	0.77689	0.0750621	0.104209	4.11884e-05	0.472454	0.382037	0.78319	0.712853	1.45773
CLTB	1212	clathrin light chain B	2.52861	8.52775	4.18305	1.62614	4.36261	3.2828	4.95767	0.927148	4.38355	3.98949	3.17058	#DIV/0!	0.820856	0.0121465	7.01804e-15	6.31613e-05	0.106835	2.95015e-05	0.00143438	1.8329e-06	0.354978	1.98675e-05	0.000122116	0.00198953	#DIV/0!	0.413186	-1.71991	-0.142383	1.20032	-1.50217	0.0142893	-0.461658	-0.166761	-4.15322	-3.12104	-1.06206	0.0872163	0.887175	0.23264	0.136114	0.988617	0.645191	0.867885	6.65209e-05	0.00287016	0.290106	-3.60855
CLTC	1213	clathrin heavy chain	13.2714	9.05438	6.94041	3.74638	7.17584	4.56838	5.58673	4.89798	4.33773	7.67308	7.82627	-1.27832	7.97599	5.56461e-30	2.73392e-16	4.4265e-10	0.000289815	9.52079e-11	1.46075e-05	9.97821e-08	2.00743e-06	2.40061e-05	8.64466e-12	4.00327e-12	0.209097	5.93046e-13	-0.0965888	-3.30009	1.64841	1.02265	3.32816	2.36075	-2.04844	-1.02589	2.9386	2.65606	0.923164	0.00150518	0.102174	0.308871	0.00108917	0.0199065	0.0430607	0.307279	0.00481056	0.00885826	2.49282
CMA1	1215	chymase 1	-0.534777	1.39306	1.07824	4.09468	1.53563	1.86505	0.942689	-0.0715293	-0.487568	0.180851	1.95106	1.176	0.914636	0.593339	0.165377	0.2836	8.18709e-05	0.127554	0.0652291	0.347289	0.943049	0.626453	0.85683	0.0536896	0.247108	0.362026	-0.48843	0.376568	-2.39977	-1.27938	-2.0728	-0.405741	1.57839	-3.10789	0.460309	-0.264992	0.625857	0.707602	0.0181171	0.203638	0.0398251	0.68568	0.117543	0.00241912	0.647109	0.79142	1.36761
CCR1	1230	C-C motif chemokine receptor 1	-0.745319	-0.820056	-0.981557	1.71992	2.97081	0.829055	1.33908	0.942211	-0.6948	3.5824	2.42377	#DIV/0!	-0.387453	0.456867	0.413306	0.32876	0.0883106	0.00366109	0.40913	0.182479	0.347233	0.488082	0.000515776	0.0170536	#DIV/0!	0.699035	0.195229	1.94017	3.07267	1.78269	-1.5153	0.0118145	1.38779	0.22507	1.91432	0.719233	0.84544	0.0562756	0.0026855	0.0775836	0.131706	0.990594	0.168197	0.822358	0.0607872	0.473241	-7.05184
ABCC2	1244	ATP binding cassette subfamily C member 2	1.98719	-0.842897	0.757959	0.155756	1.62832	3.09099	3.58713	-0.743046	3.29709	0.160246	0.152402	-2.32846	2.49694	0.0481303	0.401472	0.450313	0.876516	0.106371	0.0026109	0.000446144	0.458335	0.0011782	0.872992	0.87916	0.0254593	0.0137389	1.27512	0.31353	3.34961	0.52193	-1.41597	4.20252	1.74793	-1.50466	1.11542	-0.631952	0.203958	0.754784	0.00111532	0.60284	0.158765	5.21208e-05	0.0834565	0.135384	0.269521	0.528487	-0.0012007
CNN1	1264	calponin 1	-0.215301	-0.370195	-0.165942	1.17858	2.51003	0.209764	-0.512415	0.197267	-0.59948	0.304482	0.417036	0.703682	-0.891204	0.82973	0.711688	0.868548	0.241156	0.0135551	0.834297	0.609081	0.843821	0.549611	0.761357	0.677496	0.486036	0.374417	-0.228932	-0.519726	-1.18055	-1.23693	-0.504154	4.17557	-1.02949	0.951511	-2.69243	1.57109	0.819189	0.604849	0.240377	0.218924	0.61486	5.77781e-05	0.305662	0.343509	0.00938159	0.118502	-6.41182
CNN2	1265	calponin 2	1.79603	4.23041	1.70247	0.707745	5.26431	-1.29886	1.6941	1.31909	1.87152	4.24828	2.9668	1.09713	1.92297	0.0738497	3.76541e-05	0.0918695	0.480628	7.21572e-07	0.197102	0.0922284	0.188663	0.062904	4.64231e-05	0.00371941	0.279675	0.0566059	-1.4764	1.61678	1.31592	1.06459	-1.95396	1.66044	-1.73325	-1.66954	-0.681481	1.27299	0.141633	0.110298	0.190987	0.289553	0.0524826	0.0995276	0.0860439	0.0979619	0.498427	0.205208	-5.01992
CNN3	1266	calponin 3	3.34402	3.97258	1.08901	4.87701	4.56389	1.97107	6.7777	1.38011	2.36322	5.21171	3.96683	0.376812	0.766064	0.000969189	0.000103969	0.278847	3.72975e-06	1.33509e-05	0.0515952	2.32941e-10	0.16911	0.0191895	9.29053e-07	0.000132664	0.708465	0.444986	-1.67169	-0.691645	-2.88812	0.848463	-0.83369	0.108259	0.734574	-0.130934	-0.388547	0.998373	0.0963725	0.491385	0.0046831	0.398147	0.405722	0.913977	0.464268	0.896075	0.699111	0.319885	-4.43184
CNP	1267	2',3'-cyclic nucleotide 3' phosphodiesterase	6.21406	6.6562	5.37343	2.87435	6.84471	2.2233	2.92193	0.489512	3.60999	4.11232	2.68313	0.863035	6.58357	2.52188e-09	3.52681e-10	5.30935e-07	0.00487683	4.83958e-10	0.028541	0.00399228	0.625021	0.000397359	7.75333e-05	0.00846358	0.393678	9.54048e-10	0.423679	1.29682	1.20925	3.57828	2.51213	-3.15683	-0.756273	-0.651398	-0.498024	1.19069	0.67232	0.198834	0.229207	0.00052896	0.0130107	0.00203276	0.451212	0.516199	0.620453	0.235866	0.295107
CNTFR	1271	ciliary neurotrophic factor receptor	2.6336	1.63413	-0.24467	1.63627	1.30287	3.24822	1.34666	1.18728	-0.879672	3.12268	0.477854	1.4344	3.09842	0.00904265	0.10404	0.807229	0.104695	0.195391	0.0016008	0.180032	0.23654	0.380216	0.00231067	0.633738	0.159857	0.00237097	-0.205812	-1.42791	1.05624	-3.04302	0.168238	3.21183	1.38673	-0.279688	-1.98789	-0.331319	0.837177	0.157641	0.293216	0.00297216	0.866612	0.00170716	0.168518	0.780262	0.0518107	0.740917	2.61214
CNTN1	1272	contactin 1	0.260231	-1.85396	1.45346	-0.890602	-0.19486	-0.321779	-0.385631	-1.16891	0.250085	0.386599	1.33811	1.33975	-1.0468	0.794927	0.0654376	0.149322	0.375122	0.845869	0.74832	0.700292	0.243847	0.802808	0.699828	0.183723	0.188496	0.297078	-1.46114	-3.0213	-1.84084	-2.03527	0.379315	-1.27806	-1.56329	-2.08066	-1.9692	-1.54986	0.145771	0.00348299	0.0683906	0.0443914	0.704967	0.203781	0.121051	0.0398755	0.0539763	0.123516	-0.806471
COL1A1	1277	collagen type I alpha 1 chain	-0.325735	1.29303	0.603978	1.04589	1.89959	-0.973864	-1.87555	0.357944	-0.1659	-1.12062	0.678446	-0.950137	0.0645598	0.744932	0.199239	0.547268	0.297946	0.0601551	0.332572	0.0625736	0.720766	0.868423	0.264982	0.498967	0.348208	0.948621	-1.05132	-0.738938	0.967102	4.3641	-0.627365	2.10389	-1.85295	-0.234753	2.17578	-0.223922	0.294559	0.462347	0.335654	3.04115e-05	0.531331	0.0375485	0.0667523	0.814853	0.033886	0.823157	-2.95868
COL1A2	1278	collagen type I alpha 2 chain	-1.12446	-0.781183	0.642443	1.0822	0.872361	-0.0829692	0.771137	0.705153	-0.563605	-0.385594	0.103101	-1.42943	-1.01349	0.262034	0.435756	0.522101	0.281575	0.384947	0.934049	0.441784	0.481544	0.573728	0.70057	0.918077	0.16127	0.312652	-1.6579	-1.33761	-0.118777	3.32409	-0.930536	1.12054	-1.56811	-0.457265	1.11366	-0.00784968	0.0991285	0.185234	0.905673	0.00122933	0.353522	0.264797	0.119922	0.648416	0.270271	0.993749	-4.78906
COL2A1	1280	collagen type II alpha 1 chain	1.80109	2.64426	0.402502	0.141173	2.2887	-1.10798	0.37803	-0.476805	-0.268587	0.461655	1.29621	0.218171	-1.37599	0.0730465	0.00893541	0.6882	0.887997	0.0240426	0.27064	0.705919	0.634027	0.788557	0.645275	0.197719	0.828495	0.17112	0.362552	2.42269	-1.41665	-0.371531	1.25056	1.73513	0.137861	2.04391	1.93052	0.518649	0.717377	0.0179231	0.159464	0.711005	0.212955	0.0853742	0.89062	0.043442	0.0587049	0.604854	4.53301
COL3A1	1281	collagen type III alpha 1 chain	-0.621623	-2.44006	0.110147	1.18946	0.989332	2.68685	-0.019572	-0.042502	-0.464069	-0.378875	0.698514	0.561766	0.103447	0.534828	0.0166011	0.912521	0.236866	0.324712	0.00850142	0.98441	0.966141	0.643162	0.705539	0.486385	0.577663	0.917763	-1.37215	-2.49198	0.0622424	3.0637	-0.856571	1.44662	-1.33952	-0.544245	2.00825	0.157095	0.171773	0.0150065	0.950485	0.00279033	0.392987	0.1507	0.183351	0.587416	0.0495378	0.875405	-4.17691
COL4A1	1282	collagen type IV alpha 1 chain	3.09368	3.22984	2.17343	1.46394	0.278261	0.62689	2.35474	-0.173596	0.452501	2.96119	1.85985	1.53183	2.23114	0.00223071	0.00148093	0.0321826	0.146115	0.781344	0.532219	0.0197728	0.862361	0.651456	0.00378241	0.0656789	0.13407	0.0273335	0.690173	0.353456	-0.962285	2.34289	-0.409836	4.10584	0.0345255	-1.85927	1.89813	-0.869702	0.491	0.724779	0.338056	0.0210569	0.682485	7.5287e-05	0.972525	0.0657628	0.0629311	0.386007	-1.26685
COL4A2	1284	collagen type IV alpha 2 chain	5.03287	4.60179	2.32429	1.91229	0.286138	1.08087	2.86907	0.700773	1.53503	3.86262	1.75512	1.29323	2.14347	9.97677e-07	8.04591e-06	0.0221961	0.0584884	0.775321	0.282461	0.00468391	0.484267	0.126541	0.000193411	0.082128	0.203946	0.0338814	1.39094	0.281968	-0.997293	2.35634	-0.5668	3.64086	-0.7292	-1.1911	0.304666	-1.42404	0.166009	0.778777	0.320851	0.0203481	0.571659	0.000407365	0.467534	0.236276	0.761771	0.156741	-0.517262
COL4A3	1285	collagen type IV alpha 3 chain	1.65138	1.73474	1.18088	1.76519	0.656382	0.189516	1.00898	0.346913	0.2752	3.57336	2.05789	0.750225	-0.885744	0.100075	0.0845585	0.240538	0.0803575	0.512974	0.850088	0.314537	0.729025	0.78348	0.000531915	0.042054	0.457863	0.377342	0.914568	0.634517	-3.72645	-4.14279	-0.61049	-5.88527	1.89289	1.63118	-0.11863	-1.97453	0.361677	0.527755	0.000310864	7.0468e-05	0.54242	3.93581e-08	0.0611798	0.10582	0.906001	0.0503626	-4.76179
COL4A4	1286	collagen type IV alpha 4 chain	1.31963	2.09279	-0.541176	1.52228	0.54835	0.452974	1.81839	1.18178	-0.169982	3.56247	2.00299	0.394584	0.180612	0.188317	0.0378181	0.589627	0.130862	0.584583	0.65159	0.0709112	0.23871	0.865217	0.00055201	0.0477313	0.695415	0.856945	0.670664	0.517	-3.7159	-4.10456	-1.09285	-5.53648	2.0347	1.36377	0.0458494	-1.77284	0.503319	0.606741	0.000322577	8.12526e-05	0.276133	1.94744e-07	0.0444507	0.17553	0.963596	0.0785102	-5.01291
COL4A5	1287	collagen type IV alpha 5 chain	#DIV/0!	#DIV/0!	#DIV/0!	#DIV/0!	#DIV/0!	#DIV/0!	#DIV/0!	#DIV/0!	#DIV/0!	#DIV/0!	#DIV/0!	#DIV/0!	#DIV/0!	#DIV/0!	#DIV/0!	#DIV/0!	#DIV/0!	#DIV/0!	#DIV/0!	#DIV/0!	#DIV/0!	#DIV/0!	#DIV/0!	#DIV/0!	#DIV/0!	#DIV/0!	0.929991	-2.27868	0.676451	-1.6279	2.2238	-0.0428597	-1.61824	1.5697	-1.59122	2.64657	0.353657	0.0256536	0.5002	0.1066	0.0275891	0.965887	0.10867	0.119465	0.117292	0.00909774	-1.70331
COL4A6	1288	collagen type IV alpha 6 chain	#DIV/0!	#DIV/0!	#DIV/0!	#DIV/0!	#DIV/0!	#DIV/0!	#DIV/0!	#DIV/0!	#DIV/0!	#DIV/0!	#DIV/0!	#DIV/0!	#DIV/0!	#DIV/0!	#DIV/0!	#DIV/0!	#DIV/0!	#DIV/0!	#DIV/0!	#DIV/0!	#DIV/0!	#DIV/0!	#DIV/0!	#DIV/0!	#DIV/0!	#DIV/0!	-0.0758931	-2.33694	-2.96935	-2.59183	1.97025	0.340267	-2.23725	1.22786	-1.09647	2.28614	0.939591	0.0222277	0.00367719	0.0109323	0.0505686	0.734271	0.0274243	0.222218	0.277649	0.0238035	-2.9792
COL5A1	1289	collagen type V alpha 1 chain	0.759264	0.701259	1.22569	-0.765676	1.03956	-0.179197	-1.22652	1.6109	0.0996025	0.502062	-1.77347	0.189361	-0.11836	0.4485	0.484078	0.223281	0.44554	0.300865	0.858161	0.22184	0.108795	0.920771	0.616665	0.0790229	0.850845	0.905959	-0.946099	-0.989927	1.06387	3.05652	-0.909786	2.99833	-1.19672	-0.478246	0.490664	-0.369798	0.345403	0.325525	0.289761	0.00285228	0.36433	0.00332198	0.234163	0.63346	0.625616	0.712113	-2.90884
COL5A2	1290	collagen type V alpha 2 chain	0.110913	-2.12851	3.17901	1.90718	1.01797	1.6628	1.56982	1.3104	-0.220161	0.24179	0.968841	-0.00968946	0.14686	0.911786	0.0347022	0.00198369	0.0591535	0.310966	0.0996142	0.118471	0.191579	0.825997	0.80941	0.33483	0.992321	0.883463	-1.25568	-0.467119	-0.0609552	3.52489	1.0124	3.07405	-1.15966	-0.585549	0.980323	-0.0917156	0.210907	0.641825	0.951508	0.000633637	0.312905	0.00263301	0.24887	0.559423	0.33122	0.92706	-2.05433
COL6A1	1291	collagen type VI alpha 1 chain	-0.0303287	0.919192	-0.175459	2.23403	0.849325	2.08365	-0.457629	1.57275	-0.824922	0.990556	1.45953	-0.55431	-0.485104	0.975832	0.359268	0.861084	0.0275416	0.397579	0.0398486	0.647852	0.117372	0.410514	0.324158	0.147376	0.582702	0.628394	-1.01075	-0.849238	1.27711	1.7946	-2.20351	4.77256	-1.7655	-0.632497	-2.52874	1.53764	0.313532	0.398564	0.204301	0.0756504	0.0290151	5.34789e-06	0.0804437	0.528424	0.0143459	0.126478	-4.71416
COL6A2	1292	collagen type VI alpha 2 chain	-0.266796	0.994182	-0.89224	1.78767	0.0708438	1.28958	-0.158129	0.968294	-1.43134	1.34639	1.60457	0.089051	0.356271	0.789874	0.321515	0.374472	0.076634	0.943653	0.200294	0.874558	0.334079	0.154076	0.181048	0.111565	0.929522	0.722198	-1.04982	-0.893017	2.41871	2.05718	-1.37563	5.27856	-1.76309	-0.448131	-2.66315	1.18	0.295248	0.374823	0.0172475	0.0421959	0.170895	6.14521e-07	0.0808518	0.654973	0.010134	0.240076	-4.35961
COL6A3	1293	collagen type VI alpha 3 chain	-0.0538691	-0.322286	0.0168872	0.342064	0.48015	2.45974	0.0312459	0.612928	-0.474974	2.70269	2.51981	-0.0396145	0.569691	0.957088	0.747623	0.986561	0.732967	0.632092	0.0156928	0.975113	0.540628	0.635384	0.0080119	0.0132332	0.968613	0.569841	-0.887379	-0.989904	0.154434	1.64588	-1.0241	0.610748	-0.970634	-0.173138	-0.736689	0.159802	0.376093	0.325536	0.877556	0.102837	0.307363	0.542562	0.334004	0.862873	0.464442	0.873276	-5.8837
COL7A1	1294	collagen type VII alpha 1 chain	2.53273	2.03687	-0.961551	2.26312	2.34068	2.61919	1.1949	1.88299	-0.127604	-0.299314	0.696462	#DIV/0!	-1.30643	0.0120086	0.0431779	0.338666	0.0256281	0.0210847	0.0102442	0.233928	0.0611675	0.898606	0.765287	0.487664	#DIV/0!	0.193646	1.0165	-0.0114799	3.53216	2.33187	-0.569959	3.14004	-3.69841	-0.241425	-1.37355	2.57397	0.310795	0.990872	0.00060758	0.021654	0.569521	0.00214314	0.000350035	0.809692	0.175156	0.0111322	-0.626236
COL8A1	1295	collagen type VIII alpha 1 chain	-1.34767	2.50187	2.3037	-0.0281196	0.58636	1.88598	0.0924697	1.28143	-1.06205	0.43319	1.47462	-0.308283	-0.0828425	0.179137	0.013277	0.023374	0.977619	0.558857	0.0623204	0.926443	0.201541	0.289642	0.665757	0.143278	0.759596	0.9341	-1.02838	1.07655	-0.37569	0.313807	-1.53213	-3.31427	0.216971	0.597662	1.69135	-0.0376876	0.30519	0.285275	0.707885	0.754302	0.127503	0.00122637	0.82866	0.55134	0.0964292	0.969992	-3.19739
COL8A2	1296	collagen type VIII alpha 2 chain	-0.492482	0.693253	-0.0369376	1.59369	1.90634	1.10642	0.465989	0.130638	-1.17405	0.865631	0.917665	-0.664407	-0.759731	0.622865	0.489075	0.970611	0.113929	0.059264	0.27131	0.641869	0.896194	0.241934	0.388648	0.360878	0.51055	0.44875	-0.540931	1.43451	2.0781	1.56203	0.49375	-3.59633	-1.11101	-0.0827288	0.789667	-1.37219	0.589243	0.155757	0.0400707	0.121349	0.622173	0.000475404	0.26915	0.934223	0.433114	0.17228	-2.66574
COL9A1	1297	collagen type IX alpha 1 chain	2.45844	2.22669	0.990899	0.887996	2.0561	1.51216	0.460094	1.48707	0.972282	-0.381151	-1.4033	-0.0818932	-1.82128	0.0147196	0.027251	0.3242	0.376516	0.0421835	0.133777	0.646085	0.138586	0.332222	0.703854	0.163449	0.935173	0.0707953	1.01	-0.75829	-1.22237	-2.2773	-0.151432	-5.49976	1.23818	2.28876	0.158819	-0.468986	0.313889	0.450753	0.22423	0.0248349	0.879829	2.29772e-07	0.218463	0.0240765	0.874393	0.639836	0.663232
COL9A2	1298	collagen type IX alpha 2 chain	2.36962	3.6975	3.83069	1.46348	5.2932	1.13228	-0.441307	0.805549	0.946237	4.69281	2.4087	-0.799628	3.93711	0.018663	0.000291621	0.000226739	0.146239	6.36637e-07	0.260336	0.659598	0.421469	0.345303	8.08969e-06	0.017735	0.42903	0.000131943	2.07152	0.610779	0.97188	-2.58177	2.20645	-5.35219	-1.19325	2.85405	1.7168	-3.26658	0.0397776	0.543269	0.333282	0.0112358	0.0288047	4.44002e-07	0.235513	0.00519262	0.0916429	0.00138018	-1.28349
COL10A1	1300	collagen type X alpha 1 chain	-0.229419	-0.600592	1.58538	2.23632	-0.0169319	1.29474	1.20365	0.0850401	0.453347	1.77881	-0.251095	0.113009	0.977085	0.818754	0.548893	0.116134	0.0273863	0.986522	0.198515	0.230535	0.932315	0.650848	0.0781371	0.802226	0.910634	0.330288	-1.87779	1.79324	0.338609	1.09186	0.770427	-1.44903	-0.981995	1.10879	1.5505	-1.57735	0.0620737	0.0771344	0.735561	0.277442	0.442205	0.150027	0.328404	0.270032	0.126756	0.117055	-1.52315
COL11A1	1301	collagen type XI alpha 1 chain	-1.36463	1.84628	0.919404	1.60996	-0.568098	-0.158041	-0.472042	-1.39311	-2.30082	-0.88507	-1.25307	0.487341	-0.0890596	0.173752	0.066551	0.360165	0.110325	0.571148	0.874757	0.637552	0.165149	0.0225544	0.378122	0.212936	0.628892	0.929167	-0.619621	1.61037	1.15874	5.54036	1.17843	-1.77407	-2.02202	0.0122563	1.46568	0.149417	0.536313	0.111694	0.249116	2.32887e-07	0.240407	0.0786749	0.0457665	0.990244	0.148429	0.881448	0.817967
COL11A2	1302	collagen type XI alpha 2 chain	2.40512	3.54084	3.80335	2.91108	2.65318	1.65153	1.72607	1.33416	2.00318	2.29314	1.26234	-0.483198	0.917717	0.0169871	0.000628134	0.000249635	0.00437574	0.00917656	0.101897	0.0863026	0.183682	0.0466667	0.0238132	0.209598	0.631802	0.360416	1.41669	-1.2517	-3.35316	0.695876	0.326751	-0.00239599	-0.00624293	1.44212	-0.393081	-0.255585	0.158352	0.21473	0.00110245	0.488074	0.744291	0.998092	0.995031	0.152217	0.695779	0.79866	2.17345
COL12A1	1303	collagen type XII alpha 1 chain	0.33194	2.22746	-0.788281	2.08457	-0.454552	1.42548	-0.927808	2.80327	0.428595	-0.0338484	-0.15213	-1.58351	-0.329312	0.740247	0.0271986	0.432454	0.0394669	0.650344	0.157262	0.354931	0.0055619	0.668733	0.973062	0.879374	0.121816	0.742434	-0.702726	-0.21104	-1.81751	3.95168	-1.21936	-2.01144	-1.95506	-1.85306	-1.97113	0.693064	0.48316	0.833452	0.0719112	0.000142416	0.224535	0.0465974	0.0532858	0.066656	0.0537492	0.48946	-4.79184
COL15A1	1306	collagen type XV alpha 1 chain	0.535167	1.50095	0.779731	0.732826	0.931654	0.380967	-0.412132	-1.13092	-0.0348893	1.40031	0.147319	-0.822409	2.52918	0.59307	0.135182	0.437448	0.465252	0.353593	0.70407	0.680805	0.259458	0.972207	0.164341	0.88316	0.416113	0.0125918	-0.122531	-0.738641	-1.65113	2.48526	-2.33765	-4.46532	-0.714037	-0.282213	1.50047	-0.942535	0.902619	0.462526	0.101618	0.0145553	0.0206675	1.86598e-05	0.476819	0.77833	0.139212	0.347603	-5.62903
COL16A1	1307	collagen type XVI alpha 1 chain	0.895489	0.814119	0.457487	-0.688029	1.44542	1.49267	0.24189	-0.775469	-0.54093	3.07501	3.84919	0.948561	0.514888	0.371496	0.41669	0.648344	0.49291	0.151237	0.138802	0.809181	0.438988	0.589229	0.00267752	0.000202942	0.348999	0.607479	-0.475517	-1.42627	-0.648035	0.231978	0.258952	-4.82373	-1.12234	-1.84086	-0.403409	-1.6685	0.635012	0.158112	0.518338	0.817015	0.796012	4.3221e-06	0.264328	0.0684387	0.688211	0.0975338	-4.68243
COL17A1	1308	collagen type XVII alpha 1 chain	0.518384	1.67555	1.5198	3.54958	1.42788	3.02958	-0.684139	0.950424	1.01104	1.70345	3.55207	-1.20162	1.09086	0.604706	0.0956224	0.131813	0.00057271	0.156213	0.00314651	0.494896	0.343056	0.313361	0.0914146	0.000571855	0.237144	0.277294	-0.90532	0.12509	-0.277941	-0.0504665	1.18545	2.43079	-2.40345	-4.61949	0.00876667	0.565961	0.366541	0.900801	0.781589	0.959848	0.237629	0.0165969	0.0180293	1.08688e-05	0.993037	0.57236	-2.9534
COMP	1311	cartilage oligomeric matrix protein	-0.890443	1.66781	0.216937	0.323558	2.75596	0.268002	0.368854	-0.0671638	0.596811	0.0748632	1.44139	-1.62149	-0.0685303	0.374192	0.0971517	0.828713	0.746898	0.00687087	0.789273	0.712734	0.946519	0.551387	0.940465	0.152423	0.113405	0.945466	-0.565577	1.10101	0.983624	-0.658184	2.04188	0.728123	-0.638804	-0.689787	2.12355	-2.07377	0.572406	0.274558	0.327499	0.511889	0.0428368	0.468005	0.524368	0.491836	0.0382208	0.0400014	-2.81521
COMT	1312	catechol-O-methyltransferase	6.98968	6.24551	2.49349	3.75008	4.62631	6.29569	3.33943	2.27238	3.32343	6.22666	6.71006	1.4623	4.78083	3.18466e-11	3.13978e-09	0.014342	0.000286068	1.03952e-05	9.15659e-09	0.00104874	0.024138	0.00107829	9.75006e-09	9.85596e-10	0.152102	4.53057e-06	-1.71649	-0.472472	2.23103	-3.22713	-1.66144	-4.95651	-1.84748	1.19001	-1.10328	1.68491	0.0878421	0.638019	0.0277457	0.00167704	0.0986211	2.47135e-06	0.0675473	0.236701	0.27471	0.094316	-2.36118
COPA	1314	coatomer protein complex subunit alpha	8.44809	4.08247	10.3814	6.08587	6.46927	5.20745	5.08127	5.06939	7.28362	6.22307	3.96312	#DIV/0!	6.49168	3.90291e-15	6.78233e-05	2.0165e-17	1.79761e-08	2.9562e-09	1.08989e-06	1.05308e-06	9.13525e-07	9.95904e-12	9.91502e-09	0.000134468	#DIV/0!	1.51966e-09	0.27159	1.11212	2.64912	-0.553504	2.06652	4.49597	-0.932475	-0.749783	1.35284	-0.525516	0.786258	0.269788	0.00928052	0.581118	0.0404222	1.65108e-05	0.353272	0.455046	0.181643	0.600087	4.07886
COPB1	1315	coatomer protein complex subunit beta 1	10.5614	9.48204	9.31796	0.784795	5.89002	3.44501	6.47749	1.5389	3.18755	7.86553	9.61633	#DIV/0!	4.83261	2.1758e-21	1.86845e-17	3.98484e-15	0.434292	4.43618e-08	0.000848392	1.14017e-09	0.125426	0.0016936	3.28468e-12	4.0978e-16	#DIV/0!	3.63326e-06	-0.615133	1.17818	2.27962	-0.0811502	0.861664	4.59565	1.01829	-2.13401	2.19505	2.10781	0.539266	0.242604	0.0245955	0.93548	0.390187	1.10509e-05	0.310926	0.0351481	0.0323988	0.0368962	-0.258653
KLF6	1316	Kruppel like factor 6	4.57629	1.50626	1.72678	2.33164	0.484725	0.194897	1.88733	2.77778	1.76213	2.29755	3.64532	-0.569986	1.52657	7.87484e-06	0.133812	0.0873904	0.021575	0.628853	0.845886	0.0609622	0.00599934	0.0797548	0.0235516	0.000415595	0.572132	0.129225	0.47715	-1.00265	-0.0500294	-0.232176	-1.64973	0.844232	-0.279558	-2.77933	-0.355621	-0.577342	0.63385	0.31939	0.960191	0.816862	0.100997	0.400278	0.780377	0.00644567	0.723485	0.56467	-3.56224
SLC31A1	1317	solute carrier family 31 member 1	5.23631	7.93546	3.90361	1.02631	5.0941	3.4473	4.50662	4.35778	5.7099	7.9189	4.8816	1.29881	2.59369	3.79513e-07	2.46298e-13	0.000175046	0.307038	1.49797e-06	0.000842024	1.28058e-05	2.10866e-05	4.62245e-08	2.50899e-12	3.73549e-06	0.202044	0.0105508	-0.556388	0.552381	1.84608	2.08152	-1.65497	5.98607	-0.60759	-1.25456	2.33647	0.928535	0.578656	0.582398	0.0676186	0.039866	0.0999273	2.45721e-08	0.544797	0.212398	0.0231376	0.354787	-1.52341
MAP3K8	1326	mitogen-activated protein kinase kinase kinase 8	3.74241	1.63884	3.35775	1.59165	0.710061	1.91129	2.49832	0.00272979	3.6895	2.01184	5.04331	0.374802	0.846386	0.000232149	0.103054	0.00112378	0.114386	0.479196	0.0589506	0.013508	0.997825	0.000297947	0.0467733	1.9012e-06	0.709948	0.398847	0.568996	-0.484879	3.67006	-2.68991	0.859832	-1.50628	0.837808	-1.86731	0.143526	-2.20593	0.570088	0.629234	0.000378544	0.00833937	0.391193	0.134713	0.404078	0.0646211	0.886399	0.0290802	-5.99667
COX4I1	1327	cytochrome c oxidase subunit 4I1	7.94865	5.10225	5.71355	6.7864	9.65767	5.0806	5.42197	4.80363	3.90432	7.17527	7.12355	5.37967	3.44265	9.45728e-14	8.72195e-07	1.21489e-07	6.42641e-10	2.80236e-16	1.85032e-06	2.18452e-07	3.07067e-06	0.000133709	1.025e-10	1.32151e-10	4.34344e-06	0.000768964	-2.64832	-0.245612	0.88898	-0.867055	-0.701288	0.174109	0.687858	-2.01075	-2.9151	0.645113	0.00882884	0.806681	0.37599	0.387928	0.484161	0.862083	0.493088	0.0468904	0.00513482	0.519949	-0.887516
COX5B	1329	cytochrome c oxidase subunit 5B	5.95429	1.9495	0.283263	0.42596	4.06467	1.96046	0.929966	2.66665	-0.164409	3.94698	1.605	0.456474	0.853708	2.80332e-08	0.0547393	0.777579	0.670985	9.1552e-05	0.0528409	0.353817	0.0082947	0.869766	0.000142609	0.111468	0.650717	0.39479	-1.23614	1.65524	-0.00295401	-0.910678	0.374743	0.494118	-1.30904	0.515982	-0.415553	1.10383	0.218064	0.102229	0.997648	0.364591	0.708357	0.622157	0.193434	0.606942	0.679354	0.271629	3.53244
COX6A1	1337	cytochrome c oxidase subunit 6A1	6.13457	2.8141	1.75772	3.00895	6.45406	3.18806	2.84816	2.29274	2.95486	4.03918	3.71362	#DIV/0!	3.22235	3.87392e-09	0.00545495	0.0819494	0.00326279	3.17832e-09	0.00193404	0.00498649	0.0229136	0.00354899	0.000101722	0.000327807	#DIV/0!	0.00159641	-1.1362	-0.0373811	1.86961	0.162262	0.910256	4.9367	-1.77426	-0.208479	#DIV/0!	2.17254	0.257427	0.970285	0.0642462	0.871417	0.364083	2.6878e-06	0.0789742	0.835255	#DIV/0!	0.0315606	2.63323
COX6B1	1340	cytochrome c oxidase subunit 6B1	7.50201	5.50599	4.52303	0.178725	7.80857	8.61571	7.48407	7.60702	2.71194	8.3576	8.0079	-1.2096	5.54712	1.49852e-12	1.29918e-07	1.72711e-05	0.858489	3.99443e-12	1.39181e-13	4.83638e-12	1.10966e-12	0.00734126	2.70133e-13	1.59965e-12	0.234103	1.49311e-07	-1.43542	0.685042	0.5635	1.43721	0.733669	3.45865	-0.360343	-0.270202	1.06554	1.4121	0.152952	0.495517	0.574262	0.15369	0.464245	0.000760068	0.719328	0.78753	0.291288	0.160222	4.43433
COX6C	1345	cytochrome c oxidase subunit 6C	2.76911	10.9967	7.32397	5.42016	8.66004	3.39858	4.23847	4.56674	6.98571	5.93739	6.65076	1.93798	6.25555	0.00609625	1.08091e-21	7.11708e-11	3.65616e-07	5.07463e-14	0.000987687	3.8266e-05	8.69457e-06	5.37445e-11	3.71284e-08	1.31014e-09	0.060285	4.95363e-09	-0.847168	2.95047	2.12552	0.814637	0.3349	1.67459	-0.0595791	-1.06353	2.37155	1.61817	0.398059	0.00427862	0.0358229	0.41716	0.738148	0.096708	0.952606	0.28996	0.0212421	0.107959	5.76125
COX7A2	1347	cytochrome c oxidase subunit 7A2	7.82301	3.11759	0.632227	4.26092	3.92732	7.44611	3.77519	1.69505	1.65748	6.79548	4.29612	2.20795	3.06922	2.07536e-13	0.00213391	0.528726	4.36677e-05	0.000151665	4.14329e-11	0.000226334	0.0916376	0.0991732	6.53003e-10	3.86617e-05	0.0335256	0.00259831	-2.29279	0.223356	0.587629	-1.63554	0.332206	3.91208	-0.215097	-1.32652	0.90442	0.0428903	0.0230499	0.823891	0.558008	0.104989	0.740177	0.000154673	0.830117	0.187519	0.369717	0.965852	1.51666
COX7B	1349	cytochrome c oxidase subunit 7B	#DIV/0!	#DIV/0!	#DIV/0!	#DIV/0!	#DIV/0!	#DIV/0!	#DIV/0!	#DIV/0!	#DIV/0!	#DIV/0!	#DIV/0!	#DIV/0!	#DIV/0!	#DIV/0!	#DIV/0!	#DIV/0!	#DIV/0!	#DIV/0!	#DIV/0!	#DIV/0!	#DIV/0!	#DIV/0!	#DIV/0!	#DIV/0!	#DIV/0!	#DIV/0!	-2.14154	0.601378	0.909044	-0.931928	-0.0621837	2.90069	-0.465953	-1.7125	0.0566476	0.892837	0.033614	0.549477	0.365351	0.353553	0.950496	0.00445569	0.642233	0.0897293	0.955031	0.373533	2.70648
COX7C	1350	cytochrome c oxidase subunit 7C	4.00264	1.98395	3.79238	4.37309	6.30126	3.89928	5.93779	3.00946	3.50893	3.56088	7.5178	2.6924	3.58644	0.000110298	0.0506906	0.000259435	2.83238e-05	6.55768e-09	0.000178805	1.79266e-08	0.00295743	0.000695337	0.000554986	1.87894e-11	0.0105929	0.00046859	-2.34216	-1.10377	0.548752	-1.17554	-0.34358	3.21	-0.27081	-0.991119	-0.364142	1.40373	0.0202975	0.273369	0.584308	0.242489	0.731622	0.00171715	0.787079	0.323885	0.717148	0.162695	-0.708822
COX8A	1351	cytochrome c oxidase subunit 8A	7.23581	4.45155	4.40042	0.73087	5.65813	4.42118	4.57536	2.40972	2.74484	4.1313	4.12879	#DIV/0!	1.97	7.45044e-12	1.51907e-05	2.77576e-05	0.466441	1.26983e-07	2.5856e-05	9.60044e-06	0.0168796	0.00667131	7.22217e-05	7.29051e-05	#DIV/0!	0.0509004	-1.61537	1.17356	-0.852607	-0.351655	0.29201	1.49188	0.00631763	-1.77791	0.966237	2.29567	0.108032	0.24444	0.395764	0.725816	0.770665	0.138445	0.994972	0.0782858	0.338155	0.0232358	2.26588
COX11	1353	cytochrome c oxidase copper chaperone COX11	13.0718	7.86874	6.72177	3.27105	6.6014	4.83683	7.07596	7.93533	4.80722	6.30654	4.72939	-0.0532824	7.05284	2.45457e-29	3.6523e-13	1.23838e-09	0.00143862	1.57057e-09	5.01978e-06	4.63926e-11	1.52295e-13	3.23012e-06	6.70793e-09	6.97416e-06	0.957794	8.45407e-11	-2.43285	-2.6483	-0.427349	0.453698	2.08039	2.61879	0.641964	2.47686	0.182041	-0.263918	0.0159871	0.00993442	0.669976	0.651001	0.0391138	0.0100025	0.522323	0.014835	0.85622	0.792246	3.1715
COX15	1355	cytochrome c oxidase assembly homolog COX15	2.98369	5.0125	5.3729	3.64502	7.37382	8.26457	6.21034	1.40853	3.68356	5.94558	5.24223	2.86874	4.61377	0.00346733	3.15984e-06	5.32137e-07	0.00041288	3.5594e-11	7.80326e-13	4.53443e-09	0.160542	0.000386062	3.57632e-08	8.1488e-07	0.00677061	9.13836e-06	-0.50958	0.502714	0.967082	0.158668	-0.849895	0.841541	1.64729	-1.36238	-0.595972	-1.64151	0.610988	0.6167	0.335664	0.874241	0.396678	0.401776	0.102547	0.175966	0.553639	0.103019	-1.68165
CP	1356	ceruloplasmin	3.29319	2.1965	1.96707	1.98407	1.42176	0.897182	0.181135	0.432263	-0.465273	-0.976226	-0.175025	0.0904502	2.89341	0.00115262	0.0305696	0.0520324	0.0497849	0.157978	0.371866	0.856495	0.666021	0.642302	0.331175	0.861394	0.928417	0.00444948	0.735596	1.64958	4.41522	-1.58009	-1.87479	-1.38686	1.54413	2.67962	2.51863	2.27527	0.462962	0.103384	2.40301e-05	0.117153	0.0626793	0.168145	0.125623	0.00854712	0.0147195	0.024465	-2.40083
CPA1	1357	carboxypeptidase A1	0.184122	2.12778	-2.57282	-1.15086	1.05532	1.56228	0.319725	-0.254051	-1.56918	1.56774	0.360661	0.887883	0.13197	0.854086	0.0347632	0.0116028	0.25233	0.293636	0.121512	0.749602	0.799719	0.118372	0.119923	0.719071	0.380339	0.895206	0.191096	-2.26015	-0.887412	-0.877755	-0.896218	2.01872	-2.02199	1.3464	-0.285364	-0.545578	0.848672	0.0268374	0.376829	0.38212	0.371509	0.0458224	0.0457705	0.181045	0.776437	0.586257	1.94102
CPA3	1359	carboxypeptidase A3	-3.72793	0.901916	-1.40318	-0.559476	0.945342	1.62262	0.542395	-0.78933	1.40904	-4.72245	-1.84521	0.089473	-2.5311	0.000245051	0.368348	0.163755	0.576995	0.346594	0.107951	0.588316	0.430863	0.160558	7.17363e-06	0.0677991	0.929189	0.0125262	-1.30559	-0.409535	-2.31329	-4.09655	-1.25151	0.576531	0.109412	-2.52348	-0.097516	-1.15179	0.193406	0.683363	0.0226005	8.37046e-05	0.212609	0.565374	0.913088	0.0131037	0.922671	0.251444	-7.01075
CPB1	1360	carboxypeptidase B1	-2.81516	2.04495	0.965536	0.890429	-0.0701568	0.16257	-0.041096	-0.392279	0.558353	-2.32961	-0.40983	0.727942	-0.28489	0.00531362	0.0423659	0.336678	0.375215	0.944199	0.871199	0.967272	0.695274	0.577301	0.0217223	0.682757	0.471231	0.776168	-1.40831	1.17676	-1.10867	0.201757	-1.61103	3.97503	0.596322	0.0830853	1.85561	-0.615993	0.160814	0.243168	0.270036	0.840504	0.109181	0.000122722	0.552269	0.93394	0.0688712	0.538936	-1.22763
CPB2	1361	carboxypeptidase B2	1.1513	0.416892	1.77242	0.0404127	-0.869289	4.8443	2.50513	1.21479	2.93195	1.84356	2.98128	0.808171	-0.355065	0.250849	0.677271	0.0794638	0.967839	0.386617	4.87053e-06	0.0132607	0.225892	0.00380845	0.0680404	0.00356106	0.424158	0.723099	1.31626	-3.84297	0.954074	-1.64458	-3.39062	2.82044	1.75989	-1.48257	1.77887	-0.604352	0.189808	0.000259526	0.342177	0.103105	0.000882187	0.00564254	0.0813945	0.141156	0.080788	0.546624	-0.192869
CPD	1362	carboxypeptidase D	7.75193	5.51114	3.19664	1.81001	2.61081	2.14126	1.53117	2.52292	4.91995	3.98981	2.24917	-0.167483	2.17183	3.22768e-13	1.26726e-07	0.00187734	0.0730756	0.010316	0.0347852	0.12774	0.0124249	1.95307e-06	0.000121971	0.0265688	0.867902	0.0316285	-0.650108	-0.0609113	1.85388	3.79002	2.76898	-2.29631	-0.189292	3.64257	1.74052	1.46139	0.516475	0.951599	0.0664857	0.000253969	0.00630074	0.0234534	0.850237	0.000419559	0.0873597	0.146233	-2.29626
CPE	1363	carboxypeptidase E	0.49354	1.93024	-0.503759	-0.0896155	-2.40721	2.96766	-0.423859	0.401564	-0.884155	1.61417	0.302787	#DIV/0!	1.8978	0.622119	0.0552031	0.615573	0.928759	0.017771	0.00378809	0.672249	0.688438	0.377798	0.109464	0.762646	#DIV/0!	0.0598732	0.0116662	-0.885851	0.965466	2.06201	1.32137	-9.32982	-1.40852	1.84427	-2.91128	-0.800015	0.990705	0.378647	0.336468	0.0417242	0.188299	8.83194e-16	0.16199	0.0679367	0.00518944	0.425107	-2.05871
CLDN4	1364	claudin 4	5.69987	4.87349	3.02231	0.626454	7.01108	1.47357	-0.201939	-1.30106	7.66236	3.67968	2.057	1.2077	2.33953	3.79212e-08	2.45593e-06	0.00320847	0.532339	2.14504e-10	0.143869	0.840226	0.194751	1.11007e-12	0.00036897	0.0421417	0.234824	0.0207857	-0.295488	0.131309	-1.7954	-0.0232233	1.63239	2.02814	-1.39435	0.0435148	-0.490755	0.130144	0.767971	0.895897	0.0753872	0.981517	0.104601	0.044837	0.166212	0.965373	0.625552	0.896647	2.35632
CLDN3	1365	claudin 3	2.48066	3.82972	-0.0669876	-0.0611738	3.76528	-1.14546	-0.187038	-1.11763	4.07122	0.624693	1.70171	0.531443	-0.157418	0.0138567	0.000178852	0.946729	0.951334	0.000271121	0.254867	0.851872	0.265078	7.01116e-05	0.533515	0.0917407	0.598288	0.875152	0.857044	1.28767	-1.27001	-0.470739	-0.586542	0.565451	1.18489	2.55302	1.55456	-0.814223	0.392593	0.201984	0.206811	0.638823	0.558354	0.572859	0.23879	0.0121026	0.125787	0.416951	1.30476
CLDN7	1366	claudin 7	3.74269	4.13144	1.70421	-0.0888468	1.25358	1.33514	-0.307262	1.75882	6.16726	0.825232	-0.337778	0.433516	-1.53087	0.000231903	5.59141e-05	0.0915432	0.929368	0.2127	0.184988	0.759051	0.0801531	4.50137e-09	0.411093	0.736198	0.667157	0.12816	0.475145	1.57581	0.344686	-0.789288	-0.909543	1.71242	-0.255632	-0.228917	2.64314	0.2099	0.635276	0.119454	0.731001	0.431757	0.364458	0.0894914	0.798745	0.819375	0.0106794	0.834062	-0.370424
CPM	1368	carboxypeptidase M	0.329313	3.01939	-1.32098	-0.301047	3.11169	3.94081	2.57795	1.01347	1.35721	-0.141396	2.42124	0.971767	0.913117	0.74223	0.00291407	0.189617	0.763958	0.00238034	0.000154142	0.0108581	0.312072	0.176424	0.887825	0.017166	0.337477	0.362821	1.5563	-1.30692	-1.08575	-3.20116	0.994973	-1.04858	1.45194	-0.579669	1.4014	-2.42282	0.121443	0.1954	0.280009	0.00182052	0.32128	0.296552	0.149558	0.563368	0.166711	0.0167263	-5.80763
CPN1	1369	carboxypeptidase N subunit 1	1.15842	1.964	-0.364577	-0.879961	1.7618	0.0392393	0.940531	-0.11989	-1.05071	-0.728467	-1.40826	-1.54521	2.09336	0.247937	0.0511234	0.716221	0.380834	0.0809323	0.968781	0.34839	0.904692	0.294809	0.467934	0.161981	0.130807	0.0382017	-0.00456753	0.00147464	0.376463	1.60018	-1.32567	1.53506	-0.726622	0.87882	0.649862	-1.56783	0.996361	0.998827	0.707311	0.112621	0.186876	0.127493	0.469106	0.381487	0.518487	0.119261	1.56828
CPN2	1370	carboxypeptidase N subunit 2	-2.73698	0.161299	0.908154	1.33783	0.532496	0.681467	2.14148	0.052906	1.12921	0.430096	0.8302	0.934629	0.65566	0.0067028	0.872212	0.366048	0.183763	0.595476	0.497217	0.0337786	0.95786	0.26032	0.667999	0.408292	0.35604	0.513167	-0.40953	0.0507095	2.53211	0.700184	-2.82082	-0.554774	0.159799	0.326378	-0.367219	-1.0662	0.682652	0.959697	0.0127761	0.485391	0.00540895	0.580117	0.873352	0.744782	0.714865	0.288237	-2.2174
CPOX	1371	coproporphyrinogen oxidase	5.51846	5.26269	2.49545	3.50095	4.4564	3.23647	3.27765	0.51092	3.07029	8.74189	8.11918	1.17242	1.36122	9.49455e-08	4.13989e-07	0.0142681	0.000675108	2.04442e-05	0.00166134	0.0012888	0.609976	0.00247185	3.76766e-14	9.09785e-13	0.248524	0.175727	-0.675826	0.0924664	3.03842	0.0121769	1.82011	1.53686	-0.334951	0.239891	-1.93597	1.84674	0.500043	0.926584	0.0029829	0.990308	0.0706464	0.127052	0.738343	0.810878	0.0580175	0.0669745	-0.422414
CPS1	1373	carbamoyl-phosphate synthase 1	0.847611	1.37869	-2.38458	1.89543	0.121766	-0.976403	0.323583	1.68158	-1.2746	0.207481	3.42121	-1.68477	0.173767	0.397568	0.169762	0.0190435	0.0607089	0.903311	0.331319	0.746684	0.0942277	0.204103	0.836033	0.000886572	0.100452	0.862311	0.510013	0.766619	-0.331729	1.47982	-3.06245	1.64094	0.935494	-0.240992	0.619526	0.482822	0.610685	0.445814	0.740736	0.141974	0.00258377	0.10352	0.351722	0.810027	0.538128	0.630004	-4.35121
CPT1A	1374	carnitine palmitoyltransferase 1A	6.34334	3.61651	3.93614	1.55654	3.54004	1.89186	5.00365	2.27742	3.72873	5.02308	5.52433	#DIV/0!	2.83557	1.24501e-09	0.000390955	0.000155812	0.122505	0.000591582	0.061524	1.49299e-06	0.0238294	0.000258042	2.0702e-06	2.38051e-07	#DIV/0!	0.00528415	1.06721	2.94686	-2.90095	-0.880291	-1.75306	-3.92811	0.278611	1.23423	2.52524	0.221394	0.287348	0.00432339	0.00450907	0.380751	0.0815441	0.000145855	0.781102	0.219846	0.0144743	0.82512	1.32285
CPT1B	1375	carnitine palmitoyltransferase 1B	1.60781	4.53213	4.00781	2.84934	2.77118	3.23427	0.875942	1.44539	1.26126	0.918126	3.66106	#DIV/0!	2.01721	0.109298	1.08233e-05	0.000120306	0.00524747	0.00657841	0.0016729	0.3824	0.14993	0.208857	0.360638	0.000393583	#DIV/0!	0.0456711	1.29167	0.0573602	-0.17368	1.51228	-0.67109	2.90435	-0.0720808	0.111377	#DIV/0!	0.106897	0.198175	0.954417	0.862442	0.133524	0.50315	0.00440741	0.942677	0.911528	#DIV/0!	0.915029	1.26097
CPT2	1376	carnitine palmitoyltransferase 2	6.0426	8.74818	2.24351	-0.381944	3.2351	4.52433	5.15707	-1.22459	6.2708	5.21307	4.15463	1.333	2.67795	6.33647e-09	1.81976e-15	0.0271387	0.703254	0.00161417	1.73488e-05	7.4634e-07	0.222183	2.61676e-09	9.23634e-07	6.61686e-05	0.190683	0.00833421	1.74889	0.627688	-1.65733	-2.47087	-2.36852	-0.162582	-0.359742	-1.70617	-0.15932	-0.257478	0.0820635	0.532194	0.100355	0.0151191	0.0190761	0.87113	0.719777	0.0909048	0.874	0.797202	-1.50628
CR1	1378	complement C3b/C4b receptor 1 (Knops blood group)	-1.83073	-0.709004	-2.12569	0.325516	-2.49726	-0.559158	-0.298217	-0.42258	-0.0050559	-1.85306	-2.21132	#DIV/0!	-1.34851	0.0684817	0.479271	0.0360689	0.745421	0.0140247	0.577356	0.765932	0.67306	0.995972	0.0666556	0.0291608	#DIV/0!	0.17977	-0.282716	-0.168842	2.09802	-0.270825	-0.781192	-0.951226	1.10046	0.0937247	0.281717	-1.13616	0.777728	0.866394	0.0382361	0.787068	0.435866	0.343467	0.273699	0.925505	0.779218	0.257903	-8.94338
CR2	1380	complement C3d receptor 2	-0.722932	1.83387	0.794942	-0.953769	-1.03491	-2.09522	0.895761	-0.815209	0.138906	-1.07345	-1.09565	#DIV/0!	-0.601533	0.470483	0.0683817	0.428588	0.342331	0.303021	0.0387838	0.371752	0.415932	0.889681	0.285506	0.275715	#DIV/0!	0.548501	0.974558	0.615936	1.23041	-2.21072	1.31852	-1.40436	2.04259	0.475011	0.332404	-2.06345	0.331125	0.539879	0.221218	0.0292668	0.189251	0.162883	0.0436472	0.635756	0.740848	0.0409861	-2.12161
CRABP1	1381	cellular retinoic acid binding protein 1	-1.12044	2.34798	-1.67828	-0.25199	-0.464452	-0.55617	0.940209	1.01459	0.0176126	0.44127	1.20336	0.507917	-1.11498	0.263735	0.0199994	0.0965124	0.801528	0.643259	0.579388	0.348555	0.311541	0.985968	0.659917	0.231519	0.614526	0.266856	0.784253	3.15237	-0.175328	-1.3255	-0.792724	3.05174	0.46288	0.337498	-2.25744	-2.24752	0.433952	0.00236117	0.86115	0.187937	0.429135	0.00282089	0.644427	0.736409	0.0279717	0.0262293	1.8825
CRABP2	1382	cellular retinoic acid binding protein 2	2.95046	2.63349	0.550751	0.297573	1.29723	2.09167	0.205218	2.09251	0.101737	-0.255896	-0.369123	-0.0237856	-0.0943877	0.00351317	0.00921254	0.583071	0.7666	0.197317	0.039108	0.837667	0.0376675	0.91908	0.798527	0.712773	0.981151	0.924942	-0.954251	-1.34176	2.27023	1.13771	1.16171	4.64323	-1.20649	-4.51164	-2.0491	2.20689	0.341273	0.18389	0.0251783	0.257881	0.247117	9.10601e-06	0.230394	1.66977e-05	0.0452348	0.0290114	-0.532211
CRAT	1384	carnitine O-acetyltransferase	3.41686	5.31961	4.66516	4.06911	4.70385	4.86276	3.50311	1.11775	2.6014	2.40172	1.94608	0.468735	2.62633	0.000753339	7.26952e-07	9.87241e-06	9.00532e-05	7.59662e-06	4.51985e-06	0.0005992	0.265028	0.0100612	0.0180586	0.0542921	0.642009	0.00963575	-0.584026	-1.45092	-3.32168	2.39469	-2.33388	-1.17925	-0.39568	1.44468	1.38738	0.220193	0.559955	0.151145	0.00122153	0.0184415	0.0208692	0.240712	0.693159	0.151498	0.170923	0.826053	-4.03674
CREB1	1385	cAMP responsive element binding protein 1	4.1792	7.7932	4.1906	5.05367	2.64685	-0.59285	5.98394	1.14039	1.69066	2.53914	5.52428	#DIV/0!	3.66928	4.20819e-05	5.69474e-13	6.14082e-05	1.77835e-06	0.00933935	0.554676	1.42398e-08	0.2555	0.0926428	0.0125642	2.3811e-07	#DIV/0!	0.000349979	-0.16506	0.80348	-1.89236	-0.828337	1.87506	-1.96587	2.06742	-0.657682	1.2427	0.494022	0.869087	0.424342	0.0611201	0.409395	0.0626413	0.0517031	0.0412012	0.512168	0.219251	0.622094	-0.309221
ATF2	1386	activating transcription factor 2	2.32539	5.41156	4.08779	8.32474	4.99409	0.146908	7.4048	3.13668	3.01605	4.8535	5.34507	1.94995	4.19819	0.0209537	2.04543e-07	8.98424e-05	2.86214e-13	2.28675e-06	0.883513	7.53745e-12	0.00196921	0.00293364	4.19553e-06	5.22337e-07	0.0587903	4.87209e-05	-1.76291	-1.73122	0.229306	0.407335	1.84804	1.01421	0.9547	1.79222	0.347149	1.70053	0.0796615	0.0876959	0.819065	0.684607	0.0664783	0.312593	0.341965	0.0759506	0.729805	0.0913346	-0.565214
CREBBP	1387	CREB binding protein	8.08448	4.60469	2.23183	2.53161	5.51306	1.15167	5.29556	1.1837	4.63891	5.31441	1.06498	1.13035	1.79284	4.01352e-14	7.94679e-06	0.0279277	0.0127934	2.42605e-07	0.252315	3.94551e-07	0.237949	6.74263e-06	5.96657e-07	0.289304	0.265601	0.0752549	1.69486	1.53112	-1.83169	0.0912527	-0.183496	-4.10809	-0.762973	1.58342	0.255139	-2.51608	0.0918801	0.130122	0.0697542	0.927469	0.854646	7.4651e-05	0.447223	0.116305	0.799567	0.0130383	-0.0364895
ATF6B	1388	activating transcription factor 6 beta	5.56147	8.7885	3.9074	3.85899	6.47585	2.41634	4.99873	0.937543	3.62906	6.55838	6.48517	-0.41759	6.77384	7.65221e-08	8.0767e-14	0.000172696	0.000194143	2.86489e-09	0.0175679	1.52618e-06	0.349622	0.000371004	2.03754e-09	2.88643e-09	0.678661	3.60363e-10	1.14199	1.47923	0.503336	0.971629	0.663244	-2.89155	1.41905	-0.814079	0.406361	-0.815782	0.255017	0.143442	0.615753	0.333511	0.508147	0.00457814	0.158904	0.417425	0.686054	0.416062	2.05105
CREM	1390	cAMP responsive element modulator	8.82467	7.18792	4.09438	1.11232	2.32248	2.49235	3.8558	2.58177	0.907562	2.78371	3.13671	-0.121448	0.610128	3.31532e-16	1.85963e-11	8.76918e-05	0.268469	0.0220818	0.0144034	0.000167908	0.0105517	0.36533	0.00636519	0.00221195	0.903993	0.54281	-1.36425	0.537014	0.45076	0.559504	-0.0430114	-0.830102	0.595667	2.53894	0.815192	-0.617012	0.174241	0.592914	0.653066	0.577032	0.965747	0.408186	0.552704	0.0125711	0.418479	0.538266	-3.64598
CRHBP	1393	corticotropin releasing hormone binding protein	1.76638	0.0626321	-0.827609	-0.915871	2.72761	-0.00026023	0.769215	0.384525	-0.35654	1.81428	0.89772	1.48189	1.62103	0.0787064	0.950131	0.409924	0.361775	0.00744745	0.999793	0.442921	0.701002	0.721856	0.0724632	0.371369	0.146837	0.107362	-0.42749	0.938033	-3.50069	-1.61888	-2.34854	0.790463	-0.140153	1.11363	0.0114733	-2.35501	0.669548	0.351363	0.000675713	0.108531	0.0200935	0.430871	0.888813	0.267959	0.990887	0.0199625	-6.52373
CRIP1	1396	cysteine rich protein 1	2.40223	2.31381	1.09046	4.06899	2.87602	0.755531	1.24873	1.53402	4.79391	3.13018	-0.161416	#DIV/0!	2.33229	0.0171182	0.0218469	0.278213	9.00943e-05	0.00485289	0.45178	0.213624	0.126621	3.42604e-06	0.00225735	0.872073	#DIV/0!	0.0211758	-0.294022	0.745815	-1.32032	-2.73842	0.587256	1.75281	1.31392	0.446229	0.523194	1.11155	0.769089	0.458207	0.189519	0.00727551	0.557876	0.0822761	0.191793	0.656342	0.602941	0.268306	-6.98636
CRIP2	1397	cysteine rich protein 2	1.71414	4.3439	-0.401281	3.84345	4.60828	2.13443	2.78013	0.0534184	0.160574	1.27494	1.90223	#DIV/0!	0.507176	0.0878991	2.37289e-05	0.689096	0.000205273	1.11765e-05	0.0353543	0.00609835	0.957452	0.87261	0.205117	0.0598547	#DIV/0!	0.612865	-1.09053	-0.459851	-2.9054	-1.25831	-1.6646	1.62161	0.610118	-2.11258	2.31554	2.38091	0.276979	0.647009	0.00445	0.211123	0.0979877	0.107603	0.543127	0.0369847	0.0243394	0.0186667	-2.54397
CRK	1398	CRK proto-oncogene, adaptor protein	9.47203	11.7056	6.70824	4.39171	6.67912	7.20457	5.29532	7.07468	9.1656	7.26756	6.17359	0.812357	2.21319	4.27997e-18	1.02566e-23	1.31929e-09	2.63422e-05	1.08019e-09	1.31505e-10	3.94991e-07	2.52746e-11	1.15037e-16	6.50442e-11	1.24861e-08	0.421783	0.0285767	1.12851	-0.720533	-3.74798	-0.0960661	-1.22486	-2.44684	-1.29904	-2.36622	0.598563	1.5395	0.260651	0.47353	0.000288185	0.923655	0.222461	0.0159116	0.196831	0.0197875	0.551922	0.126022	-1.8823
CRKL	1399	CRK like proto-oncogene, adaptor protein	7.81044	7.66545	7.00946	5.97293	7.59425	9.15413	6.05975	4.97742	4.40082	10.0082	9.21202	2.31676	6.52093	2.24424e-13	1.20179e-12	3.19194e-10	3.03146e-08	1.17923e-11	9.76891e-15	9.73329e-09	1.39706e-06	1.8493e-05	5.35604e-17	3.33069e-15	0.0261577	1.31079e-09	0.100879	1.00843	2.48799	0.542398	0.0836445	-3.67882	-2.93281	-1.03838	-0.0903071	2.20912	0.919762	0.316626	0.0143747	0.588716	0.933446	0.000356745	0.00414007	0.301455	0.928371	0.0288524	2.07842
CRMP1	1400	collapsin response mediator protein 1	0.827067	1.42461	-1.11618	0.921836	1.85158	1.26179	2.03212	-0.162566	-0.312063	-0.229553	0.28153	#DIV/0!	-0.681509	0.409087	0.156061	0.267103	0.358669	0.0668173	0.210082	0.0438273	0.871026	0.755356	0.818882	0.778853	#DIV/0!	0.496725	-0.86828	-1.41769	-1.24315	1.23683	-0.879282	1.2659	-2.53623	1.87824	-0.546805	-1.85834	0.38643	0.160594	0.216504	0.218964	0.380592	0.208087	0.0127063	0.0630965	0.586725	0.0652979	1.78072
CRP	1401	C-reactive protein	0.399902	1.96503	0.93786	2.25121	-0.166558	0.107329	-0.53828	-0.928108	-0.75554	-0.530624	-1.0252	0.348358	-1.20825	0.689614	0.0510023	0.350645	0.0263968	0.868029	0.914752	0.591146	0.354482	0.450918	0.596789	0.307605	0.729546	0.22908	-1.03943	1.0401	2.7078	-0.169551	-0.202595	0.313373	0.136339	0.118487	1.39569	0.339753	0.300037	0.301773	0.00787617	0.865695	0.839714	0.75456	0.891819	0.905906	0.168418	0.734571	1.84735
HAPLN1	1404	hyaluronan and proteoglycan link protein 1	-1.45181	1.03114	0.171686	0.608415	-0.478003	-0.151764	-1.02001	2.06583	0.632396	-1.79166	-1.27503	0.365167	-2.00439	0.147966	0.303906	0.864042	0.54419	0.633614	0.879691	0.309295	0.0401465	0.527935	0.0760414	0.205084	0.717066	0.0470433	-0.0862615	0.309148	2.43016	3.37976	0.510616	-1.06055	-0.647625	-0.558409	0.680863	2.09518	0.931357	0.758102	0.0167401	0.00102568	0.610337	0.291099	0.518668	0.577743	0.498815	0.038023	3.8377
CRY2	1408	cryptochrome circadian regulator 2	4.08574	7.82866	5.59759	2.68398	4.04474	4.71843	-0.0496417	2.49051	3.47618	5.84715	5.46013	1.59426	4.06603	6.13854e-05	4.62402e-13	2.01817e-07	0.00842125	9.85772e-05	8.07376e-06	0.960471	0.0135788	0.000638235	5.6017e-08	3.15904e-07	0.119385	8.11187e-05	0.850369	-1.45301	-4.80297	-4.69677	-2.49761	-3.98069	0.4726	0.891823	-0.122154	-3.4178	0.396282	0.150565	5.06479e-06	8.1895e-06	0.0135339	0.000120183	0.637499	0.374508	0.903222	0.000834788	-6.22752
CRYAA	1409	crystallin alpha A	1.21511	1.44362	#DIV/0!	#DIV/0!	#DIV/0!	#DIV/0!	1.20635	0.709484	-0.867397	#DIV/0!	#DIV/0!	#DIV/0!	#DIV/0!	0.225614	0.150645	#DIV/0!	#DIV/0!	#DIV/0!	#DIV/0!	0.229498	0.478859	0.386886	#DIV/0!	#DIV/0!	#DIV/0!	#DIV/0!	0.286802	-0.26293	0.928919	1.47371	-2.13954	3.68791	2.59017	1.72602	#DIV/0!	-0.702256	0.774603	0.793356	0.355003	0.14361	0.0339373	0.000345537	0.010982	0.087258	#DIV/0!	0.483729	-1.2853
CRYAB	1410	crystallin alpha B	2.43546	1.02296	-0.604132	0.740898	-1.13652	1.26432	2.29092	-0.0118256	1.81807	0.311286	1.51154	-0.180632	2.10394	0.0156618	0.307747	0.547166	0.460363	0.258255	0.209175	0.0232985	0.990577	0.0707256	0.756194	0.133627	0.857642	0.037252	-0.487893	1.01848	0.667354	-3.5885	-1.08026	0.989142	-3.6677	-1.28663	-2.45965	-0.79015	0.626236	0.311859	0.50597	0.000510883	0.281685	0.324652	0.000389331	0.201026	0.0170793	0.430826	-1.3926
CRYBB1	1414	crystallin beta B1	0.319309	0.342428	1.11576	-0.182475	1.63635	1.54532	-1.15484	3.47921	1.78002	-0.226424	0.272902	-1.29753	0.995795	0.749793	0.732442	0.267279	0.855552	0.104677	0.125559	0.249909	0.00061839	0.0767692	0.821308	0.78546	0.202482	0.321145	-0.864648	-0.343067	2.1775	0.821317	-1.17002	-0.322483	1.06074	0.784898	-0.681455	-0.692764	0.388416	0.732548	0.0316191	0.413363	0.243766	0.747667	0.291289	0.434264	0.498443	0.489648	-6.83935
CRYBB3	1417	crystallin beta B3	2.70825	4.53704	2.2548	2.55686	4.36424	-1.28932	1.0035	-1.4777	0.518058	3.3534	3.04915	0.145892	0.592216	0.00729097	1.06002e-05	0.0263944	0.011951	2.93153e-05	0.200385	0.317164	0.141077	0.605058	0.00110786	0.00289848	0.884798	0.554704	2.06816	-0.190084	0.0987101	-0.190375	-0.279263	-0.191677	-1.30262	2.2584	0.317386	0.444889	0.0400956	0.849778	0.921551	0.84939	0.780411	0.84833	0.195609	0.0259685	0.752152	0.657112	2.29747
CRYGC	1420	crystallin gamma C	0.87809	1.92298	0.623954	-0.722847	1.7816	-0.145949	-0.632755	-0.515612	2.75402	-0.553888	1.01943	#DIV/0!	-0.824648	0.380844	0.0561157	0.534122	0.471336	0.0776253	0.884267	0.527814	0.606701	0.00649452	0.580822	0.31032	#DIV/0!	0.411037	-0.42734	0.973199	-0.884909	1.55663	0.169163	1.2206	-0.147576	0.26618	-0.237954	-0.493613	0.669657	0.333713	0.378172	0.122625	0.865886	0.224714	0.882966	0.790618	0.812801	0.622382	-0.0698147
CRYGD	1421	crystallin gamma D	-1.70727	1.94993	1.34711	0.123886	-1.5099	0.810504	2.20596	3.51714	0.186184	0.14238	-0.581251	#DIV/0!	-0.334848	0.0891699	0.052791	0.181084	0.901636	0.13399	0.419655	0.0288398	0.000540887	0.852512	0.88705	0.562305	#DIV/0!	0.738263	-0.965272	1.93795	-1.89779	0.50936	0.577108	5.85282	-0.821611	1.95929	-0.539218	-0.619267	0.335741	0.0565514	0.0603932	0.611589	0.564693	4.57655e-08	0.413196	0.0527052	0.591913	0.536784	0.411028
CRYM	1428	crystallin mu	0.829747	-1.41418	0.699998	2.12449	5.62337	-0.106739	6.15236	2.44528	0.676038	2.6709	-0.112275	1.40976	0.862038	0.407573	0.159095	0.485604	0.0359111	1.48401e-07	0.915219	6.09252e-09	0.0153482	0.499889	0.00875761	0.910817	0.16696	0.390207	0.102865	-0.98434	-2.16202	-3.75576	-1.78761	-0.547585	3.10997	-0.360732	1.95584	-0.319938	0.918188	0.328244	0.0328237	0.000286523	0.075768	0.585029	0.00242026	0.719017	0.055571	0.74951	-2.49098
CRYZ	1429	crystallin zeta	3.83685	5.65535	-1.39095	2.84274	2.68095	-1.67278	5.54009	2.99985	2.60368	1.56416	3.76697	1.8854	3.25402	0.000162462	6.27216e-08	0.167424	0.00534949	0.00849302	0.0976264	1.24745e-07	0.00304802	0.00999689	0.120761	0.000271808	0.0672472	0.00144038	-0.0273811	-2.64489	-0.444583	-2.99726	-3.1135	3.43496	0.808892	-0.451349	0.209187	0.0371925	0.978187	0.0100259	0.657511	0.00341414	0.00219766	0.000822941	0.420442	0.65266	0.835075	0.970386	-2.82213
CS	1431	citrate synthase	6.41148	6.47552	9.11214	5.05227	6.57823	5.34043	1.45913	2.72812	6.20742	7.04473	5.0517	0.299015	4.5405	8.54971e-10	9.31869e-10	1.10809e-14	1.78889e-06	1.7554e-09	6.21431e-07	0.146527	0.00694236	3.6496e-09	1.9443e-10	1.83513e-06	0.766602	1.23683e-05	1.32944	0.785462	1.4289	3.90361	0.0440479	6.72754	-1.46143	0.27436	1.15925	0.820668	0.185432	0.43476	0.155919	0.000169416	0.964922	6.88248e-10	0.146941	0.784342	0.251364	0.413282	4.16273
MAPK14	1432	mitogen-activated protein kinase 14	9.22692	7.70418	3.87313	5.66441	4.8581	4.81325	5.51041	1.56569	4.4774	8.30125	7.73591	1.45096	6.18179	2.25649e-17	9.58878e-13	0.000195116	1.23453e-07	4.03404e-06	5.52088e-06	1.43704e-07	0.119018	1.34235e-05	3.60152e-13	6.30692e-12	0.155216	7.13302e-09	1.08274	1.39451	2.67704	0.21566	0.41673	3.90997	-0.48345	-2.65921	0.338045	-0.908678	0.280412	0.16745	0.00858621	0.829679	0.677445	0.000155873	0.629802	0.00904735	0.736616	0.365139	2.53865
CSE1L	1434	chromosome segregation 1 like	9.03843	8.14648	6.36878	4.94868	6.58642	4.95918	4.72415	0.79154	4.87004	4.79015	4.69217	0.714544	3.87152	8.00163e-17	7.01809e-14	6.36868e-09	2.76667e-06	1.68774e-09	3.05164e-06	5.0938e-06	0.429576	2.44286e-06	5.44312e-06	8.11051e-06	0.479375	0.000168292	-0.019762	2.58119	3.62922	3.16683	2.64849	5.30484	2.29837	-0.421242	1.48812	3.18894	0.984256	0.0118825	0.000436028	0.0020279	0.00891094	5.47371e-07	0.0235607	0.674431	0.14243	0.00177525	10.5113
CSF1	1435	colony stimulating factor 1	1.58315	1.7637	1.81119	1.82635	2.34065	0.197116	1.75065	0.854725	0.438214	2.20257	0.998814	0.823292	1.15652	0.114811	0.0811026	0.0732071	0.0705603	0.0210865	0.844153	0.0819601	0.393736	0.661759	0.0297907	0.32016	0.415617	0.249528	2.33399	0.734368	2.1436	2.03399	1.16658	-0.929214	-0.21377	-0.229271	0.18999	-0.170757	0.0207322	0.465109	0.0343089	0.0445228	0.24515	0.354708	0.831149	0.8191	0.850017	0.864671	-4.91596
CSF1R	1436	colony stimulating factor 1 receptor	-1.0451	0.80974	0.715976	1.82294	-0.0436399	0.0600791	0.209515	-0.40273	-0.353149	5.34425	4.20599	#DIV/0!	-0.948693	0.297115	0.419195	0.475726	0.0710792	0.965272	0.952218	0.834318	0.687581	0.724392	5.24183e-07	5.45134e-05	#DIV/0!	0.344485	0.872238	1.2359	1.65753	2.11063	-1.18105	-7.65799	0.438756	-0.253376	0.797194	-0.891801	0.384273	0.220513	0.100314	0.0372255	0.239368	6.19837e-12	0.661758	0.800469	0.428766	0.374086	-7.87259
CSK	1445	C-terminal Src kinase	4.19947	6.92792	1.53031	0.711643	3.19376	2.9834	5.07307	2.2312	4.89969	6.40156	3.61734	-0.910261	0.418518	3.87403e-05	7.95818e-11	0.129195	0.47822	0.00184057	0.00361441	1.0928e-06	0.0267895	2.13917e-06	4.28822e-09	0.00045762	0.368577	0.676238	2.62025	2.25509	0.563051	4.96062	-0.757289	2.60927	0.879435	0.300661	-1.13438	-0.951136	0.00955891	0.0271686	0.574567	2.78257e-06	0.450012	0.0102689	0.381213	0.764262	0.261556	0.343235	-3.90428
CSN1S1	1446	casein alpha s1	-1.78168	0.51284	0.548709	-0.288514	0.225773	1.31583	0.646852	0.428428	-1.9134	-0.739586	0.789633	#DIV/0!	0.900746	0.0761677	0.608714	0.584466	0.773506	0.821805	0.191364	0.518672	0.668805	0.0572934	0.461186	0.431505	#DIV/0!	0.369339	1.16926	0.459593	-0.667976	-0.252093	1.17598	0.702398	-1.77924	0.449608	1.81907	-0.838655	0.243889	0.647193	0.505574	0.801472	0.241382	0.483838	0.0781496	0.653911	0.0743466	0.403146	-2.16291
CSN2	1447	casein beta	0.46508	1.53088	0.594164	#DIV/0!	0.884808	0.0823358	0.602372	-0.575505	1.88943	1.28084	-0.531628	#DIV/0!	-0.863649	0.64233	0.127614	0.553786	#DIV/0!	0.378226	0.934551	0.547795	0.565603	0.0604504	0.203046	0.596096	#DIV/0!	0.389324	1.50149	0.362308	#DIV/0!	-0.800091	-0.25244	0.740699	-1.21927	0.684926	0.779777	0.595616	0.135032	0.718184	#DIV/0!	0.4255	0.801031	0.460373	0.225526	0.494886	0.438865	0.552429	1.16564
CSN3	1448	casein kappa	0.82592	0.526282	-1.09671	0.577225	1.24699	0.187996	0.364965	0.21446	1.12958	0.77706	2.03039	1.27101	0.290771	0.409736	0.599362	0.275483	0.564989	0.2151	0.851277	0.715629	0.830409	0.260164	0.438854	0.0448208	0.211658	0.771676	0.753623	-0.484341	0.96304	-0.857505	1.49231	-0.529973	-1.58909	1.17241	0.980726	0.82477	0.452088	0.629614	0.337679	0.393157	0.137624	0.597143	0.115105	0.24366	0.331022	0.410957	-3.12688
CSNK1A1	1452	casein kinase 1 alpha 1	9.27015	9.80362	7.29313	4.94146	8.00141	3.42932	3.99745	1.9872	3.85356	4.36461	4.62168	#DIV/0!	1.51388	1.68525e-17	2.42489e-18	8.25196e-11	2.85147e-06	1.49862e-12	0.000893225	9.82694e-05	0.0482786	0.00016207	2.96883e-05	1.07737e-05	#DIV/0!	0.13241	-0.817314	-2.84748	4.01242	-0.898211	0.888743	-2.73095	-0.593055	-4.36148	-0.212543	2.22251	0.41486	0.00573879	0.00011108	0.371168	0.375501	0.00730169	0.554445	3.00503e-05	0.832469	0.0279126	-1.66051
CSNK1D	1453	casein kinase 1 delta	10.9918	11.012	3.1424	0.364879	6.30544	1.37887	3.44226	1.84133	3.90884	4.253	3.98777	0.020957	4.10301	1.00968e-22	9.7774e-22	0.00222279	0.715915	6.42957e-09	0.17114	0.000739526	0.0670686	0.000131429	4.55964e-05	0.000122887	0.983393	7.04132e-05	1.32208	0.389035	0.705791	1.93309	1.77898	-2.09603	-1.32919	1.03461	-1.55493	1.43813	0.187868	0.698398	0.481838	0.0559703	0.0771779	0.038254	0.186722	0.303208	0.125698	0.152711	2.67992
CSNK1E	1454	casein kinase 1 epsilon	7.66866	7.80579	3.89392	3.86785	3.71076	7.68519	3.96864	0.670011	3.0584	6.64727	4.55676	#DIV/0!	4.60254	5.39998e-13	5.28909e-13	0.0001812	0.000188054	0.00032844	1.3094e-11	0.000109704	0.503632	0.00256687	1.33223e-09	1.39621e-05	#DIV/0!	9.57445e-06	0.600015	-0.668624	-1.49995	0.341566	1.1844	1.87605	-1.48698	-2.02022	#DIV/0!	3.42227	0.549273	0.505873	0.136545	0.733373	0.238043	0.0631615	0.140074	0.0458826	#DIV/0!	0.000822277	1.01854
CSNK1G2	1455	casein kinase 1 gamma 2	3.86457	5.60165	6.03004	1.84748	4.82187	2.92998	5.1906	0.55273	3.49917	4.52738	3.13097	0.598723	5.16317	0.000146113	2.19157e-07	2.97221e-08	0.067414	4.6855e-06	0.00423557	6.40242e-07	0.581072	0.000588913	1.56889e-05	0.0022518	0.553006	8.57672e-07	0.308919	0.758883	1.10105	3.37377	-0.478723	3.23063	-1.73459	1.14064	-0.144368	-0.0588862	0.757751	0.4504	0.273321	0.00104598	0.632802	0.00160746	0.0858044	0.25659	0.885738	0.95313	-0.417241
CSNK1G3	1456	casein kinase 1 gamma 3	9.17834	9.24696	5.90449	5.33984	4.29361	2.09933	5.48223	2.25249	4.52574	5.12223	7.87608	2.52797	1.21708	3.13025e-17	8.20649e-17	5.21568e-08	5.19693e-07	3.85188e-05	0.0384114	1.64298e-07	0.0253888	1.09433e-05	1.36138e-06	3.11437e-12	0.0158722	0.225712	-0.515186	-2.80821	0.939807	-1.50743	0.0720728	-1.03322	0.190292	-0.277013	0.721933	1.00649	0.607073	0.0064075	0.349414	0.134761	0.942636	0.30365	0.849455	0.782309	0.473394	0.315979	-3.79932
CSNK2A1	1457	casein kinase 2 alpha 1	6.71001	8.27433	8.13253	4.22848	8.34865	9.65596	6.49254	4.13923	16.5073	10.4771	10.2462	3.07844	5.50048	7.31822e-10	2.3433e-12	1.40209e-12	4.94278e-05	2.53105e-13	8.15834e-16	1.05386e-09	5.15305e-05	2.18511e-29	4.68824e-18	1.55481e-17	0.00390766	1.85352e-07	-0.486452	2.02787	3.96496	-0.784873	0.915425	3.92627	-0.291843	0.049978	0.520713	0.984325	0.627256	0.0462743	0.000132219	0.43433	0.361372	0.000146845	0.770994	0.960234	0.604657	0.326716	6.79213
CSNK2A2	1459	casein kinase 2 alpha 2	11.1734	7.99442	3.89642	7.93139	5.82155	6.89568	5.70216	2.32414	3.96177	7.24569	8.67829	1.17638	2.35143	2.73432e-23	1.73676e-13	0.000179594	2.1408e-12	6.06435e-08	5.67382e-10	5.71381e-08	0.0211324	0.00010731	7.24581e-11	5.22469e-14	0.246956	0.0201587	-1.4479	1.3255	0.868344	2.42675	-0.460706	2.06398	-0.428747	-2.54735	-0.513172	0.629461	0.149433	0.189196	0.387131	0.0169716	0.645647	0.0412502	0.669002	0.0122893	0.609886	0.530111	4.81854
CSNK2B	1460	casein kinase 2 beta	6.69566	7.87074	6.31485	5.09234	6.74907	6.55001	7.29322	2.51612	6.36134	8.45288	6.33	0.219375	7.34016	1.73489e-10	6.68158e-12	8.15637e-09	1.50923e-06	7.70182e-10	2.84632e-09	1.40237e-11	0.0126595	1.62133e-09	1.65975e-13	6.00789e-09	0.827564	1.85152e-11	-0.1394	2.99194	-0.684847	1.35947	1.28964	3.90169	0.0415146	-1.08096	2.23788	0.461648	0.889295	0.00379447	0.494908	0.176967	0.199072	0.000160656	0.966966	0.282167	0.0292983	0.645077	4.33555
VCAN	1462	versican	-0.977065	1.30769	1.32367	2.07559	-0.651103	0.910236	-0.57874	1.54609	0.754882	2.88246	0.693	-1.32259	-0.0285143	0.3296	0.192703	0.188723	0.0403065	0.516363	0.364978	0.563594	0.12368	0.451312	0.00477802	0.489825	0.194088	0.977294	-1.30781	-0.690211	1.35425	4.08495	0.58335	-5.84515	-1.92228	0.271511	2.13454	-0.712656	0.192652	0.49228	0.178482	8.73828e-05	0.560495	4.74247e-08	0.0573331	0.786526	0.0372707	0.477288	-4.00097
NCAN	1463	neurocan	0.638623	5.56818	1.92044	0.514294	1.00526	2.57384	0.0601745	-0.398752	-0.85515	1.66691	0.444553	1.10483	-0.109558	0.523727	9.60863e-08	0.0577397	0.608097	0.317018	0.011587	0.952093	0.690506	0.393611	0.098484	0.657549	0.276366	0.912924	-0.613005	0.508913	2.33416	-0.378253	-0.919312	-2.49986	-0.952146	1.35951	-0.588849	-1.25051	0.540669	0.612369	0.0214372	0.706021	0.359343	0.0138223	0.343252	0.176871	0.558373	0.213277	5.92355
CSPG4	1464	chondroitin sulfate proteoglycan 4	1.73413	0.356864	0.135323	-0.320577	2.12379	0.612822	0.887168	1.03327	-0.512864	0.752645	2.02439	0.0523722	-1.54207	0.0842838	0.721626	0.892637	0.74915	0.0359709	0.541443	0.376346	0.302738	0.608679	0.453332	0.0454447	0.958514	0.125415	2.12803	0.329334	-1.89948	0.570368	1.11493	-3.05662	-2.03128	-1.3808	-1.24136	1.84178	0.0347348	0.742859	0.0601688	0.56967	0.266583	0.00277878	0.0448018	0.170244	0.219742	0.0677016	-1.26532
CSRP1	1465	cysteine and glycine rich protein 1	0.81316	2.50899	0.505722	-0.700252	1.13906	-0.969781	0.597051	-1.28767	2.61369	1.46088	3.98519	#DIV/0!	2.20051	0.416998	0.013022	0.614199	0.485276	0.257198	0.334593	0.551334	0.199364	0.00971947	0.147005	0.000124053	#DIV/0!	0.029484	-0.110259	-1.15741	-1.6334	-4.31137	-1.37374	-3.77385	0.0596742	0.53075	-2.04503	0.0204397	0.91233	0.25093	0.105298	3.72434e-05	0.17148	0.00025486	0.952531	0.596702	0.0456482	0.983723	-4.40497
CSRP2	1466	cysteine and glycine rich protein 2	-2.58657	2.47782	3.94031	2.45366	1.21472	1.96191	3.20225	-1.12878	0.559005	4.34785	2.09323	0.884847	1.13203	0.010332	0.0141726	0.000153494	0.0157401	0.227121	0.0526691	0.00165096	0.260357	0.576857	3.1678e-05	0.0387152	0.381953	0.259642	0.252492	-0.743551	0.985618	-0.940333	-0.0359378	2.00457	-1.97195	-0.637206	2.34663	1.87573	0.800957	0.459568	0.326523	0.349247	0.971378	0.0473377	0.0512973	0.525365	0.0225735	0.0628517	1.78025
SLC25A10	1468	solute carrier family 25 member 10	3.57722	3.16862	1.74501	-1.20646	4.82068	1.59547	2.94722	-0.664755	3.23472	3.87166	1.94992	-1.95331	0.752406	0.000506242	0.00216991	0.08415	0.230277	4.70857e-06	0.113895	0.00369576	0.506981	0.00168651	0.000187234	0.0538273	0.0583769	0.453126	2.28869	1.25797	-0.332246	4.31006	-0.947816	2.17012	-0.497412	0.540978	0.433524	0.152496	0.0232927	0.212467	0.740348	3.74306e-05	0.34468	0.0320367	0.619959	0.589658	0.66633	0.879024	4.62142
CST1	1469	cystatin SN	-0.630053	2.2886	-1.55001	-0.490368	-2.70413	0.137991	0.397132	-0.074085	1.20355	-0.401578	-1.04879	-0.449254	0.474197	0.529308	0.0233048	0.124396	0.624868	0.00795803	0.890536	0.69181	0.941018	0.230354	0.688803	0.296659	0.655869	0.636131	-2.14644	-1.38555	-0.533943	1.79104	0.821854	-2.40687	0.396248	1.13347	0.0143136	-0.325972	0.0332152	0.170162	0.594478	0.0762248	0.412406	0.0176677	0.692742	0.259576	0.988632	0.744951	-2.56029
CST2	1470	cystatin SA	-0.745541	1.70676	-1.54517	-0.405449	-2.09371	-1.7345	-0.542623	1.36212	0.893482	0.224586	-0.935862	0.34459	-0.793385	0.456733	0.0896509	0.125562	0.68595	0.0386263	0.0860393	0.588159	0.174708	0.372799	0.822734	0.351472	0.732354	0.428956	-1.50119	-1.16584	1.50103	-1.3485	0.20651	-0.599313	-0.649723	1.64	4.13472	-1.44991	0.135108	0.247528	0.136266	0.180455	0.83666	0.550133	0.517318	0.10397	0.000122433	0.149404	-1.6832
CST3	1471	cystatin C	-0.00553575	6.38694	-1.09086	1.75795	1.82874	2.31315	-0.623291	0.925226	7.37985	1.81809	3.57537	-1.3105	1.50093	0.995588	1.49222e-09	0.278035	0.0815896	0.0701986	0.0228492	0.533998	0.355975	5.73278e-12	0.0718752	0.000528299	0.198105	0.135727	-0.217916	-2.05701	1.53706	-1.67958	-0.0498173	-3.72609	-0.940292	-2.53696	-0.335954	-2.39969	0.827748	0.0433091	0.127203	0.0960693	0.960331	0.000302008	0.349268	0.012638	0.738184	0.0177738	-5.82487
CST4	1472	cystatin S	0.578388	3.72775	-0.655444	1.2159	-0.752418	0.391903	1.01275	0.22546	0.930111	0.34405	0.900268	-0.752246	-1.54996	0.563588	0.000261055	0.513733	0.226672	0.453436	0.695998	0.312737	0.821854	0.353566	0.73149	0.370018	0.456662	0.12351	-1.69392	-0.640294	2.51732	1.64429	1.18866	0.498996	-0.357966	3.00999	1.10353	0.748791	0.0920594	0.524014	0.0132931	0.103164	0.236367	0.618727	0.721101	0.00326533	0.274604	0.455286	1.27288
CST5	1473	cystatin D	1.46661	2.88823	-0.674473	2.42844	-0.397269	-0.587435	-0.496557	-0.588616	0.797367	0.264922	0.296796	0.806611	-0.592811	0.143896	0.00436643	0.501615	0.0168153	0.691953	0.558291	0.620196	0.55679	0.426294	0.791584	0.767203	0.425045	0.554307	-0.682995	-1.73708	0.692983	-2.55514	-2.05156	0.250775	2.00895	1.61755	0.783413	0.723153	0.495513	0.0866494	0.489808	0.0120761	0.0418739	0.802432	0.0471589	0.108733	0.436745	0.470837	-0.698973
CST6	1474	cystatin E/M	0.796149	2.23246	0.288627	-0.310366	-0.521612	0.99213	1.88879	-0.11729	2.17485	0.866441	3.64321	#DIV/0!	2.70227	0.426796	0.0268605	0.773483	0.756881	0.603008	0.323628	0.0607635	0.906749	0.0309527	0.388206	0.000418628	#DIV/0!	0.00777804	-1.62129	-1.40331	1.81644	0.760496	0.728629	0.549619	0.999625	-2.0126	0.237469	1.55351	0.106755	0.164821	0.0720765	0.448695	0.467314	0.583637	0.319834	0.0466926	0.813175	0.122642	0.583377
CSTA	1475	cystatin A	0.27931	1.92636	0.0119324	0.501431	0.550378	0.793438	1.88542	0.762325	-0.864113	0.299972	0.344453	2.02163	0.245464	0.780267	0.0556892	0.990504	0.617088	0.583197	0.429479	0.0612208	0.446773	0.388682	0.764786	0.731188	0.0504923	0.806473	-0.91453	1.93679	4.10409	-0.847367	0.63238	0.262719	-1.01037	-4.08461	1.64508	0.440142	0.361697	0.0566958	7.90419e-05	0.398755	0.528059	0.793233	0.314685	8.5965e-05	0.105657	0.660538	-4.11118
CSTB	1476	cystatin B	6.02624	2.02701	-0.0694616	1.11464	2.06957	1.50685	3.2181	1.64834	4.99337	0.313192	3.24396	-0.854863	2.28328	1.99839e-08	0.0459921	0.944765	0.267479	0.0408791	0.135133	0.00156779	0.100869	2.76424e-06	0.754751	0.00157711	0.398129	0.0239875	0.234974	1.94627	3.5503	0.595726	1.7801	4.0737	-2.05222	-4.37235	-0.128476	0.587313	0.814503	0.0555256	0.000571322	0.552665	0.0769942	8.49703e-05	0.0426849	2.88112e-05	0.898241	0.557974	-0.585133
CSTF1	1477	cleavage stimulation factor subunit 1	11.9694	10.0987	8.94046	3.38789	9.15286	8.41129	5.33928	3.28257	9.1412	7.45417	7.17292	1.33972	5.62224	8.39243e-26	3.66526e-19	2.59807e-14	0.000983727	3.91953e-15	3.80098e-13	3.21917e-07	0.00121595	1.34181e-16	2.57943e-11	1.03695e-10	0.188507	1.05169e-07	-0.662021	1.30256	0.992237	0.121779	-0.44653	4.28066	1.14956	0.826408	0.266695	2.42619	0.508828	0.196875	0.3233	0.903311	0.655829	3.85621e-05	0.252988	0.410429	0.790701	0.0165786	9.14916
CSTF2	1478	cleavage stimulation factor subunit 2	#DIV/0!	#DIV/0!	#DIV/0!	#DIV/0!	#DIV/0!	#DIV/0!	#DIV/0!	#DIV/0!	#DIV/0!	#DIV/0!	#DIV/0!	#DIV/0!	#DIV/0!	#DIV/0!	#DIV/0!	#DIV/0!	#DIV/0!	#DIV/0!	#DIV/0!	#DIV/0!	#DIV/0!	#DIV/0!	#DIV/0!	#DIV/0!	#DIV/0!	#DIV/0!	0.665915	-0.120358	3.37287	1.82637	2.97643	2.46629	1.58087	-0.60885	0.160612	1.78598	0.506342	0.904535	0.00103352	0.0706908	0.00337843	0.0151143	0.116973	0.543927	0.872987	0.0763477	4.69284
CSTF3	1479	cleavage stimulation factor subunit 3	7.68242	5.2288	1.54809	-0.651895	1.3954	2.62341	4.30141	0.0796539	1.77985	4.07007	3.76139	#DIV/0!	2.49006	4.96076e-13	4.85186e-07	0.124858	0.515854	0.165758	0.0101269	2.9722e-05	0.936593	0.0767978	9.07353e-05	0.000277209	#DIV/0!	0.0139954	0.313322	-0.0335431	3.34983	0.498411	1.68018	3.53484	1.22512	-0.661689	0.93969	1.50385	0.754409	0.973334	0.0011145	0.619257	0.0949107	0.000587157	0.223325	0.509606	0.351485	0.134956	4.62486
CTBS	1486	chitobiase	1.77174	3.09565	-0.503982	3.63163	2.66198	-1.51501	5.21937	0.541384	3.70778	3.51293	4.57392	1.37881	4.13185	0.0790413	0.00270679	0.615417	0.000432417	0.00895474	0.133056	5.61033e-07	0.588852	0.000355293	0.000652755	1.304e-05	0.176232	6.30168e-05	-1.14993	-0.162526	1.19076	-0.452582	-1.10437	-0.707037	3.22281	-0.694818	-0.336054	0.573364	0.25174	0.871347	0.236356	0.651801	0.271123	0.480961	0.00170013	0.48869	0.738109	0.567352	-5.37132
CTBP1	1487	C-terminal binding protein 1	8.14866	12.4807	4.41456	6.31035	6.95602	3.23578	7.86775	2.87284	3.88558	10.1961	8.30439	#DIV/0!	4.71135	2.67016e-14	6.09276e-26	2.62895e-05	6.28237e-09	2.80999e-10	0.00166495	5.48897e-13	0.00451157	0.000143583	2.01724e-17	3.5443e-13	#DIV/0!	6.07761e-06	1.41078	1.0226	-1.34392	-0.0100842	-0.656099	1.84549	0.06749	0.288812	-0.0945967	-0.0381484	0.160085	0.309919	0.18179	0.991974	0.512721	0.0675168	0.946322	0.773289	0.924979	0.969626	-0.408285
CTBP2	1488	C-terminal binding protein 2	6.7385	7.84408	6.48322	4.00477	6.41749	5.34792	0.441426	1.56033	2.89358	4.26845	-0.150458	1.35776	6.83497	1.359e-10	4.22314e-13	3.7579e-09	0.000114257	3.7823e-09	6.01953e-07	0.659512	0.12028	0.00428214	4.29837e-05	0.88069	0.182762	2.62866e-10	-1.4263	-0.458486	-1.0305	1.40795	-0.177466	0.187012	0.939991	1.58738	-3.42591	1.1917	0.155564	0.647985	0.305077	0.162158	0.859371	0.851978	0.349421	0.115404	0.00116591	0.235471	0.143655
CTF1	1489	cardiotrophin 1	3.80755	4.34191	1.86454	1.80632	4.18444	0.913213	1.61548	2.62151	0.759117	1.77424	1.68279	-1.54704	0.369374	0.000181618	2.39246e-05	0.0652698	0.0736535	5.84252e-05	0.363418	0.108214	0.00943416	0.448781	0.0788938	0.0953594	0.130366	0.712432	-1.94051	0.556174	-4.1093	-2.52064	0.233837	-3.54532	-1.5337	2.71206	-2.24935	3.18789	0.0539245	0.579816	7.75176e-05	0.0132483	0.815416	0.000566495	0.128169	0.00780359	0.0285134	0.0017813	-0.598497
CTGF	1490	connective tissue growth factor	1.08954	1.73099	-0.151949	2.45365	0.25327	-0.557046	-0.251562	1.51364	-0.986231	2.09349	-0.197781	-0.510076	2.23284	0.277098	0.0868058	0.879543	0.0157405	0.800541	0.578792	0.801708	0.131712	0.325351	0.0386913	0.843595	0.613028	0.0272183	-0.185122	-1.22228	-0.552239	-1.38576	0.20631	-1.36105	-1.90393	2.13565	-0.718874	-2.73237	0.853348	0.225587	0.581926	0.168812	0.836816	0.176137	0.0597101	0.0350103	0.475262	0.0071299	-5.11474
CTH	1491	cystathionine gamma-lyase	2.80335	3.02129	0.123754	0.198251	2.80713	1.68152	5.05854	1.50257	3.97322	2.54748	1.17098	1.18461	0.481312	0.00550517	0.00289671	0.901766	0.843221	0.00593201	0.0959129	1.16683e-06	0.134543	0.000102675	0.0122851	0.244233	0.243727	0.63108	-0.542061	-0.589102	0.257212	-0.898106	-3.53674	0.481357	-0.250889	-0.558745	0.947216	0.0673522	0.588466	0.557637	0.797505	0.371223	0.000532813	0.63117	0.8024	0.577514	0.347672	0.946401	-2.36884
CTNNA1	1495	catenin alpha 1	6.13008	8.94359	5.35693	6.63304	5.18925	1.4734	4.60892	2.32554	4.81642	5.26043	7.60677	3.53563	1.45486	3.96855e-09	5.4424e-16	5.69696e-07	1.3489e-09	9.97395e-07	0.143915	8.33181e-06	0.0210555	3.10123e-06	7.53453e-07	1.20487e-11	0.00111358	0.148047	0.99505	-1.83049	0.821103	-2.26171	0.441124	-2.07832	0.169745	-2.5772	1.59726	0.891134	0.321086	0.0713152	0.413396	0.0258165	0.65973	0.039885	0.865544	0.011335	0.115939	0.374443	-1.14663
CTNNA2	1496	catenin alpha 2	-0.93706	0.0719305	-1.51797	-0.65158	1.90205	1.72874	1.59475	-0.0630665	3.10644	2.61478	-0.658532	0.619144	1.639	0.349746	0.94274	0.132275	0.516056	0.0598289	0.0870711	0.112778	0.949777	0.00220237	0.0102287	0.511624	0.539615	0.103559	-0.617548	-4.18589	1.35023	0.861093	-0.792291	-3.31527	0.389302	1.64765	0.76334	-0.0704597	0.537676	7.9249e-05	0.179764	0.391187	0.429387	0.00122239	0.697857	0.102386	0.448523	0.943932	2.65684
CTNNB1	1499	catenin beta 1	7.07657	7.68033	2.73796	-0.138836	1.6581	2.38659	3.41051	1.98493	4.02931	3.84474	2.54286	#DIV/0!	2.95892	1.91351e-11	1.10202e-12	0.00735576	0.889838	0.100199	0.018966	0.00082444	0.0485324	8.26051e-05	0.000206198	0.012439	#DIV/0!	0.00365118	-1.28232	-1.85315	-2.96802	0.320294	-0.330547	-2.38564	-1.66142	2.44892	1.37562	0.138949	0.201426	0.0679592	0.00369198	0.749394	0.741427	0.0186689	0.0996708	0.0159682	0.174516	0.889697	-0.631744
CTNND1	1500	catenin delta 1	5.69569	5.97367	5.36129	3.19499	5.51553	3.70345	2.46004	1.98262	3.93188	0.75929	4.68144	1.52677	1.48882	3.8741e-08	1.27571e-08	5.59203e-07	0.00183345	2.39963e-07	0.000355203	0.0149765	0.0487925	0.000120356	0.449364	8.46994e-06	0.135323	0.138884	2.14502	-0.46653	-1.35715	-1.77049	-0.821878	-1.31834	-0.484847	-2.88976	-2.12842	-0.563448	0.03333	0.642245	0.177563	0.0796045	0.412393	0.189986	0.628814	0.00467645	0.0377975	0.574064	0.946194
CTNND2	1501	catenin delta 2	1.67227	2.24723	0.521875	-0.206356	1.39979	0.712146	2.40323	-0.635521	1.34202	0.403062	1.45468	#DIV/0!	-1.23498	0.0958796	0.0258817	0.602947	0.836901	0.164442	0.478101	0.0174173	0.525822	0.181289	0.687715	0.148712	#DIV/0!	0.218997	-0.0314479	-1.04136	1.0136	-1.02494	2.68481	-4.77997	1.64678	2.05958	2.44607	-1.56258	0.974948	0.301195	0.313037	0.307791	0.00803649	5.18603e-06	0.102651	0.0418886	0.0176689	0.120493	-0.152244
CTPS1	1503	CTP synthase 1	9.79345	9.39939	4.26287	1.21888	3.45317	6.51737	6.12702	1.87966	3.77448	2.46492	8.69047	0.581714	6.84273	4.71288e-19	3.14761e-17	4.68363e-05	0.225544	0.000792358	3.3098e-09	6.92855e-09	0.0616228	0.000217891	0.0153103	4.90773e-14	0.564287	2.52517e-10	2.76842	3.02411	-0.0197973	2.61601	-1.43356	7.95178	-0.019051	-0.508776	0.643057	0.965028	0.00623962	0.00345447	0.984242	0.0102333	0.153687	1.3463e-12	0.984837	0.611967	0.522859	0.336256	4.50593
CTRB1	1504	chymotrypsinogen B1	1.60861	0.249861	-0.302434	0.101363	0.98201	2.71609	0.863356	0.235717	-0.424626	0.725914	0.563816	1.04035	-0.765442	0.109122	0.802989	0.762969	0.91945	0.32829	0.00783528	0.389259	0.813896	0.671619	0.469491	0.57407	0.304926	0.445355	0.822911	-1.2946	-1.2787	0.00551014	-0.828468	-0.337127	0.383939	1.94376	0.825897	-0.527453	0.411678	0.199595	0.203744	0.995614	0.408663	0.736631	0.701815	0.0545757	0.412431	0.598745	3.26289
CTSB	1508	cathepsin B	3.0054	5.07201	2.77265	2.03739	0.907838	0.303593	6.37429	1.66559	6.61324	3.91844	2.83639	3.23893	3.62491	0.00295723	1.00196e-06	0.00666782	0.044056	0.365985	0.762095	1.95077e-09	0.0973769	4.19136e-10	0.000158171	0.00546675	0.00253607	0.000409427	-1.45275	-0.126914	2.12218	2.7194	1.07086	1.02708	-0.694686	0.286953	0.332059	0.515171	0.148083	0.899363	0.0361086	0.007677	0.285877	0.306521	0.488816	0.774709	0.741107	0.607276	-4.06019
CTSD	1509	cathepsin D	1.83316	4.47483	-2.67525	1.35815	2.84833	1.48155	2.99477	3.19707	1.04343	0.613828	4.45036	#DIV/0!	-0.464181	0.0681181	1.37794e-05	0.00876577	0.177246	0.00526296	0.141735	0.00319216	0.00161626	0.298155	0.540644	2.12534e-05	#DIV/0!	0.643271	1.77325	2.54694	2.11616	-0.566863	-0.503622	-0.652352	0.616126	-2.10446	1.37896	0.594412	0.0779267	0.0130049	0.0366285	0.57204	0.615233	0.515465	0.539171	0.0377026	0.173488	0.553231	-2.48398
CTSE	1510	cathepsin E	0.909673	-0.337611	0.6151	3.12421	-2.07005	0.314692	0.55304	-0.890002	1.33917	-2.43951	-0.717469	#DIV/0!	0.716352	0.363981	0.736063	0.539929	0.00228949	0.0408327	0.753679	0.581023	0.374545	0.182212	0.0163669	0.474663	#DIV/0!	0.47502	0.990074	-2.35359	0.173523	-2.17426	2.03933	-0.96142	0.749017	-0.389426	-0.287058	-3.32298	0.323505	0.0213264	0.862565	0.0319748	0.0430942	0.338341	0.455554	0.697743	0.775147	0.00114638	-3.40454
CTSG	1511	cathepsin G	0.264571	-0.0495557	0.950814	1.30483	-1.15747	-0.0784769	-0.700318	0.181259	1.11373	-0.189376	0.929969	-0.63077	-0.593167	0.791585	0.960533	0.344062	0.194725	0.249632	0.937612	0.484765	0.85635	0.266889	0.85016	0.3545	0.532068	0.554069	-1.38869	-0.205348	-1.96967	-4.29925	-1.53052	-0.244809	0.364031	-3.5265	0.455355	-0.35386	0.166693	0.837879	0.0514372	3.90099e-05	0.127899	0.807037	0.716581	0.000623559	0.650647	0.723995	-2.73844
CTSH	1512	cathepsin H	2.45743	3.92637	2.52404	-0.357188	1.10835	-0.409705	4.83469	-0.300868	1.48227	0.196899	1.88676	0.461758	2.20005	0.0154601	0.000181713	0.0132252	0.721648	0.270172	0.682935	3.15285e-06	0.763831	0.141649	0.844283	0.0619292	0.646958	0.0295168	-0.938728	-1.26019	-1.67798	-4.29564	0.773931	-1.66491	1.27188	1.97479	1.34239	-1.64125	0.349164	0.211669	0.0962436	3.95517e-05	0.440136	0.0986288	0.20628	0.0508923	0.184984	0.103074	-4.86367
CTSK	1513	cathepsin K	-1.54309	1.43275	-0.723365	-0.591085	-1.0275	2.89563	1.28801	-1.89344	-1.7218	-2.21025	-0.870518	0.0725456	-1.94511	0.124234	0.153723	0.471197	0.555699	0.306483	0.00468531	0.199639	0.0597579	0.0868326	0.0292371	0.385984	0.942558	0.0538553	-1.89025	-0.481227	-0.381501	0.734485	0.543135	-2.66517	-1.95098	-0.732825	0.210644	-0.841558	0.0603773	0.631815	0.703581	0.464322	0.587807	0.00879188	0.0537765	0.465283	0.833944	0.401524	-6.67541
CTSL	1514	cathepsin L	-0.143835	3.88038	-3.10935	-0.546071	1.71059	-0.526072	3.98322	2.99253	1.40923	1.1516	0.352288	1.69203	1.04914	0.885761	0.000147802	0.00246146	0.586143	0.0900287	0.600051	0.000103766	0.00311885	0.160503	0.252077	0.725322	0.0990472	0.296002	-0.497499	2.57607	2.41063	1.96755	0.297932	3.719	0.856704	-1.13922	1.61472	1.63126	0.619462	0.0120448	0.0176138	0.0518087	0.766149	0.000309678	0.393597	0.257179	0.112095	0.105166	-3.45599
CTSV	1515	cathepsin V	0.556242	1.98434	2.07356	-1.00136	-0.4889	1.63688	0.223831	1.42881	-1.18847	1.45457	1.63787	2.15364	-2.11643	0.579107	0.0506468	0.0407705	0.318891	0.625904	0.10493	0.823179	0.154635	0.237674	0.148742	0.104413	0.0378532	0.0361573	-1.03358	1.264	1.06777	2.92145	4.10755	4.16664	-2.17517	-2.13255	0.163833	3.03162	0.302758	0.210306	0.288004	0.004282	6.41832e-05	5.97811e-05	0.0319049	0.0352708	0.870463	0.002917	2.00662
CTSO	1519	cathepsin O	5.59749	8.32847	2.85573	5.71496	6.89075	2.29621	6.21991	2.49621	2.97794	5.54964	3.33046	1.1679	3.84364	6.3817e-08	2.35074e-14	0.00525222	9.83164e-08	3.8666e-10	0.0238389	4.31802e-09	0.0133693	0.00330417	2.12835e-07	0.00119376	0.25032	0.000186469	-1.8986	-3.2764	-0.41428	-2.49076	-3.02233	-5.71712	1.14467	-0.285642	1.07899	-1.51336	0.0592622	0.00161926	0.679491	0.0143449	0.00293005	8.56053e-08	0.254998	0.77571	0.285303	0.132527	-8.46306
CTSS	1520	cathepsin S	-1.77392	1.38619	0.987951	1.79125	-3.26332	0.273899	0.960985	-2.16538	1.76822	-2.56534	-0.586119	1.21895	2.94258	0.0774466	0.167463	0.325635	0.0760546	0.00147482	0.784751	0.338038	0.0315546	0.0787268	0.0117059	0.559042	0.23058	0.00383688	0.16424	0.630601	2.24277	-1.33212	0.271197	-1.46514	1.39594	0.292908	0.696942	-2.85696	0.869732	0.530298	0.0269534	0.18576	0.786596	0.145589	0.165735	0.770165	0.488775	0.0049549	-7.89595
CTSW	1521	cathepsin W	1.98554	0.128433	0.618116	0.378886	-2.04623	1.43042	-0.0675011	2.12611	-0.0759954	0.849348	-0.329251	#DIV/0!	0.158521	0.0483153	0.898087	0.537947	0.705517	0.043163	0.155843	0.946269	0.0347328	0.939508	0.397602	0.742616	#DIV/0!	0.874285	0.32124	1.9511	1.88458	-1.38514	-1.42223	0.625639	1.25843	-0.545132	0.707509	-0.374473	0.748412	0.0549369	0.0621755	0.169002	0.156944	0.53278	0.211082	0.586808	0.482238	0.70864	-7.08428
CTSZ	1522	cathepsin Z	2.62807	2.65818	1.1309	4.08308	2.16688	-1.50726	2.63773	1.21196	2.92358	1.18981	0.92225	1.08892	-0.49394	0.00918651	0.00858867	0.260886	8.54929e-05	0.0324416	0.135028	0.00918601	0.226971	0.00390743	0.236778	0.358492	0.283232	0.622157	-0.798022	1.08226	3.44362	1.43937	-1.63828	-2.19535	0.334249	2.13119	0.891814	-0.0736013	0.425939	0.282747	0.000817979	0.153078	0.103366	0.0301293	0.738872	0.0353851	0.376378	0.941437	-3.05943
CUX1	1523	cut like homeobox 1	1.83949	6.4034	5.71439	3.22461	4.37241	3.07316	3.44177	-0.102646	7.43532	5.58089	6.78137	0.917688	3.63935	0.0671787	1.36763e-09	1.2104e-07	0.00166899	2.83984e-05	0.00275694	0.000740762	0.918348	4.16303e-12	1.8528e-07	6.9904e-10	0.364726	0.000389113	0.530887	-0.29652	-0.379754	1.81704	-0.365265	-4.69766	-3.90941	0.0864915	0.0669465	-1.73732	0.59617	0.767687	0.704873	0.0721191	0.715405	7.28667e-06	0.000165919	0.931239	0.946867	0.0846116	2.24198
CXADR	1525	CXADR, Ig-like cell adhesion molecule	6.22704	6.2447	0.0947226	2.58271	7.23474	1.84495	2.8071	0.705971	4.54103	6.00567	3.81821	#DIV/0!	0.348553	2.35028e-09	3.15317e-09	0.924731	0.0111404	7.111e-11	0.0681283	0.00563302	0.481036	1.02553e-05	2.71475e-08	0.000226673	#DIV/0!	0.727972	0.997141	-2.24789	0.175981	-2.68584	-0.167758	0.285692	0.0524082	-1.24007	2.48359	-0.76422	0.320073	0.0276462	0.860638	0.00843483	0.86699	0.775624	0.958305	0.217686	0.0160832	0.44607	2.02834
CYB5A	1528	cytochrome b5 type A	3.54508	5.92019	2.63915	3.6047	1.7774	4.67522	5.20016	-0.246191	6.62288	3.26149	3.61571	2.60885	3.2854	0.000478573	1.67341e-08	0.00968458	0.000474428	0.0783169	9.58735e-06	6.12781e-07	0.805789	3.97746e-10	0.0014912	0.000460189	0.0130304	0.00129984	-2.12711	-0.453603	-0.269723	-3.13124	-2.60179	3.11446	0.87505	0.44141	-3.84216	-0.431647	0.0348116	0.651479	0.787888	0.00226584	0.0101609	0.002322	0.383582	0.659816	0.000318084	0.666687	-4.68199
CYB561	1534	cytochrome b561	12.9927	7.38082	0.4552	1.91765	1.687	-0.192418	2.62031	0.804747	5.42985	3.55961	2.50991	0.129345	3.88448	4.41626e-29	6.21409e-12	0.649983	0.0577974	0.0944897	0.847821	0.00964768	0.421931	1.81806e-07	0.000557401	0.0135882	0.897786	0.000160428	-0.609034	-1.84076	3.0652	-0.0227763	0.840091	2.65311	-1.77441	-0.106036	-0.457238	2.57866	0.543291	0.0697763	0.00274792	0.981873	0.402135	0.0090932	0.0789508	0.915754	0.649301	0.0109896	1.79158
CYBA	1535	cytochrome b-245 alpha chain	3.10285	3.95171	1.09509	2.64232	2.7521	1.77384	0.577554	1.91627	2.71532	4.22657	1.65778	1.05983	-0.417215	0.00216558	0.000112648	0.27619	0.00945721	0.00694691	0.0792596	0.564393	0.0567713	0.00726983	5.0421e-05	0.100318	0.296091	0.677189	0.245713	0.784959	2.8973	2.65479	0.18384	-1.53745	1.74555	1.17352	-0.0375562	-0.307044	0.806192	0.435053	0.00455795	0.00919571	0.854376	0.126905	0.0838709	0.243218	0.970178	0.759283	-3.38915
CYBB	1536	cytochrome b-245 beta chain	#DIV/0!	#DIV/0!	#DIV/0!	#DIV/0!	#DIV/0!	#DIV/0!	#DIV/0!	#DIV/0!	#DIV/0!	#DIV/0!	#DIV/0!	#DIV/0!	#DIV/0!	#DIV/0!	#DIV/0!	#DIV/0!	#DIV/0!	#DIV/0!	#DIV/0!	#DIV/0!	#DIV/0!	#DIV/0!	#DIV/0!	#DIV/0!	#DIV/0!	#DIV/0!	0.360606	1.81971	2.84304	1.3016	-0.651816	-2.89567	1.16985	-0.183421	0.75814	-0.291248	0.718829	0.0729609	0.00534475	0.195959	0.515473	0.00452262	0.244761	0.854818	0.451603	0.771309	-7.45369
CYC1	1537	cytochrome c1	13.0793	8.6935	4.13777	3.44733	7.17747	1.04387	6.97633	3.74058	5.10946	5.87004	6.75473	1.19295	5.42332	2.32156e-29	1.2785e-13	7.47214e-05	0.000807919	9.44435e-11	0.299169	7.98326e-11	0.000240379	8.23307e-07	5.04833e-08	7.94885e-10	0.240481	2.64472e-07	-0.133898	3.04827	1.55376	0.980514	-0.636074	2.6778	-1.19868	-1.17649	1.31804	1.90794	0.893637	0.00321795	0.123168	0.32913	0.525654	0.00848588	0.233403	0.242033	0.192954	0.0585221	5.4272
CYLC2	1539	cylicin 2	1.57545	0.62521	-1.14632	1.75722	-0.470246	0.626418	0.368152	-0.0789099	-0.0456871	0.564617	-0.241285	2.32327	-0.686634	0.116578	0.533613	0.254484	0.0817144	0.639127	0.532527	0.713256	0.937184	0.963658	0.573527	0.8098	0.0257675	0.4935	0.501241	0.0373254	-0.355356	-0.117807	0.707376	1.9983	-0.629431	0.307808	1.3431	1.028	0.617544	0.970329	0.723016	0.90645	0.480382	0.0480233	0.530461	0.758832	0.184757	0.305788	2.74253
CYLD	1540	CYLD lysine 63 deubiquitinase	8.61697	8.0184	2.95994	3.20013	5.60356	2.79766	7.15289	1.35121	0.21965	6.32224	4.56694	1.73297	2.93181	1.29984e-15	1.50624e-13	0.00386732	0.00180386	1.62157e-07	0.00622022	3.04304e-11	0.178171	0.826394	6.23113e-09	1.34082e-05	0.0914295	0.00396407	-1.02428	0.773661	2.14209	-2.38797	-0.623872	-4.34034	1.4774	-2.7659	-0.244552	-0.123171	0.307115	0.441664	0.0344334	0.0187639	0.533617	3.05628e-05	0.142621	0.00669806	0.807713	0.902155	-7.90162
CYP1B1	1545	cytochrome P450 family 1 subfamily B member 1	2.51801	0.406	-0.876674	0.14423	0.155884	-0.940805	0.160993	-1.63304	-0.358738	-2.91889	0.280497	-0.178194	0.618868	0.0125074	0.685686	0.382829	0.885588	0.876415	0.349166	0.872306	0.10405	0.720214	0.00429073	0.779643	0.859543	0.537054	0.615697	-0.318176	1.25809	1.17519	0.180093	-3.44468	1.05032	0.637406	-3.56648	-2.51277	0.538894	0.751272	0.211073	0.24263	0.857312	0.000796575	0.296027	0.525235	0.00075825	0.0131554	-6.60481
CYP2A6	1548	cytochrome P450 family 2 subfamily A member 6	0.893603	3.18269	-0.232652	0.0283903	1.56694	0.810315	-0.126266	-0.228744	1.4736	3.0176	0.489314	0.63671	2.66439	0.372502	0.00199073	0.816522	0.977403	0.120055	0.419763	0.899683	0.819304	0.142345	0.00319085	0.62563	0.528234	0.00865986	-0.742383	1.09962	-1.83371	-3.37234	-2.45742	-3.04795	-2.61138	2.08214	0.176759	-0.742474	0.45885	0.275162	0.0694508	0.00105087	0.0150816	0.00285393	0.0103639	0.0397369	0.860347	0.45909	-0.0174018
CYP2A7	1549	cytochrome P450 family 2 subfamily A member 7	0.752923	3.64151	-1.48168	-0.0959083	2.23347	-0.436743	-0.35826	-0.0140465	-1.39693	3.28733	0.985197	0.140567	1.57967	0.452294	0.000357316	0.141666	0.923771	0.0275791	0.663278	0.72063	0.988807	0.164164	0.00137247	0.326771	0.888974	0.116539	0.335501	-0.940066	-1.75424	-0.646025	-2.4405	-2.62816	-1.58234	2.75716	0.397958	-0.766436	0.737649	0.350327	0.0822265	0.5197	0.0157791	0.00974623	0.116637	0.00686721	0.692202	0.444755	0.573165
CYP2J2	1573	cytochrome P450 family 2 subfamily J member 2	4.00965	3.92353	0.895496	1.33437	1.91502	-1.12322	2.62015	0.170797	0.478015	3.82586	0.440384	1.20855	0.55951	8.30725e-05	0.00012546	0.372739	0.18489	0.0581354	0.264146	0.00965198	0.864558	0.633223	0.000220576	0.660556	0.234502	0.576747	2.63245	-0.0550237	-0.21726	-2.56833	-2.29193	-6.98977	0.520781	0.827205	-2.15117	-1.10011	0.00923515	0.956272	0.828416	0.011653	0.0232384	1.86584e-10	0.603637	0.409979	0.0358717	0.273242	-0.632967
CYP3A5	1577	cytochrome P450 family 3 subfamily A member 5	-2.15878	-0.406659	3.00185	2.81378	-1.81194	5.40153	2.01023	0.391596	2.90592	0.91438	3.27127	1.09953	2.84443	0.0319399	0.684758	0.00341217	0.00581906	0.0727736	4.78962e-07	0.0461194	0.695778	0.00412413	0.362593	0.00144518	0.278638	0.00514767	-0.155752	-1.41803	1.43854	-3.08697	-2.46017	3.15891	0.274765	0.338236	-0.321368	-4.54769	0.876408	0.160495	0.153173	0.00259807	0.0149711	0.00201945	0.784047	0.735854	0.749149	1.19435e-05	-2.31594
CYP4A11	1579	cytochrome P450 family 4 subfamily A member 11	-2.53356	3.07191	1.93537	-0.451127	2.34409	0.0541387	0.312619	0.787689	1.97282	2.9359	-0.443972	1.03776	0.540389	0.0119809	0.00246905	0.0558566	0.652803	0.0209026	0.956937	0.754985	0.43182	0.0500561	0.00407914	0.657968	0.306118	0.589826	2.16719	0.295826	-2.09725	-5.64352	-3.61109	-0.505948	2.32068	-0.293834	0.128	0.163803	0.031572	0.768214	0.0383056	1.47656e-07	0.000409774	0.613853	0.0222753	0.76946	0.898616	0.870131	-3.7165
CYP4B1	1580	cytochrome P450 family 4 subfamily B member 1	-0.728504	1.27421	2.36185	-0.710568	2.67112	-1.38492	-0.792549	-1.24045	2.2449	3.53896	-0.661027	-0.549631	-0.528893	0.467073	0.204287	0.0201822	0.478883	0.00872944	0.169286	0.429236	0.216278	0.0259986	0.000597834	0.510029	0.585875	0.597754	0.91684	0.325304	-0.122026	-5.03554	1.13615	-1.43496	1.71247	-0.166315	0.420427	-0.714094	0.360488	0.745894	0.903106	2.03592e-06	0.257624	0.153989	0.0898188	0.868226	0.675812	0.476402	-1.09791
CYP8B1	1582	cytochrome P450 family 8 subfamily B member 1	0.317794	-1.77523	1.93796	0.423124	-1.69155	-0.401686	0.722552	-0.236118	0.654158	0.23883	3.13683	1.88498	3.67612	0.75094	0.0776085	0.0555358	0.673046	0.0936152	0.688808	0.47103	0.813585	0.513849	0.811698	0.00221107	0.0673047	0.000341571	0.878291	2.19205	0.174089	-1.10197	-3.12367	1.56343	2.26887	-1.10996	0.653119	-1.56481	0.38099	0.0316101	0.862122	0.273044	0.00212746	0.120676	0.0253617	0.269529	0.516401	0.119969	-3.01491
CYP11A1	1583	cytochrome P450 family 11 subfamily A member 1	1.94324	3.84827	0.591594	0.477809	1.3305	0.154897	1.14892	-0.697501	-0.942093	1.28614	2.03329	1.25955	1.07225	0.0532516	0.000166824	0.555499	0.633752	0.186157	0.877228	0.252337	0.486307	0.347415	0.201197	0.0445218	0.215718	0.285537	-0.736168	-1.87776	-0.239436	-1.58775	-2.2146	0.0743357	1.65124	1.04232	-0.601698	-1.30674	0.462614	0.0644638	0.811222	0.115407	0.028228	0.940871	0.101736	0.299633	0.549847	0.193524	-5.25866
CYP17A1	1586	cytochrome P450 family 17 subfamily A member 1	1.66505	1.29118	1.56941	-0.129427	1.81868	2.97252	0.447883	-1.03058	1.41051	2.42551	-0.113015	0.000864258	0.273069	0.0973142	0.198353	0.119808	0.89726	0.0717321	0.00373366	0.654855	0.303996	0.160126	0.0169766	0.910232	0.999315	0.785221	0.125075	0.0534389	-3.11317	-1.23354	-0.256584	3.16977	0.759442	1.22908	-0.0318403	-1.82006	0.900608	0.95753	0.00236939	0.220181	0.797836	0.00195131	0.449323	0.221762	0.974715	0.0709655	-4.12372
CYP24A1	1591	cytochrome P450 family 24 subfamily A member 1	1.76684	0.326406	-1.20107	1.04356	1.14273	0.0864773	-0.342037	1.43533	4.30829	1.09247	3.32782	0.809719	1.75	0.078629	0.744509	0.232649	0.299018	0.255678	0.931267	0.73278	0.15277	2.70892e-05	0.277103	0.00120406	0.423279	0.0824082	-1.38611	-2.58346	0.698696	1.98918	-0.745899	0.92335	1.1618	-1.45482	1.60397	3.65078	0.167478	0.0118113	0.486244	0.0493328	0.456844	0.357742	0.248003	0.148675	0.114448	0.000372763	0.158782
CYP26A1	1592	cytochrome P450 family 26 subfamily A member 1	-0.121694	2.32207	1.28586	-0.0326465	-0.538233	2.77085	-0.939109	1.48555	0.1813	-1.36533	-2.59852	1.32212	0.431143	0.903251	0.0213874	0.201555	0.974017	0.591524	0.00671393	0.349117	0.138988	0.856337	0.175041	0.010695	0.194245	0.667057	-1.67277	-0.0870829	0.291715	2.44872	-1.85053	0.709363	-2.09693	1.89378	-0.204295	-2.08033	0.0961602	0.930847	0.771064	0.0160251	0.066117	0.479523	0.038449	0.0609808	0.838877	0.0393856	-0.0138373
CYP27A1	1593	cytochrome P450 family 27 subfamily A member 1	3.18752	2.47758	1.20774	3.2138	0.397204	-0.425896	0.641069	0.138308	3.62541	4.4139	0.424882	#DIV/0!	-0.776449	0.00164173	0.0141819	0.230084	0.00172739	0.692001	0.671137	0.522412	0.890138	0.000375909	2.45107e-05	0.671784	#DIV/0!	0.438852	-2.30173	-0.129692	-0.40577	-2.14616	-2.85306	-3.9273	0.548465	3.39449	-2.59688	-1.86086	0.0225287	0.897172	0.685714	0.034209	0.0049139	0.000146293	0.584559	0.000968277	0.0120446	0.0649385	-5.49924
CYP27B1	1594	cytochrome P450 family 27 subfamily B member 1	1.55038	2.65326	1.11637	2.61539	3.65332	13.8173	3.43005	1.67581	1.23986	0.757297	0.941913	0.112815	1.83749	0.122476	0.00870978	0.267019	0.0101869	0.000401177	1.48821e-24	0.000771152	0.0953528	0.216649	0.450552	0.348379	0.910787	0.0683526	0.610189	0.423366	1.32664	2.66698	1.72384	5.48904	-1.61245	-2.36346	0.651541	-0.185884	0.542528	0.67329	0.187426	0.00888975	0.0867045	2.41117e-07	0.109925	0.0199274	0.517411	0.852815	-0.881109
CYP51A1	1595	cytochrome P450 family 51 subfamily A member 1	3.88655	5.34054	2.94562	1.65445	2.74987	4.06156	2.54783	3.11773	1.76353	4.81322	7.6818	1.69675	3.02082	0.000134272	2.86789e-07	0.00403529	0.100939	0.00699127	9.95672e-05	0.0118	0.00209388	0.0795176	4.95198e-06	8.27499e-12	0.0981418	0.00301999	-0.574278	1.12575	-2.34246	-2.45522	-0.345025	-2.02194	-2.57819	-0.289759	1.42983	-1.33233	0.566517	0.264011	0.0209896	0.0157544	0.730537	0.0454835	0.0113455	0.772567	0.158422	0.184996	1.13958
DAB2	1601	DAB2, clathrin adaptor protein	-1.38252	-1.08027	-2.00603	4.61331	-1.01789	0.750015	2.86124	0.526971	1.83001	-0.993793	-1.82206	#DIV/0!	-0.151925	0.1682	0.281519	0.0476373	1.09532e-05	0.311004	0.45508	0.00479509	0.598804	0.0689114	0.322587	0.0712658	#DIV/0!	0.879474	-0.216503	-1.02004	0.154317	0.348575	1.58629	-4.33373	-0.540567	0.541559	-2.39755	-0.955497	0.828848	0.311127	0.877648	0.72812	0.114685	3.13642e-05	0.589973	0.589259	0.0199276	0.341034	-7.0645
DACH1	1602	dachshund family transcription factor 1	-0.643125	2.29664	-1.84338	1.66065	0.796194	-0.289554	#DIV/0!	-0.830157	4.52124	0.382389	-1.72868	1.24632	2.69537	0.520806	0.0228311	0.0683269	0.0996843	0.427666	0.772782	#DIV/0!	0.40745	1.11545e-05	0.702938	0.0867786	0.22048	0.00793231	-0.766616	-2.12762	-4.05292	-3.52382	#DIV/0!	2.35153	-0.842128	3.30259	1.56129	-1.76982	0.444343	0.0367936	9.56337e-05	0.000635922	#DIV/0!	0.020383	0.401667	0.00130657	0.124193	0.079014	-3.62093
[truncated: 14,600 more rows]
[truncated: 8 more columns]
