# Supplementary material for: Proteogenomic characterization of 2002 human cancers reveals pan-cancer molecular subtypes and associated pathways
Source: Nat Commun. 2022 May 13;13:2669. doi: 10.1038/s41467-022-30342-3 (PMC9106650; doi:10.1038/s41467-022-30342-3)
Supplement: Supplementary file 7 — Supplementary Data 4 [file 41467_2022_30342_MOESM7_ESM.xlsx]

## Sheet: protein subtype associations
					subtype association	subtype association	subtype association	subtype association	subtype association	subtype association	subtype association	subtype association	subtype association	subtype association	subtype association	subtype association	subtype association	subtype association	subtype association	subtype association	subtype association	subtype association	subtype association	subtype association	subtype association	subtype association
				used in molecular classification	t	t	t	t	t	t	t	t	t	t	t	p	p	p	p	p	p	p	p	p	p	p
Gene	NCBIGeneID	Description	# tumors with data	top 2K by tumor count	s1	s2	s3	s4	s5	s6	s7	s8	s9	s10	s11	s1	s2	s3	s4	s5	s6	s7	s8	s9	s10	s11	top 100 subtype-specific up proteins	Drugbank association
A1BG	1	alpha-1-B glycoprotein	2002	TRUE	0.839	-2.632	-3.392	-5.757	8.781	13.014	-4.565	12.489	-3.81	-8.131	-2.672	0.401682	0.00854785	0.000707884	9.87827e-09	3.39315e-18	3.15348e-37	5.30011e-06	1.60452e-34	0.000142977	7.41253e-16	0.00760279	---	---
A2M	2	alpha-2-macroglobulin	2002	TRUE	-0.277	0.876	-0.28	-5.876	4.84	9.578	-3.82	9.641	-1.656	-8.072	-1.22	0.781847	0.381168	0.77924	4.91956e-09	1.39639e-06	2.81992e-21	0.000137657	1.56305e-21	0.0977982	1.17923e-15	0.222677	---	Becaplermin;Bacitracin;Ocriplasmin
NAT1	9	N-acetyltransferase 1	1923	FALSE	1.961	1.109	-3.789	3.871	0.876	2.702	-1.647	-1.479	2.787	-6.002	-0.141	0.0500572	0.267652	0.000156109	0.000112021	0.381154	0.00694602	0.0997786	0.13931	0.0053778	2.3201e-09	0.887705	---	Sulfamethoxazole
NAT2	10	N-acetyltransferase 2	274	FALSE	NA	-0.437	-0.423	3.702	0.853	0.54	-1.602	-0.891	-2.465	-2.039	NA	NA	0.662732	0.67238	0.000259176	0.394593	0.589481	0.110388	0.3737	0.0143145	0.0424529	NA	---	Dapsone;Acetaminophen;Isoniazid;Sulfamethoxazole;Clonazepam;Ezogabine
SERPINA3	12	serpin family A member 3	1984	FALSE	0.033	-1.823	-1.996	-6.517	8.128	10.46	-2.467	10.364	-1.389	-8.013	-2.886	0.973361	0.0685184	0.0461183	9.08405e-11	7.59623e-16	5.81822e-25	0.0137221	1.50682e-24	0.165055	1.88608e-15	0.00394377	---	---
AAMP	14	angio associated migratory cell protein	1981	FALSE	4.351	1.425	2.886	0.469	-3.681	-5.42	-1.602	-7.478	2.813	7.231	-0.814	1.42353e-05	0.154418	0.0039416	0.639133	0.000238783	6.6848e-08	0.109316	1.13048e-13	0.00495514	6.8402e-13	0.415489	---	---
AARS	16	alanyl-tRNA synthetase	2002	TRUE	3.014	0.035	5.956	4.346	-2.441	-4.282	-6.172	0.261	-0.902	0.293	2.873	0.00261181	0.971796	3.05514e-09	1.45745e-05	0.0147251	1.94001e-05	8.15603e-10	0.794066	0.36716	0.769697	0.00410946	---	L-Alanine
ABAT	18	4-aminobutyrate aminotransferase	2002	TRUE	2.612	-5.862	-6.993	11.906	-2.107	3.239	-5.794	-0.428	0.757	-2.6	4.051	0.009064	5.34699e-09	3.65771e-12	1.26191e-31	0.0352712	0.00121914	7.97136e-09	0.668639	0.449193	0.00940192	5.29723e-05	---	Pyridoxal Phosphate;Pyruvic acid;L-Glutamic Acid;L-Alanine;Valproic Acid;Phenelzine;Vigabatrin;(4e)-4-Aminohex-4-Enoic Acid;4-Amino Hexanoic Acid
ABCA1	19	ATP binding cassette subfamily A member 1	1302	FALSE	-2.711	6.441	-0.681	-1.873	3.181	-0.393	-1.575	0.376	-0.528	-2.192	-1.191	0.00679839	1.66697e-10	0.496277	0.0612333	0.0015015	0.694059	0.115434	0.707283	0.597671	0.0285403	0.233964	---	Adenosine triphosphate;Glyburide;Probucol
ABCA2	20	ATP binding cassette subfamily A member 2	1131	FALSE	-2.499	-0.266	-1.06	1.51	4.281	0.534	0.529	-1.828	0.057	-4.636	4.358	0.0125784	0.790156	0.289221	0.131326	2.01516e-05	0.593569	0.596812	0.0678787	0.954496	3.97007e-06	1.42973e-05	---	---
ABCA3	21	ATP binding cassette subfamily A member 3	654	FALSE	-1.891	-1.586	-4.128	2.006	0.539	3.24	-1.076	-0.368	1.813	-1.394	1.946	0.0590808	0.113142	4.14242e-05	0.0453141	0.589946	0.00125491	0.282483	0.712948	0.070218	0.163647	0.0520367	---	Imatinib
ABCB7	22	ATP binding cassette subfamily B member 7	1977	FALSE	-10.394	-1.432	-1.602	12.442	-4.999	-5.128	-1.814	-1.393	1.06	2.818	1.184	1.12677e-24	0.152255	0.109371	2.87297e-34	6.28005e-07	3.21772e-07	0.0698026	0.163721	0.28918	0.00488477	0.236451	---	---
ABCF1	23	ATP binding cassette subfamily F member 1	2002	TRUE	0.012	2.586	6.91	0.103	-1.153	-7.632	-2.125	-5.865	2.446	7.31	-3.779	0.990473	0.00978543	6.48244e-12	0.918332	0.249187	3.56673e-14	0.0337109	5.24668e-09	0.0145432	3.84669e-13	0.000161979	---	---
ABL1	25	ABL proto-oncogene 1, non-receptor tyrosine kinase	1695	FALSE	-3.161	-1.314	-3.637	-4.788	2.502	10.271	5.499	-4.981	1.227	-1.724	-1.904	0.00160076	0.188875	0.000283573	1.83302e-06	0.0124559	4.77218e-24	4.40204e-08	6.9568e-07	0.219851	0.0848883	0.0570694	---	Adenosine triphosphate;Imatinib;Dasatinib;PD173955;2-(N-Morpholino)-Ethanesulfonic Acid;N-[4-Methyl-3-[[4-(3-Pyridinyl)-2-Pyrimidinyl]Amino]Phenyl]-3-Pyridinecarboxamide;N-[4-Methyl-3-[[4-(3-Pyridinyl)-2-Pyrimidinyl]Amino]Phenyl]-3-Pyridinecarboxamide;Nilotinib;XL228;ACA 125;Bosutinib;2-{[(6-OXO-1,6-DIHYDROPYRIDIN-3-YL)METHYL]AMINO}-N-[4-PROPYL-3-(TRIFLUOROMETHYL)PHENYL]BENZAMIDE;1-[4-(PYRIDIN-4-…
AOC1	26	amine oxidase, copper containing 1	945	FALSE	0.433	-0.55	-2.734	2.406	-1.299	-0.28	-0.699	0.452	2.079	-0.628	NA	0.665031	0.58256	0.00636484	0.0163341	0.194235	0.779834	0.484715	0.65133	0.0379225	0.53016	NA	---	Amiloride;Amiloride;Amiloride;Diminazene
ABL2	27	ABL proto-oncogene 2, non-receptor tyrosine kinase	1301	FALSE	-2.817	-0.723	0.923	-1.259	1.077	-1.485	0.361	-4.125	2.875	2.494	4.013	0.00492009	0.469622	0.356262	0.208364	0.281744	0.137905	0.717874	3.94988e-05	0.00411078	0.0127637	6.34492e-05	---	Adenosine triphosphate;Dasatinib;XL228;5-AMINO-3-{[4-(AMINOSULFONYL)PHENYL]AMINO}-N-(2,6-DIFLUOROPHENYL)-1H-1,2,4-TRIAZOLE-1-CARBOTHIOAMIDE
ABO	28	ABO, alpha 1-3-N-acetylgalactosaminyltransferase and alpha 1-3-galactosyltransferase	683	FALSE	-1.194	-0.507	-1.629	1.946	-0.861	0.658	-1.424	-0.065	1.549	0.04	NA	0.232883	0.612305	0.103871	0.0520748	0.389353	0.510634	0.154965	0.948448	0.121784	0.968381	NA	---	Uridine-Diphosphate-N-Acetylgalactosamine;Uridine-5'-Diphosphate;Galactose-uridine-5'-diphosphate;2-Hexyloxy-6-Hydroxymethyl-Tetrahydro-Pyran-3,5-Diol;2-Hexyloxy-6-Hydroxymethyl-Tetrahydro-Pyran-3,4,5-Triol;H TYPE II TRISACCHARIDE;H TYPE I TRISACCHARIDE;GALACTOSE GREASE;BETA-METHYLLACTOSIDE;octyl 3-amino-3-deoxy-2-O-(2,6-dideoxy-alpha-L-lyxo-hexopyranosyl)-beta-D-galactopyranoside;4-AMINO-2-HEXYL…
ABR	29	active BCR-related	1977	FALSE	0.89	3.667	-0.504	-3.912	6.827	6.21	0.785	-1.678	-0.564	-12.945	8.172	0.373359	0.000252181	0.614392	9.45065e-05	1.14901e-11	6.43138e-10	0.432589	0.093444	0.572605	7.52769e-37	5.35601e-16	---	---
ACAA1	30	acetyl-CoA acyltransferase 1	1988	FALSE	4.328	1.346	-3.516	11.235	-2.563	-1.318	-3.011	0.188	2.988	-9.338	1.401	1.58281e-05	0.178609	0.000448459	1.93498e-28	0.0104395	0.187743	0.0026371	0.851158	0.00284435	2.55212e-20	0.161277	---	Acetylamino-Acetic Acid;Hydroxyacetic Acid;Flavin adenine dinucleotide;Trimetazidine
ACACA	31	acetyl-CoA carboxylase alpha	1941	FALSE	-0.28	2.544	2.67	3.861	-2.267	-6.754	-3.754	0	1.902	0.993	0.801	0.779722	0.0110233	0.00763891	0.000116392	0.0234707	1.89021e-11	0.000178976	0.999887	0.0573442	0.320961	0.423292	---	Biotin
ACACB	32	acetyl-CoA carboxylase beta	1177	FALSE	-0.38	1.433	-1.109	4.924	0.08	1.324	-2.361	-3.431	-0.831	-1.853	0.909	0.704303	0.152168	0.26761	9.68755e-07	0.936063	0.185792	0.0183934	0.00062218	0.406104	0.0640699	0.363334	---	Biotin;Adenine;Soraphen A;2-[4-(2,4-Dichlorophenoxy)Phenoxy]Propanoic Acid;(2S)-2-(4-{[3-CHLORO-5-(TRIFLUOROMETHYL)PYRIDIN-2-YL]OXY}PHENOXY)PROPANOIC ACID
ACADL	33	acyl-CoA dehydrogenase, long chain	1125	FALSE	1.313	-3.051	-1.656	5.966	-0.404	3.156	-3.509	-0.483	-1.249	-1.429	-0.112	0.189439	0.00233064	0.0980246	3.26217e-09	0.686344	0.00164362	0.000467618	0.628845	0.212049	0.153243	0.911201	---	---
ACADM	34	acyl-CoA dehydrogenase, C-4 to C-12 straight chain	2002	TRUE	3.041	-1.749	-3.934	12.595	-4.32	1.425	-5.815	0.3	-3.455	-0.781	0.048	0.00239144	0.0803771	8.62974e-05	4.63402e-35	1.6399e-05	0.154206	7.05967e-09	0.764272	0.000561436	0.434693	0.96176	---	Octanoyl-Coenzyme A;Flavin adenine dinucleotide;3-Thiaoctanoyl-Coenzyme A
ACADS	35	acyl-CoA dehydrogenase, C-2 to C-3 short chain	2002	TRUE	2.493	-2.26	-5.654	10.486	-3.29	4.982	-2.566	-1.165	-1.666	-7.051	6.087	0.0127366	0.0239308	1.79227e-08	4.42792e-25	0.00101759	6.84396e-07	0.0103671	0.244333	0.0957826	2.43651e-12	1.37821e-09	---	NADH;Acetoacetyl-Coenzyme A;Flavin adenine dinucleotide
ACADSB	36	acyl-CoA dehydrogenase, short/branched chain	1978	FALSE	1.396	-3.746	-6.026	13.55	-9.137	0.908	-4.439	-1.595	1.074	0.315	4.087	0.162738	0.000184913	2.00317e-09	4.62327e-40	1.55155e-19	0.364191	9.53945e-06	0.110884	0.282829	0.75242	4.542e-05	s4	L-Isoleucine;Valproic Acid
ACADVL	37	acyl-CoA dehydrogenase, very long chain	2002	TRUE	2.176	0.478	-4.055	11.085	-0.731	3.442	-7.47	0.709	-0.62	-6.646	0.909	0.0296492	0.632775	5.21131e-05	9.35239e-28	0.46464	0.000589439	1.19044e-13	0.478204	0.535596	3.86064e-11	0.363537	---	---
ACAT1	38	acetyl-CoA acetyltransferase 1	2002	TRUE	2.452	-4.559	-4.842	13.927	-7.678	5.167	-7.088	-1.215	-0.858	-1.34	3.426	0.0143014	5.46278e-06	1.3855e-06	3.75964e-42	2.50827e-14	2.61231e-07	1.88035e-12	0.224333	0.391207	0.180258	0.000623805	s4	Sulfasalazine
ACAT2	39	acetyl-CoA acetyltransferase 2	2002	TRUE	0.715	-3.559	1.947	5.081	-3.269	-2.922	-5.615	4.085	-2.741	2.323	4.445	0.474719	0.000380314	0.0517069	4.11254e-07	0.0010979	0.00351284	2.2423e-08	4.58869e-05	0.00618319	0.0202731	9.2702e-06	---	S-Hydroxycysteine;Coenzyme A
ACLY	47	ATP citrate lyase	2002	TRUE	1.743	3.475	2.2	0.822	0.187	-6.925	-6.156	4.141	1.509	0.832	-0.273	0.0814899	0.000522181	0.0279211	0.411347	0.85149	5.84985e-12	8.98332e-10	3.60138e-05	0.131479	0.405653	0.785071	---	---
ACO1	48	aconitase 1	1982	FALSE	3.397	-2.426	-3.185	6.969	1.643	11.358	-4.933	-0.142	-2.351	-8.142	-1.396	0.00069379	0.0153379	0.00147252	4.34482e-12	0.100603	5.20837e-29	8.78128e-07	0.88731	0.0187967	6.77454e-16	0.162936	---	Manganese
ACO2	50	aconitase 2	2002	TRUE	0.976	-3.397	-3.394	14.469	-5.109	1.352	-7.302	0.155	-3.434	-3.535	8.966	0.328942	0.000695395	0.000702369	3.36036e-45	3.5521e-07	0.176598	4.07389e-13	0.877005	0.000607188	0.000416528	6.90342e-19	s4	Isocitric Acid;4-Hydroxy-Aconitate Ion;Alpha-Methylisocitric Acid;Aconitate Ion;Tricarballylic Acid
ACOX1	51	acyl-CoA oxidase 1	2002	TRUE	1.388	3.347	0.474	4.656	-2.097	-7.228	-4.476	4.911	-0.01	1.299	-3.795	0.165244	0.000831588	0.635574	3.43344e-06	0.0361373	6.92908e-13	8.02881e-06	9.81575e-07	0.991728	0.194151	0.00015186	---	Flavin adenine dinucleotide;(3R)-3-HYDROXYDODECANOIC ACID
ACP1	52	acid phosphatase 1, soluble	2002	TRUE	4.367	-2.856	0.547	2.211	-6.987	0.208	-2.449	3.297	-5.153	5.115	1.74	1.32443e-05	0.00433897	0.584455	0.0271493	3.79926e-12	0.835448	0.0144061	0.000995637	2.80996e-07	3.438e-07	0.081955	---	Adenine;4-Nitrophenyl Phosphate
ACP2	53	acid phosphatase 2, lysosomal	1982	FALSE	-1.769	5.121	-2.378	4.708	7.038	-2.324	-5.47	5.347	-2.687	-3.834	-6.613	0.0770642	3.32903e-07	0.0174923	2.67995e-06	2.67514e-12	0.0202389	5.0701e-08	9.96711e-08	0.00726304	0.000129943	4.83407e-11	s5	---
ACP5	54	acid phosphatase 5, tartrate resistant	1673	FALSE	3.85	3.491	0.887	0.255	5.085	-1.121	-3.626	2.372	-1.181	-4.869	-1.434	0.000122396	0.000494283	0.37512	0.799029	4.08026e-07	0.262654	0.000296369	0.0178063	0.237835	1.22551e-06	0.151625	s5	Isopropyl Alcohol
ACPP	55	acid phosphatase, prostate	1494	FALSE	0.227	1.655	-0.991	2.382	-0.815	-3.455	-4.686	3.043	2.553	0.09	-0.841	0.82022	0.0980927	0.321881	0.0173617	0.415262	0.000565506	3.04183e-06	0.00238588	0.0107847	0.927922	0.400393	---	N-Propyl-Tartramic Acid;Alpha-Benzyl-Aminobenzyl-Phosphonic Acid;Heptyl 1-Thiohexopyranoside;Sipuleucel-T;S-(2-{[N-(2-HYDROXY-4-{[HYDROXY(OXIDO)PHOSPHINO]OXY}-3,3-DIMETHYLBUTANOYL)-BETA-ALANYL]AMINO}ETHYL) HEXANETHIOATE;S-(2-{[N-(2-HYDROXY-4-{[HYDROXY(OXIDO)PHOSPHINO]OXY}-3,3-DIMETHYLBUTANOYL)-BETA-ALANYL]AMINO}ETHYL) HEPTANETHIOATE
ACTA1	58	actin, alpha 1, skeletal muscle	1958	FALSE	1.104	4.645	-2.011	-9.52	5.902	15.426	1.353	3.373	-2.936	-12.292	0.143	0.269767	3.62572e-06	0.044465	4.88832e-21	4.21419e-09	9.35622e-51	0.176361	0.000757054	0.00336423	1.67016e-33	0.886004	---	Latrunculin A;Sucrose;Ulapualide A;Kabiramide C;Jaspisamide A;Tmr;4-Methyl-Histidine;Phosphoaminophosphonic Acid-Adenylate Ester;Aplyronine A;Reidispongiolide A;Reidispongiolide C;Sphinxolide B;LATRUNCULIN B
ACTA2	59	actin, alpha 2, smooth muscle, aorta	1464	FALSE	0.955	1.633	-1.389	-7.968	9.04	14.414	-1.361	4.009	-2.127	-9.512	-3.283	0.339719	0.102749	0.165086	3.21415e-15	4.84305e-19	3.8625e-44	0.173574	6.41229e-05	0.0335804	7.42601e-21	0.00105316	s6	---
ACTB	60	actin beta	1992	TRUE	2.531	5.255	0.268	-9.017	7.693	10.814	-3.615	8.976	-4.781	-11.844	0.742	0.011447	1.64306e-07	0.788683	4.44198e-19	2.25012e-14	1.59398e-26	0.000308272	6.31672e-19	1.86808e-06	2.52538e-31	0.458392	---	---
ACTG1	71	actin gamma 1	1741	FALSE	2.357	5.404	0.542	-6.466	6.441	9.11	-6.732	8.331	-1.884	-12.247	0.517	0.0185558	7.41407e-08	0.587825	1.30676e-10	1.52727e-10	2.19588e-19	2.25918e-11	1.60823e-16	0.0596933	3.85637e-33	0.605188	---	---
ACTG2	72	actin, gamma 2, smooth muscle, enteric	1405	FALSE	1.178	1.324	-1.384	-7.798	7.934	14.071	-0.982	2.849	-3.133	-9.817	NA	0.23889	0.185804	0.166589	1.21921e-14	4.31651e-15	3.64758e-42	0.326336	0.00445157	0.00176584	4.80939e-22	NA	s6	---
ACTN4	81	actinin alpha 4	2002	TRUE	1.44	1.686	1.391	-4.088	4.81	8.068	-3.1	4.74	-0.558	-6.44	-5.253	0.150094	0.0919808	0.164339	4.5319e-05	1.62212e-06	1.22177e-15	0.00196031	2.29219e-06	0.577023	1.49001e-10	1.65921e-07	---	---
ACTL6A	86	actin like 6A	2002	TRUE	4.078	-2.714	5.946	-6.013	-1.848	-7.932	-3.505	5.196	-0.139	15.502	-8.359	4.71939e-05	0.00670275	3.24366e-09	2.16182e-09	0.0647115	3.56661e-15	0.000466921	2.2454e-07	0.889523	2.85807e-51	1.16465e-16	---	---
ACTN1	87	actinin alpha 1	2002	TRUE	0.857	1.871	-1.298	-8.628	9.736	12.818	-0.62	5.429	-1.19	-12.955	0.302	0.391735	0.0614338	0.194556	1.24564e-17	6.44401e-22	3.32911e-36	0.535311	6.35954e-08	0.234311	6.42471e-37	0.76241	---	---
ACTN2	88	actinin alpha 2	1885	FALSE	0.609	0.256	-0.956	-7.028	4.958	12.111	0.704	4.837	-2.237	-10.714	3.698	0.542816	0.798274	0.339175	2.91033e-12	7.76764e-07	1.45116e-32	0.481544	1.42212e-06	0.0254275	4.86579e-26	0.000223954	---	---
ACTN3	89	actinin alpha 3 (gene/pseudogene)	1154	FALSE	0.403	0.029	1.388	-4.389	5.406	8.112	-0.077	2.886	-0.034	-9.094	-2.019	0.687156	0.976997	0.165403	1.2449e-05	7.84256e-08	1.26283e-15	0.938545	0.00397918	0.972783	4.06255e-19	0.0437114	---	---
ACVR1	90	activin A receptor type 1	1317	FALSE	-5.181	1.836	0.712	-2.313	1.376	2.103	2.003	-3.246	0.425	-1.465	4.262	2.55117e-07	0.0665803	0.476755	0.0208642	0.169066	0.0356197	0.0453475	0.00120041	0.670834	0.14309	2.16611e-05	---	Adenosine triphosphate;6-[4-(2-piperidin-1-ylethoxy)phenyl]-3-pyridin-4-ylpyrazolo[1,5-a]pyrimidine
ACVR1B	91	activin A receptor type 1B	349	FALSE	NA	-1.467	-0.105	-0.702	1.589	-1.015	0.143	2.486	-1.411	-0.672	2.074	NA	0.143351	0.916319	0.483047	0.112936	0.310626	0.886035	0.0133776	0.159254	0.501931	0.0387773	---	Adenosine triphosphate
ACY1	95	aminoacylase 1	1342	FALSE	1.739	-0.495	-3.14	6.051	-2.187	3.317	-0.793	-2.256	-0.291	-4.129	3.246	0.0822234	0.620778	0.00172784	1.86494e-09	0.0289334	0.00093458	0.427891	0.0242223	0.77083	3.87237e-05	0.00119763	---	L-Aspartic Acid;Acetylcysteine
ACYP1	97	acylphosphatase 1	1910	FALSE	1.654	-5.045	-1.801	-1.725	-4.17	1.129	2.181	-0.046	-0.899	7.159	0.266	0.0981971	4.9766e-07	0.0718747	0.0846679	3.17965e-05	0.258876	0.0292733	0.963174	0.368702	1.15137e-12	0.79063	---	---
ACYP2	98	acylphosphatase 2	1928	FALSE	0.563	-1.949	-2.277	2.872	-0.101	3.216	-2.314	0.774	-1.483	-5.778	9.799	0.573555	0.051453	0.0228773	0.00411919	0.919857	0.0013223	0.0207791	0.439188	0.138186	8.7739e-09	3.69927e-22	---	Formic Acid
ADA	100	adenosine deaminase	1940	FALSE	3.515	5.095	1.563	-4.056	1.999	2.841	-2.234	0.876	-4.032	-2.382	0.036	0.000449115	3.83316e-07	0.118196	5.18512e-05	0.0457229	0.00454695	0.0255983	0.380899	5.7558e-05	0.017317	0.971359	---	Vidarabine;Theophylline;Pentostatin;Adenosine;Edetic Acid;Dipyridamole;Nelarabine;FR221647;6-Hydroxy-7,8-Dihydro Purine Nucleoside;FR117016;FR236913;6-Hydroxy-1,6-Dihydro Purine Nucleoside;FR233623;FR239087;FR230513;1-Deaza-Adenosine;Purine Riboside;Erdosteine;(2S,3R)-3-(6-amino-9H-purin-9-yl)nonan-2-ol;1-((1R)-1-(HYDROXYMETHYL)-3-{6-[(3-PHENYLPROPANOYL)AMINO]-1H-INDOL-1-YL}PROPYL)-1H-IMIDAZOLE-4…
ADAM8	101	ADAM metallopeptidase domain 8	698	FALSE	-1.691	3.137	0.953	-1.855	0.897	-0.384	-3.376	8.27	-0.438	-3.837	-2.017	0.0912618	0.00177942	0.340724	0.0640592	0.369937	0.70135	0.000775491	6.82313e-16	0.661378	0.000135979	0.0440682	s8	---
ADAM10	102	ADAM metallopeptidase domain 10	2002	TRUE	-9.141	0.296	0.384	3.942	-0.389	0.342	-0.518	-1.862	2.293	-4.251	6.186	1.47495e-19	0.767431	0.700843	8.37363e-05	0.697018	0.732244	0.604607	0.062684	0.0219574	2.22872e-05	7.46371e-10	---	XL784
ADAR	103	adenosine deaminase, RNA specific	1937	FALSE	0.373	2.308	8.186	-2.059	-2.023	-9.282	-0.504	-8.202	3.085	13.413	-8.076	0.708969	0.0211043	4.85644e-16	0.0396654	0.0432398	4.32001e-20	0.614256	4.27333e-16	0.00206449	2.72213e-39	1.16235e-15	---	---
ADARB1	104	adenosine deaminase, RNA specific B1	1674	FALSE	-3.215	-0.159	-2.466	-4.512	-0.418	9.19	4.79	-6.146	0.431	0.658	-0.617	0.00133063	0.873516	0.0137642	6.8654e-06	0.675722	1.125e-19	1.81775e-06	9.92277e-10	0.666443	0.510438	0.537236	---	---
ADCY3	109	adenylate cyclase 3	571	FALSE	-2.725	0.593	-0.708	-0.633	-0.528	-0.658	-0.373	-0.425	0.738	1.467	1.416	0.00663434	0.553092	0.479097	0.526675	0.597784	0.511054	0.709522	0.670924	0.460978	0.142843	0.157305	---	---
ADCY5	111	adenylate cyclase 5	766	FALSE	-1.952	-2.56	-2.903	1.924	0.475	1.396	0.492	-1.683	0.766	-2.366	6.916	0.0513496	0.0106614	0.00379793	0.0547749	0.635074	0.163069	0.622583	0.0928318	0.444063	0.0182383	9.8082e-12	s11	Colforsin;2',5'-DIDEOXY-ADENOSINE 3'-MONOPHOSPHATE
ADCY6	112	adenylate cyclase 6	1187	FALSE	-4.066	-2.629	-3.862	2.226	1.681	3.649	-0.883	0.398	0.548	-1.596	3.245	5.10756e-05	0.00867532	0.000118715	0.0261837	0.0929299	0.000275067	0.377506	0.690606	0.58348	0.110738	0.00120725	---	---
ADCY7	113	adenylate cyclase 7	913	FALSE	-1.694	3.695	1.006	-0.836	3.429	1.121	-1.678	-0.774	-0.966	-4.351	3.117	0.0906191	0.000233211	0.314649	0.403398	0.000633325	0.262531	0.0936948	0.439098	0.334514	1.50837e-05	0.00188385	---	---
ADCY9	115	adenylate cyclase 9	906	FALSE	-2.518	-3.174	-3.349	3.118	-0.436	1.813	-1.8	3.619	0.44	-2.568	4.222	0.0119693	0.00155324	0.000845181	0.00187839	0.66314	0.0700972	0.0722207	0.000311564	0.660144	0.0103898	2.66284e-05	---	---
ADCYAP1R1	117	ADCYAP receptor type I	360	FALSE	-1.254	-3.804	-0.026	0.507	1.594	1.678	2.683	-2.587	0.137	-4.28	7.058	0.210793	0.00016719	0.978943	0.612524	0.111901	0.0941759	0.00764056	0.010069	0.891295	2.40491e-05	8.81238e-12	---	---
ADD1	118	adducin 1	1971	FALSE	0.769	-6.176	-4.702	-1.623	-0.921	10.81	-2.856	0.63	1.879	-3.707	9.372	0.441727	7.96221e-10	2.76103e-06	0.104769	0.357124	1.68751e-26	0.00433504	0.528988	0.0603916	0.000215522	1.87974e-20	---	---
ADD2	119	adducin 2	1914	FALSE	-0.658	-4.554	1.104	-2.791	-1.139	4.936	-0.819	4.589	-3.896	-0.893	6.755	0.510733	5.58289e-06	0.269868	0.00530038	0.254754	8.65905e-07	0.413012	4.73496e-06	0.000101169	0.371865	1.8867e-11	---	---
ADD3	120	adducin 3	1978	FALSE	2.266	-5.2	-4.284	-3.083	-0.615	11.481	-2.055	1.303	1.913	-4.964	7.872	0.0235513	2.20054e-07	1.92115e-05	0.00207551	0.538602	1.39533e-29	0.0400449	0.192787	0.0558376	7.50183e-07	5.69422e-15	---	---
PLIN2	123	perilipin 2	1995	TRUE	1.59	2.176	2.06	-5.514	2.097	-2.457	0.573	4.764	0.713	0.549	-4.749	0.111996	0.0296878	0.039523	3.95641e-08	0.0361008	0.0140857	0.566789	2.0306e-06	0.475937	0.582818	2.19343e-06	---	---
ADH1A	124	alcohol dehydrogenase 1A (class I), alpha polypeptide	1169	FALSE	0.54	-2.403	-4.564	0.837	1.976	10.743	-1.538	-1.264	-0.743	-4.258	NA	0.589022	0.0163999	5.54615e-06	0.402954	0.0483953	9.79294e-26	0.124335	0.206584	0.457719	2.22971e-05	NA	---	NADH;NADH;Ethanol;Fomepizole;4-Iodopyrazole;N-Cyclopentyl-N-Cyclobutylformamide
ADH1B	125	alcohol dehydrogenase 1B (class I), beta polypeptide	1753	FALSE	0.719	-2.169	-4.15	-0.419	0.532	12.909	-1.192	0.488	-1.234	-4.691	-0.685	0.471937	0.0302374	3.49059e-05	0.675419	0.59458	1.74144e-36	0.233307	0.625922	0.217349	2.93586e-06	0.493464	---	NADH;NADH;Ethanol;Fomepizole;N-Benzylformamide;4-Iodopyrazole;2'-Monophosphoadenosine 5'-Diphosphoribose;Cyclohexanol;Glycerol;N-Heptylformamide
ADH1C	126	alcohol dehydrogenase 1C (class I), gamma polypeptide	1642	FALSE	0.297	-1.58	-3.484	0.843	0.963	11.504	-1.683	0.002	-2.439	-4.475	-1.127	0.766607	0.114412	0.000506705	0.399468	0.335935	1.64565e-29	0.0925221	0.998718	0.0148422	8.17051e-06	0.259917	---	NADH;Ethanol;Fomepizole;2,3,4,5,6-Pentafluorobenzyl Alcohol;N-1-Methylheptylformamide;2-Ethoxyethanol;Cholic Acid;4-Iodopyrazole;Pyrazole;Para-Bromobenzyl Alcohol;3-Butylthiolane 1-Oxide;5-Beta-D-Ribofuranosylnicotinamide Adenine Dinucleotide;(R)-N-(1-Methyl-Hexyl)-Formamide;Trifluoroethanol;Cyclohexylformamide;Cpad;N-Formylpiperidine;2,3-Difluorobenzyl Alcohol;2,4-Difluorobenzyl Alcohol 2,4-Difl…
ADH4	127	alcohol dehydrogenase 4 (class II), pi polypeptide	1278	FALSE	1.212	-2.126	-3.664	-0.522	0.315	11.832	-2.517	-0.346	1.602	-5.468	NA	0.225896	0.0337068	0.000258762	0.601634	0.752714	1.00436e-30	0.0119739	0.729243	0.109365	5.45577e-08	NA	---	NADH;NADH;Ethanol;Cyclohexylformamide
ADH5	128	alcohol dehydrogenase 5 (class III), chi polypeptide	1897	FALSE	3.095	-3.507	-5.131	1.638	-1.697	10.702	-2.175	-1.653	-0.78	-3.025	3.782	0.0019996	0.000464307	3.18114e-07	0.101574	0.0897854	5.43745e-26	0.0297319	0.0984386	0.435586	0.00252267	0.000160466	---	NADH;NADH;Ethanol;Lauric Acid;12-Hydroxydodecanoic Acid;S-Hydroxymethyl Glutathione
ADH6	130	alcohol dehydrogenase 6 (class V)	781	FALSE	0.125	0.216	-3.63	4.621	-1.875	2.33	-5.968	1.761	2.858	-3.364	NA	0.900604	0.828693	0.000302348	4.46658e-06	0.0611634	0.0200569	3.64147e-09	0.0786994	0.0043764	0.000804502	NA	---	NADH;Ethanol;Abacavir
ADH7	131	alcohol dehydrogenase 7 (class IV), mu or sigma polypeptide	860	FALSE	1.763	-2.589	-3.45	4.288	-1.572	0.78	-3.292	1.366	0.273	0.698	NA	0.0783137	0.00978433	0.000587616	2.00754e-05	0.116331	0.435345	0.00103617	0.172417	0.784695	0.485629	NA	---	NADH;NADH;Ethanol
ADK	132	adenosine kinase	1984	FALSE	4.654	-0.152	0.884	6.575	-1.228	-1.566	-5.163	0.109	-1.134	-1.122	-0.648	3.47385e-06	0.878824	0.376679	6.21915e-11	0.219759	0.117428	2.67778e-07	0.913336	0.25703	0.262062	0.51682	---	Adenosine monophosphate;Adenosine triphosphate;Adenosine;Ribavirin;Ribavirin;Abacavir;Bis(Adenosine)-5'-Pentaphosphate;Bis(Adenosine)-5'-Pentaphosphate;Bis(Adenosine)-5'-Pentaphosphate;Bis(Adenosine)-5'-Pentaphosphate;7-(5-DEOXY-BETA-D-RIBOFURANOSYL)-5-IODO-7H-PYRROLO[2,3-D]PYRIMIDIN-4-AMINE;5-[4-(DIMETHYLAMINO)PHENYL]-6-[(6-MORPHOLIN-4-YLPYRIDIN-3-YL)ETHYNYL]PYRIMIDIN-4-AMINE
ADM	133	adrenomedullin	370	FALSE	0.252	2.207	0.218	0.375	-0.907	-1.58	-0.605	2.79	0.797	-1.242	-2.955	0.801075	0.027921	0.827592	0.707627	0.364926	0.114957	0.545741	0.00553819	0.425972	0.215051	0.0033299	---	---
ADPRH	141	ADP-ribosylarginine hydrolase	1976	FALSE	2.435	3.818	-0.337	-6.268	6.314	6.587	2.288	-1.129	0.255	-7.829	-1.941	0.0149632	0.000138479	0.736147	4.47702e-10	3.34282e-10	5.75318e-11	0.0222373	0.259221	0.79882	7.98032e-15	0.0524355	---	---
PARP1	142	poly(ADP-ribose) polymerase 1	2002	TRUE	1.484	-0.795	8.524	-1.934	-6.444	-9.245	-3.882	-5.375	3.26	16.452	-2.941	0.138098	0.426664	2.99175e-17	0.0532993	1.45746e-10	5.83008e-20	0.000107064	8.56873e-08	0.00113265	3.86854e-57	0.00331048	---	Carba-Nicotinamide-Adenine-Dinucleotide;NU1025;Nicotinamide;2-{3-[4-(4-Fluorophenyl)-3,6-Dihydro-1(2h)-Pyridinyl]Propyl}-8-Methyl-4(3h)-Quinazolinone;3-Methoxybenzamide;2-(4-Chlorophenyl)-5-Quinoxalinecarboxamide;3,4-Dihydro-5-Methyl-Isoquinolinone;2-(3'-Methoxyphenyl) Benzimidazole-4-Carboxamide;6-AMINO-BENZO[DE]ISOQUINOLINE-1,3-DIONE;Veliparib;trans-4-(7-carbamoyl-1H-benzimidazol-2-yl)-1-propyl…
PARP4	143	poly(ADP-ribose) polymerase family member 4	1995	TRUE	1.536	6.446	-1.805	1.148	4.038	2.48	1.037	2.934	1.953	-14.878	-1.961	0.12479	1.43807e-10	0.0712126	0.250921	5.59049e-05	0.0132232	0.299843	0.00338597	0.0509716	1.48328e-47	0.0500475	---	---
ADRA2A	150	adrenoceptor alpha 2A	369	FALSE	-3.711	-0.667	-4.884	3.16	2.513	1.383	-1.803	-0.944	1.225	-2.212	4.287	0.000238526	0.505294	1.55214e-06	0.00170895	0.0124142	0.16758	0.0721675	0.345798	0.221415	0.0276163	2.31715e-05	---	Amphetamine;Bethanidine;Ziprasidone;Cabergoline;Ropinirole;Dihydroergotamine;Amitriptyline;Olanzapine;Clozapine;Norepinephrine;Mirtazapine;Phenylpropanolamine;Loxapine;Pramipexole;Dipivefrin;Prazosin;Chlorpromazine;Brimonidine;Nortriptyline;Amoxapine;Amoxapine;Clonidine;Lisuride;Guanabenz;Dexmedetomidine;Trazodone;Epinephrine;Phentolamine;Ergotamine;Tizanidine;Apomorphine;Trimipramine;Risperidone…
GRK2	156	G protein-coupled receptor kinase 2	1949	FALSE	0.432	4.307	2.048	-4.474	1.43	0.553	-0.764	0.397	-0.799	-5.284	7.612	0.665467	1.73885e-05	0.040671	8.12402e-06	0.152887	0.580213	0.444897	0.691233	0.424581	1.40706e-07	4.19372e-14	---	Adenosine triphosphate
GRK3	157	G protein-coupled receptor kinase 3	1331	FALSE	-0.178	3.588	2.106	-5.217	4.145	3.4	-0.695	0.666	-2.193	-4.842	4.397	0.859057	0.000345347	0.0353717	2.10934e-07	3.61461e-05	0.000693803	0.487364	0.505384	0.028492	1.43791e-06	1.18431e-05	---	Adenosine triphosphate
ADSL	158	adenylosuccinate lyase	2002	TRUE	-0.516	-0.393	5.08	-0.08	-2.067	-1.832	-4.487	4.339	-1.847	4.533	-3.865	0.60618	0.694597	4.11824e-07	0.936599	0.0388978	0.0671077	7.64877e-06	1.50588e-05	0.0648587	6.15909e-06	0.000114412	---	---
ADSS	159	adenylosuccinate synthase	1946	FALSE	2.026	2.004	4.341	-0.302	-1.268	-6.25	-3.805	7.96	-2.755	0.849	-0.252	0.0428975	0.0451664	1.49208e-05	0.762669	0.204969	5.03283e-10	0.000145953	2.9033e-15	0.00593244	0.396146	0.801198	---	L-Aspartic Acid;Hadacidin;6-O-Phosphoryl Inosine Monophosphate;Guanosine-5'-Diphosphate
AP2A1	160	adaptor related protein complex 2 subunit alpha 1	2002	TRUE	-0.873	2.109	-2.348	-3.612	5.262	6.796	-1.078	-0.73	1.818	-11.263	9.645	0.382817	0.0350281	0.0189898	0.000311641	1.57982e-07	1.41232e-11	0.281224	0.465398	0.0691755	1.41744e-28	1.50902e-21	---	---
AP2A2	161	adaptor related protein complex 2 subunit alpha 2	2002	TRUE	1.085	-1.439	-6.518	-0.825	2.933	8.708	-1.171	0.543	-0.288	-9.841	12.055	0.278083	0.150236	8.96826e-11	0.409604	0.00339173	6.35068e-18	0.24192	0.587525	0.773177	2.39194e-22	2.33716e-32	s11	---
AP1B1	162	adaptor related protein complex 1 subunit beta 1	2002	TRUE	1.447	3.647	-0.339	6.993	2.682	-1.108	-7.53	2.172	1.533	-11.861	6.647	0.148021	0.000271987	0.734355	3.66237e-12	0.00737707	0.268107	7.60643e-14	0.0299458	0.125511	2.07492e-31	3.83899e-11	---	---
AP2B1	163	adaptor related protein complex 2 subunit beta 1	2002	TRUE	0.532	0.113	-3.957	0.487	3.851	4.808	-4.101	1.443	2.3	-10.334	10.077	0.595	0.909725	7.86441e-05	0.62612	0.000121159	1.63736e-06	4.27825e-05	0.149126	0.0215286	2.0025e-24	2.4795e-23	---	---
AP1G1	164	adaptor related protein complex 1 subunit gamma 1	1996	TRUE	0.253	1.897	1.511	8.423	-0.901	-5.185	-5.33	-0.642	1.128	-3.894	3.741	0.800116	0.0579572	0.130857	6.92538e-17	0.367828	2.37662e-07	1.09449e-07	0.521037	0.259524	0.000101878	0.000188709	---	---
AEBP1	165	AE binding protein 1	2002	TRUE	-1.046	0.238	-4.654	-9.971	6.944	13.176	6.296	2.306	-0.447	-6.573	-5.03	0.295486	0.811849	3.46403e-06	6.9024e-23	5.13373e-12	4.43825e-38	3.7514e-10	0.0212011	0.654668	6.28666e-11	5.3409e-07	---	---
AES	166	amino-terminal enhancer of split	1676	FALSE	2.309	-3.376	-4.789	-2.312	-0.093	2.044	4.262	-2.714	0.798	3.57	-0.262	0.0210875	0.000752505	1.82433e-06	0.0209121	0.92619	0.0411508	2.13639e-05	0.00672196	0.425267	0.000366723	0.793554	---	---
AFM	173	afamin	1986	FALSE	-2.005	-1.682	-4.666	-6.061	6.766	14.428	0.536	4.422	-1.626	-6.907	-1.988	0.0451304	0.0926366	3.27316e-06	1.61825e-09	1.74148e-11	5.99004e-45	0.592133	1.02904e-05	0.104031	6.62611e-12	0.046918	---	---
AGA	175	aspartylglucosaminidase	1792	FALSE	1.364	1.236	-5.094	1.292	0.301	1.155	-1.811	3.314	3.284	-2.342	-3.961	0.172883	0.216797	3.86926e-07	0.196588	0.763076	0.248221	0.0703442	0.000937468	0.0010448	0.0193111	7.74163e-05	---	---
ACAN	176	aggrecan	1671	FALSE	-1.117	-3.751	-2.005	-4.385	5.875	6.403	0.737	-0.925	2.444	-3.407	2.193	0.264335	0.000181985	0.0451614	1.23031e-05	5.08123e-09	1.97349e-10	0.461391	0.355075	0.0146263	0.000673439	0.0284576	---	GM6001
AGL	178	amylo-alpha-1, 6-glucosidase, 4-alpha-glucanotransferase	2002	TRUE	-2.793	-2.855	-4.357	5.557	-2.767	4.193	-1.58	0.803	-1.2	-2.528	5.314	0.00527797	0.00434723	1.38439e-05	3.11842e-08	0.00571171	2.87298e-05	0.114336	0.422111	0.230135	0.0115332	1.19349e-07	---	---
JAG1	182	jagged 1	1392	FALSE	-2.736	0.515	2.811	-2.776	1.879	0.52	1.667	-1.46	0.474	-0.121	-0.323	0.00629401	0.606491	0.00501429	0.00557876	0.0604061	0.603065	0.0958347	0.144457	0.635546	0.903832	0.746499	---	---
AGT	183	angiotensinogen	2002	TRUE	-0.279	-3.638	-2.313	-5.941	5.898	11.174	-4.072	13.194	-1.709	-6.702	-1.915	0.779935	0.000281569	0.0208291	3.32372e-09	4.31152e-09	3.6501e-28	4.83603e-05	3.55814e-38	0.0876168	2.67324e-11	0.055666	s8	PS433540
AGTR1	185	angiotensin II receptor type 1	198	FALSE	NA	-0.64	0.657	-1.245	-1.67	-0.944	1.552	-0.465	-0.571	2.375	NA	NA	0.523138	0.511856	0.214458	0.0965962	0.34608	0.12226	0.642465	0.568645	0.0184904	NA	---	Valsartan;Olmesartan;Losartan;Candesartan;Eprosartan;Telmisartan;Irbesartan;Forasartan;Saprisartan;Tasosartan;CYT006-AngQb;Azilsartan medoxomil
AGTR2	186	angiotensin II receptor type 2	50	FALSE	-1.334	-0.964	NA	1.54	-1.192	1.862	0.316	-0.596	NA	-0.305	NA	0.188611	0.33981	NA	0.130093	0.23908	0.0687998	0.753698	0.554083	NA	0.761637	NA	---	Tasosartan;CYT006-AngQb
AGXT	189	alanine--glyoxylate and serine--pyruvate aminotransferase	296	FALSE	0.258	-1.046	-1.097	5.953	-0.397	-0.127	-4.07	1.929	0.7	-3.287	NA	0.796667	0.296324	0.273731	7.48225e-09	0.691937	0.8988	6.05558e-05	0.0546758	0.484665	0.00113539	NA	---	Pyridoxal Phosphate;Pyridoxal Phosphate;L-Serine;Glycine;L-Alanine;Aminooxyacetic acid;N'-Pyridoxyl-Lysine-5'-Monophosphate;4-(2-AMINOPHENYL)-4-OXOBUTANOIC ACID
AHCY	191	adenosylhomocysteinase	1959	FALSE	2.535	-1.923	0.746	7.707	-5.211	-6.381	-7.362	-0.895	0.487	8.336	-0.966	0.0113287	0.0546281	0.45578	2.02595e-14	2.0796e-07	2.1912e-10	2.65969e-13	0.371035	0.626649	1.4253e-16	0.334049	---	Isopropyl Alcohol;(1'r,2's)-9-(2-Hydroxy-3'-Keto-Cyclopenten-1-Yl)Adenine;3'-Oxo-Adenosine;D-Eritadenine;5'-S-ethyl-5'-thioadenosine
AHR	196	aryl hydrocarbon receptor	1727	FALSE	1.154	2.08	1.887	-2.213	3.674	2.255	3.422	-3.277	1.25	-6.394	-0.628	0.24861	0.0377095	0.0593231	0.0270324	0.000246543	0.024271	0.000635878	0.00106944	0.211563	2.06876e-10	0.530169	---	Mexiletine;Nimodipine;Flutamide;Atorvastatin;Leflunomide;Ginseng
AHSG	197	alpha 2-HS glycoprotein	2002	TRUE	0.847	-1.494	-4.516	-8.897	7.818	13.833	-2.152	9.808	-0.412	-8.602	-1.661	0.397269	0.135324	6.67979e-06	1.25998e-18	8.60647e-15	1.24741e-41	0.0314804	3.2567e-22	0.680329	1.56035e-17	0.0967889	---	---
AIF1	199	allograft inflammatory factor 1	1998	TRUE	2.933	9.457	1.216	-5.746	9.991	6.202	0.868	-1.427	-4.999	-12.043	-0.54	0.00339069	8.59852e-21	0.224181	1.05263e-08	5.70129e-23	6.76349e-10	0.385418	0.153654	6.24996e-07	2.70217e-32	0.58946	---	---
CRYBG1	202	crystallin beta-gamma domain containing 1	1758	FALSE	1.835	5.878	5.517	-2.781	1.612	-4.779	0.957	1.376	-1.521	-2.847	-2.039	0.0666731	4.96799e-09	3.96001e-08	0.00548365	0.107078	1.91112e-06	0.338947	0.168905	0.128508	0.00447039	0.0416175	---	---
AK1	203	adenylate kinase 1	2002	TRUE	1.267	-5.246	-6.557	2.671	-2.538	9.634	0.132	1.757	-1.569	-4.145	4.9	0.205385	1.71555e-07	6.962e-11	0.0076316	0.0112381	1.66572e-21	0.895305	0.0790881	0.116879	3.53841e-05	1.03798e-06	---	Bis(Adenosine)-5'-Pentaphosphate
AK2	204	adenylate kinase 2	2002	TRUE	2.045	2.112	-0.954	15.068	-4.566	-0.56	-5.927	-0.283	-1.9	-2.636	-6.423	0.0409997	0.0348485	0.340419	1.11505e-48	5.28576e-06	0.575215	3.61909e-09	0.776874	0.0575594	0.00844431	1.66949e-10	s4	Tenofovir;Adefovir Dipivoxil;Bis(Adenosine)-5'-Pentaphosphate
AK4	205	adenylate kinase 4	1728	FALSE	2.82	-0.809	-0.184	3.587	-3.861	0.705	-3.666	2.651	-0.685	-3.374	5.314	0.00486239	0.418516	0.854089	0.000343725	0.000116864	0.480619	0.000253507	0.00810063	0.493308	0.000756381	1.21253e-07	---	Tenofovir;Adefovir Dipivoxil
AKT1	207	AKT serine/threonine kinase 1	2002	TRUE	-2.566	-0.156	-4.339	-2.146	5.348	6.085	0.432	-0.375	1.692	-2.591	-3.273	0.0103483	0.876024	1.50052e-05	0.0320051	9.90724e-08	1.38993e-09	0.665458	0.70777	0.090806	0.00964559	0.00108367	---	Adenosine triphosphate;Arsenic trioxide;Inositol 1,3,4,5-Tetrakisphosphate;N-[2-(5-methyl-4H-1,2,4-triazol-3-yl)phenyl]-7H-pyrrolo[2,3-d]pyrimidin-4-amine;5-(5-chloro-7H-pyrrolo[2,3-d]pyrimidin-4-yl)-4,5,6,7-tetrahydro-1H-imidazo[4,5-c]pyridine
AKT2	208	AKT serine/threonine kinase 2	2002	TRUE	-2.585	0.756	-2.593	-3.063	4.888	7.139	-0.342	-0.646	-2.677	-0.164	-3.118	0.00982118	0.449669	0.00957319	0.00222043	1.10088e-06	1.30578e-12	0.732468	0.51815	0.00749106	0.869906	0.00184813	---	N-[(1S)-2-amino-1-phenylethyl]-5-(1H-pyrrolo[2,3-b]pyridin-4-yl)thiophene-2-carboxamide;4-(4-CHLOROPHENYL)-4-[4-(1H-PYRAZOL-4-YL)PHENYL]PIPERIDINE;ISOQUINOLINE-5-SULFONIC ACID (2-(2-(4-CHLOROBENZYLOXY)ETHYLAMINO)ETHYL)AMIDE;(2S)-1-(1H-INDOL-3-YL)-3-{[5-(3-METHYL-1H-INDAZOL-5-YL)PYRIDIN-3-YL]OXY}PROPAN-2-AMINE
ALAD	210	aminolevulinate dehydratase	2002	TRUE	1.686	-3.212	-6.004	5.427	-1.655	8.756	-4.522	7.461	-2.732	-9.832	7.057	0.0919322	0.00133725	2.28372e-09	6.41723e-08	0.0981757	4.20192e-18	6.48814e-06	1.27361e-13	0.00635915	2.59115e-22	2.34449e-12	---	Aminolevulinic acid;Delta-Amino Valeric Acid;Laevulinic Acid;4-Oxosebacic Acid;Porphobilinogen;3-(2-Aminoethyl)-4-(Aminomethyl)Heptanedioic Acid;4,7-Dioxosebacic Acid;5-hydroxyvaleric acid
ALAS1	211	5'-aminolevulinate synthase 1	1200	FALSE	-0.077	0.395	3.397	2.321	-1.87	-1.423	-5.405	-1.122	2.07	0.527	1.679	0.938515	0.692713	0.000702483	0.0204777	0.0617782	0.154903	7.79747e-08	0.262249	0.0386603	0.59861	0.0934539	---	Pyridoxal Phosphate;Pyridoxal Phosphate;Glycine
ALB	213	albumin	2001	TRUE	-0.083	-1.16	-4.337	-7.098	9.099	14.638	-2.769	7.603	-2.232	-8.545	-1.441	0.934018	0.24617	1.51332e-05	1.7482e-12	2.1425e-19	3.61583e-46	0.00566637	4.41459e-14	0.0257174	2.51643e-17	0.149859	---	Hyaluronidase;Xanthophyll;Valsartan;Erythromycin;Enflurane;Phenytoin;Cefmetazole;Liothyronine;Gefitinib;Amitriptyline;Indomethacin;Olanzapine;Sucralfate;Rosiglitazone;Ampicillin;Cefpiramide;Levothyroxine;Pethidine;Cefalotin;Acitretin;Fluoxetine;Chlorpromazine;Celecoxib;Cefotaxime;Zidovudine;Vancomycin;Erlotinib;Nortriptyline;Fluorouracil;Piroxicam;Methotrexate;Cephalexin;Fenoprofen;Sulfamethizole…
ALCAM	214	activated leukocyte cell adhesion molecule	1897	FALSE	-3.602	-2.495	-2.09	5.811	0.454	-1.147	-0.886	-0.181	1.241	-2.777	4.185	0.000324061	0.0126968	0.0367673	7.25067e-09	0.649612	0.251706	0.375644	0.856209	0.214762	0.005536	2.97589e-05	---	---
ABCD1	215	ATP binding cassette subfamily D member 1	1703	FALSE	-7.446	6.912	0.589	2.302	3.982	-2.262	-2.29	2.787	-0.53	-6.118	0.276	1.52003e-13	6.71223e-12	0.555611	0.0214369	7.11605e-05	0.0238508	0.0221188	0.00538423	0.596246	1.17003e-09	0.782905	---	---
ALDH1A1	216	aldehyde dehydrogenase 1 family member A1	2002	TRUE	2.714	-3.424	-4.738	5.133	-4.597	8.177	-3.79	0.627	-1.336	-3.149	4.65	0.00671186	0.000629579	2.31501e-06	3.13393e-07	4.55417e-06	5.12026e-16	0.000155354	0.531036	0.181599	0.00166003	3.52883e-06	---	NADH;Vitamin A;Tretinoin;1,4-Dithiothreitol;Glycerin
ALDH2	217	aldehyde dehydrogenase 2 family member	2002	TRUE	2.418	-3.053	-5.276	8.197	-3.184	5.098	-4.661	-1.646	1.587	-5.896	7.856	0.0156894	0.00229513	1.46444e-07	4.35821e-16	0.00147328	3.75699e-07	3.36112e-06	0.0998234	0.112718	4.36911e-09	6.42656e-15	---	NADH;Nitric Oxide;Guanidine;Nitroglycerin;Disulfiram;Amyl Nitrite;Daidzin;Crotonaldehyde;Benzyl alcohol
ALDH3A1	218	aldehyde dehydrogenase 3 family member A1	1754	FALSE	1.827	-1.825	-2.927	6.232	-4.689	0.021	-0.645	-3.215	0.785	-0.02	3.763	0.0678085	0.0681784	0.0034701	5.74102e-10	2.96021e-06	0.983643	0.518704	0.00132622	0.432513	0.983875	0.000173609	---	NADH
ALDH1B1	219	aldehyde dehydrogenase 1 family member B1	2002	TRUE	1.494	-2.642	-3.999	0.724	-0.638	10.094	-0.937	-0.747	0.081	-2.967	-0.748	0.135389	0.00831678	6.59585e-05	0.469143	0.523331	2.11448e-23	0.348684	0.454861	0.935175	0.00304368	0.454835	---	NADH
ALDH1A3	220	aldehyde dehydrogenase 1 family member A3	2002	TRUE	1.935	1.553	-2.383	1.945	6.339	7.615	-1.612	-2.264	-2.808	-9.071	1.239	0.0531583	0.120627	0.0172611	0.0519659	2.84362e-10	4.02782e-14	0.107137	0.0236772	0.00503676	2.74507e-19	0.215331	---	NADH;Vitamin A
ALDH3B1	221	aldehyde dehydrogenase 3 family member B1	1676	FALSE	-0.583	-0.767	-2.558	5.567	-1.638	3.558	-0.672	-2.02	0.923	-3.98	0.269	0.560169	0.443175	0.0106104	3.02017e-08	0.101517	0.000383615	0.501957	0.0435829	0.356169	7.20056e-05	0.788196	---	NADH
ALDH9A1	223	aldehyde dehydrogenase 9 family member A1	2002	TRUE	3.103	-4.315	-5.46	8.611	-3.76	6.071	-4.341	-1.398	-0.368	-3.619	5.671	0.0019427	1.67014e-05	5.35598e-08	1.44595e-17	0.000174455	1.51859e-09	1.49029e-05	0.162398	0.71317	0.000302796	1.6247e-08	---	NADH
ALDH3A2	224	aldehyde dehydrogenase 3 family member A2	2002	TRUE	-2.885	-2.232	-0.453	7.82	-3.342	-1.228	-3.549	-2.608	1.223	1.629	2.136	0.00395789	0.025702	0.650885	8.48832e-15	0.000846424	0.219764	0.000395235	0.00918082	0.221547	0.103533	0.0327728	---	NADH
ABCD2	225	ATP binding cassette subfamily D member 2	218	FALSE	NA	-1.449	0.965	1.505	2.076	0.875	0.213	-0.853	0.908	-2.55	1.297	NA	0.14876	0.335837	0.133852	0.0390532	0.382439	0.831845	0.394415	0.365141	0.0114676	0.195967	---	---
ALDOA	226	aldolase, fructose-bisphosphate A	1897	FALSE	2.45	2.211	0.446	-1.826	0.673	1.057	-4.888	5.997	-0.866	-5.818	6.485	0.014364	0.0271317	0.655701	0.0680344	0.501037	0.290542	1.10355e-06	2.40535e-09	0.386784	6.9558e-09	1.13081e-10	---	1,6-Fructose Diphosphate (Linear Form);Deoxycholic Acid;1,3-Dihydroxyacetonephosphate;1,6-DI-O-PHOSPHONO-D-MANNITOL;N-(4-CHLOROPHENYL)-3-(PHOSPHONOOXY)NAPHTHALENE-2-CARBOXAMIDE
ALDOB	229	aldolase, fructose-bisphosphate B	1557	FALSE	0.538	-1.585	-1.409	3.707	1.021	-0.894	-3.934	3.072	1.397	-5.433	6.033	0.590653	0.113134	0.159017	0.000216785	0.307638	0.371303	8.70522e-05	0.00216605	0.162627	6.41404e-08	2.01026e-09	---	1,6-Fructose Diphosphate (Linear Form);3-Phosphoglycerol;1,3-Dihydroxyacetonephosphate
ALDOC	230	aldolase, fructose-bisphosphate C	2002	TRUE	2.601	-0.878	-0.332	-0.714	0.832	1.577	-1.991	3.85	-1.885	-5.586	8.214	0.00935949	0.380266	0.739907	0.475182	0.405526	0.115044	0.0466082	0.000121955	0.0595705	2.63704e-08	3.78129e-16	---	---
AKR1B1	231	aldo-keto reductase family 1 member B	2002	TRUE	2.502	1.659	-2.519	-0.298	0.608	7.826	-1.873	-3.802	-5.792	-2.125	5.345	0.0124335	0.0973127	0.0118388	0.76572	0.5435	8.10448e-15	0.0612181	0.000148054	8.05262e-09	0.0337405	1.00868e-07	---	NADH;Sulindac;Inhibitor Idd 384;alpha-D-glucose 6-phosphate;Alrestatin;Fidarestat;(S,R)-fidarestat;[3-(4-Bromo-2-Fluoro-Benzyl)-7-Chloro-2,4-Dioxo-3,4-Dihydro-2h-Quinazolin-1-Yl]-Acetic Acid;Tolrestat;N-Acetylalanine;Sorbinil;IDD552;Hydroxydimethylarsine Oxide;2'-Monophosphoadenosine 5'-Diphosphoribose;Citric Acid;AS-3201;pimagedine HCl;(2-{[(4-BROMO-2-FLUOROBENZYL)AMINO]CARBONYL}-5-CHLOROPHENOXY…
ALOX5	240	arachidonate 5-lipoxygenase	1932	FALSE	0.765	6.859	0.991	-6.265	9.514	3.235	-0.21	7.336	-4.322	-10.929	-1.906	0.444326	9.33545e-12	0.321744	4.58766e-10	5.23867e-21	0.00123735	0.833538	3.21278e-13	1.62717e-05	5.07948e-27	0.0567832	---	Vitamin E;Masoprocol;Aminosalicylic Acid;Mesalazine;Montelukast;Diclofenac;Diethylcarbamazine;Zileuton;Sulfasalazine;Meclofenamic acid;Balsalazide;Minocycline;Hyperforin;Licofelone;MLN-977
ALOX5AP	241	arachidonate 5-lipoxygenase activating protein	1809	FALSE	-5.332	5.355	0.807	-4.282	7.98	2.13	-0.985	10.258	-2.092	-9.18	-3.133	1.09452e-07	9.67436e-08	0.419649	1.95097e-05	2.5793e-15	0.033317	0.324983	4.87639e-24	0.0365699	1.14071e-19	0.00176096	s8	DG031;AM103
ALOX15	246	arachidonate 15-lipoxygenase	1086	FALSE	1.346	0.859	-1.007	1	0.234	0.635	-2.626	2.785	0.144	-2.424	-0.725	0.178569	0.390323	0.314016	0.317774	0.815165	0.525554	0.00875586	0.00544634	0.88531	0.0155177	0.46886	---	(2E)-3-(2-OCT-1-YN-1-YLPHENYL)ACRYLIC ACID
ALOX15B	247	arachidonate 15-lipoxygenase, type B	1019	FALSE	1.851	0.687	-2.315	-1.018	0.422	1.56	-0.704	3.398	-0.294	-2.954	0.656	0.0644758	0.492298	0.0207935	0.308702	0.672829	0.119165	0.48148	0.000705312	0.768593	0.00320937	0.511987	---	---
ALPI	248	alkaline phosphatase, intestinal	366	FALSE	0.056	1.519	0.05	-1.312	1.345	0	-1.548	3.023	-0.775	-2.352	NA	0.955549	0.129508	0.96006	0.190264	0.179588	0.999741	0.122521	0.00268321	0.438949	0.0192156	NA	---	Monopotassium phosphate
ALPL	249	alkaline phosphatase, liver/bone/kidney	1914	FALSE	-0.832	0.668	1.435	-4.266	2.24	0.241	1.257	0.178	2.535	-2.278	1.295	0.405676	0.504168	0.151377	2.09141e-05	0.0252141	0.80976	0.208887	0.858403	0.0113345	0.0228543	0.195579	---	Amifostine;Fospropofol
ALPP	250	alkaline phosphatase, placental	308	FALSE	-0.368	-1.709	0.338	0.934	-0.6	0.123	1.091	0.332	0.563	-0.241	NA	0.713047	0.0884042	0.735508	0.351192	0.548819	0.902478	0.276021	0.740285	0.573562	0.809829	NA	---	METHYL-PHOSPHONIC ACID MONO-(4-NITRO-PHENYL) ESTER
ALPPL2	251	alkaline phosphatase, placental like 2	686	FALSE	-1.158	-1.398	-0.94	-0.389	1.029	-0.519	0.731	2.829	0.84	-0.893	NA	0.247161	0.16256	0.347441	0.697217	0.303657	0.603723	0.46485	0.00480877	0.401239	0.372251	NA	---	Levamisole;Amifostine;Zinc sulfate
AMBP	259	alpha-1-microglobulin/bikunin precursor	1983	FALSE	0.844	-1.557	-3.621	-8.893	6.55	15.852	0.064	6.287	-0.406	-8.224	-2.908	0.398875	0.119544	0.000300712	1.30825e-18	7.3192e-11	2.24178e-53	0.949114	3.97566e-10	0.685106	3.51281e-16	0.00367265	---	Human Serum Albumin;Serum albumin iodonated
AMD1	262	adenosylmethionine decarboxylase 1	332	FALSE	1.341	-0.615	2.316	-0.871	-1.523	-1.609	-1.781	3.341	-1.695	0.925	-0.627	0.180867	0.539037	0.0211835	0.384202	0.128649	0.108681	0.0758396	0.000931991	0.0910743	0.355728	0.531305	---	S-Adenosylmethionine;Putrescine;Tris;5'-{[4-(aminooxy)butyl](methyl)amino}-5'-deoxy-8-ethenyladenosine
AMFR	267	autocrine motility factor receptor	1342	FALSE	-6.54	2.279	-0.706	4.162	0.01	1.049	-3.06	1.715	0.552	-2.927	0.068	8.74306e-11	0.0227959	0.480163	3.35956e-05	0.991937	0.294405	0.00225894	0.0866189	0.581307	0.00347488	0.945945	---	---
AMPD1	270	adenosine monophosphate deaminase 1	304	FALSE	-0.044	3.758	-2.071	-2.375	1.346	2.53	-1.139	2.061	0.378	-4.864	NA	0.964691	0.000205174	0.0391714	0.0181592	0.17945	0.0119172	0.255666	0.0401231	0.705519	1.85347e-06	NA	---	Adenosine monophosphate
AMPD2	271	adenosine monophosphate deaminase 2	1929	FALSE	-0.303	3.671	1.534	-3.245	2.417	4.835	1.309	-3.475	-0.319	-4.42	-0.371	0.761755	0.00024858	0.125316	0.00119537	0.015759	1.43993e-06	0.190801	0.000521211	0.749976	1.04191e-05	0.710963	---	---
AMPD3	272	adenosine monophosphate deaminase 3	1950	FALSE	-0.255	8.88	1.107	-7.963	6.029	3.63	-1.922	5.824	-2.487	-11.205	4.685	0.798571	1.48627e-18	0.268437	2.81827e-15	1.97013e-09	0.000290971	0.0547362	6.69726e-09	0.0129647	2.77142e-28	2.99521e-06	---	---
AMPH	273	amphiphysin	1702	FALSE	1.221	-1.026	-3.538	-3.514	-0.198	9.045	0.403	-1.975	-0.555	-6.333	11.37	0.222444	0.30481	0.000413863	0.000452269	0.8427	3.95956e-19	0.687261	0.0484081	0.579254	3.06197e-10	6.37714e-29	s11	---
BIN1	274	bridging integrator 1	2002	TRUE	3.661	-1.298	-1.152	-0.761	-1.23	11.05	-1.041	-1.626	-2.048	-8.557	9.103	0.000257764	0.194268	0.249499	0.446633	0.219014	1.35672e-27	0.297818	0.104181	0.0406512	2.26974e-17	2.06195e-19	---	---
AMT	275	aminomethyltransferase	1675	FALSE	1.21	-3.354	-4.799	6.05	-4.368	3.82	-3.32	-0.491	3.47	-2.493	3.178	0.226631	0.000813991	1.73454e-06	1.78448e-09	1.33211e-05	0.000138078	0.000919984	0.6232	0.000534209	0.012751	0.00151064	---	Tetrahydrofolic acid;NADH;(6R)-Folinic acid;Dihydrolipoic Acid;5-methyltetrahydrofolic acid
AMY1A	276	amylase, alpha 1A (salivary)	636	FALSE	0.915	-0.073	-2.756	1.813	-0.082	1.936	0.469	1.828	2.069	-4.792	NA	0.360694	0.942191	0.00602784	0.0702328	0.934903	0.0533339	0.638942	0.0680158	0.0389274	2.06298e-06	NA	---	Beta-D-Glucose;Pyroglutamic Acid;5-Hydroxymethyl-Chonduritol;4,6-Dideoxy-4-Amino-Alpha-D-Glucose;Tris(Hydroxyethyl)Aminomethane
AMY2A	279	amylase, alpha 2A (pancreatic)	403	FALSE	1.156	-0.983	0.882	1.557	1.981	-1.768	-2.045	1.183	-0.333	-0.857	NA	0.248306	0.326276	0.378437	0.120194	0.0482256	0.0778203	0.0415224	0.237543	0.738968	0.391992	NA	---	Acarbose;Miglitol;Icodextrin;Maltosyl-Alpha (1,4)-D-Gluconhydroximo-1,5-Lactam;Maltosyl-Alpha (1,4)-D-Gluconhydroximo-1,5-Lactam;N-[4-Hydroxymethyl-Cyclohexan-6-Yl-1,2,3-Triol]-4,6-Dideoxy-4-Aminoglucopyranoside;N-[4-Hydroxymethyl-Cyclohexan-6-Yl-1,2,3-Triol]-4,6-Dideoxy-4-Aminoglucopyranoside;Beta-D-Glucose;Beta-D-Glucose;4-O-(4,6-Dideoxy-4-{[4,5,6-Trihydroxy-3-(Hydroxymethyl)Cyclohex-2-En-1-Yl]…
AMY2B	280	amylase, alpha 2B (pancreatic)	439	FALSE	1.233	-0.963	-0.409	2.919	-0.386	-0.788	-1.467	-0.322	-1.404	0.884	NA	0.218301	0.336014	0.68248	0.00369661	0.699903	0.431226	0.143053	0.747429	0.161053	0.377433	NA	---	1,4-Dithio-Alpha-D-Mannose;N-[4-Hydroxymethyl-Cyclohexan-6-Yl-1,2,3-Triol]-4,6-Dideoxy-4-Aminoglucopyranoside;Beta-D-Glucose;4-Methylthio-Alpha-D-Mannose;Pyroglutamic Acid;5-Hydroxymethyl-Chonduritol;alpha-maltotriose;Maltose;P-Nitrophenol
ANG	283	angiogenin	1916	FALSE	0.185	-3.068	-6.388	-4.419	5.945	14.99	5.475	-2.873	-0.85	-5.44	-3.729	0.853212	0.0021847	2.10787e-10	1.04896e-05	3.28119e-09	4.09248e-48	4.95665e-08	0.00411024	0.395689	6.00472e-08	0.000198157	---	Pyroglutamic Acid;Citric Acid
ANGPT2	285	angiopoietin 2	962	FALSE	-0.978	-2.32	0.544	-4.337	2.171	3.023	0.064	2.931	0.94	1.519	-4.209	0.328467	0.0205463	0.586647	1.59423e-05	0.0301711	0.00256679	0.948718	0.0034618	0.347239	0.129037	2.81032e-05	---	---
ANK1	286	ankyrin 1	1966	FALSE	-1.115	-1.313	0.887	-0.37	-1.13	3.435	-3.087	9.532	-1.566	-3.742	-0.372	0.264822	0.189303	0.375169	0.711366	0.25856	0.000604017	0.00205095	4.35993e-21	0.117495	0.000187716	0.710024	---	---
ANK2	287	ankyrin 2	2002	TRUE	0.051	-4.147	-4.945	-3.095	-3.056	13.424	1.908	-4.238	0.174	-3.956	11.113	0.958982	3.51343e-05	8.26258e-07	0.00199761	0.00226905	2.11016e-39	0.0565454	2.35949e-05	0.861702	7.90056e-05	6.98728e-28	---	---
ANK3	288	ankyrin 3	1995	TRUE	1.93	-5.358	-1.421	5.13	-4.783	1.267	-0.182	-3.348	1.099	-2.722	11.943	0.0537277	9.38234e-08	0.155521	3.17086e-07	1.85155e-06	0.20539	0.855695	0.000829694	0.272102	0.00655003	8.39153e-32	s11	---
ANPEP	290	alanyl aminopeptidase, membrane	1982	FALSE	1.047	4.746	0.008	1.142	2.025	1.192	-3.186	8.028	-3.706	-7.041	-2.966	0.295279	2.22682e-06	0.993461	0.253528	0.0430179	0.233487	0.00146707	1.67768e-15	0.000215935	2.61864e-12	0.00305167	---	Ezetimibe;Icatibant;N-{(2S)-3-[(1R)-1-aminoethyl](hydroxy)phosphoryl-2-benzylpropanoyl}-L-phenylalanine
SLC25A4	291	solute carrier family 25 member 4	1965	FALSE	-8.907	-2.657	-0.474	13.331	-4.862	-5.393	-5.125	2.698	0.069	-1.383	8.075	1.16983e-18	0.00794451	0.635487	7.07793e-39	1.25588e-06	7.77549e-08	3.26408e-07	0.00703766	0.944622	0.166683	1.16354e-15	s4	Adenosine triphosphate;Clodronate;[3-(Dodecanoylamino)Propyl](Hydroxy)Dimethylammonium;Carboxyatractyloside;Cardiolipin;Di-Stearoyl-3-Sn-Phosphatidylcholine
SLC25A5	292	solute carrier family 25 member 5	1878	FALSE	-7.237	-2.212	0.668	12.99	-5.635	-7.133	-5.929	4.162	0.428	-0.693	7.056	6.66125e-13	0.0271132	0.50414	5.25749e-37	2.01804e-08	1.39578e-12	3.61464e-09	3.29348e-05	0.668397	0.48823	2.40688e-12	s4	Clodronate
SLC25A6	293	solute carrier family 25 member 6	2002	TRUE	-8.632	-1.859	0.55	12.965	-5.283	-6.208	-6.948	2.534	0.642	-0.117	7.718	1.20758e-17	0.0631316	0.582313	5.74084e-37	1.40828e-07	6.49473e-10	4.97668e-12	0.0113663	0.521032	0.906625	1.85402e-14	s4	Clodronate
ANXA1	301	annexin A1	2002	TRUE	2.029	5.466	2.571	-7.066	4.663	6.241	-0.328	4.641	-3.092	-8.437	-1.621	0.0425904	5.19223e-08	0.010215	2.1998e-12	3.32268e-06	5.29781e-10	0.742885	3.70053e-06	0.00201853	6.15282e-17	0.105263	---	Amcinonide;Hydrocortisone;Dexamethasone
ANXA2	302	annexin A2	1821	FALSE	2.038	5.514	-1.171	-4.224	5.414	6.866	2.509	3.646	-1.133	-13.175	-1.815	0.0416574	4.00848e-08	0.241758	2.5164e-05	6.98083e-08	9.05603e-12	0.012189	0.000273917	0.257357	6.25422e-38	0.0696917	---	Tenecteplase
ANXA3	306	annexin A3	2002	TRUE	1.61	2.284	1.223	-2.021	0.89	0.461	-3.066	8.075	-2.967	-3.164	-0.645	0.107519	0.022493	0.221616	0.0433701	0.373797	0.645105	0.00219632	1.15363e-15	0.0030389	0.00157919	0.519192	---	Ethanolamine
ANXA4	307	annexin A4	1997	TRUE	2.775	1.05	-1.245	1.717	-0.484	4.845	-2.692	2.819	0.49	-6.128	-1.396	0.00557729	0.294008	0.213133	0.0861143	0.628187	1.36065e-06	0.00715143	0.00485782	0.62444	1.06691e-09	0.162829	---	---
ANXA5	308	annexin A5	2002	TRUE	3.195	1.796	-3.676	-4.852	7.345	14.587	0.688	0.553	-1.946	-11.865	-0.995	0.0014204	0.0726786	0.000242935	1.3166e-06	2.98319e-13	7.03332e-46	0.491695	0.580617	0.0517902	1.99535e-31	0.320048	---	L-Alpha-Glycerophosphorylserine;L-thioproline;K201;L-Alpha-Glycerophosphorylethanolamine;1,4-Dideoxy-O2-Sulfo-Glucuronic Acid;N,O6-Disulfo-Glucosamine;1,4-Dideoxy-5-Dehydro-O2-Sulfo-Glucuronic Acid
ANXA6	309	annexin A6	2002	TRUE	1.342	0.755	-6.961	-3.096	6.205	15.291	-2.922	1.017	-1.995	-9.332	2.727	0.179694	0.450081	4.56118e-12	0.00199109	6.64531e-10	5.26263e-50	0.00351278	0.309137	0.0461884	2.66322e-20	0.00643801	---	---
ANXA7	310	annexin A7	2002	TRUE	3.81	1.511	-2.322	0.668	1.578	6.061	-3.537	0.385	0.181	-9.158	5.903	0.000143396	0.130885	0.0203168	0.504432	0.114716	1.61625e-09	0.000414302	0.699923	0.856316	1.2736e-19	4.17439e-09	---	---
ANXA11	311	annexin A11	2002	TRUE	4.21	2.113	-3.676	-1.09	0.955	7.628	0.196	0.943	-0.895	-9.613	3.749	2.66494e-05	0.0347606	0.000243143	0.276046	0.339918	3.66936e-14	0.844569	0.345811	0.371062	2.02325e-21	0.000182294	---	---
ANXA13	312	annexin A13	1378	FALSE	1.741	-1.946	-1.426	1.015	0.977	1.604	-0.605	-0.439	1.437	-1.781	NA	0.0818195	0.0518981	0.1542	0.31008	0.328727	0.108918	0.545568	0.661076	0.150809	0.0751524	NA	---	---
AOAH	313	acyloxyacyl hydrolase	1165	FALSE	1.004	5.512	1.746	-1.323	3.342	1.125	-3.636	-1.052	-1.395	-3.014	0.226	0.315682	4.37582e-08	0.0809914	0.186051	0.000859141	0.260671	0.000289264	0.293134	0.163148	0.00263138	0.821546	---	---
AOX1	316	aldehyde oxidase 1	1606	FALSE	0.798	-0.532	-3.549	-0.35	-0.587	12.519	-2.22	0.539	-1.607	-4.991	-1.559	0.424849	0.595052	0.000397757	0.726422	0.557437	2.24041e-34	0.0265581	0.59019	0.108266	6.67165e-07	0.119107	---	NADH;Menadione;Pyrazinamide;Famciclovir;Allopurinol;Raloxifene;Brimonidine;Aminocaproic Acid;Methotrexate;Zonisamide;Zaleplon;Mercaptopurine;Eniluracil;Ethyl carbamate;Idelalisib;Lenvatinib
APAF1	317	apoptotic peptidase activating factor 1	1907	FALSE	0.125	4.17	-0.015	-3.453	3.433	0.803	-6.195	2.968	1.924	-1.478	-0.826	0.900592	3.177e-05	0.988024	0.000566345	0.000610099	0.421923	7.14233e-10	0.00303395	0.0545108	0.139589	0.409079	---	Adenosine triphosphate
NUDT2	318	nudix hydrolase 2	1887	FALSE	2.495	-0.285	-1.15	3.512	-2.315	2.152	-2.323	0.555	-4.517	-1.198	3.884	0.0126642	0.775975	0.250473	0.0004558	0.0206948	0.0315266	0.0203019	0.57919	6.64804e-06	0.230898	0.000106151	---	---
APOF	319	apolipoprotein F	1701	FALSE	0.062	0.065	-1.518	-5.277	3.298	7.148	-2.767	8.293	-0.909	-4.552	-2.242	0.950809	0.948335	0.129307	1.47804e-07	0.000992547	1.30027e-12	0.00572674	2.21227e-16	0.363334	5.69666e-06	0.0250754	---	---
APBA1	320	amyloid beta precursor protein binding family A member 1	1185	FALSE	-0.276	-4.173	-2.927	2.493	0.931	3.389	2.473	-5.254	-0.6	-2.902	7.815	0.782717	3.22586e-05	0.00348422	0.0128137	0.352167	0.000725231	0.0135478	1.76053e-07	0.548453	0.00377617	1.20913e-14	---	---
APBA2	321	amyloid beta precursor protein binding family A member 2	851	FALSE	-1.094	-5.102	3.67	0.106	3.122	0.904	1.717	-4.197	-1.158	-0.494	4.101	0.274252	4.14557e-07	0.000258114	0.915823	0.0018563	0.366259	0.0862563	2.993e-05	0.247151	0.621625	4.50609e-05	---	---
APBB1	322	amyloid beta precursor protein binding family B member 1	1589	FALSE	-1.155	-5.724	-5.154	-3.73	-0.57	5.915	6.772	-4.755	1.806	-0.954	9.755	0.248088	1.23827e-08	2.86773e-07	0.000197998	0.568802	4.06317e-09	1.78778e-11	2.16536e-06	0.0711542	0.340323	7.13252e-22	s11	---
APBB2	323	amyloid beta precursor protein binding family B member 2	1498	FALSE	0.958	-2.366	-6.097	-2.5	0.912	7.588	9.348	-5.293	0.823	-3.293	0.269	0.338334	0.0181166	1.37392e-09	0.0125344	0.361994	5.66067e-14	3.13307e-20	1.3819e-07	0.41039	0.00101571	0.787697	s7	---
APC	324	APC, WNT signaling pathway regulator	1630	FALSE	-0.199	-2.379	-4.139	0.58	-0.129	1.548	2.502	-5.705	3.837	0.241	3.896	0.842674	0.0174704	3.6691e-05	0.562211	0.897502	0.121796	0.0124402	1.3791e-08	0.000129458	0.80997	0.000101879	---	---
APCS	325	amyloid P component, serum	1993	TRUE	-0.236	0.773	-3.583	-6.223	3.585	15.128	0.735	7.055	-2.742	-9.941	-1.776	0.813502	0.439736	0.000347248	5.92884e-10	0.000345053	5.01321e-49	0.462701	2.37166e-12	0.00616305	9.27627e-23	0.0758617	---	Methyl 4,6-O-[(1r)-1-Carboxyethylidene]-Beta-D-Galactopyranoside;BIS-1,2-{[(Z)-2-CARBOXY-2-METHYL-1,3-DIOXANE]-5-YLOXYCARBAMOYL}-ETHANE;BIS-1,2-{[(Z)-2CARBOXY-2-METHYL-1,3-DIOXANE]-5-YLOXYCARBONYL}-PIPERAZINE
APEH	327	acylaminoacyl-peptide hydrolase	1976	FALSE	1.028	1.413	-3.175	9.004	-3.386	1.306	-9.746	9.278	-1.962	-5.857	1.567	0.303883	0.157695	0.00152268	5.00915e-19	0.000722837	0.191646	5.93109e-22	4.39334e-20	0.0498458	5.49753e-09	0.11728	---	---
APEX1	328	apurinic/apyrimidinic endodeoxyribonuclease 1	1927	FALSE	2.258	-5.161	-0.287	1.145	-3.088	-3.244	-2.496	-2.133	0.609	15.202	-7.368	0.0240799	2.70242e-07	0.77435	0.252265	0.0020465	0.00119804	0.0126538	0.0330899	0.54289	2.24463e-49	2.5489e-13	---	Lucanthone
BIRC2	329	baculoviral IAP repeat containing 2	1873	FALSE	1.343	-1.157	-1.362	-0.888	-1.749	2.674	2.434	-4.458	2.285	0.563	0.581	0.179527	0.247599	0.173425	0.374732	0.0805119	0.00756412	0.0150179	8.7443e-06	0.0224254	0.573694	0.561469	---	---
XIAP	331	X-linked inhibitor of apoptosis	1938	FALSE	4.689	0.766	-1.366	1.717	0.025	1.827	3.331	-6.11	1.576	-2.117	-3.809	2.93948e-06	0.443969	0.172006	0.0861491	0.980345	0.0677843	0.000881009	1.20418e-09	0.115088	0.0344025	0.000143857	---	1-[3,3-Dimethyl-2-(2-Methylamino-Propionylamino)-Butyryl]-Pyrrolidine-2-Carboxylic Acid(1,2,3,4-Tetrahydro-Naphthalen-1-Yl)-Amide;N-METHYLALANYL-3-METHYLVALYL-4-PHENOXY-N-(1,2,3,4-TETRAHYDRONAPHTHALEN-1-YL)PROLINAMIDE
BIRC5	332	baculoviral IAP repeat containing 5	566	FALSE	0.159	-0.848	8.357	-2.241	-1.853	-4.72	-0.624	0.015	-3.254	4.895	NA	0.873735	0.396935	5.01941e-16	0.0254353	0.0643363	2.97615e-06	0.532685	0.987752	0.00120644	1.28805e-06	NA	---	LY2181308
APLP2	334	amyloid beta precursor like protein 2	1894	FALSE	-4.164	0.307	2.115	0.396	-0.604	-1.698	0.785	2.565	2.101	-4.289	3.592	3.26422e-05	0.758788	0.0345424	0.692355	0.545863	0.0896865	0.432325	0.010387	0.0357832	1.88778e-05	0.000337155	---	---
APOA1	335	apolipoprotein A1	2002	TRUE	1.403	-0.772	-2.813	-7.48	6.545	12.075	-3.168	8.864	-1.76	-6.298	-3.02	0.160908	0.440452	0.00495064	1.10674e-13	7.52578e-11	1.87232e-32	0.00155563	1.66791e-18	0.0785946	3.70843e-10	0.00255781	---	---
APOA2	336	apolipoprotein A2	2002	TRUE	1.102	-0.501	-2.06	-6.549	5.894	11.867	-3.61	6.569	-1.606	-5.322	-2.907	0.270805	0.616313	0.0395165	7.34731e-11	4.40754e-09	1.9363e-31	0.000313262	6.45307e-11	0.10835	1.14154e-07	0.00368932	---	---
APOA4	337	apolipoprotein A4	2002	TRUE	-0.818	-0.068	-5.397	-6.866	6.686	12.099	0.239	4.941	-0.483	-5.829	-3.621	0.413321	0.945833	7.5677e-08	8.76479e-12	2.96186e-11	1.43283e-32	0.810886	8.41408e-07	0.629196	6.49993e-09	0.000300686	---	---
APOB	338	apolipoprotein B	2002	TRUE	-2.925	1.617	-0.746	-4.626	2.91	7.812	-5.586	8.819	0.37	-4.947	-2.062	0.00347928	0.105946	0.455998	3.97489e-06	0.00365048	8.99689e-15	2.63948e-08	2.45878e-18	0.71168	8.16477e-07	0.0393354	---	---
APOC1	341	apolipoprotein C1	1983	FALSE	0.491	0.758	-0.613	-5.86	3.346	7.124	-3.829	9.023	1.963	-5.525	-4.334	0.623651	0.44849	0.539635	5.41922e-09	0.000836318	1.46211e-12	0.000132518	4.20227e-19	0.0497286	3.7257e-08	1.53944e-05	---	---
APOC2	344	apolipoprotein C2	639	FALSE	0.51	-0.061	-0.802	-6.16	2.403	6.568	1.932	-0.857	0.621	-2.726	NA	0.610391	0.951769	0.422724	1.28982e-09	0.0165328	1.06058e-10	0.0537567	0.391567	0.534967	0.00659659	NA	---	---
APOC3	345	apolipoprotein C3	1999	TRUE	1.203	0.275	-2.318	-4.586	2.235	11.473	-1.377	7.713	-2.08	-7.08	-3.18	0.229176	0.783448	0.0205303	4.79589e-06	0.0254991	1.48509e-29	0.168657	1.92357e-14	0.0376942	1.99172e-12	0.00149494	---	---
APOC4	346	apolipoprotein C4	1322	FALSE	-0.837	-0.545	0.157	-0.388	0.8	6.585	-2.011	4.489	-0.768	-6.126	-1.65	0.402859	0.585647	0.875337	0.698406	0.423866	6.53417e-11	0.0445507	7.79478e-06	0.442449	1.18891e-09	0.0991411	---	---
APOD	347	apolipoprotein D	1997	TRUE	0.057	-0.216	-3.736	-4.628	6.19	8.629	-0.738	0.886	2.826	-7.809	1.922	0.954202	0.82916	0.00019231	3.93391e-06	7.27946e-10	1.24082e-17	0.460302	0.375923	0.00475807	9.24188e-15	0.0547603	---	---
APOE	348	apolipoprotein E	1897	FALSE	-0.376	1.195	-2.038	-4.881	6.183	6.636	-3.818	8.451	-0.687	-7.946	1.736	0.706951	0.232364	0.0417365	1.14535e-06	7.69828e-10	4.20161e-11	0.00013895	5.65976e-17	0.492047	3.27932e-15	0.0827932	---	Human Serum Albumin;Serum albumin iodonated
APOH	350	apolipoprotein H	2002	TRUE	0.261	-0.769	-4.019	-6.529	5.742	13.179	-0.128	6.683	-1.684	-6.847	-3.883	0.794195	0.442031	6.06066e-05	8.38559e-11	1.07851e-08	4.27564e-38	0.898165	3.02832e-11	0.0924324	1.00157e-11	0.000106451	---	LJP 1082
APP	351	amyloid beta precursor protein	2002	TRUE	-2.285	-2.239	4.212	-2.577	0.873	-2.31	3.78	-0.976	1.588	0.099	1.459	0.0224452	0.0252832	2.64058e-05	0.0100395	0.382953	0.0209723	0.00016123	0.32919	0.112414	0.921178	0.144784	---	L-methionine (R)-S-oxide;CAD106;Mito-4509;Florbetaben (18F);Florbetapir (18F);Flutemetamol (18F)
APRT	353	adenine phosphoribosyltransferase	1948	FALSE	6.977	3.114	-0.494	5.771	-2.814	-0.568	-5.071	-0.17	-1.825	-0.65	-3.721	4.12032e-12	0.00187109	0.6213	9.16095e-09	0.00494437	0.56991	4.33055e-07	0.864833	0.0682184	0.515607	0.000204392	s1	Adenosine monophosphate;Adenine;Alpha-Phosphoribosylpyrophosphoric Acid;9-Deazaadenine;Citric Acid
FAS	355	Fas cell surface death receptor	1968	FALSE	-2.733	6.624	1.927	0.966	4.245	2.711	-2.227	-3.072	2.118	-10.619	1.985	0.00632767	4.49814e-11	0.0540761	0.334075	2.28362e-05	0.00676529	0.0260289	0.00215424	0.0343156	1.18464e-25	0.0472513	---	---
SHROOM2	357	shroom family member 2	1786	FALSE	0.389	-3.286	-5.792	0.56	-0.681	0.632	0.869	-1.952	4.345	2.495	0.605	0.697352	0.00103508	8.22532e-09	0.57556	0.496084	0.527551	0.385078	0.0510638	1.47109e-05	0.0126738	0.545181	---	---
AQP1	358	aquaporin 1 (Colton blood group)	1529	FALSE	-3.763	-2.612	-2.781	-3.91	2.485	7.432	0.614	2.739	0.247	-6.063	7.113	0.000174513	0.00907961	0.00548259	9.61671e-05	0.0130474	1.77609e-13	0.539123	0.00622663	0.805144	1.67837e-09	1.73867e-12	---	Acetazolamide
AQP2	359	aquaporin 2	79	FALSE	0.118	0.159	-0.45	-0.657	NA	0.505	-1.825	2.64	NA	-0.506	NA	0.906532	0.874229	0.653758	0.512863	NA	0.615228	0.0718467	0.0100373	NA	0.614595	NA	---	---
AQP5	362	aquaporin 5	632	FALSE	-2.464	-1.049	-0.891	1.054	0.488	0.478	-0.473	0.235	0.071	1.127	NA	0.0140025	0.294452	0.373292	0.292329	0.62543	0.632588	0.636216	0.81416	0.943393	0.260192	NA	---	---
AR	367	androgen receptor	711	FALSE	-0.557	-0.288	-8.128	5.961	0.052	0.412	-0.306	-3.568	3.283	-1.684	0.451	0.577877	0.773531	1.93909e-15	3.94884e-09	0.958231	0.680743	0.759961	0.000383454	0.00107882	0.0925967	0.65226	---	Levonorgestrel;Spironolactone;Flutamide;Oxandrolone;Testosterone;Nilutamide;Fludrocortisone;Drostanolone;Nandrolone phenpropionate;Ketoconazole;Bicalutamide;Fluoxymesterone;Drospirenone;Danazol;Testosterone Propionate;Delta1-dihydrotestosterone;Boldenone;Calusterone;Prasterone;Flufenamic Acid;Dihydrotestosterone;(2r)-N-[4-Cyano-3-(Trifluoromethyl)Phenyl]-3-[(4-Fluorophenyl)Sulfonyl]-2-Hydroxy-2-M…
ABCC6	368	ATP binding cassette subfamily C member 6	677	FALSE	-0.316	-1.609	-3.055	5.452	-1.009	1.862	-4.382	1.585	2.234	-2.833	0.599	0.75183	0.108021	0.00233992	7.00693e-08	0.313563	0.0629671	1.36609e-05	0.113395	0.0257981	0.00475138	0.549189	---	Indomethacin;Teniposide;Cisplatin;Vinblastine;Daunorubicin;Etoposide;Dactinomycin;Doxorubicin;Probenecid;Sulfinpyrazone
ARAF	369	A-Raf proto-oncogene, serine/threonine kinase	1965	FALSE	-0.129	-0.094	-4.103	4.998	-0.519	0.923	-0.723	-4.666	2.834	-2.841	3.584	0.897088	0.925189	4.23845e-05	6.31327e-07	0.603589	0.356146	0.469909	3.28019e-06	0.00464681	0.00453695	0.00034716	---	Adenosine triphosphate;Alpha-L-Arabinose;Beta-L-Arabinose;Alpha-D-Fucose;Beta-D-Fucose
ARCN1	372	archain 1	2002	TRUE	4.28	7.165	-0.165	4.8	3.888	1.012	-5.829	-4.004	2.128	-3.343	-11.881	1.95347e-05	1.09062e-12	0.869121	1.70114e-06	0.000104578	0.311594	6.49022e-09	6.46886e-05	0.0334389	0.000843785	1.66596e-31	---	---
AREG	374	amphiregulin	109	FALSE	NA	1.386	-0.878	-0.684	-1.127	0.706	-2.113	1.663	2.004	-1.201	NA	NA	0.16852	0.381936	0.495375	0.262322	0.481941	0.0369139	0.0991614	0.0476185	0.232226	NA	---	---
ARF1	375	ADP ribosylation factor 1	1873	FALSE	2.017	0.653	-0.328	4.811	2.924	-4.687	-10.721	10.652	-2.148	-4.899	7.498	0.0438605	0.513628	0.742595	1.62223e-06	0.00349656	2.97201e-06	4.54336e-26	9.21303e-26	0.031825	1.04754e-06	9.95864e-14	---	1,3-Propandiol;Glycerol;Guanosine-3'-Monophosphate-5'-Diphosphate;Guanosine-5'-Triphosphate;Guanosine-5'-Diphosphate;1,6,7,8,9,11A,12,13,14,14A-DECAHYDRO-1,13-DIHYDROXY-6-METHYL-4H-CYCLOPENT[F]OXACYCLOTRIDECIN-4-ONE;MYRISTIC ACID
ARF3	377	ADP ribosylation factor 3	1760	FALSE	2.272	0.29	-0.091	3.314	2.557	-4.424	-7.128	9.726	-2.559	-6.246	7.445	0.0232123	0.77192	0.927663	0.000936787	0.0106316	1.02813e-05	1.48277e-12	8.16194e-22	0.0105849	5.25681e-10	1.51057e-13	s8	---
ARF4	378	ADP ribosylation factor 4	1986	FALSE	2.698	3.156	0.319	4.227	4.885	-1.65	-8.694	9.851	-2.185	-8.889	-0.057	0.0070311	0.00162122	0.749463	2.47812e-05	1.11663e-06	0.0990419	7.16363e-18	2.1998e-22	0.0290264	1.353e-18	0.95481	---	Guanosine-5'-Diphosphate
ARF5	381	ADP ribosylation factor 5	1986	FALSE	2.024	0.044	-0.194	5.874	0.895	-5.763	-8.283	10.195	-1.855	-3.756	3.479	0.0431539	0.965174	0.845907	4.97717e-09	0.370633	9.55978e-09	2.18161e-16	7.97348e-24	0.0637619	0.000177582	0.000514867	s8	---
ARF6	382	ADP ribosylation factor 6	2002	TRUE	1.4	2.405	-1.416	8.249	-1.095	-2.106	-6.035	3.174	-0.923	-5.597	2.658	0.161613	0.0162606	0.156816	2.85146e-16	0.273599	0.0352922	1.89244e-09	0.00152494	0.356236	2.48626e-08	0.00792103	---	5'-Guanosine-Diphosphate-Monothiophosphate;Guanosine-5'-Diphosphate;MYRISTIC ACID
ARG1	383	arginase 1	1598	FALSE	-0.025	2.528	2.232	-2.607	4.28	-0.811	-7.174	12.605	-0.6	-5.33	-2.189	0.980116	0.0115585	0.025768	0.0092217	1.98179e-05	0.417223	1.11271e-12	8.52038e-35	0.54843	1.12048e-07	0.0287196	s8	L-Ornithine;2(S)-Amino-6-Boronohexanoic Acid;Nor-N-Omega-Hydroxy-L-Arginine;Dinor-N(Omega)-Hydroxy-L-Arginine;S-{2-[Amino(Dihydroxy)-Lambda~4~-Sulfanyl]Ethyl}-D-Cysteine;N-Omega-Hydroxy-L-Arginine;S-2-(Boronoethyl)-L-Cysteine;Urea;Descarboxy-nor-N(Omega)-Hydroxy-L-Arginine;S,S-(2-Hydroxyethyl)Thiocysteine;DEHYDRO-2(S)-AMINO-6-BORONOHEXANOIC ACID;S-propylamine-L-cysteine
ARG2	384	arginase 2	850	FALSE	-0.892	-0.925	1.765	0.373	-0.282	-1.724	-1.409	2.459	-3.173	2.43	0.198	0.372752	0.355178	0.0779573	0.709432	0.778038	0.0850686	0.159301	0.0141423	0.00156484	0.0153247	0.843012	---	L-Arginine;L-Ornithine;S-2-(Boronoethyl)-L-Cysteine
RHOA	387	ras homolog family member A	1992	TRUE	-5.228	3.024	-0.364	1.37	6.094	3.637	-5.424	4.759	-1.51	-9.758	4.515	1.89524e-07	0.00252463	0.715799	0.170823	1.31561e-09	0.00028233	6.54864e-08	2.08213e-06	0.131134	5.24684e-22	6.71214e-06	---	Guanosine-5'-Diphosphate
RHOB	388	ras homolog family member B	1962	FALSE	-2.875	0.115	-3.584	-3.088	4.823	3.562	-3.468	8.71	-0.956	-7.685	7.982	0.00407871	0.90817	0.000346693	0.00204176	1.52676e-06	0.000376562	0.000535227	6.35475e-18	0.339436	2.3977e-14	2.4269e-15	---	Botulinum Toxin Type A
RHOC	389	ras homolog family member C	2001	TRUE	-4.828	3.28	-1.739	0.057	6.956	4.452	-3.245	4.854	0.141	-11.586	3.043	1.48384e-06	0.00105521	0.0821236	0.954612	4.73753e-12	8.9708e-06	0.00119526	1.30084e-06	0.887913	4.35689e-30	0.00237378	---	---
RND3	390	Rho family GTPase 3	1079	FALSE	-0.405	2.076	4.318	-4.272	2.864	3.003	2.711	0.456	-3.725	-3.508	-3.546	0.685346	0.0381577	1.71713e-05	2.11097e-05	0.00427077	0.00273664	0.00681036	0.648747	0.000205257	0.000470559	0.000408333	---	Guanosine-5'-Triphosphate
RHOG	391	ras homolog family member G	1945	FALSE	-3.163	7.692	2.384	-5.802	8.869	3.35	-3.985	6.214	-2.262	-12.222	4.251	0.00158815	2.28559e-14	0.0172064	7.61267e-09	1.63191e-18	0.000822953	6.98706e-05	6.28712e-10	0.0237785	3.78871e-33	2.23354e-05	---	---
ARHGAP1	392	Rho GTPase activating protein 1	2000	TRUE	1.923	4.451	-4.892	-5.201	6.986	12.43	-0.25	4.37	-1.295	-13.203	-1.471	0.0546776	9.0076e-06	1.07597e-06	2.18758e-07	3.84337e-12	3.18508e-34	0.802799	1.30903e-05	0.195624	3.19096e-38	0.141407	---	---
ARHGAP4	393	Rho GTPase activating protein 4	1840	FALSE	-0.041	7.273	2.714	-5.722	5.764	2.241	-1.968	1.319	-2.68	-4.995	-0.773	0.966932	5.1685e-13	0.00671407	1.22948e-08	9.59761e-09	0.0251471	0.0492007	0.187217	0.00742014	6.45454e-07	0.43954	---	---
ARHGAP5	394	Rho GTPase activating protein 5	1977	FALSE	-1.399	-4.359	-2.246	0.76	0.014	2.204	1.41	-2.357	2.844	-1.868	6.079	0.161833	1.3754e-05	0.0248253	0.447122	0.988559	0.0276571	0.15867	0.0185227	0.0045025	0.0618643	1.44847e-09	---	---
ARHGAP6	395	Rho GTPase activating protein 6	1735	FALSE	-0.09	-1.4	-5.91	-2.671	0.497	9.234	0.638	-0.337	1.703	-2.728	0.203	0.928539	0.161752	4.10596e-09	0.00762953	0.61903	7.39917e-20	0.523456	0.735818	0.0887427	0.00643545	0.839207	---	---
ARHGDIA	396	Rho GDP dissociation inhibitor alpha	2002	TRUE	3.263	2.978	-1.086	-2.147	4.338	4.695	-4.096	5.207	-3.704	-7.254	2.455	0.00112011	0.00293673	0.27782	0.0319091	1.50946e-05	2.85053e-06	4.37866e-05	2.11172e-07	0.000218386	5.77461e-13	0.0141608	---	---
ARHGDIB	397	Rho GDP dissociation inhibitor beta	1994	TRUE	2.856	8.399	-1.526	-6.531	10.32	5.982	-1.562	7.029	-3.581	-12.643	-3.325	0.00434056	8.4159e-17	0.127237	8.27508e-11	2.33e-24	2.60705e-09	0.118346	2.85182e-12	0.000350214	2.66866e-35	0.000899846	---	---
RHOH	399	ras homolog family member H	520	FALSE	-2.827	3.075	-0.375	-1.621	1.529	1.448	-3.062	0.8	1.04	-0.422	NA	0.00488281	0.00221677	0.707971	0.105684	0.1269	0.148344	0.00231154	0.42419	0.298767	0.673038	NA	---	---
ARL1	400	ADP ribosylation factor like GTPase 1	1978	FALSE	-4.396	4.271	-0.461	8.647	3.906	-4.636	-4.556	1.841	-0.245	-4.546	-3.528	1.1621e-05	2.03447e-05	0.645022	1.0709e-17	9.68225e-05	3.78059e-06	5.52274e-06	0.0658065	0.806361	5.81146e-06	0.000429011	---	Guanosine-5'-Diphosphate
PHOX2A	401	paired like homeobox 2a	92	FALSE	0.259	0.791	0.772	-1.091	-1.173	2.827	0.402	-4.88	0.197	0.831	NA	0.796502	0.431077	0.442212	0.278338	0.243832	0.0057819	0.688601	4.56721e-06	0.843968	0.408024	NA	---	---
ARL2	402	ADP ribosylation factor like GTPase 2	1997	TRUE	2.215	-3.197	1.44	-1.006	-1.758	0.128	-2.146	-0.16	1.458	2.176	3.128	0.0269054	0.00141173	0.149907	0.314742	0.078903	0.898303	0.0319842	0.872616	0.145052	0.0296756	0.00178428	---	---
ARL3	403	ADP ribosylation factor like GTPase 3	2002	TRUE	4.195	-5.83	-4.231	0.577	-2.524	4.879	2.766	-2.593	-3.622	1.238	7.071	2.84218e-05	6.45105e-09	2.43569e-05	0.563976	0.0116683	1.15117e-06	0.0057278	0.00959259	0.000299687	0.215903	2.1132e-12	---	2-(N-Morpholino)-Ethanesulfonic Acid;Guanosine-5'-Diphosphate
ARNT	405	aryl hydrocarbon receptor nuclear translocator	1495	FALSE	0.906	-2.021	0.941	-3.892	-2.39	1.779	3.012	-4.038	0.765	4.982	-0.526	0.365165	0.0434331	0.346914	0.000103732	0.0169557	0.0754369	0.00263744	5.67414e-05	0.444635	7.03578e-07	0.599065	---	---
ARNTL	406	aryl hydrocarbon receptor nuclear translocator like	958	FALSE	0.253	-1.599	-4.195	2.452	1.674	1.636	1.478	-1.72	0.78	-0.955	-0.724	0.800155	0.110183	2.97868e-05	0.0143822	0.0945178	0.102101	0.139803	0.0857185	0.435354	0.339724	0.469153	---	---
ARRB1	408	arrestin beta 1	2002	TRUE	2.632	-0.709	-5.317	-1.781	0.255	7.424	-1.895	0.929	-0.764	-5.081	8.099	0.00856361	0.478584	1.1701e-07	0.0750252	0.798648	1.67824e-13	0.0582478	0.352931	0.44468	4.09594e-07	9.53665e-16	---	---
ARRB2	409	arrestin beta 2	1873	FALSE	2.243	5.066	1.504	-8.576	5.886	2.616	-3.461	5.918	0.774	-7.269	2.292	0.0249825	4.46934e-07	0.132828	2.02216e-17	4.67115e-09	0.00896849	0.000551014	3.85697e-09	0.439266	5.31474e-13	0.0220093	---	---
ARSA	410	arylsulfatase A	1896	FALSE	1.887	1.767	-4.065	5.503	4.307	2.391	-2.186	0.703	-3.162	-5.94	-1.598	0.0593569	0.0774317	4.99775e-05	4.2394e-08	1.74231e-05	0.0168895	0.0289309	0.481923	0.00159094	3.38685e-09	0.110187	---	Micafungin;N,4-Dihydroxy-N-Oxo-3-(Sulfooxy)Benzenaminium;Trihydroxyantimonite(Iii);2-Amino-3-Hydroxy-3-Phosphonooxy-Propionic Acid;2-Amino-3-Hydroxy-3-Phosphonooxy-Propionic Acid;Phosphoaminophosphonic Acid-Adenylate Ester;Trihydroxyarsenite(Iii);Suramin
ARSB	411	arylsulfatase B	1926	FALSE	2.321	2.401	-3.83	-3.31	4.353	6.73	-1.82	-0.487	2.551	-4.83	-2.347	0.0203938	0.0164451	0.000132265	0.000951025	1.41435e-05	2.23436e-11	0.0689542	0.626226	0.0108135	1.4738e-06	0.0190159	---	---
ARSD	414	arylsulfatase D	1721	FALSE	-5.749	-1.227	-3.824	8.41	-2.662	-0.476	-2.74	1.052	4.255	-2.149	-1.487	1.05826e-08	0.219893	0.000136065	8.51456e-17	0.00784679	0.633863	0.00620181	0.293133	2.20219e-05	0.0317636	0.137069	---	2'-Monophosphoadenosine 5'-Diphosphoribose;(4s)-4-{[(2s)-2-Amino-3-Oxopropyl]Sulfanyl}-L-Homoserinate;Aspartate Semialdehyde
ARSE	415	arylsulfatase E (chondrodysplasia punctata 1)	1118	FALSE	-3.387	0.061	-1.956	6.244	-2.825	-0.506	-3.918	0.581	2.067	-0.138	-1.548	0.00073124	0.951609	0.0507428	6.04815e-10	0.00481085	0.613026	9.47939e-05	0.561626	0.0389671	0.890286	0.121942	---	---
ARSF	416	arylsulfatase F	375	FALSE	-0.608	-0.145	-2.319	4.589	-1.113	-0.822	-3.131	1.957	-1.547	0.211	-0.906	0.543639	0.884943	0.0209495	6.08443e-06	0.266289	0.411714	0.00187652	0.051143	0.122603	0.83284	0.365731	---	---
ART3	419	ADP-ribosyltransferase 3	294	FALSE	-0.679	-4.161	3.741	-0.562	0.045	2.246	-3.151	1.503	-0.129	-1.726	3.256	0.49738	4.168e-05	0.000221003	0.574397	0.964354	0.0254244	0.00179605	0.133911	0.897388	0.085324	0.00126282	---	---
ARVCF	421	ARVCF, delta catenin family member	1962	FALSE	-1.597	-5.675	-4.34	1.84	-2.833	-0.208	0.914	-0.845	3.43	2.893	4.689	0.11033	1.59145e-08	1.49924e-05	0.0658766	0.00466269	0.835583	0.361064	0.39835	0.00061638	0.00385673	2.93308e-06	---	---
ASAH1	427	N-acylsphingosine amidohydrolase 1	1960	FALSE	2.464	1.001	-6.185	5.969	5.749	2.888	-4.87	2.813	-1.588	-7.816	0.329	0.0138168	0.31681	7.53829e-10	2.82384e-09	1.03657e-08	0.00391521	1.20515e-06	0.00496311	0.112443	8.84352e-15	0.742534	---	---
ASGR2	433	asialoglycoprotein receptor 2	331	FALSE	0.011	-0.32	-2.117	-0.693	-0.82	1.089	-2.069	2.584	3.269	0.091	NA	0.991384	0.74886	0.0350528	0.488888	0.412655	0.276789	0.0393701	0.0102099	0.00119383	0.927534	NA	---	Antihemophilic Factor (Recombinant)
ASL	435	argininosuccinate lyase	1991	FALSE	0.458	-0.723	-2.768	10.759	1.525	2.046	-4.521	-0.124	2.16	-9.736	1.294	0.64693	0.469644	0.00568982	2.78901e-26	0.12741	0.0408809	6.52374e-06	0.901475	0.0308914	6.4471e-22	0.195976	---	L-Arginine;Argininosuccinate;2-(N-Morpholino)-Ethanesulfonic Acid
ASNA1	439	arsA arsenite transporter, ATP-binding, homolog 1 (bacterial)	2002	TRUE	3.163	-0.612	0.022	4.009	-1.372	-1.543	-7.187	4.75	-2.621	3.97	-4.225	0.00158634	0.540796	0.982326	6.32621e-05	0.170063	0.122871	9.30429e-13	2.18117e-06	0.00882479	7.44783e-05	2.50158e-05	---	Adenosine triphosphate
ASNS	440	asparagine synthetase (glutamine-hydrolyzing)	1987	FALSE	2.213	3.068	9.045	1.248	-3.649	-9.365	-4.588	-1.019	-0.338	5.614	-0.776	0.0270076	0.00218752	3.47026e-19	0.212159	0.000270484	1.99632e-20	4.76576e-06	0.308115	0.735595	2.25654e-08	0.438101	---	L-Aspartic Acid;L-Glutamine;L-Glutamic Acid;Adenosine triphosphate;L-Asparagine
ASPA	443	aspartoacylase	1555	FALSE	-0.305	-2.676	-5.895	-0.037	-4.057	12.356	1.791	-2.733	-2.216	-4.785	8.05	0.760517	0.00752612	4.5912e-09	0.970374	5.21737e-05	1.61256e-33	0.0734302	0.00634296	0.0268546	1.8741e-06	1.62539e-15	---	L-Aspartic Acid;Beta-D-Glucose
ASPH	444	aspartate beta-hydroxylase	2002	TRUE	-8.279	3.755	1.444	-0.275	3.585	3.035	-0.53	3.334	-1.17	-4.113	-5.011	2.24258e-16	0.000178548	0.148844	0.78355	0.000345383	0.00243701	0.596396	0.000871034	0.242121	4.06119e-05	5.8949e-07	---	L-Aspartic Acid;Succinic acid
ASS1	445	argininosuccinate synthase 1	2002	TRUE	0.541	-0.457	1.178	3.015	-2.296	1.117	-4.025	2.222	-1.878	-1.606	3.118	0.588498	0.64796	0.239129	0.00260153	0.0217869	0.264124	5.91242e-05	0.0263835	0.0605414	0.108356	0.00184509	---	L-Arginine;L-Aspartic Acid;L-Aspartic Acid;L-Citrulline;L-Citrulline;Adenosine triphosphate
SERPINC1	462	serpin family C member 1	1932	FALSE	-1.441	-2.789	-4.777	-4.446	5.568	15.949	-0.795	7.506	-2.48	-8.079	-2.755	0.149781	0.00533739	1.91542e-06	9.25568e-06	2.94499e-08	6.87917e-54	0.426725	9.27509e-14	0.0132264	1.13715e-15	0.0059331	---	Ardeparin;Fondaparinux sodium;Heparin;Enoxaparin;N-Formylmethionine;SR-123781A;Sulodexide;Dalteparin;Tinzaparin;Nadroparin;Antithrombin III human
ZFHX3	463	zinc finger homeobox 3	1412	FALSE	0.047	-2.042	-2.423	-2.975	-1.958	0.839	2.135	-3.712	5.299	4.194	-1.622	0.962627	0.0413198	0.0155182	0.00298079	0.0504206	0.401351	0.0328979	0.000213572	1.35105e-07	2.9156e-05	0.105013	s9	---
ATF1	466	activating transcription factor 1	1674	FALSE	3.487	-0.249	0.739	-2.743	-3.136	-2.158	2.575	-8.48	0.426	9.851	-1.305	0.000501885	0.80365	0.459939	0.00614405	0.00174077	0.0310844	0.0101098	4.89273e-17	0.669915	2.7123e-22	0.191962	---	Pseudoephedrine
ATF3	467	activating transcription factor 3	233	FALSE	0.128	-0.695	2.437	-1.877	-0.764	-0.401	1.041	-3.381	-0.29	3.273	NA	0.898379	0.487777	0.0155619	0.0617744	0.445749	0.688956	0.299067	0.000848915	0.77172	0.00122813	NA	---	Pseudoephedrine
ATIC	471	5-aminoimidazole-4-carboxamide ribonucleotide formyltransferase/IMP cyclohydrolase	2002	TRUE	7.041	-0.15	0.985	2.443	-3.588	-2.545	-3.976	-0.678	0.071	1.057	3.1	2.61804e-12	0.880966	0.324786	0.0146396	0.000341336	0.0110001	7.25984e-05	0.498002	0.943156	0.290858	0.00196359	s1	Tetrahydrofolic acid;Methotrexate;Pemetrexed;Aicar;Guanosine-5'-Monophosphate;5--Monophosphate-9-Beta-D-Ribofuranosyl Xanthine;2-[5-Hydroxy-3-Methyl-1-(2-Methyl-4-Sulfo-Phenyl)-1h-Pyrazol-4-Ylazo]-4-Sulfo-Benzoic Acid;Beta-Dadf, Msa, Multisubstrate Adduct Inhibitor
ATM	472	ATM serine/threonine kinase	1978	FALSE	-3.342	2.306	-1.642	-4.218	3.081	1.547	2.005	-2.962	-0.098	4.886	-6.22	0.000847465	0.0212321	0.100701	2.57492e-05	0.00209407	0.122019	0.0451275	0.00309747	0.922151	1.11071e-06	6.06915e-10	---	Caffeine
RERE	473	arginine-glutamic acid dipeptide repeats	1600	FALSE	0.453	-2.855	-2.743	-3.114	-1.455	-2.484	3.625	-1.904	-1.226	9.936	-1.392	0.650876	0.00435269	0.00616166	0.00188034	0.145784	0.0130754	0.000297836	0.0571377	0.220193	1.29675e-22	0.164067	---	---
ATOX1	475	antioxidant 1 copper chaperone	1989	FALSE	6.541	4.889	-3.065	2.184	1.529	3.307	1.151	-5.189	-3.505	-6.482	1.838	7.76853e-11	1.09253e-06	0.0022078	0.0290713	0.126531	0.000958338	0.249906	2.32804e-07	0.00046686	1.13511e-10	0.0661482	s1	Sucrose;Benzamidine
ATP1A1	476	ATPase Na+/K+ transporting subunit alpha 1	2002	TRUE	-10.583	-2.457	0.843	9.404	-2.962	-5.031	-5.85	-0.044	3.932	-0.824	9.766	1.66836e-25	0.0140936	0.399242	1.39222e-20	0.00309281	5.31617e-07	5.72099e-09	0.964984	8.70812e-05	0.41028	4.83833e-22	---	Digoxin;Acetyldigitoxin;Hydroflumethiazide;Etacrynic acid;Trichlormethiazide;Deslanoside;Ouabain;Diazoxide;Bretylium;Ciclopirox;Bepridil;Potassium;Aluminium;Magnesium;Digitoxin;Almitrine;Rubidium chloride Rb-82
ATP1A2	477	ATPase Na+/K+ transporting subunit alpha 2	1468	FALSE	-7.948	-4.908	-0.101	7.081	-3.289	-1.832	-3.304	-0.578	3.387	-0.6	7.881	3.73766e-15	1.02134e-06	0.919548	2.21643e-12	0.00102753	0.0671441	0.000974514	0.563555	0.000724133	0.548267	6.28738e-15	---	Rubidium chloride Rb-82
ATP1A3	478	ATPase Na+/K+ transporting subunit alpha 3	1286	FALSE	-8.988	-5.407	-0.795	6.565	-3.974	-3.94	-2.643	2.519	2.487	0.304	12.07	8.7737e-19	7.63693e-08	0.426536	7.52956e-11	7.45694e-05	8.58182e-05	0.00832037	0.0118954	0.0129914	0.76096	7.50052e-32	s11	Rubidium chloride Rb-82
ATP1B1	481	ATPase Na+/K+ transporting subunit beta 1	2002	TRUE	-8.971	-4.566	-1.469	8.993	-6.212	-2.64	-4.016	-1.141	3.035	1.872	10.528	6.58719e-19	5.26501e-06	0.142103	5.42265e-19	6.34943e-10	0.00834329	6.14682e-05	0.254055	0.00243653	0.061419	2.89565e-25	---	Rubidium chloride Rb-82
ATP1B2	482	ATPase Na+/K+ transporting subunit beta 2	754	FALSE	-6.01	-1.698	-1.03	0.668	2.333	1.18	0.478	0.479	-0.428	-4.023	6.565	2.88397e-09	0.0898905	0.303174	0.504328	0.0199283	0.23847	0.632643	0.632262	0.668419	6.32638e-05	9.68949e-11	---	Rubidium chloride Rb-82
ATP1B3	483	ATPase Na+/K+ transporting subunit beta 3	2002	TRUE	-7.814	3.197	6.09	-0.056	2.92	-4.261	-4.239	2.657	0.953	0.007	-1.666	8.85654e-15	0.00141066	1.34639e-09	0.954994	0.00353611	2.12572e-05	2.35217e-05	0.00794417	0.340946	0.994098	0.0959358	---	Rubidium chloride Rb-82
FXYD2	486	FXYD domain containing ion transport regulator 2	402	FALSE	-1.61	1.283	-1.341	0.081	1.126	0.157	-1.398	-2.528	3.081	2.234	NA	0.108184	0.200201	0.180811	0.93524	0.261003	0.875602	0.162857	0.0118532	0.00220226	0.0260526	NA	---	Cyclothiazide;Rubidium chloride Rb-82
ATP2A1	487	ATPase sarcoplasmic/endoplasmic reticulum Ca2+ transporting 1	806	FALSE	-3.314	2.006	0.42	1.81	-0.386	-1.775	-2.473	0.868	2.172	-1.581	NA	0.000962491	0.0452214	0.67456	0.0707449	0.699474	0.0763305	0.0136138	0.385608	0.0301807	0.114293	NA	---	Adenosine-5'-[Beta, Gamma-Methylene]Triphosphate;Tetrafluoroaluminate Ion;2,5-DI-(TERT-BUTYL)-1,4,BENZOHYDROQUINONE;(6AR,11AS,11BR)-10-ACETYL-9-HYDROXY-7,7-DIMETHYL-2,6,6A,7,11A,11B-HEXAHYDRO-11H-PYRROLO[1',2':2,3]ISOINDOLO[4,5,6-CD]INDOL-11-ONE
ATP2A2	488	ATPase sarcoplasmic/endoplasmic reticulum Ca2+ transporting 2	2002	TRUE	-12.372	2.105	3.163	3.716	1.224	-4.171	-5.703	0.73	4.173	-1.443	4.136	6.20912e-34	0.035416	0.00158648	0.000207787	0.220979	3.15775e-05	1.35125e-08	0.465589	3.13623e-05	0.149169	3.67391e-05	---	---
ATP2A3	489	ATPase sarcoplasmic/endoplasmic reticulum Ca2+ transporting 3	1783	FALSE	-10.535	5.681	0.151	-0.707	2.779	-0.617	-4.26	3.072	3.425	-3.296	1.475	3.2457e-25	1.56232e-08	0.87982	0.479519	0.00551028	0.537417	2.14974e-05	0.00216146	0.000627781	0.000999736	0.140291	---	---
ATP2B1	490	ATPase plasma membrane Ca2+ transporting 1	1957	FALSE	-12.718	-0.955	-0.279	-1.076	-2.343	-0.62	0.107	-1.339	3.424	1.766	9.817	1.1699e-35	0.339492	0.780385	0.282122	0.0192421	0.53525	0.914941	0.18078	0.000630449	0.0775894	3.06957e-22	---	---
ATP2B2	491	ATPase plasma membrane Ca2+ transporting 2	1252	FALSE	-9.59	-2.727	-0.669	2.674	-2.653	-1.439	-0.412	-3.855	0.284	1.4	12.282	4.57622e-21	0.00648958	0.503664	0.0075872	0.00806856	0.150445	0.680589	0.000121422	0.776199	0.161835	8.06952e-33	s11	---
ATP2B4	493	ATPase plasma membrane Ca2+ transporting 4	2002	TRUE	-11.821	-3.226	1.322	-0.771	1.598	3.834	0.538	-0.59	2.341	-3.535	8.402	3.23217e-31	0.00127567	0.18622	0.440918	0.1103	0.000130236	0.590354	0.555067	0.0193522	0.000417438	8.21444e-17	---	---
ATP5A1	498	ATP synthase, H+ transporting, mitochondrial F1 complex, alpha subunit 1, cardiac muscle	2002	TRUE	2.792	-3.106	-2.613	11.314	-6.104	-0.327	-10.716	3.935	-1.903	-0.831	7.853	0.00529026	0.00192491	0.009032	8.19541e-29	1.23558e-09	0.743963	4.30685e-26	8.60439e-05	0.0571213	0.406242	6.59217e-15	---	Quercetin;1-ACETYL-2-CARBOXYPIPERIDINE;AUROVERTIN B;PICEATANNOL;N1-(2-AMINO-4-METHYLPENTYL)OCTAHYDRO-PYRROLO[1,2-A] PYRIMIDINE
ALDH7A1	501	aldehyde dehydrogenase 7 family member A1	2002	TRUE	2.131	-5.386	-6	11.94	-5.264	1.748	-5.38	-0.206	-0.927	-0.869	6.969	0.0332242	8.06112e-08	2.34262e-09	8.59219e-32	1.56239e-07	0.0805317	8.30055e-08	0.83658	0.35402	0.385216	4.33004e-12	---	NADH
ATP5B	506	ATP synthase, H+ transporting, mitochondrial F1 complex, beta polypeptide	2002	TRUE	3.9	-2.959	-3.353	11.17	-5.703	0.239	-11.445	6.897	-3.036	-1.56	6.364	9.92934e-05	0.0031253	0.000814715	3.83575e-28	1.35425e-08	0.810863	2.00607e-29	7.08524e-12	0.00242598	0.118905	2.43577e-10	---	Quercetin;1-ACETYL-2-CARBOXYPIPERIDINE;AUROVERTIN B;PICEATANNOL;N1-(2-AMINO-4-METHYLPENTYL)OCTAHYDRO-PYRROLO[1,2-A] PYRIMIDINE
ATP5C1	509	ATP synthase, H+ transporting, mitochondrial F1 complex, gamma polypeptide 1	2002	TRUE	2.95	-2.809	-3.491	12.421	-7.58	-0.04	-7.086	-3.679	-0.011	0.392	8.269	0.00320988	0.005016	0.000490892	3.54957e-34	5.2601e-14	0.968382	1.90455e-12	0.000240513	0.991146	0.695042	2.43789e-16	---	Quercetin;1-ACETYL-2-CARBOXYPIPERIDINE;AUROVERTIN B;PICEATANNOL;N1-(2-AMINO-4-METHYLPENTYL)OCTAHYDRO-PYRROLO[1,2-A] PYRIMIDINE
ATP5D	513	ATP synthase, H+ transporting, mitochondrial F1 complex, delta subunit	2002	TRUE	4.898	-2.736	-2.228	6.515	-1.725	1.539	-10.47	7.891	-1.185	-2.57	2.02	1.04379e-06	0.00626989	0.0259726	9.18871e-11	0.0847718	0.123965	5.19473e-25	4.89512e-15	0.236265	0.0102363	0.0435039	---	Enflurane;Isoflurane;Methoxyflurane;Halothane;Desflurane;Sevoflurane
ATP5E	514	ATP synthase, H+ transporting, mitochondrial F1 complex, epsilon subunit	1652	FALSE	1.351	-2.134	-1.821	7.207	-6.096	0.762	0.354	-7.003	-2.316	0.256	8.93	0.176753	0.0329819	0.0688446	8.69731e-13	1.35452e-09	0.446391	0.723474	3.63747e-12	0.0207074	0.798267	1.10705e-18	---	Nonan-1-Ol
ATP5F1	515	ATP synthase, H+ transporting, mitochondrial Fo complex subunit B1	2002	TRUE	-11.718	-2.545	-2.161	14.84	-4.475	-2.73	-8.108	1.031	-0.243	-0.055	8.964	1.02047e-30	0.0110136	0.0308353	2.41508e-47	8.0701e-06	0.0063935	8.87002e-16	0.302773	0.808382	0.956256	7.00745e-19	s4	---
ATP5G1	516	ATP synthase, H+ transporting, mitochondrial Fo complex subunit C1 (subunit 9)	531	FALSE	-5.64	0.11	0.359	2.728	-0.602	-2.807	-2.489	1.067	1.924	0.813	1.386	2.77831e-08	0.912749	0.720008	0.00657462	0.547325	0.00518313	0.0131262	0.286505	0.0549142	0.416699	0.16636	---	---
ATP5I	521	ATP synthase, H+ transporting, mitochondrial Fo complex subunit E	2002	TRUE	-9.527	-3.164	-1.504	13.222	-4.392	-0.962	-5.549	1.196	-1.096	-1.682	7.919	4.48361e-21	0.00157937	0.132738	2.52594e-38	1.18363e-05	0.336065	3.26321e-08	0.232004	0.273287	0.0928114	3.93136e-15	s4	---
ATP5J	522	ATP synthase, H+ transporting, mitochondrial Fo complex subunit F6	1781	FALSE	4.417	-4.235	-3.809	12.045	-4.931	1.705	-3.598	-0.576	-5.452	0.337	2.467	1.06341e-05	2.40593e-05	0.000144458	3.52842e-32	8.9503e-07	0.088362	0.000328871	0.564647	5.67345e-08	0.736502	0.0137068	---	---
ATP6V1A	523	ATPase H+ transporting V1 subunit A	2002	TRUE	3.699	3.751	3.201	4.595	2.552	-1.349	-9.058	3.77	-3.888	-10.68	11.344	0.000222033	0.000181148	0.00138973	4.59279e-06	0.0107728	0.177576	3.07426e-19	0.000167682	0.000104429	6.23338e-26	5.95252e-29	s11	Alendronic acid;Etidronic acid;Tiludronic acid;Bafilomycin A1;Bafilomycin B1
ATP6V1B1	525	ATPase H+ transporting V1 subunit B1	1175	FALSE	2.771	1.868	-0.165	1.372	0.188	1.944	-6.209	5.102	-0.705	-4.703	NA	0.0056809	0.0620558	0.869128	0.170225	0.85115	0.0521516	7.3921e-10	3.92031e-07	0.481176	2.87179e-06	NA	---	---
ATP6V1B2	526	ATPase H+ transporting V1 subunit B2	2002	TRUE	5.513	3.794	1.955	0.872	5.079	0.648	-7.746	5.864	-4.782	-11.95	10.411	3.99522e-08	0.000152745	0.0506828	0.383481	4.14663e-07	0.517375	1.49633e-14	5.27713e-09	1.85954e-06	7.66524e-32	9.32986e-25	---	Gallium nitrate;4-(2-AMINOETHYL)BENZENESULFONYL FLUORIDE
ATP6V0C	527	ATPase H+ transporting V0 subunit c	1664	FALSE	-5.29	0.898	-0.753	-0.301	3.071	-1.029	-4.037	7.542	1.757	-4.656	4.402	1.38228e-07	0.369427	0.451554	0.763738	0.00216633	0.303415	5.6495e-05	7.57117e-14	0.0790633	3.48219e-06	1.13832e-05	---	---
ATP6V1C1	528	ATPase H+ transporting V1 subunit C1	2001	TRUE	3.056	4.186	2.339	3.072	3.335	-6.114	-5.782	-0.302	-0.045	-7.36	11.034	0.00227299	2.96416e-05	0.0194278	0.00215478	0.000868445	1.16353e-09	8.54877e-09	0.762915	0.96422	2.66615e-13	1.60076e-27	s11	D-tartaric acid
ATP6V1E1	529	ATPase H+ transporting V1 subunit E1	2002	TRUE	5.147	3.189	1.208	3.339	3.309	0.568	-3.764	-0.541	-4.57	-10.745	10.949	2.89987e-07	0.00144832	0.227218	0.000854788	0.000952315	0.569851	0.000171741	0.588297	5.18371e-06	3.18852e-26	3.87312e-27	s11	---
ATP6V1G2	534	ATPase H+ transporting V1 subunit G2	1072	FALSE	-1.43	-7.405	-3.944	-0.968	0.771	5.535	3.997	1.115	-0.792	-5.491	11.002	0.152985	2.65849e-13	8.52192e-05	0.333392	0.440933	3.9189e-08	6.86355e-05	0.265178	0.428269	4.98596e-08	9.49027e-27	s11	---
ATP6V0A1	535	ATPase H+ transporting V0 subunit a1	2002	TRUE	-9.547	0.616	-2.624	7.786	-0.724	-3.801	-4.484	1.832	1.762	-4.282	10.691	3.72692e-21	0.538176	0.00876311	1.09938e-14	0.469255	0.000148353	7.7422e-06	0.0671083	0.0782833	1.94247e-05	5.53371e-26	---	---
ATP6AP1	537	ATPase H+ transporting accessory protein 1	1983	FALSE	-7.079	3.143	0.214	5.182	-1.204	-7.287	-2.561	3.994	-0.678	-2.342	6.57	2.00572e-12	0.00169432	0.830884	2.41591e-07	0.228641	4.57054e-13	0.0105103	6.73289e-05	0.497543	0.0193026	6.39853e-11	---	---
ATP7A	538	ATPase copper transporting alpha	1662	FALSE	-5.872	1.966	-2.873	2.559	1.844	-1.736	1.009	1.533	1.761	-2.215	-2.074	5.17577e-09	0.0495054	0.00412348	0.0105797	0.0653401	0.0828295	0.313223	0.125526	0.0784668	0.0268948	0.0382279	---	Cisplatin;Oxaliplatin;Carboplatin
ATP5O	539	ATP synthase, H+ transporting, mitochondrial F1 complex, O subunit	2002	TRUE	4.063	-3.496	-2.778	11.985	-5.764	0.136	-10.532	4.464	-2.198	-1.821	6.81	5.03224e-05	0.000482203	0.00551447	5.18459e-32	9.48934e-09	0.891865	2.77682e-25	8.47694e-06	0.0280887	0.0687408	1.28759e-11	---	---
ATP7B	540	ATPase copper transporting beta	661	FALSE	-1.667	0.165	-1.43	1.85	-0.493	-2.012	-2.461	1.43	2.9	0.794	NA	0.095931	0.868812	0.15333	0.0647565	0.62237	0.0445962	0.0141087	0.153187	0.00385606	0.427515	NA	---	Cisplatin;Oxaliplatin;Carboplatin
ATR	545	ATR serine/threonine kinase	1709	FALSE	-0.619	1.654	1.287	-1.22	-0.949	-5.424	-2.424	0.343	3.001	5.259	-2.964	0.536112	0.0982642	0.198222	0.222659	0.34274	6.66288e-08	0.0154426	0.731451	0.00272568	1.63284e-07	0.00307829	---	---
ATRX	546	ATRX, chromatin remodeler	1999	TRUE	-0.475	-1.975	-2.813	-0.838	-3.407	-2.114	6.604	-10.797	2.084	12.567	-5.138	0.635094	0.0483829	0.00495229	0.402334	0.000670808	0.0346346	5.1319e-11	1.88923e-26	0.0373168	6.4893e-35	3.0514e-07	---	---
KIF1A	547	kinesin family member 1A	1548	FALSE	-0.62	-3.874	3.322	-0.736	-1.02	-1.116	-0.102	-5.589	-2.291	3.653	10.248	0.535341	0.00011134	0.000913448	0.461918	0.307935	0.264438	0.918576	2.69648e-08	0.0221244	0.000267868	6.91224e-24	s11	Adenosine-5'-[Beta, Gamma-Methylene]Triphosphate;Phosphoaminophosphonic Acid-Adenylate Ester
AUH	549	AU RNA binding methylglutaconyl-CoA hydratase	1989	FALSE	1.126	-5.143	-6.491	14.439	-5.894	3.274	-4.605	-0.83	-1.117	-4.954	9.723	0.26024	2.96407e-07	1.07597e-10	5.12842e-45	4.40783e-09	0.00107721	4.38632e-06	0.406699	0.264125	7.8773e-07	7.32917e-22	s4	---
AUP1	550	AUP1, lipid droplet regulating VLDL assembly factor	1956	FALSE	-10.051	1.64	4.935	4.15	-1.936	-7.393	-1.857	0.072	4.834	3.031	-4.259	3.30874e-23	0.101145	8.69859e-07	3.46308e-05	0.0530051	2.11782e-13	0.0634529	0.942709	1.43906e-06	0.0024672	2.1505e-05	---	---
AXL	558	AXL receptor tyrosine kinase	1212	FALSE	-0.957	1.512	0.321	-4.655	5.065	6.589	-0.969	3.634	-0.383	-6.678	-1.306	0.338771	0.130831	0.748476	3.6027e-06	4.72453e-07	6.57483e-11	0.332689	0.000291215	0.701872	3.68764e-11	0.191657	---	---
AZGP1	563	alpha-2-glycoprotein 1, zinc-binding	1893	FALSE	1.381	-2.417	-5.447	-0.704	5.253	11.441	-0.045	5.655	-1.628	-7.972	-4.113	0.167569	0.0157569	5.80375e-08	0.4815	1.66389e-07	2.35557e-29	0.964005	1.7934e-08	0.103625	2.68602e-15	4.07631e-05	---	N-acetyl-alpha-neuraminic acid
AZU1	566	azurocidin 1	1859	FALSE	1.098	2.528	4.283	-5.729	5.854	-1.692	-3.318	11.132	-3.577	-2.818	-3.889	0.272482	0.0115476	1.94123e-05	1.1781e-08	5.66567e-09	0.0907934	0.000923036	6.55642e-28	0.000356008	0.00488948	0.000104009	s8	S-Hydroxycysteine;Delta-Bis(2,2'-Bipyridine)Imidazole Ruthenium (Ii);4,7-Dimethyl-[1,10]Phenanthroline;Lambda-Bis(2,2'-Bipyridine)Imidazole Osmium (Ii);Tris-Hydroxymethyl-Methyl-Ammonium;Tetra(Imidazole)Diaquacopper (Ii);Lambda-Bis(2,2'-Bipyridine)Imidazole Ruthenium (Ii);1-[Pyrrol-1-Yl-2,5-Dione-Methoxymethyl]-Pyrrole-2,5-Dione;(1,10 Phenanthroline)-(Tri-Carbon Monoxide) Rhenium (I);Tetra(Imidaz…
B2M	567	beta-2-microglobulin	2002	TRUE	2.643	5.597	2.455	-1.869	7.352	2.528	-4.971	4.398	-2.321	-9.41	-1.269	0.00827978	2.47633e-08	0.0141548	0.0617347	2.83948e-13	0.0115477	7.21907e-07	1.15203e-05	0.0204106	1.31633e-20	0.204658	---	Doxycycline;3-Indolebutyric Acid;N-Formylmethionine
BACH1	571	BTB domain and CNC homolog 1	1625	FALSE	2.392	7.304	1.348	-6.466	2.074	2.215	1.966	-3.41	-0.925	-2.688	-1.392	0.0168929	4.36606e-13	0.177824	1.32797e-10	0.0382429	0.0269096	0.049486	0.000665744	0.355044	0.00725865	0.1642	---	---
BAD	572	BCL2 associated agonist of cell death	1772	FALSE	2.783	-1.502	-3.465	3.998	-2.175	1.17	2.057	-6.321	1.182	1.509	-0.601	0.00544944	0.133191	0.000543869	6.65245e-05	0.02976	0.242023	0.0398734	3.27631e-10	0.237166	0.131458	0.547746	---	ABT-263
BAG1	573	BCL2 associated athanogene 1	1882	FALSE	3.073	-2.258	-4.785	3.896	0.169	3.662	0.574	-3.095	-0.914	2.433	-6.588	0.00214635	0.0240352	1.847e-06	0.000101362	0.866108	0.000257672	0.565802	0.00199802	0.361081	0.015079	5.75365e-11	---	(2R,3R,4S,5R)-2-[6-amino-8-[(3,4-dichlorophenyl)methylamino]purin-9-yl]-5-(hydroxymethyl)oxolane-3,4-diol
ADGRB1	575	adhesion G protein-coupled receptor B1	351	FALSE	-0.205	-4.941	0.302	-0.655	4.546	1.415	3.251	-1.773	-0.72	-1.787	2.936	0.837367	1.20722e-06	0.762698	0.51269	7.56306e-06	0.157993	0.00126319	0.0770478	0.472091	0.0747559	0.00354869	---	---
BAK1	578	BCL2 antagonist/killer 1	1481	FALSE	-3.309	4.316	1.419	-0.767	2.138	-3.001	-4.572	7.012	-0.583	-2.355	0.471	0.000959091	1.69164e-05	0.156209	0.442908	0.0326988	0.0027403	5.2412e-06	3.56082e-12	0.55996	0.0186418	0.637723	---	---
BARD1	580	BRCA1 associated RING domain 1	521	FALSE	-0.779	0.134	-0.287	-1.698	-1.914	-0.109	-0.426	-1.9	0.237	4.471	-0.075	0.436483	0.89365	0.774487	0.0901998	0.0561457	0.913575	0.670005	0.0580118	0.813029	9.557e-06	0.94012	---	---
BAX	581	BCL2 associated X, apoptosis regulator	1948	FALSE	1.291	4.303	0.284	-0.527	4.26	-1.056	-0.132	-0.61	-0.745	-1.74	-5.38	0.196915	1.76869e-05	0.77641	0.597997	2.13865e-05	0.291091	0.895314	0.542045	0.456294	0.0820886	8.33076e-08	---	---
BBS1	582	Bardet-Biedl syndrome 1	1600	FALSE	-0.328	-5.813	-6.597	-0.408	1.01	9.156	0.038	1.851	0.118	-1.652	1.751	0.743308	7.37426e-09	5.6743e-11	0.683294	0.31264	1.59208e-19	0.969991	0.0642826	0.905977	0.0988174	0.0802201	---	---
BBS2	583	Bardet-Biedl syndrome 2	1484	FALSE	-1.092	-2.599	-6.489	-0.157	1.792	8.162	5.329	-6.22	1.324	-3.276	3.693	0.274855	0.00943409	1.17131e-10	0.87507	0.0733492	6.98313e-16	1.14216e-07	6.44409e-10	0.185775	0.00107842	0.000229705	---	---
BBS4	585	Bardet-Biedl syndrome 4	1219	FALSE	0.676	-2.478	-3.361	1.586	1.225	4.832	2.612	-3.755	-0.18	-2.245	1.705	0.499428	0.013357	0.000799631	0.112943	0.220874	1.52744e-06	0.00910805	0.000181455	0.857136	0.0249629	0.0885035	---	---
BCAT1	586	branched chain amino acid transaminase 1	1880	FALSE	1.656	2.265	4.184	-4.747	6.766	-0.169	2.474	3.465	-3.689	-4.485	-4.169	0.0978249	0.0236367	2.99392e-05	2.21853e-06	1.76635e-11	0.865518	0.0134325	0.000541247	0.000231975	7.7257e-06	3.20503e-05	s5	Pyridoxal Phosphate;L-Glutamic Acid;L-Leucine;L-Valine;L-Valine;L-Isoleucine;Gabapentin;N'-(5-CHLOROBENZOFURAN-2-CARBONYL)-2-(TRIFLUOROMETHYL)BENZENESULFONOHYDRAZIDE
BCAT2	587	branched chain amino acid transaminase 2	2002	TRUE	1.832	0.026	-3.641	9.846	-5.688	0.41	-4.141	-0.288	-1.463	0.653	-1.284	0.0671654	0.979421	0.000278429	2.28117e-22	1.47408e-08	0.682005	3.60064e-05	0.773559	0.143555	0.513512	0.19933	---	Pyridoxal Phosphate;L-Glutamic Acid;L-Leucine;L-Isoleucine;Pyridoxamine-5'-Phosphate;N-[O-Phosphono-Pyridoxyl]-Isoleucine;Alpha-ketoisovalerate
BCHE	590	butyrylcholinesterase	1845	FALSE	-0.231	-3.151	-0.957	-6.089	5.525	10.111	-1.119	3.711	1.091	-5.949	0.466	0.817178	0.0016519	0.338557	1.38031e-09	3.7718e-08	1.98698e-23	0.263282	0.000212773	0.275341	3.21877e-09	0.640929	---	Pegvisomant;Choline;Ramipril;Pentagastrin;Succinylcholine;Mefloquine;Tacrine;Sulpiride;Ethopropazine;Dipivefrin;Chlorpromazine;Triflupromazine;Cisplatin;Cinchocaine;Pyridostigmine;Nizatidine;Triamcinolone;Galantamine;Isoflurophate;Isoflurophate;Diethylcarbamazine;Procaine;Pralidoxime;Irinotecan;Malathion;Perindopril;Chlorphenesin;Terbutaline;Oxybuprocaine;Hexafluronium;Demecarium;Cyclopentolate;R…
BCKDHA	593	branched chain keto acid dehydrogenase E1, alpha polypeptide	2002	TRUE	1.517	-5.156	-5.478	14.833	-9.022	0.898	-2.83	-4.049	-0.616	2.122	3.381	0.12944	2.77489e-07	4.84673e-08	2.67408e-47	4.21219e-19	0.36949	0.00470202	5.34562e-05	0.538001	0.0339672	0.000735346	s4	---
BCKDHB	594	branched chain keto acid dehydrogenase E1 subunit beta	2002	TRUE	-0.276	-4.528	-6.394	15.87	-8.734	2.203	-3.833	-3.577	-1.631	1.126	4.579	0.782703	6.30629e-06	2.00737e-10	1.62867e-53	5.07389e-18	0.0277112	0.000130546	0.000355994	0.103121	0.260396	4.96433e-06	s4	---
CCND1	595	cyclin D1	893	FALSE	0.441	-1.53	-1.969	2.72	0.128	-0.46	-0.312	-1.741	-0.312	1.725	0.865	0.659159	0.126436	0.0492336	0.0066619	0.898347	0.645601	0.755209	0.0819885	0.75485	0.0848534	0.387243	---	Arsenic trioxide
BCL2	596	BCL2, apoptosis regulator	808	FALSE	-3.301	-0.627	-6.068	-0.067	0.49	2.104	2.667	0.237	-0.285	0.18	1.155	0.00100653	0.530955	1.99096e-09	0.946798	0.624421	0.0357187	0.00780641	0.812805	0.775842	0.857459	0.24832	---	Ibuprofen;Paclitaxel;Docetaxel;Rasagiline;E7389;S-8184;DHA-paclitaxel;ABT-263;Venetoclax
BCL2L1	598	BCL2 like 1	1965	FALSE	0.149	4.352	-2.5	4.312	-3.421	-3.078	1.394	-4.525	1.959	-0.067	-1.464	0.881506	1.42066e-05	0.0124944	1.6952e-05	0.000635942	0.00211463	0.163468	6.38917e-06	0.0502369	0.946955	0.143337	---	4'-FLUORO-1,1'-BIPHENYL-4-CARBOXYLIC ACID
BCL2L2	599	BCL2 like 2	1538	FALSE	3.684	-1.119	0.898	-0.416	-5.1	-6.414	3.067	-7.055	0.157	15.519	-6.759	0.000237201	0.263444	0.369236	0.677231	3.81473e-07	1.87947e-10	0.00220164	2.60149e-12	0.874999	1.43821e-50	1.96213e-11	---	ABT-263
BCL3	602	B-cell CLL/lymphoma 3	1282	FALSE	1.926	2.867	1.677	-2.452	2.374	-1.275	-0.711	2.49	0.647	-2.98	-3.012	0.0543814	0.00420967	0.0938129	0.0143261	0.0177385	0.202438	0.477119	0.0129026	0.517735	0.00294112	0.00264239	---	---
BCL6	604	B-cell CLL/lymphoma 6	905	FALSE	-3.222	-0.231	-1.989	1.617	-1.439	-1.894	1.132	-3.936	2.113	5.231	-1.199	0.00132072	0.81747	0.0469634	0.106285	0.15041	0.0585867	0.257963	8.93305e-05	0.0349139	2.09948e-07	0.230734	---	---
BCL7A	605	BCL tumor suppressor 7A	1629	FALSE	1.419	-5.157	0.979	-2.143	-2.645	-4.216	2.538	-5.803	2.137	12.339	-0.471	0.156042	2.82013e-07	0.32789	0.0322361	0.00823935	2.62752e-05	0.0112257	7.80939e-09	0.032728	1.66767e-33	0.638053	---	---
BCL9	607	B-cell CLL/lymphoma 9	1169	FALSE	2.583	-1.98	-1.494	-3.3	-1.513	-0.424	2.783	-1.63	1.036	5.072	-3.235	0.00990521	0.0479815	0.135556	0.000994728	0.130586	0.671807	0.0054744	0.103281	0.300637	4.58654e-07	0.00125235	---	---
TNFRSF17	608	TNF receptor superfamily member 17	127	FALSE	NA	1.856	-0.248	-2.251	1.993	3.304	-0.392	-0.142	-0.493	-2.885	NA	NA	0.06586	0.804782	0.0261143	0.0484763	0.00124385	0.695716	0.887526	0.622936	0.00461227	NA	---	---
BCR	613	BCR, RhoGEF and GTPase activating protein	1953	FALSE	-2.688	-1.799	-0.225	1.052	2.244	0.181	-0.764	-1.785	5.665	-4.915	5.102	0.0072429	0.0721805	0.821695	0.293137	0.0249723	0.8562	0.445174	0.0744272	1.69255e-08	9.62053e-07	3.67969e-07	s9	Bosutinib;Ponatinib
BCS1L	617	BCS1 homolog, ubiquinol-cytochrome c reductase complex chaperone	1983	FALSE	-1.345	-5.419	-0.323	11.153	-4.529	-2.437	-4.898	2.51	-0.32	-0.678	5.101	0.178713	6.711e-08	0.746716	4.65156e-28	6.26695e-06	0.014899	1.0466e-06	0.012153	0.749176	0.497899	3.70776e-07	---	Adenine;Bromopurine;Selenoinosine;Modified Ribosylated Glutamyl Ester
BDH1	622	3-hydroxybutyrate dehydrogenase 1	1943	FALSE	-0.698	-4.619	-3.551	14.907	-5.928	-2.913	-5.228	-0.424	-0.481	-0.083	6.619	0.485033	4.10358e-06	0.000392573	1.15294e-47	3.61419e-09	0.00362548	1.89522e-07	0.671393	0.630229	0.934129	4.677e-11	s4	NADH
CFB	629	complement factor B	2000	TRUE	-0.825	-1.099	-3.504	-7.836	9.879	13.069	-2.346	9.233	-1.494	-9.169	-1.964	0.409305	0.271872	0.000468977	7.51988e-15	1.66549e-22	1.62346e-37	0.0190573	6.47754e-20	0.135231	1.15566e-19	0.0496215	---	4-Guanidinobenzoic Acid;Diisopropylphosphono Group
BGN	633	biglycan	1968	FALSE	0.159	-1.133	-6.297	-8.063	5.72	17.717	4.384	1.797	-1.945	-6.033	-5.307	0.873408	0.257254	3.73925e-10	1.27521e-15	1.2314e-08	2.81553e-65	1.22606e-05	0.0724403	0.0518886	1.92084e-09	1.23899e-07	s6	---
CEACAM1	634	carcinoembryonic antigen related cell adhesion molecule 1	1647	FALSE	-2.246	0.134	-2.329	0.646	1.051	-1.282	-0.926	10.225	-1.43	-3.76	-0.654	0.0248499	0.893578	0.0199791	0.51808	0.293561	0.199928	0.354621	7.80444e-24	0.152892	0.000175546	0.5131	s8	Arcitumomab
BHMT	635	betaine--homocysteine S-methyltransferase	485	FALSE	0.416	-3.896	-2.31	6.258	0.776	-0.868	-0.124	1.181	-1.181	-1.458	-0.438	0.677914	0.00011141	0.021319	8.63329e-10	0.438241	0.385882	0.900975	0.238104	0.238241	0.145598	0.661565	---	L-Methionine;S-(D-Carboxybutyl)-L-Homocysteine;Citric Acid
BICD1	636	BICD cargo adaptor 1	1782	FALSE	2.232	5.264	4.218	-8.125	2.185	1.579	4.72	-6.888	0.506	0.096	-3.505	0.0257429	1.58031e-07	2.58538e-05	8.27948e-16	0.0290526	0.114438	2.54336e-06	7.84101e-12	0.612846	0.923439	0.000467252	---	---
BID	637	BH3 interacting domain death agonist	1889	FALSE	3.539	1.487	5.105	0.548	1.114	-3.706	-6.912	7.661	-3.754	0.186	-1.61	0.000410599	0.137213	3.63335e-07	0.583662	0.265401	0.00021641	6.49217e-12	2.93055e-14	0.000179494	0.85253	0.107459	---	---
BLM	641	Bloom syndrome RecQ like helicase	1335	FALSE	-1.09	0.246	4.26	-5.345	1.706	-1.98	-3.673	-0.643	3.747	5.874	-3.346	0.275895	0.805802	2.19191e-05	1.06049e-07	0.0883208	0.0479235	0.000248961	0.520108	0.000186664	5.36581e-09	0.000843117	---	3-Sulfinoalanine;Alpha Chlorophyll A;Citric Acid
BLMH	642	bleomycin hydrolase	2001	TRUE	0.945	0.856	-0.623	-7.004	-0.748	0.378	2.493	-0.434	-4.93	9.468	-2.337	0.344971	0.392091	0.533167	3.37761e-12	0.454587	0.70572	0.0127416	0.664616	8.91091e-07	7.74429e-21	0.0195115	---	Bleomycin
BLVRA	644	biliverdin reductase A	1897	FALSE	2.36	2.934	-1.012	-3.084	4.755	3.27	-3.474	6.536	-3.622	-6.501	2.684	0.0183752	0.00338535	0.311875	0.00207302	2.13189e-06	0.00109616	0.000524941	8.07952e-11	0.00030047	1.02053e-10	0.00733612	---	NADH
BLVRB	645	biliverdin reductase B	1998	TRUE	1.879	-0.573	-3.887	6.319	-0.624	5.019	-6.266	9.688	-5.314	-7.179	1.705	0.0604052	0.566502	0.000104858	3.23561e-10	0.533003	5.64271e-07	4.53361e-10	1.00871e-21	1.19091e-07	9.88646e-13	0.0883511	---	Riboflavin;NADH;Biliverdine Ix Alpha;Riboflavin Monophosphate;2'-Monophosphoadenosine 5'-Diphosphoribose;7,8-dimethylalloxazine;Mesobiliverdin Iv Alpha
BNC1	646	basonuclin 1	402	FALSE	-0.316	-0.539	0.878	0	0.084	2.276	1.282	-1.075	-2.089	-0.003	NA	0.752312	0.590127	0.380432	0.999923	0.932958	0.02338	0.200515	0.282903	0.0373809	0.997659	NA	---	---
BMP1	649	bone morphogenetic protein 1	1454	FALSE	-1.48	2.518	1.559	-7.048	7.141	2.416	0.661	3.145	0.387	-3.996	-4.492	0.139019	0.0118988	0.119211	2.7941e-12	1.46248e-12	0.0158322	0.509027	0.00169372	0.698568	6.7512e-05	7.63031e-06	s5	---
BMP7	655	bone morphogenetic protein 7	275	FALSE	NA	-2.289	0.753	-0.157	-0.573	-0.936	-0.498	0.977	-0.189	3.946	-2.398	NA	0.0228413	0.452168	0.875216	0.567174	0.350029	0.618733	0.329318	0.850541	0.000100944	0.017158	---	---
BMPR1B	658	bone morphogenetic protein receptor type 1B	229	FALSE	-3.388	-0.642	-1.505	2.885	-1.144	0.931	-0.259	1.084	0.25	-1.024	0.077	0.000829238	0.521815	0.133616	0.00429334	0.253832	0.352624	0.795747	0.27966	0.803177	0.30705	0.938516	---	---
BMPR2	659	bone morphogenetic protein receptor type 2	905	FALSE	-3.245	-3.379	0.114	1.061	0.054	4.222	-1.267	0.103	1.045	-1.709	4.283	0.00121895	0.000758541	0.909653	0.288916	0.9569	2.66557e-05	0.205472	0.917968	0.296151	0.0877125	2.04147e-05	---	---
BMX	660	BMX non-receptor tyrosine kinase	300	FALSE	-0.874	0.51	1.379	-1.658	2.116	0.297	-1.636	4.235	0.446	-2.627	NA	0.382842	0.610235	0.168855	0.0983532	0.0352092	0.766598	0.102873	3.05279e-05	0.655788	0.00905368	NA	---	---
POLR3D	661	RNA polymerase III subunit D	1790	FALSE	4.517	-1.51	-0.98	0.395	-1.954	-3.722	1.253	-4.907	2.617	5.817	-2.322	6.68196e-06	0.131173	0.32721	0.693178	0.0508754	0.000203616	0.210359	1.00694e-06	0.00894716	7.07421e-09	0.020318	---	---
BNIP1	662	BCL2 interacting protein 1	1920	FALSE	-10.622	1.745	0.518	5.426	2.834	-2.757	-2.945	-0.907	5.074	-2.589	-1.602	1.19742e-25	0.0811868	0.604601	6.49003e-08	0.00464675	0.00588204	0.00326365	0.364263	4.26505e-07	0.00969747	0.109312	---	---
BNIP2	663	BCL2 interacting protein 2	1568	FALSE	-1.421	4.102	0.712	-4.738	2.523	3.962	1.622	-1.245	-1.564	-2.557	-1.089	0.155484	4.30678e-05	0.476308	2.34938e-06	0.0117434	7.76374e-05	0.105026	0.213461	0.117984	0.0106376	0.276387	---	---
BNIP3	664	BCL2 interacting protein 3	1110	FALSE	-4.236	-1.141	0.424	3.745	-1.256	-4.257	-1.715	1.121	2.701	1.486	1.566	2.46182e-05	0.254269	0.671694	0.00018957	0.209479	2.24508e-05	0.0866148	0.262714	0.00702049	0.137673	0.11757	---	---
BNIP3L	665	BCL2 interacting protein 3 like	934	FALSE	-2.537	-1.324	-4.341	3.324	2.091	1.541	0.915	-2.958	1.162	-0.462	-0.947	0.0113271	0.185671	1.57016e-05	0.000921965	0.0367994	0.123683	0.360491	0.0031703	0.245638	0.644053	0.344049	---	---
BOK	666	BOK, BCL2 family apoptosis regulator	1210	FALSE	-3.639	-1.503	-4.23	2.31	-0.018	8.262	-1.207	0.34	1.653	-5.212	NA	0.000285428	0.133023	2.51877e-05	0.0210633	0.985657	3.74017e-16	0.227813	0.733978	0.0985584	2.19346e-07	NA	---	---
DST	667	dystonin	1948	FALSE	-0.574	1.588	-0.849	-3.381	1.274	6.287	2.77	-2.588	0.547	-7.125	5.362	0.566084	0.112434	0.395731	0.000735423	0.2029	3.98837e-10	0.00566549	0.00973136	0.58477	1.45785e-12	9.21162e-08	---	---
FOXL2	668	forkhead box L2	186	FALSE	1.703	-1.209	0.917	-1.399	-1.507	1.964	3.587	-3.538	0.292	0.096	NA	0.0902724	0.228249	0.360097	0.163512	0.13353	0.0510228	0.000429321	0.000510753	0.770381	0.923822	NA	---	---
BPGM	669	bisphosphoglycerate mutase	1987	FALSE	-0.223	0.343	0.025	-3.74	-0.04	4.02	-1.923	8.273	-0.265	-3.98	-0.417	0.823457	0.731926	0.980411	0.000189087	0.968413	6.04656e-05	0.0546026	2.37188e-16	0.790995	7.13798e-05	0.676896	---	---
BPHL	670	biphenyl hydrolase like	1997	TRUE	1.66	-3.926	-1.724	9.588	-8.338	-1.978	-3.588	-4.919	2.26	6.409	0.325	0.0971557	8.93112e-05	0.0848741	2.57307e-21	1.38886e-16	0.0480935	0.000341868	9.43182e-07	0.0239295	1.82529e-10	0.745144	---	L-Tyrosinamide
BPI	671	bactericidal/permeability-increasing protein	1762	FALSE	1.122	2.807	3.526	-4.884	4.732	-1.468	-3.678	12.993	-3.924	-3.801	-3.577	0.261955	0.0050573	0.000432052	1.1331e-06	2.40477e-06	0.142296	0.000242345	6.33507e-37	9.04421e-05	0.0001488	0.000356917	s8	Di-Stearoyl-3-Sn-Phosphatidylcholine
BRCA1	672	BRCA1, DNA repair associated	744	FALSE	-0.178	0.254	1.19	0.241	-0.783	-5.251	-0.507	-2.396	0.303	6.775	-1.656	0.858674	0.79993	0.234331	0.809803	0.433931	1.98087e-07	0.612315	0.016813	0.762099	2.5427e-11	0.0981552	---	---
BRAF	673	B-Raf proto-oncogene, serine/threonine kinase	1984	FALSE	0.264	-3.287	-0.918	3.732	-1.872	-3.809	2.119	-2.701	0.459	-0.741	8.797	0.791785	0.00103174	0.358878	0.000194942	0.0613503	0.000143495	0.0341898	0.00697291	0.646601	0.458587	2.99906e-18	---	Sorafenib;XL281;PLX4032;N-{3-[(5-chloro-1H-pyrrolo[2,3-b]pyridin-3-yl)carbonyl]-2,4-difluorophenyl}propane-1-sulfonamide;N-{2,4-difluoro-3-[(5-pyridin-3-yl-1H-pyrrolo[2,3-b]pyridin-3-yl)carbonyl]phenyl}ethanesulfonamide;(1E)-5-(1-piperidin-4-yl-3-pyridin-4-yl-1H-pyrazol-4-yl)-2,3-dihydro-1H-inden-1-one oxime;Vemurafenib;Regorafenib;Dabrafenib
BRCA2	675	BRCA2, DNA repair associated	897	FALSE	0.098	-1.468	-0.197	-0.221	0.173	3.593	-3.365	-1.204	3.724	-1.234	0.408	0.922159	0.142536	0.844043	0.82539	0.862663	0.00034482	0.000796687	0.228751	0.000208514	0.217419	0.683318	s9	---
BRDT	676	bromodomain testis associated	391	FALSE	0.477	-1.265	-0.72	-1.741	-0.764	-2.079	2.205	-2.313	2.346	1.726	NA	0.633934	0.206455	0.471927	0.0825073	0.445441	0.0382496	0.0280475	0.0212267	0.0194563	0.0850911	NA	---	---
ZFP36L1	677	ZFP36 ring finger protein like 1	1691	FALSE	1.172	0.897	2.271	-3.551	1.579	3.935	3.4	-3.395	0.613	-3.208	-1.325	0.241297	0.370089	0.023291	0.000394266	0.114452	8.65755e-05	0.000689778	0.000701668	0.540122	0.001362	0.185249	---	---
ZFP36L2	678	ZFP36 ring finger protein like 2	1679	FALSE	2.252	2.486	1.28	-0.24	1.503	4.536	1.232	-5.777	-0.828	-3.159	-3.652	0.0244724	0.0130277	0.200608	0.810577	0.132952	6.12903e-06	0.218307	9.06646e-09	0.407569	0.00160926	0.000267965	---	---
BSG	682	basigin (Ok blood group)	1996	TRUE	-6.46	1.155	6.754	-0.189	-0.852	-4.205	-3.671	5.151	-0.809	-0.252	3.457	1.31383e-10	0.248154	1.87838e-11	0.850317	0.394447	2.72283e-05	0.000248031	2.84528e-07	0.418439	0.800733	0.000556915	---	---
BST1	683	bone marrow stromal cell antigen 1	1854	FALSE	-2.529	2.615	-1.789	-9.718	9.53	7.677	0.206	10.256	-2.534	-9.884	0.822	0.0115122	0.00898226	0.0738529	8.27871e-22	4.71693e-21	2.61165e-14	0.836956	4.83688e-24	0.0113648	1.73892e-22	0.41106	s8	Adenosine-5'-Diphosphate Monothiophosphate;Etheno-Nad;Nicotinamide;Nicotinamide Mononucleotide;Etheno-Nadp
BST2	684	bone marrow stromal cell antigen 2	1900	FALSE	-4.315	5.428	-0.232	-0.459	2.018	1.87	-1.084	-0.896	1.411	-5.26	0.725	1.67607e-05	6.42058e-08	0.816535	0.645956	0.0437752	0.0616866	0.278438	0.370421	0.158266	1.59984e-07	0.468257	---	---
BTC	685	betacellulin	233	FALSE	0.841	0.61	-0.186	-0.461	-0.145	0.665	-0.409	0.382	1.45	-1.725	NA	0.401088	0.542355	0.852595	0.645132	0.885229	0.506984	0.682903	0.70305	0.148311	0.085884	NA	---	---
BTD	686	biotinidase	1930	FALSE	0.075	-4.249	-8.096	1.042	2.782	12.29	-0.953	0.599	3.247	-6.135	-1.423	0.940133	2.24915e-05	9.95666e-16	0.29761	0.00545055	1.77644e-33	0.340522	0.549257	0.00118525	1.02766e-09	0.154763	---	---
KLF5	688	Kruppel like factor 5	1043	FALSE	-0.252	-2.201	2.322	0.335	-3.428	-4.419	0.927	-4.294	5.367	4.657	NA	0.801067	0.0279393	0.0204454	0.737606	0.000632211	1.09623e-05	0.353919	1.9148e-05	9.89111e-08	3.63156e-06	NA	s9	---
BTF3	689	basic transcription factor 3	1869	FALSE	4.802	3.12	3.307	0.044	-1.771	-3.127	-0.365	-9.191	-1.367	8.177	-5.615	1.69996e-06	0.00183584	0.000962028	0.965203	0.0767007	0.00179374	0.71515	1.01022e-19	0.171853	5.29329e-16	2.2545e-08	---	---
BTG1	694	BTG anti-proliferation factor 1	376	FALSE	1.552	-0.275	0.451	-1.46	0.301	0.556	0.665	1.685	-0.51	-0.629	NA	0.121422	0.783732	0.652477	0.145031	0.763708	0.578809	0.50637	0.09281	0.610245	0.529431	NA	---	---
BTK	695	Bruton tyrosine kinase	1729	FALSE	1.011	9.129	1.849	-7.716	5.641	3.044	-1.977	2.05	-2.365	-5.608	-0.483	0.312044	1.87263e-19	0.0646146	2.02315e-14	1.96645e-08	0.00236594	0.0482209	0.0405152	0.0181513	2.37668e-08	0.628875	s2	Inositol 1,3,4,5-Tetrakisphosphate;XL418;Ibrutinib
BUB1	699	BUB1 mitotic checkpoint serine/threonine kinase	463	FALSE	1.317	-1.069	2.341	-2.201	-0.073	-3.46	-1.536	0.179	1.045	4.62	-1.203	0.188439	0.28585	0.0196408	0.0282152	0.941453	0.000590923	0.125172	0.85788	0.296434	4.99382e-06	0.229657	---	---
BUB1B	701	BUB1 mitotic checkpoint serine/threonine kinase B	1061	FALSE	-0.822	0.114	6.476	-0.503	-1.414	-6.681	-0.525	-2.158	-0.586	7.348	-4.176	0.411126	0.909458	1.4353e-10	0.615183	0.157781	3.83621e-11	0.599829	0.031175	0.557784	4.00979e-13	3.21061e-05	---	---
BYSL	705	bystin like	1896	FALSE	-0.847	3.231	9.031	-1.744	-2.025	-11.816	-2.217	-2.853	1.523	10.729	-4.758	0.397113	0.00125391	4.0791e-19	0.0812916	0.0430467	3.89231e-31	0.026743	0.00437541	0.127966	4.10651e-26	2.10621e-06	---	---
TSPO	706	translocator protein	1954	FALSE	-4.291	4.31	1.41	4.965	3.107	0.242	-1.205	-0.178	-3.274	-6.001	-1.105	1.86968e-05	1.71034e-05	0.158652	7.4547e-07	0.00191592	0.808709	0.228426	0.858923	0.00107979	2.33086e-09	0.269289	---	Lorazepam;Temazepam;Eszopiclone;Clorazepate;Diazepam;Triazolam;Zaleplon;Clonazepam;Chlormezanone;Zopiclone;Flunitrazepam;Ketazolam
C1QBP	708	complement C1q binding protein	2001	TRUE	3.489	-1.424	3.712	6.689	-4.73	-6.85	-9.72	5.44	-2.403	5.317	0.402	0.000495092	0.154519	0.000211191	2.91415e-11	2.3966e-06	9.81724e-12	7.50165e-22	5.98642e-08	0.0163373	1.17444e-07	0.687601	---	Hyaluronic acid
SERPING1	710	serpin family G member 1	2002	TRUE	1.009	-0.925	-2.676	-6.628	9.133	12.398	-3.267	9.84	-2.841	-8.982	-2.592	0.313034	0.354915	0.00751263	4.35087e-11	1.58294e-19	4.60777e-34	0.00110682	2.40219e-22	0.00453906	5.97498e-19	0.00961005	---	C1-INH
C1QA	712	complement C1q A chain	1966	FALSE	-3.542	3.361	0.379	-7.013	9.236	7.784	-2.878	6.087	-0.885	-8.344	-1.709	0.000405863	0.000791316	0.704867	3.20682e-12	6.44595e-20	1.12501e-14	0.00404413	1.37774e-09	0.376254	1.33424e-16	0.0876254	s5	Cetuximab;Etanercept;Adalimumab;Abciximab;Gemtuzumab ozogamicin;Trastuzumab;Rituximab;Basiliximab;Muromonab;Ibritumomab tiuxetan;Tositumomab;Alemtuzumab;Alefacept;Efalizumab;Natalizumab;Palivizumab;Daclizumab;Bevacizumab
C1QB	713	complement C1q B chain	2001	TRUE	-1.675	2.436	0.436	-8.9	10.221	8.467	-1.733	7.755	-2.411	-8.882	-1.303	0.0940658	0.014935	0.66285	1.22063e-18	6.10919e-24	4.78219e-17	0.083289	1.40196e-14	0.0159967	1.42483e-18	0.192686	s5	Cetuximab;Etanercept;Adalimumab;Abciximab;Gemtuzumab ozogamicin;Trastuzumab;Rituximab;Basiliximab;Muromonab;Ibritumomab tiuxetan;Tositumomab;Alemtuzumab;Alefacept;Efalizumab;Natalizumab;Palivizumab;Daclizumab;Bevacizumab
C1QC	714	complement C1q C chain	2002	TRUE	-2.012	1.98	0.469	-8.855	11.441	7.805	-2.429	8.667	-0.562	-9.756	-1.957	0.0443872	0.0478215	0.639356	1.7975e-18	2.09894e-29	9.52596e-15	0.0152417	9.01556e-18	0.573966	5.33559e-22	0.0504335	s5	Cetuximab;Etanercept;Adalimumab;Abciximab;Gemtuzumab ozogamicin;Trastuzumab;Rituximab;Basiliximab;Muromonab;Ibritumomab tiuxetan;Tositumomab;Alemtuzumab;Alefacept;Efalizumab;Natalizumab;Palivizumab;Daclizumab;Bevacizumab
C1R	715	complement C1r	1887	FALSE	0.976	2.122	-2.797	-9.462	9.008	13.996	1.407	6.47	-2.708	-11.358	-2.256	0.32921	0.0339644	0.00520291	8.62916e-21	5.02568e-19	2.02325e-42	0.159584	1.24686e-10	0.00683266	5.80721e-29	0.0241704	---	Cetuximab;Etanercept;Adalimumab;Abciximab;Gemtuzumab ozogamicin;Trastuzumab;Rituximab;Basiliximab;Muromonab;Ibritumomab tiuxetan;Tositumomab;Alemtuzumab;Alefacept;Efalizumab;Natalizumab;Palivizumab;Daclizumab;Bevacizumab;C1 Esterase Inhibitor (Human);C1 Esterase Inhibitor (Recombinant)
C1S	716	complement C1s	1963	FALSE	0.203	2.583	-2.811	-10.064	9.451	13.944	0.964	5.829	-2.46	-11.389	-1.344	0.838892	0.00986328	0.00499216	2.88082e-23	9.23727e-21	3.30564e-42	0.33514	6.52083e-09	0.0139669	3.82282e-29	0.178986	---	Cetuximab;Etanercept;Adalimumab;Abciximab;Gemtuzumab ozogamicin;Trastuzumab;Rituximab;Basiliximab;Muromonab;Ibritumomab tiuxetan;2-(2-Hydroxy-1,1-Dihydroxymethyl-Ethylamino)-Ethanesulfonic Acid;C1 Esterase Inhibitor (Human);C1 Esterase Inhibitor (Recombinant)
C2	717	complement C2	1992	TRUE	-0.939	-1.181	-3.925	-8.177	8.467	13.582	1.067	5.518	0.012	-8.872	-2.376	0.34762	0.237591	8.9739e-05	5.1083e-16	4.82312e-17	3.01722e-40	0.285952	3.86899e-08	0.99019	1.56547e-18	0.0176143	---	---
C3	718	complement C3	1951	FALSE	0.153	-0.293	-2.048	-7.336	8.185	12.125	-4.072	11.868	-2.093	-10.047	-1.391	0.878356	0.769348	0.0407123	3.20394e-13	4.8442e-16	1.13108e-32	4.85277e-05	2.03027e-31	0.0364704	3.43889e-23	0.164312	---	Immune Globulin Human;S-Hydroxycysteine;Cyclo-Tetrametavanadate
C3AR1	719	complement C3a receptor 1	432	FALSE	NA	1.095	-0.108	-2.471	2.538	1.393	0.823	1.38	-2.631	-2.477	1.964	NA	0.274099	0.913883	0.0138497	0.0115067	0.16429	0.410987	0.168238	0.0088268	0.0136423	0.0501553	---	---
C4B	721	complement C4B (Chido blood group)	2001	TRUE	-0.322	-1.955	-3.226	-5.745	7.573	11.726	-4.501	9.812	-1.536	-8.561	1.023	0.74733	0.0506687	0.00127575	1.06294e-08	5.55701e-14	9.33535e-31	7.15758e-06	3.14842e-22	0.124818	2.18884e-17	0.306489	---	Immune Globulin Human
C4BPA	722	complement component 4 binding protein alpha	1976	FALSE	-0.436	1.402	1.455	-6.776	4.439	7.768	0.004	7.023	-1.729	-7.791	-1.532	0.66282	0.161106	0.145935	1.62228e-11	9.53276e-06	1.27604e-14	0.996869	2.98227e-12	0.0839678	1.06474e-14	0.125578	---	---
C4BPB	725	complement component 4 binding protein beta	1931	FALSE	-0.777	2.011	1.763	-7.418	3.601	7.182	-0.772	7.35	-0.404	-7.046	-2.178	0.437175	0.0444134	0.0781034	1.77225e-13	0.000325062	9.77534e-13	0.440495	2.90755e-13	0.686095	2.55926e-12	0.0294911	---	---
CAPN5	726	calpain 5	1944	FALSE	-3.618	-4.557	-3.376	4.27	0.238	4.454	-2.348	2.63	2.263	-3.72	1.954	0.000304116	5.50137e-06	0.000751094	2.05178e-05	0.811678	8.91466e-06	0.018971	0.0086112	0.0237565	0.000205283	0.0508935	---	---
C5	727	complement C5	2002	TRUE	-1.739	-0.091	-0.7	-9.495	6.803	10.253	-1.381	10.169	-1.374	-6.271	-3.188	0.0822708	0.927162	0.484279	6.04922e-21	1.34973e-11	4.45488e-24	0.16737	1.02027e-23	0.169465	4.39454e-10	0.00145539	---	Immune Globulin Human;Eculizumab
C5AR1	728	complement C5a receptor 1	1158	FALSE	-3.573	5.502	1.004	-6.304	7.366	1.904	-2.717	8.386	-1.726	-7.658	-0.213	0.000367606	4.61317e-08	0.31563	4.11032e-10	3.34034e-13	0.0571633	0.00668409	1.44247e-16	0.0846867	3.98807e-14	0.831668	s8	---
C6	729	complement C6	1952	FALSE	-1.074	-0.459	-1.907	-8.658	6.789	12.843	1.321	5.511	-1.213	-7.473	-2.813	0.283062	0.646021	0.0566961	9.85948e-18	1.48946e-11	2.67891e-36	0.186527	4.03406e-08	0.225124	1.1797e-13	0.00495549	---	---
C7	730	complement C7	1998	TRUE	-0.126	-1.003	-2.932	-8.1	7.101	14.729	0.49	3.826	-1.412	-6.934	-2.717	0.89935	0.315794	0.00341078	9.45991e-16	1.71772e-12	1.083e-46	0.624293	0.00013444	0.158074	5.51266e-12	0.00663938	---	---
C8A	731	complement C8 alpha chain	1997	TRUE	-0.232	0.428	-3.07	-9.309	8.281	13.61	1.447	3.886	-1.704	-7.549	-2.612	0.816374	0.668938	0.00216728	3.28302e-20	2.20905e-16	2.09001e-40	0.148119	0.000105065	0.0886155	6.65137e-14	0.00907038	---	---
C8B	732	complement C8 beta chain	1896	FALSE	-0.141	-0.207	-2.944	-9.412	8.488	12.441	0.083	9.355	-2.538	-7.841	-2.917	0.887633	0.836277	0.00327851	1.35895e-20	4.16661e-17	3.25107e-34	0.934177	2.27807e-20	0.0112374	7.41979e-15	0.00357448	---	---
C8G	733	complement C8 gamma chain	2002	TRUE	-0.312	0.721	-2.667	-9.536	7.24	14.113	0.725	6.476	-2.111	-7.946	-3.589	0.754929	0.47094	0.00771238	4.13297e-21	6.38746e-13	3.47159e-43	0.468702	1.18371e-10	0.0348747	3.19346e-15	0.000339702	---	Lauric Acid;Citric Acid
C9	735	complement C9	1934	FALSE	-0.863	0.179	-2.143	-7.802	7.901	12.112	-0.023	5.156	-2.517	-6.502	-3.136	0.388087	0.858221	0.0322119	9.86173e-15	4.59269e-15	1.33763e-32	0.98154	2.7819e-07	0.0119176	1.00915e-10	0.00174102	---	---
VPS51	738	VPS51, GARP complex subunit	1897	FALSE	-0.797	-2.464	-0.964	8.646	-1.217	-1.056	-1.082	-5.184	0.837	-3.403	6.492	0.425647	0.0138383	0.334963	1.11393e-17	0.223857	0.290896	0.279325	2.4007e-07	0.402768	0.000681568	1.08004e-10	---	---
MRPL49	740	mitochondrial ribosomal protein L49	1965	FALSE	4.148	-1.725	1.147	8.565	-6.162	-8.46	-2.779	-2.205	1.442	6.734	-3.318	3.49993e-05	0.0846615	0.251363	2.14876e-17	8.67196e-10	5.12865e-17	0.00550395	0.0275877	0.149561	2.15429e-11	0.000924077	---	---
ZNHIT2	741	zinc finger HIT-type containing 2	1436	FALSE	2.039	-0.202	0.167	0.104	-2.971	-1.396	0.515	-4.549	4.315	2.577	-1.494	0.0416285	0.839681	0.86736	0.916852	0.00301599	0.162956	0.60698	5.84372e-06	1.70447e-05	0.0100638	0.135428	---	---
MPPED2	744	metallophosphoesterase domain containing 2	636	FALSE	0.611	-3.657	0.116	0.558	-1.736	0.762	0.323	0.493	0.522	2.076	-0.03	0.541178	0.000276332	0.907299	0.577362	0.0830199	0.446398	0.74669	0.622325	0.60211	0.0382834	0.975984	---	---
MYRF	745	myelin regulatory factor	192	FALSE	0.169	-1.896	1.397	-0.757	2.108	-0.188	1.783	1.348	0.444	-3.27	1.795	0.866119	0.0594582	0.164146	0.4497	0.0363264	0.850947	0.0761741	0.179161	0.65724	0.00127758	0.074275	---	---
TMEM258	746	transmembrane protein 258	507	FALSE	-6.091	1.29	-0.316	3.965	-0.189	-0.365	-0.481	-2.286	0.004	-1.126	1.206	2.2257e-09	0.197484	0.751891	8.39783e-05	0.849856	0.715487	0.630682	0.022652	0.996468	0.260757	0.228564	---	---
FMNL1	752	formin like 1	2000	TRUE	-1.487	10.733	3.527	-8.578	9.543	4.036	-2.185	3.299	-2.381	-12.527	2.363	0.137088	3.63861e-26	0.000429732	1.89625e-17	3.90228e-21	5.65123e-05	0.029029	0.000985884	0.0173356	1.03031e-34	0.0182054	---	---
PTTG1IP	754	PTTG1 interacting protein	1666	FALSE	-7.332	2.093	-0.953	-0.222	2.797	0.206	2.446	-2.383	2.684	-2.62	2.189	3.515e-13	0.0365402	0.340595	0.824204	0.00522147	0.836921	0.0145328	0.0172926	0.00735081	0.0088777	0.0287217	---	---
CFAP410	755	cilia and flagella associated protein 410	1222	FALSE	-0.163	-0.871	-3.565	2.713	0.081	6.389	0.479	-4.789	-1.859	-1.282	0.662	0.870443	0.384105	0.000378277	0.00675326	0.935423	2.36931e-10	0.632305	1.87708e-06	0.063289	0.200044	0.508376	---	---
CA1	759	carbonic anhydrase 1	1972	FALSE	-0.407	-0.749	0.789	-0.829	-0.662	3.95	-3.795	10.285	-1.474	-3.947	-1.862	0.683739	0.454202	0.43021	0.407329	0.508087	8.09437e-05	0.000152105	3.32951e-24	0.140592	8.19774e-05	0.0627918	s8	Methyclothiazide;Ethoxzolamide;Amlodipine;Methocarbamol;Bendroflumethiazide;Benzthiazide;Cyclothiazide;Methazolamide;Hydroflumethiazide;Acetazolamide;Dorzolamide;Chlorothiazide;Zonisamide;Hydrochlorothiazide;Trichlormethiazide;Ethinamate;Diazoxide;Diclofenamide;Brinzolamide;Quinethazone;N-{2-[4-(AMINOSULFONYL)PHENYL]ETHYL}ACETAMIDE;3-[4-(AMINOSULFONYL)PHENYL]PROPANOIC ACID;ETHYL 3-[4-(AMINOSULFON…
CA2	760	carbonic anhydrase 2	2002	TRUE	-0.643	-0.323	-1.821	4.243	-2.238	3.938	-4.481	6.435	-1.111	-6.313	2.868	0.520013	0.746645	0.0688066	2.30953e-05	0.0253276	8.50802e-05	7.86271e-06	1.54202e-10	0.266503	3.36027e-10	0.00417663	---	Methyclothiazide;Topiramate;Ethoxzolamide;Bendroflumethiazide;Benzthiazide;Cyclothiazide;Furosemide;Methazolamide;Hydroflumethiazide;Acetazolamide;Dorzolamide;Chlorothiazide;Zonisamide;Hydrochlorothiazide;Trichlormethiazide;Ethinamate;Diazoxide;Diclofenamide;Brinzolamide;Quinethazone;4-(Hydroxymercury)Benzoic Acid;N-Benzyl-4-Sulfamoyl-Benzamide;4-Flourobenzenesulfonamide;Formic Acid;AL5424;N-(2-F…
CA3	761	carbonic anhydrase 3	1947	FALSE	-2.115	-1.088	-1.252	-2.391	-2.843	9.53	-2.304	5.733	-1.048	-1.452	-2.369	0.0345392	0.276581	0.210641	0.0168977	0.00451244	4.49965e-21	0.0213056	1.13992e-08	0.294552	0.146654	0.0179266	---	Acetazolamide;Zonisamide;Ellagic Acid
CA4	762	carbonic anhydrase 4	1457	FALSE	-0.25	-4.44	-2.573	1.637	-2.544	0.949	-3.845	6.096	2.31	-1.349	4.792	0.802403	9.66643e-06	0.0101674	0.101817	0.0110462	0.342916	0.000125877	1.39072e-09	0.0210541	0.177392	1.81996e-06	---	Methyclothiazide;Topiramate;Ethoxzolamide;Bendroflumethiazide;Benzthiazide;Cyclothiazide;Methazolamide;Hydroflumethiazide;Acetazolamide;Dorzolamide;Chlorothiazide;Zonisamide;Hydrochlorothiazide;Trichlormethiazide;Diclofenamide;Brinzolamide;Ellagic Acid;Sodium carbonate
CA8	767	carbonic anhydrase 8	1525	FALSE	-0.424	-2.998	-4.804	3.117	-1.971	-0.697	-2.146	0.285	2.106	1.578	4.708	0.671493	0.00275728	1.70858e-06	0.00186315	0.0488517	0.485959	0.0320126	0.775463	0.0353762	0.114665	2.72855e-06	---	Zonisamide
CA9	768	carbonic anhydrase 9	1352	FALSE	-1.86	-2.142	2.176	-0.218	3.056	-0.539	0.298	2.666	2.16	-1.983	-4.483	0.0630449	0.0323516	0.0297518	0.82726	0.0022908	0.589906	0.765737	0.00777399	0.0309636	0.0475905	7.98196e-06	---	Benzthiazide;Hydroflumethiazide;Zonisamide;Hydrochlorothiazide;WX-G250;Ellagic Acid;Sodium carbonate
CA12	771	carbonic anhydrase 12	1568	FALSE	-3.793	1.732	-4.359	2.626	0.58	0.682	-2	3.162	2.563	-2.461	-3.759	0.000154529	0.0834276	1.39089e-05	0.00872026	0.562171	0.495261	0.0456913	0.00159637	0.0104706	0.0139693	0.000176812	---	Benzthiazide;Hydroflumethiazide;Zonisamide;Hydrochlorothiazide;Ellagic Acid
CACNA1A	773	calcium voltage-gated channel subunit alpha1 A	240	FALSE	NA	-4.313	-0.479	-0.131	-1.245	0.134	1.31	1.692	0.119	-2.91	5.957	NA	2.36318e-05	0.632185	0.895672	0.21428	0.893647	0.191526	0.0920169	0.905767	0.00395182	9.17169e-09	---	Pregabalin;Spironolactone;Verapamil;Loperamide;Bepridil
CACNA1C	775	calcium voltage-gated channel subunit alpha1 C	330	FALSE	0.275	0.342	0.052	-2.81	1.013	1.215	-1.772	-0.453	1.216	-1.857	3.111	0.783475	0.732232	0.95881	0.005254	0.311755	0.225371	0.077326	0.650967	0.224749	0.0641385	0.00202812	---	Isradipine;Ibutilide;Amlodipine;Nimodipine;Nisoldipine;Spironolactone;Cinnarizine;Nicardipine;Magnesium Sulfate;Verapamil;Ethanol;Felodipine;Nitrendipine;Nifedipine;Calcium;Mibefradil;Dronedarone;Clevidipine;Nilvadipine;Drotaverine
CACNA1E	777	calcium voltage-gated channel subunit alpha1 E	527	FALSE	1.532	-1.4	-0.024	-0.46	-0.756	1.629	-1.535	-0.024	-1.853	-0.28	6.183	0.12615	0.162199	0.981088	0.645698	0.449837	0.103956	0.125337	0.980577	0.0644409	0.779593	1.26456e-09	---	---
CACNA1S	779	calcium voltage-gated channel subunit alpha1 S	228	FALSE	1.666	2.09	-1.588	0.067	-0.667	1.798	0.696	-3.88	0.894	-0.171	NA	0.097159	0.0377281	0.113678	0.946529	0.505741	0.0735824	0.48737	0.000137137	0.372329	0.864444	NA	---	Isradipine;Amlodipine;Nimodipine;Nisoldipine;Spironolactone;Cinnarizine;Magnesium Sulfate;Verapamil;Ethanol;Felodipine;Nitrendipine;Nifedipine;Mibefradil;Dronedarone;Clevidipine;Nilvadipine
DDR1	780	discoidin domain receptor tyrosine kinase 1	1892	FALSE	-4.382	-3.308	-0.403	3.031	0.21	-4.258	-0.117	0.197	5.861	-0.161	2.465	1.24227e-05	0.000955638	0.686648	0.00247214	0.833866	2.16026e-05	0.906795	0.843638	5.42865e-09	0.872112	0.0137767	s9	Imatinib
CACNA2D1	781	calcium voltage-gated channel auxiliary subunit alpha2delta 1	1943	FALSE	-3.188	-1.447	-4.953	-8.92	-0.064	14.623	3.611	-2.101	2.795	-4.194	5.448	0.00145697	0.148037	7.94499e-07	1.05512e-18	0.948906	5.10281e-46	0.00031226	0.0357573	0.0052476	2.86727e-05	5.74055e-08	---	Isradipine;Ibutilide;Amlodipine;Nisoldipine;Spironolactone;Nicardipine;Magnesium Sulfate;Gabapentin;Felodipine;Nitrendipine;Nifedipine;Cyclandelate;XP13512;Nilvadipine
CACNB1	782	calcium voltage-gated channel auxiliary subunit beta 1	469	FALSE	-0.196	-1.579	-1.495	-0.95	0.044	5.195	-0.53	-3.309	1.762	-1.984	5.189	0.844536	0.115085	0.135606	0.342616	0.964934	3.05826e-07	0.596698	0.00100746	0.0787345	0.0478877	3.16158e-07	---	Ibutilide;Amlodipine;Nimodipine;Spironolactone;Spironolactone;Magnesium Sulfate;Verapamil;Ethanol;Mibefradil;Dronedarone
CACNB3	784	calcium voltage-gated channel auxiliary subunit beta 3	831	FALSE	0.622	-3.455	-1.258	-1.943	-1.924	3.805	3.221	-2.775	0.06	-2.212	7.733	0.533933	0.000577774	0.208879	0.0523096	0.0546575	0.000152178	0.0013264	0.00564051	0.952375	0.0272508	3.05193e-14	s11	Nimodipine;Spironolactone;Verapamil;Mibefradil;Dronedarone
SLC25A20	788	solute carrier family 25 member 20	2001	TRUE	-7.759	-0.973	-5.299	13.699	-2.449	0.279	-4.397	-0.093	0.295	-4.49	5.508	1.35144e-14	0.330753	1.28988e-07	6.77745e-41	0.014408	0.780033	1.15624e-05	0.92563	0.768088	7.52803e-06	4.09559e-08	s4	L-Carnitine
CAD	790	carbamoyl-phosphate synthetase 2, aspartate transcarbamylase, and dihydroorotase	1986	FALSE	0.583	1.754	8.778	-2.167	-3.205	-8.562	-3.593	0.445	-0.722	12.008	-6.995	0.559637	0.079565	3.52869e-18	0.030358	0.00137136	2.18721e-17	0.000334753	0.656152	0.470531	4.05866e-32	3.6215e-12	---	L-Aspartic Acid;L-Glutamine;Sparfosic acid
CALB1	793	calbindin 1	1445	FALSE	0.611	0.189	-0.397	-2.109	-0.933	0.656	-0.277	0.197	-2.282	-0.303	5.04	0.541221	0.849876	0.691474	0.0351034	0.351194	0.51185	0.782185	0.843705	0.022656	0.761563	5.24334e-07	---	---
CALB2	794	calbindin 2	1894	FALSE	3.116	-0.003	-0.015	-7.647	5.776	4.051	3.248	1.131	-1.863	-7.009	6.213	0.0018617	0.997483	0.98793	3.25264e-14	8.90151e-09	5.29701e-05	0.00118173	0.258161	0.0626147	3.33047e-12	6.38068e-10	---	---
S100G	795	S100 calcium binding protein G	180	FALSE	1.241	-1.199	0.099	-0.446	-0.666	2.292	-2.094	0.624	0.495	-0.559	NA	0.216184	0.232169	0.921095	0.656021	0.50601	0.0230982	0.0376967	0.533647	0.6215	0.577104	NA	---	N-Formylmethionine
CALD1	800	caldesmon 1	1992	TRUE	-0.16	2.235	-4.84	-7.897	4.36	16.282	6.222	-4.607	-0.41	-5.259	-6.059	0.87269	0.0255346	1.39489e-06	4.69214e-15	1.36436e-05	4.70041e-56	5.97165e-10	4.34224e-06	0.68207	1.60346e-07	1.63757e-09	s6	---
CALM1	801	calmodulin 1	1673	FALSE	5.133	-2.432	-2.657	-2.608	0.722	9.026	-0.096	2.279	-2.345	-6.213	4.301	3.18195e-07	0.015121	0.00796879	0.00917754	0.470337	4.79079e-19	0.923528	0.0227637	0.0191291	6.56503e-10	1.79649e-05	---	Chlorpromazine;Cinchocaine;Nicardipine;Fluphenazine;Isoflurane;Trifluoperazine;Loperamide;Perphenazine;Phenoxybenzamine;Felodipine;Melatonin;Promethazine;Pimozide;Nifedipine;Bepridil;Calcium;Aprindine;3''-(Beta-Chloroethyl)-2'',4''-Dioxo-3, 5''-Spiro-Oxazolidino-4-Deacetoxy-Vinblastine;2-Methyl-2-Propanol;N-Trimethyllysine;N-(6-Aminohexyl)-5-Chloro-1-Naphthalenesulfonamide;Prenylamine;Flunarizine…
CALML3	810	calmodulin like 3	1843	FALSE	1.485	0.467	-1.608	-0.248	-1.898	4.184	0.58	0.309	-1.495	-3.215	2.595	0.137647	0.640232	0.107898	0.804126	0.0578667	3.00442e-05	0.561823	0.757662	0.135032	0.00132579	0.00954539	---	---
CALR	811	calreticulin	2002	TRUE	3.323	7.226	4.67	2.784	2.978	-3.485	-8.47	5.263	-3.523	-0.935	-10.271	0.000907426	7.06371e-13	3.21673e-06	0.00541156	0.00293862	0.00050212	4.6854e-17	1.57291e-07	0.000435761	0.349982	3.7604e-24	---	Antihemophilic Factor (Recombinant);Tenecteplase;Melatonin
CALU	813	calumenin	1831	FALSE	3.074	5.354	2.105	-2.653	2.387	3.496	-0.17	0.474	-3.78	-1.339	-8.976	0.00214104	9.66899e-08	0.0354376	0.00804746	0.0170979	0.000482855	0.865057	0.635566	0.000162123	0.180658	6.77966e-19	---	---
CAMK4	814	calcium/calmodulin dependent protein kinase IV	1617	FALSE	-1.499	0.62	-0.499	-5.429	1.018	3.059	2.912	-4.196	-0.056	-1.863	8.793	0.134189	0.535508	0.617653	6.51344e-08	0.308654	0.0022576	0.00364255	2.86913e-05	0.955069	0.0625796	3.65204e-18	---	5-AMINO-3-{[4-(AMINOSULFONYL)PHENYL]AMINO}-N-(2,6-DIFLUOROPHENYL)-1H-1,2,4-TRIAZOLE-1-CARBOTHIOAMIDE;3-({[(3S)-3,4-dihydroxybutyl]oxy}amino)-1H,2'H-2,3'-biindol-2'-one
CAMK2A	815	calcium/calmodulin dependent protein kinase II alpha	938	FALSE	-1.445	-0.406	-1.28	0.2	1.312	5.646	-3.057	-2.316	-0.107	-7.144	10.803	0.148894	0.684499	0.200846	0.841153	0.189995	2.17428e-08	0.00230001	0.0207485	0.914553	1.82744e-12	1.01678e-25	s11	Hexatantalum Dodecabromide;1,4-Dithiothreitol;(2Z,3E)-2,3'-BIINDOLE-2',3(1H,1'H)-DIONE 3-{O-[(3R)-3,4-DIHYDROXYBUTYL]OXIME}
CAMK2B	816	calcium/calmodulin dependent protein kinase II beta	1580	FALSE	-0.516	-1.399	-1.989	-0.16	0.796	6.858	1.667	-3.213	-1.014	-8.717	12.26	0.605845	0.161936	0.0468937	0.872568	0.42592	9.97548e-12	0.0956821	0.00134039	0.310722	7.11986e-18	4.52512e-33	s11	[4-({4-[(5-cyclopropyl-1H-pyrazol-3-yl)amino]-6-(methylamino)pyrimidin-2-yl}amino)phenyl]acetonitrile
CAMK2D	817	calcium/calmodulin dependent protein kinase II delta	2002	TRUE	0.066	-0.298	-0.934	-0.407	3.109	9.382	1.745	-2.632	-0.076	-11.22	5.31	0.947378	0.765793	0.350548	0.68412	0.00190519	1.6913e-20	0.08114	0.00855856	0.939394	2.2463e-28	1.21614e-07	---	[4-({4-[(5-CYCLOPROPYL-1H-PYRAZOL-3-YL)AMINO]QUINAZOLIN-2-YL}IMINO)CYCLOHEXA-2,5-DIEN-1-YL]ACETONITRILE;(3Z)-N,N-DIMETHYL-2-OXO-3-(4,5,6,7-TETRAHYDRO-1H-INDOL-2-YLMETHYLIDENE)-2,3-DIHYDRO-1H-INDOLE-5-SULFONAMIDE
CAMK2G	818	calcium/calmodulin dependent protein kinase II gamma	1926	FALSE	-0.951	-1.075	-1.181	-3.904	0.272	9.173	1.424	-1.34	0.154	-9.034	12.552	0.341719	0.282409	0.237795	9.78932e-05	0.785605	1.14847e-19	0.15472	0.180339	0.87759	3.91064e-19	8.62811e-35	s11	(2s,4s)-Alpha-Campholinic Acid;Bosutinib;1-tert-butyl-3-(3-methylbenzyl)-1H-pyrazolo[3,4-d]pyrimidin-4-amine
CAMLG	819	calcium modulating ligand	1720	FALSE	-8.451	-1.561	-1.764	5.583	1.43	-1.901	-0.608	-2.958	3.225	1.051	1.446	6.06521e-17	0.118815	0.07786	2.74563e-08	0.153037	0.0575191	0.543272	0.00313571	0.00128291	0.293538	0.148307	---	Cyclosporine
CAMP	820	cathelicidin antimicrobial peptide	1715	FALSE	1.11	4.041	3.648	-7.27	5.194	-3.535	-2.231	11.985	-2.273	-2.95	-2.003	0.267023	5.55299e-05	0.000272028	5.4458e-13	2.30394e-07	0.000418117	0.02579	7.66461e-32	0.0231246	0.0032229	0.045338	s8	Selenocysteine
CANX	821	calnexin	2002	TRUE	-11.264	5.078	0.504	6.057	2.706	-5.732	-6.909	3.397	3.045	-0.207	-4.68	1.41135e-28	4.17817e-07	0.614651	1.65338e-09	0.00686353	1.14189e-08	6.55008e-12	0.000695371	0.00235869	0.836323	3.06475e-06	---	Antihemophilic Factor (Recombinant);Tenecteplase
CAPG	822	capping actin protein, gelsolin like	2002	TRUE	3.637	8.137	1.151	-2.898	7.761	2.025	-2.22	3.99	-2.655	-12.674	0.222	0.000282758	7.06699e-16	0.249753	0.00380202	1.33113e-14	0.0430208	0.0265457	6.83388e-05	0.00800311	1.82297e-35	0.824083	---	---
CAPN1	823	calpain 1	2002	TRUE	-0.371	1.718	-2.605	4.063	0.815	4.264	-3.273	5.072	0.58	-12.872	5.458	0.710769	0.0859652	0.00925127	5.02632e-05	0.415136	2.10057e-05	0.00108294	4.29012e-07	0.561829	1.74244e-36	5.41764e-08	---	N-[N-[1-Hydroxycarboxyethyl-Carbonyl]Leucylamino-Butyl]-Guanidine;CBZ-LEU-LEU-TYR-CH2F;(2S)-4-METHYL-2-(3-PHENYLTHIOUREIDO)-N-((3S)-TETRAHYDRO-2-HYDROXY-3-FURANYL)PENTANAMIDE
CAPN2	824	calpain 2	2002	TRUE	-1.247	0.31	-3.333	0.205	6.538	10.205	0.574	1.279	-0.233	-15.03	4.036	0.212536	0.756739	0.000874834	0.837396	7.89729e-11	7.16644e-24	0.566233	0.20122	0.815974	1.86965e-48	5.63188e-05	---	---
CAPNS1	826	calpain small subunit 1	2002	TRUE	2.821	0.126	-3.809	2.641	3.856	9.323	-4.569	6.497	-0.99	-14.551	2.969	0.00483973	0.900057	0.000143614	0.00833747	0.000118681	2.90019e-20	5.20308e-06	1.02882e-10	0.322119	1.13421e-45	0.00302528	---	PD150606
CAPN6	827	calpain 6	826	FALSE	-0.153	-0.196	0.961	-1.029	-0.501	1.743	0.514	-2.456	1.358	-0.254	NA	0.878716	0.844893	0.336728	0.303643	0.616519	0.0816287	0.607701	0.0142712	0.17472	0.799637	NA	---	---
CAPS	828	calcyphosine	1955	FALSE	2.616	-0.74	-1.344	-1.774	-3.495	1.054	1.985	0.255	0.681	0.212	2.075	0.00896336	0.459617	0.178982	0.0761797	0.000484802	0.292094	0.0473112	0.798453	0.496083	0.832429	0.0380746	---	---
CAPZA1	829	capping actin protein of muscle Z-line subunit alpha 1	2002	TRUE	5.283	8.915	2.333	-4.935	5.765	3.941	-4.358	6.29	-4.158	-9.909	-2.78	1.41181e-07	1.07111e-18	0.0197638	8.6611e-07	9.44732e-09	8.37997e-05	1.38029e-05	3.88181e-10	3.34958e-05	1.25587e-22	0.00548323	---	---
CAPZA2	830	capping actin protein of muscle Z-line subunit alpha 2	2002	TRUE	3.73	1.378	-1.616	0.261	3.859	11.618	-2.411	2.842	-4.478	-12.966	2.898	0.0001966	0.168332	0.106178	0.79417	0.000117691	3.06482e-30	0.0159893	0.00452541	7.97649e-06	5.62095e-37	0.00380058	---	---
CAST	831	calpastatin	1967	FALSE	2.469	5.719	-4.175	0.967	2.663	7.263	2.263	-4.423	0.049	-9.986	-1.541	0.0136202	1.23929e-08	3.11376e-05	0.333581	0.00781495	5.41901e-13	0.0237698	1.02793e-05	0.960856	6.13811e-23	0.12348	---	Calcium
CAPZB	832	capping actin protein of muscle Z-line subunit beta	1924	FALSE	4.816	8.39	1.429	-4.954	6.385	7.436	-0.976	-0.292	-5.241	-11.854	1.631	1.57901e-06	9.2652e-17	0.15305	7.89904e-07	2.13884e-10	1.55964e-13	0.329264	0.770598	1.76986e-07	2.46293e-31	0.10301	---	---
CARS	833	cysteinyl-tRNA synthetase	1997	TRUE	1.032	3.405	2.444	3.584	2.511	0.819	-3.516	-1.685	-2.462	-6.558	3.227	0.302379	0.000674865	0.0146263	0.000347092	0.0121309	0.412837	0.000447569	0.0921797	0.0139038	6.94421e-11	0.00127137	---	L-Cysteine
CASP1	834	caspase 1	1943	FALSE	3.119	10.304	2.752	-2.186	7.274	2.968	-1.621	-0.515	-3.479	-11.245	-2.474	0.00184372	2.8195e-24	0.00597712	0.0289092	5.02195e-13	0.00303312	0.105226	0.606853	0.000514996	1.81713e-28	0.0134406	---	Minocycline;Pralnacasan;LAX-101;IDN-6556;VX-765;1-METHYL-3-TRIFLUOROMETHYL-1H-THIENO[2,3-C]PYRAZOLE-5-CARBOXYLIC ACID (2-MERCAPTO-ETHYL)-AMIDE;3-[2-(2-BENZYLOXYCARBONYLAMINO-3-METHYL-BUTYRYLAMINO)-PROPIONYLAMINO]-4-OXO-PENTANOIC ACID;3-{6-[(8-HYDROXY-QUINOLINE-2-CARBONYL)-AMINO]-2-THIOPHEN-2-YL-HEXANOYLAMINO}-4-OXO-BUTYRI ACID
CASP2	835	caspase 2	1733	FALSE	1.191	-0.045	6.255	-1.287	-1.878	-3.793	-0.788	-4.397	-0.311	8.758	-5.748	0.233684	0.963762	4.99855e-10	0.198098	0.0605992	0.000153764	0.430663	1.1658e-05	0.75552	4.62183e-18	1.06418e-08	---	---
CASP3	836	caspase 3	2001	TRUE	2.662	7.964	3.333	-3.083	-2.065	-3.568	-1.968	-2.434	-2.769	4.698	-2.789	0.00782418	2.76452e-15	0.000873926	0.00207522	0.0390322	0.000367552	0.0491875	0.0150171	0.0056755	2.80613e-06	0.00533024	---	Minocycline;5-[4-(1-Carboxymethyl-2-Oxo-Propylcarbamoyl)-Benzylsulfamoyl]-2-Hydroxy-Benzoic Acid;IDN-6556;2-HYDROXY-5-(2-MERCAPTO-ETHYLSULFAMOYL)-BENZOIC ACID;methyl (3S)-3-[(tert-butoxycarbonyl)amino]-4-oxopentanoate;1-METHYL-5-(2-PHENOXYMETHYL-PYRROLIDINE-1-SULFONYL)-1H-INDOLE-2,3-DIONE;[N-(3-DIBENZYLCARBAMOYL-OXIRANECARBONYL)-HYDRAZINO]-ACETIC ACID;4-[5-(2-CARBOXY-1-FORMYL-ETHYLCARBAMOYL)-PYRI…
CASP4	837	caspase 4	1823	FALSE	2.049	11.224	4.111	-3.253	5.322	0.916	-2.71	-1.255	-0.559	-9.271	-2.216	0.0406147	2.5884e-28	4.11571e-05	0.00116234	1.15088e-07	0.360009	0.00679361	0.209539	0.576058	5.04867e-20	0.0268234	s2	---
CASP6	839	caspase 6	1978	FALSE	1.674	4.483	-0.8	2.987	-1.691	-1.532	0.225	-3.817	-0.667	0.074	-2.593	0.0943484	7.78899e-06	0.423642	0.00285214	0.0910039	0.125634	0.822384	0.000139093	0.504773	0.941099	0.00959319	---	---
CASP7	840	caspase 7	1969	FALSE	3.08	6.093	1.254	2.419	0.84	0.893	-0.674	-3.055	-3.656	-3.721	-2.966	0.00210102	1.32724e-09	0.209933	0.015633	0.40104	0.372091	0.500084	0.00227913	0.000262507	0.000203617	0.00305569	---	Fica;IDN-6556
CASP8	841	caspase 8	1900	FALSE	2.823	8.331	2.761	-0.268	0.269	-3.221	-2.018	2.924	-0.828	-4.509	-4.793	0.00481344	1.51528e-16	0.00581544	0.788383	0.788043	0.00129994	0.0437753	0.00349825	0.407986	6.9148e-06	1.77195e-06	s2	---
CASP9	842	caspase 9	1712	FALSE	1.459	2.338	-0.404	2.267	0.737	0.892	-3.183	-1.614	-1.766	-0.662	-0.009	0.14476	0.0194819	0.686358	0.0235087	0.461429	0.372335	0.00148626	0.106687	0.0776258	0.508277	0.992656	---	---
CASP10	843	caspase 10	1778	FALSE	2.748	6.084	1.659	0.765	1.341	-0.784	-3.418	1.562	-0.593	-5.404	-2.123	0.00605782	1.42902e-09	0.0972658	0.444295	0.180002	0.433249	0.000645023	0.118382	0.553117	7.40215e-08	0.0338689	---	---
CASQ1	844	calsequestrin 1	305	FALSE	-1.256	2.218	0.413	-2.103	-1.251	1.619	0.457	0.609	-0.336	-0.832	NA	0.209962	0.0273265	0.680123	0.0362832	0.211904	0.10639	0.647866	0.543039	0.737164	0.406216	NA	---	---
CASQ2	845	calsequestrin 2	383	FALSE	-0.347	1.895	-0.97	-4.36	0.377	3.755	1.418	0.022	0.47	-2.064	NA	0.728691	0.0588416	0.332777	1.67689e-05	0.706722	0.000200272	0.15714	0.982386	0.638365	0.0396704	NA	---	---
CASR	846	calcium sensing receptor	240	FALSE	-0.765	0.082	-2.299	1.192	-0.626	0.959	-2.459	3.428	-0.257	-1.384	NA	0.444951	0.934381	0.0223563	0.234435	0.532148	0.33856	0.0146628	0.000715477	0.797762	0.167731	NA	---	Cinacalcet;751689;Etelcalcetide
CAT	847	catalase	1962	FALSE	0.742	0.422	-1.076	3.084	-0.406	3.849	-8.022	11.427	-2.325	-5.37	-1.522	0.458133	0.672812	0.282103	0.00207308	0.685066	0.00012228	1.77525e-15	2.53339e-29	0.0201831	8.80339e-08	0.128285	s8	Chloramphenicol;Chlorhexidine;Fomepizole;Desulfo-Coenzyme A;Fusidic Acid
CAV1	857	caveolin 1	1980	FALSE	-4.882	1.233	-3.963	-4.351	2.985	15.66	0.717	0.848	0.023	-7.233	-2.327	1.132e-06	0.217774	7.65461e-05	1.42694e-05	0.00287112	3.39389e-52	0.473262	0.396385	0.981922	6.74545e-13	0.0200574	---	---
CAV2	858	caveolin 2	1627	FALSE	-4.646	0.306	-3.33	-4.193	3.462	10.379	-1.069	5.362	-1.088	-5.12	-1.24	3.66332e-06	0.759341	0.000888175	2.89846e-05	0.00055021	1.76818e-24	0.285206	9.40429e-08	0.276547	3.41319e-07	0.215103	---	---
RUNX2	860	runt related transcription factor 2	1085	FALSE	1.068	6.253	-0.591	-3.57	4.1	4.773	0.526	-6.139	-1.744	-2.653	-0.843	0.285639	5.79515e-10	0.554417	0.000372411	4.43907e-05	2.06331e-06	0.599319	1.1663e-09	0.0814891	0.0081043	0.399214	s2	O-Benzylsulfonyl-Serine;3-Sulfinoalanine
RUNX1	861	runt related transcription factor 1	1517	FALSE	1.048	2.357	-0.579	-5.949	1.897	5.974	3.571	-0.181	2.241	-6.64	-2.396	0.294889	0.0185266	0.562375	3.34441e-09	0.0580805	2.88235e-09	0.000366583	0.856433	0.0251595	4.36404e-11	0.0167165	---	---
RUNX1T1	862	RUNX1 translocation partner 1	231	FALSE	-0.513	-0.063	-0.357	0.009	-0.222	2.755	2.09	-2.906	-0.399	-1.669	NA	0.608493	0.95001	0.721742	0.993117	0.824447	0.00634808	0.0377595	0.0040227	0.689968	0.0965453	NA	---	---
CBFA2T3	863	CBFA2/RUNX1 translocation partner 3	580	FALSE	2.97	-0.88	-1.762	-0.591	0.012	0.906	0.698	0.935	-3.265	0.787	NA	0.00310533	0.379442	0.0785244	0.554833	0.990758	0.365391	0.485315	0.350396	0.00116095	0.431765	NA	---	---
RUNX3	864	runt related transcription factor 3	1393	FALSE	1.447	6.276	2.06	-3.754	4.57	2.916	0.666	-5.466	-0.905	-4.715	NA	0.148087	4.62305e-10	0.0395833	0.000181073	5.32059e-06	0.00360572	0.505294	5.45444e-08	0.365488	2.65379e-06	NA	---	---
CBFB	865	core-binding factor subunit beta	1997	TRUE	3.688	7.385	5.891	-9.79	5.698	1.14	2.402	-2.266	-1.381	-2.552	-5.487	0.000232171	2.23255e-13	4.49223e-09	3.8703e-22	1.39417e-08	0.254553	0.0164173	0.0235472	0.167307	0.0107754	4.59633e-08	---	---
SERPINA6	866	serpin family A member 6	2002	TRUE	0.034	-1.591	-3.831	-7.066	8.058	13.153	-2.109	10.294	-1.521	-8.958	-2.714	0.97297	0.11167	0.000131305	2.19509e-12	1.32201e-15	5.88646e-38	0.0350356	2.9718e-24	0.128502	7.41564e-19	0.00670368	---	Flunisolide;Alclometasone;Medrysone;Fluorometholone;Beclomethasone dipropionate;Fluticasone Propionate;Fluocinolone Acetonide;Ulobetasol;Triamcinolone;Mitotane;Flumethasone;Hydrocortisone;Flurandrenolide;Prednisolone;Rimexolone;Fluocinonide;Paramethasone;Ciclesonide;CRx-119
CBL	867	Cbl proto-oncogene	1991	FALSE	2.706	3.582	4.673	-6.864	4.744	0.826	1.817	1.493	-2.388	-5.777	1.859	0.00687546	0.000349011	3.16788e-06	8.8892e-12	2.24953e-06	0.408774	0.0694236	0.135545	0.0170271	8.8231e-09	0.0631179	---	---
CBLB	868	Cbl proto-oncogene B	1680	FALSE	-0.001	4.316	0.603	-3.147	2.181	0.259	1.315	2.461	-0.411	-5.331	0.063	0.998937	1.68414e-05	0.546895	0.00167969	0.0293512	0.796017	0.188652	0.0139481	0.680837	1.11071e-07	0.949429	---	---
SERPINH1	871	serpin family H member 1	2002	TRUE	1.345	4.922	1.676	-10.842	5.511	4.002	2.171	5.768	-1.216	-2.507	-9.041	0.17862	9.2852e-07	0.0938099	1.18244e-26	4.03756e-08	6.50988e-05	0.0300176	9.2803e-09	0.224275	0.0122468	3.58504e-19	---	---
CBR1	873	carbonyl reductase 1	2002	TRUE	3.611	-1.032	-1.927	6.369	-0.17	4.333	-4.388	-0.553	-3.611	-6.561	7.181	0.00031203	0.302299	0.0541011	2.3515e-10	0.865315	1.54367e-05	1.20111e-05	0.580515	0.000312602	6.79331e-11	9.69265e-13	---	Acetohexamide;Haloperidol;Doxorubicin;Lubiprostone;2-(2-{2-[2-(2-{2-[2-(2-Ethoxy-Ethoxy)-Ethoxy]-Ethoxy}-Ethoxy)-Ethoxy]-Ethoxy}-Ethoxy)-Ethanol, Polyethyleneglycol Peg400;2-(2-{2-[2-(2-{2-[2-(2-Ethoxy-Ethoxy)-Ethoxy]-Ethoxy}-Ethoxy)-Ethoxy]-Ethoxy}-Ethoxy)-Ethanol, Polyethyleneglycol Peg400;3-(4-Amino-1-Tert-Butyl-1h-Pyrazolo[3,4-D]Pyrimidin-3-Yl)Phenol;3-(4-Amino-1-Tert-Butyl-1h-Pyrazolo[3,4-D]…
CBR3	874	carbonyl reductase 3	1974	FALSE	2.476	0.626	-1.594	3.026	2.127	6.656	0.441	-3.174	-3.373	-8.809	4.755	0.0133655	0.531323	0.111119	0.00251212	0.0335249	3.62827e-11	0.659287	0.00152431	0.000757991	2.70517e-18	2.12872e-06	---	Doxorubicin
CBS	875	cystathionine-beta-synthase	1676	FALSE	1.028	-2.368	6.056	0.935	-2.16	-4.346	-5.09	-0.333	2.174	2.743	3.624	0.303965	0.0180012	1.72301e-09	0.349906	0.0308787	1.46792e-05	3.97849e-07	0.739096	0.0298793	0.00615887	0.000298477	---	Pyridoxal Phosphate;S-Adenosylmethionine;L-Serine;L-Cysteine
KYAT1	883	kynurenine aminotransferase 1	1622	FALSE	2.158	-3.708	-4.607	2.353	-1.639	6.221	2.603	-2.571	-1.943	-5.398	7.863	0.0310632	0.000216112	4.39575e-06	0.018751	0.101324	6.26847e-10	0.00931914	0.0102343	0.0521456	7.73403e-08	6.81761e-15	---	Pyridoxal Phosphate;L-Glutamine;Pyridoxamine-5'-Phosphate;D-Phenylalanine;N'-Pyridoxyl-Lysine-5'-Monophosphate;1H-INDOL-3-YLACETIC ACID
KRIT1	889	KRIT1, ankyrin repeat containing	1460	FALSE	-2.658	1.659	0.822	-0.117	-0.149	2.414	1.673	-2.152	-0.628	-1.674	-0.848	0.00794761	0.0974108	0.411337	0.906737	0.881455	0.0158861	0.0945853	0.0315832	0.530263	0.0943042	0.396399	---	---
CCNA2	890	cyclin A2	1131	FALSE	0.29	0.983	6.338	-2.741	-1.974	-8.925	-2.44	-2.312	2.13	8.606	-2.492	0.772132	0.325794	3.36792e-10	0.0062167	0.0485898	1.7635e-18	0.0148358	0.0209473	0.0334228	2.50344e-17	0.0128575	---	4-(2,4-Dimethyl-Thiazol-5-Yl)-Pyrimidin-2-Ylamine;6-O-Cyclohexylmethyl Guanine;[4-(2-Amino-4-Methyl-Thiazol-5-Yl)-Pyrimidin-2-Yl]-(3-Nitro-Phenyl)-Amine;4-(2,4-Dimethyl-Thiazol-5-Yl)-Pyrimidin-2-Yl]-(4-Trifluoromethyl-Phenyl)-Amine;4-[(7-OXO-7H-THIAZOLO[5,4-E]INDOL-8-YLMETHYL)-AMINO]-N-PYRIDIN-2-YL-BENZENESULFONAMIDE;N-(3-cyclopropyl-1H-pyrazol-5-yl)-2-(2-naphthyl)acetamide;2-ANILINO-6-CYCLOHEXYL…
CCNB1	891	cyclin B1	1405	FALSE	0.461	-0.06	9.483	-2.557	-0.758	-7.999	-3.951	-1.784	2.225	7.615	-3.142	0.644849	0.952266	1.01485e-20	0.0106563	0.448866	2.6046e-15	8.15369e-05	0.0746177	0.0262369	4.83412e-14	0.00171282	s3	---
CCNC	892	cyclin C	899	FALSE	-0.771	-1.747	3.826	-2.071	-1.104	-3.593	1.096	-0.965	2.314	4.624	-3.011	0.440886	0.0809584	0.000139045	0.038686	0.269824	0.000344326	0.273409	0.334556	0.020875	4.32039e-06	0.00268008	---	---
CCND2	894	cyclin D2	492	FALSE	-0.637	-1.55	-0.855	-0.381	0.687	-0.343	-0.906	-1.43	-1.614	1.038	4.201	0.524621	0.121784	0.39287	0.703726	0.492219	0.731374	0.365198	0.153441	0.107198	0.299908	3.15659e-05	---	---
CCND3	896	cyclin D3	231	FALSE	-0.367	0.617	0.905	0.15	1.172	0.103	-0.482	1.644	-1.555	-1.171	NA	0.714024	0.537756	0.366438	0.880682	0.242225	0.918084	0.630301	0.101572	0.121411	0.242995	NA	---	---
CCNE1	898	cyclin E1	386	FALSE	1.52	1.73	-0.171	0.195	0.171	-1.083	-2.205	-0.72	-0.781	0.628	NA	0.129261	0.0844682	0.864087	0.845341	0.864198	0.279504	0.0280711	0.472169	0.435397	0.530365	NA	---	---
CCNH	902	cyclin H	1606	FALSE	4.12	1.569	3.601	-3.974	-1.71	-3.862	0.971	-5.531	2.879	6.205	-4.761	3.97804e-05	0.116775	0.000326939	7.37053e-05	0.0874432	0.000116713	0.331801	3.711e-08	0.00403765	6.94983e-10	2.1015e-06	---	---
CCNT1	904	cyclin T1	1713	FALSE	-0.408	1.789	2.587	-1.244	-1.536	-5.935	-0.238	-5.246	0.383	11.739	-6.928	0.683157	0.0737493	0.00976706	0.21377	0.124797	3.54043e-09	0.811888	1.74813e-07	0.701408	1.16173e-30	6.01426e-12	---	---
CCNT2	905	cyclin T2	1403	FALSE	-0.815	0.568	-0.694	-0.103	-1.113	-3.205	2.371	-6.402	2.511	5.771	-0.362	0.415084	0.57023	0.487889	0.918337	0.265958	0.00138317	0.0178869	2.09206e-10	0.0121373	9.66048e-09	0.717624	---	---
CCT6A	908	chaperonin containing TCP1 subunit 6A	2002	TRUE	5.875	0.617	6.541	1.653	-5.949	-8.257	-8.795	5.805	0.167	6.378	-1.709	4.9531e-09	0.537014	7.74193e-11	0.0984626	3.18606e-09	2.67583e-16	3.02657e-18	7.45296e-09	0.867053	2.21611e-10	0.0875655	---	---
CD1A	909	CD1a molecule	379	FALSE	-1.083	0.476	0.384	-0.93	1.701	0.239	2.94	-0.337	0.695	-3.165	NA	0.279319	0.634147	0.70124	0.352942	0.08968	0.811219	0.00348627	0.736655	0.487646	0.00167721	NA	---	Anti-thymocyte Globulin (Rabbit)
CD2	914	CD2 molecule	1356	FALSE	-2.868	5.227	-0.563	-4.079	3.618	5.039	-0.897	-2.9	1.306	-2.896	-0.394	0.0041889	1.99312e-07	0.573603	4.78245e-05	0.000307778	5.32159e-07	0.370074	0.00379232	0.191729	0.00383825	0.69395	---	Alefacept
CD3D	915	CD3d molecule	669	FALSE	-1.565	3.641	0.56	-3.435	4.092	0.247	-1.933	2.284	0.797	-3.049	NA	0.118082	0.000292943	0.575787	0.000628405	4.80442e-05	0.805044	0.0537073	0.0226861	0.425765	0.00238751	NA	s5	Muromonab;Blinatumomab
CD3E	916	CD3e molecule	1059	FALSE	-3.243	6.397	1.223	-5.342	4.494	3.208	-1.584	-1.274	0.677	-3.292	NA	0.0012179	2.37892e-10	0.221683	1.12374e-07	7.77749e-06	0.00137611	0.113466	0.203113	0.498853	0.00102737	NA	s2	Muromonab
CD3G	917	CD3g molecule	853	FALSE	-2.9	5.652	-0.231	-1.518	2.471	1.191	-1.704	1.171	-2.164	-2.438	NA	0.00382768	2.15813e-08	0.817409	0.129494	0.0136839	0.234157	0.0887339	0.241884	0.030765	0.0149772	NA	s2	Muromonab
CD247	919	CD247 molecule	761	FALSE	-1.35	4.249	-0.76	-3.432	1.082	3.117	-0.388	1.279	-0.024	-3.467	NA	0.177545	2.4123e-05	0.44764	0.000631052	0.279748	0.00189742	0.697778	0.201286	0.981025	0.000555253	NA	---	Muromonab
CD4	920	CD4 molecule	1533	FALSE	-5.213	9.171	0.981	-3.363	2.23	2.858	-1.41	2.192	-1.49	-6.57	0.054	2.11696e-07	1.46789e-19	0.326928	0.000789862	0.0258911	0.00431976	0.158848	0.028518	0.136369	6.88355e-11	0.956991	s2	Anti-thymocyte Globulin (Rabbit)
CD5	921	CD5 molecule	1247	FALSE	-3.241	5.985	0.133	-4.072	2.343	3.448	-1.088	-0.868	-0.529	-2.093	NA	0.00122437	2.82574e-09	0.894225	4.96436e-05	0.019264	0.000583192	0.276626	0.385493	0.596915	0.0365164	NA	---	---
CD5L	922	CD5 molecule like	1989	FALSE	-0.56	0.206	-0.908	-7.475	4.142	8.642	2.428	2.53	-1.306	-4.506	-0.905	0.57528	0.83684	0.364238	1.14753e-13	3.59107e-05	1.11955e-17	0.0152853	0.0114944	0.191727	6.97585e-06	0.365486	---	---
CD6	923	CD6 molecule	662	FALSE	-1.113	2.951	-1.745	-4.431	3.034	3.578	1.089	0.439	-0.477	-2.731	NA	0.266194	0.00327899	0.0814848	1.09639e-05	0.00250615	0.00037173	0.276348	0.661057	0.6338	0.00647461	NA	---	---
CD7	924	CD7 molecule	486	FALSE	-0.824	3.325	-0.343	1.133	2.304	0.44	-4.241	1.252	-1.019	-1.689	NA	0.410543	0.000952978	0.731438	0.257772	0.0216567	0.660278	2.66657e-05	0.211035	0.30853	0.0918209	NA	---	---
CD8A	925	CD8a molecule	1322	FALSE	-2.038	6.377	0.31	-3.23	3.385	4.123	-2.077	-2.69	-0.163	-3.192	-1.166	0.0417002	2.49741e-10	0.756243	0.00127009	0.000731989	3.98142e-05	0.0380031	0.0072339	0.87017	0.00144419	0.243655	---	---
CD8B	926	CD8b molecule	146	FALSE	-0.277	2.256	1.105	1.119	-0.473	0.547	-2.677	-1.993	0.551	-0.003	NA	0.781821	0.0255987	0.2708	0.265074	0.636872	0.584922	0.00828273	0.0481149	0.582225	0.997981	NA	---	---
CD9	928	CD9 molecule	2002	TRUE	-8.381	-3.82	-2.372	4.934	0.503	0.747	0.686	0.609	1.347	-3.266	5.796	9.72063e-17	0.000137321	0.0178034	8.72978e-07	0.615322	0.455128	0.492824	0.542759	0.178116	0.00110857	7.89132e-09	---	C31G
CD14	929	CD14 molecule	2002	TRUE	-1.702	6.523	1.146	-2.954	7.799	8.295	-2.296	7.123	-3.835	-13.65	-3.949	0.0889124	8.72522e-11	0.251871	0.00317249	9.99028e-15	1.96303e-16	0.0217888	1.46631e-12	0.000129635	1.25275e-40	8.10634e-05	---	---
CD19	930	CD19 molecule	159	FALSE	NA	5.263	0.801	-1.826	0.52	-0.045	-0.798	-0.356	NA	-3.745	NA	NA	4.59432e-07	0.424488	0.0697361	0.604135	0.964487	0.426231	0.722558	NA	0.000252608	NA	---	Blinatumomab
MS4A1	931	membrane spanning 4-domains A1	587	FALSE	-1.362	3.093	-0.949	-3.742	3.065	3.379	-2.025	1.354	-1.031	-1.775	NA	0.173788	0.00207341	0.343242	0.000200803	0.00227944	0.000776638	0.0432986	0.176111	0.302959	0.0763956	NA	---	Rituximab;Ibritumomab tiuxetan;Tositumomab;Ofatumumab;UNDECYLAMINE-N,N-DIMETHYL-N-OXIDE;Obinutuzumab
CD22	933	CD22 molecule	127	FALSE	0.251	1.21	-0.683	-0.847	0.712	1.129	-0.593	0.426	-0.074	-1.475	NA	0.801986	0.228594	0.495819	0.398544	0.477822	0.261004	0.554228	0.670837	0.941283	0.142779	NA	---	Epratuzumab
CD28	940	CD28 molecule	76	FALSE	NA	3.233	-2.563	-1.082	0.162	1.87	-1.385	-0.028	-0.487	-0.069	NA	NA	0.0018325	0.0124031	0.282808	0.87196	0.0653827	0.170332	0.977859	0.627546	0.945293	NA	---	---
CD86	942	CD86 molecule	291	FALSE	-2.484	3.292	0.525	-0.018	2.851	1.173	-0.338	-0.677	0.282	-4.503	NA	0.0135532	0.00111781	0.599733	0.985703	0.004671	0.241623	0.735799	0.498916	0.777825	9.73774e-06	NA	---	Anti-thymocyte Globulin (Rabbit);Abatacept;Belatacept
CD33	945	CD33 molecule	862	FALSE	-1.256	3.998	0.102	-2.469	4.682	1.064	-1.12	2.096	-2.315	-3.47	0.126	0.209336	6.9471e-05	0.919063	0.0137497	3.2957e-06	0.287667	0.26284	0.0363861	0.0208738	0.000546962	0.899593	s5	Gemtuzumab ozogamicin
CD34	947	CD34 molecule	1682	FALSE	-1.213	-2.073	-7.356	-4.261	0.102	14.321	2.145	-1.145	2.054	-2.743	-2.888	0.225283	0.0383526	2.94037e-13	2.14975e-05	0.918491	5.58281e-44	0.0321265	0.25231	0.0401412	0.00615718	0.00392405	---	---
CD36	948	CD36 molecule	1820	FALSE	-2.262	-1.244	-3.728	-2.721	0.773	7.967	-1.083	5.999	0.838	-2.937	-3.701	0.0238407	0.213788	0.000199012	0.0065746	0.439474	2.83256e-15	0.279086	2.39416e-09	0.402097	0.0033566	0.000221544	---	---
SCARB1	949	scavenger receptor class B member 1	1630	FALSE	-3.527	0.589	1.236	0.426	-1.796	-1.175	-4.552	3.17	2.125	1.868	-1.038	0.000431193	0.556162	0.216711	0.670308	0.0727197	0.240275	5.69521e-06	0.00155326	0.0337197	0.0619714	0.299269	---	Phosphatidyl serine
SCARB2	950	scavenger receptor class B member 2	1957	FALSE	-8.753	2.609	-3.832	5.174	8.22	-0.529	-3.674	3.462	0.627	-4.824	-4.197	4.39296e-18	0.00914689	0.00013089	2.52177e-07	3.65117e-16	0.596734	0.000245056	0.000548191	0.530544	1.51333e-06	2.82128e-05	---	---
CD37	951	CD37 molecule	364	FALSE	-0.304	3.858	-0.997	-2.667	1.633	1.76	-2.378	1.989	-1.934	-2.034	0.046	0.761011	0.000135347	0.319473	0.00799529	0.10343	0.0791916	0.017905	0.0474142	0.0538445	0.042695	0.963271	s2	---
CD38	952	CD38 molecule	1991	FALSE	-2.307	5.669	2.07	-2.38	2.555	-0.38	-4.134	-2.194	1.637	-4.666	7.498	0.0211386	1.64784e-08	0.038571	0.0174059	0.0106952	0.704318	3.71743e-05	0.0283861	0.101768	3.27678e-06	9.72549e-14	---	Daratumumab
ENTPD1	953	ectonucleoside triphosphate diphosphohydrolase 1	1996	TRUE	-7.374	5.593	-6.248	-7.589	8.297	12.305	3.968	1.264	-0.534	-10.454	-0.481	2.41836e-13	2.53582e-08	5.06847e-10	4.92727e-14	1.93416e-16	1.36524e-33	7.50194e-05	0.20621	0.593713	6.1331e-25	0.630343	---	---
ENTPD2	954	ectonucleoside triphosphate diphosphohydrolase 2	1195	FALSE	-0.908	-1.3	-1.894	-0.197	-2.322	-1.276	0.209	4.145	0.549	-2.364	6.053	0.363987	0.193724	0.0584204	0.843696	0.020426	0.202088	0.834302	3.63354e-05	0.583224	0.0182536	1.90539e-09	---	---
ENTPD6	955	ectonucleoside triphosphate diphosphohydrolase 6 (putative)	739	FALSE	-1.708	-2.143	-1.32	1.03	-1.321	0.98	-2.667	0.053	1.908	1.481	0.697	0.0881497	0.0324794	0.18722	0.303381	0.186946	0.327652	0.00782883	0.957348	0.0567757	0.139088	0.48615	---	---
ENTPD3	956	ectonucleoside triphosphate diphosphohydrolase 3	650	FALSE	-3.129	-4.803	0.207	3.095	-1.148	1.06	-0.604	1.633	2.096	-0.515	2.866	0.00183544	1.94408e-06	0.836392	0.00204998	0.251383	0.289713	0.54616	0.102901	0.0364742	0.606929	0.00428929	---	---
ENTPD5	957	ectonucleoside triphosphate diphosphohydrolase 5	1729	FALSE	-0.34	-0.94	-3.629	8.155	-3.18	0.598	-3.647	3.314	0.919	-3.301	-2.572	0.733685	0.347165	0.000293227	6.63207e-16	0.00150051	0.549921	0.000273497	0.000937707	0.358044	0.000982404	0.0102044	---	---
CD40	958	CD40 molecule	1614	FALSE	-2.654	7.302	4.161	-2.112	3.354	-0.581	-0.679	-2.549	-0.949	-4.336	1.211	0.00803632	4.44242e-13	3.33499e-05	0.0348153	0.000815052	0.56125	0.497096	0.0108995	0.342725	1.54195e-05	0.225889	---	---
CD44	960	CD44 molecule (Indian blood group)	1975	FALSE	-4.473	7.336	5.799	-2.373	7.335	2.485	-0.174	-0.173	-1.768	-12.319	1.947	8.14601e-06	3.19589e-13	7.74076e-09	0.0177513	3.22918e-13	0.0130489	0.861715	0.862794	0.0771818	1.18875e-33	0.0516598	---	Hyaluronic acid
CD47	961	CD47 molecule	1985	FALSE	-9.934	2.03	3.597	-1.27	0.498	-1.352	-0.621	1.484	0.113	-4.147	9.901	9.91516e-23	0.0424462	0.000329581	0.204399	0.618562	0.176676	0.53459	0.137839	0.910398	3.51483e-05	1.35919e-22	---	---
CD48	962	CD48 molecule	1523	FALSE	-3.255	9.086	1.398	-4.286	4.049	1.602	-2.403	2.52	0.027	-6.713	-1.033	0.00115946	3.10644e-19	0.162198	1.9334e-05	5.39781e-05	0.109419	0.0163613	0.0118234	0.978724	2.68005e-11	0.301903	s2	---
CD53	963	CD53 molecule	1476	FALSE	-3.242	6.236	0.247	-6.339	6.441	1.295	0.936	1.553	-0.832	-4.908	1.193	0.00121382	5.8374e-10	0.804979	3.05787e-10	1.60534e-10	0.195353	0.349277	0.12054	0.405638	1.02315e-06	0.23308	s5	---
CD58	965	CD58 molecule	1640	FALSE	-2.486	5.004	2.186	-4.196	2.607	0.677	1.516	0.922	0.366	-5.99	1.836	0.0130348	6.20853e-07	0.0289422	2.86614e-05	0.00921478	0.498445	0.129693	0.356591	0.714245	2.57366e-09	0.0666055	---	---
CD59	966	CD59 molecule (CD59 blood group)	2001	TRUE	-6.164	-0.543	-0.837	-0.794	4.177	8.714	2.362	-3.705	-1.085	-8.222	6.788	8.54727e-10	0.587525	0.402596	0.427443	3.07839e-05	6.06246e-18	0.0182637	0.000216849	0.277904	3.55193e-16	1.49851e-11	---	---
CD63	967	CD63 molecule	1992	TRUE	-7.295	5.374	-2.497	2.273	2.349	2.169	1.257	0.52	-0.99	-4.931	-3.409	4.27768e-13	8.61454e-08	0.0126075	0.0231034	0.0189407	0.0301961	0.208866	0.60329	0.322226	8.84948e-07	0.000665655	---	---
CD68	968	CD68 molecule	1160	FALSE	-2.184	4.559	-0.73	-2.789	6.078	-0.583	-2.984	7.97	-0.765	-5.378	-0.306	0.0291269	5.68926e-06	0.465604	0.00537257	1.648e-09	0.560115	0.00290136	3.77998e-15	0.444494	9.10691e-08	0.759868	s8	---
CD70	970	CD70 molecule	200	FALSE	-0.162	1.763	-2.542	-2.711	0.41	4.535	-0.305	-3.388	1.294	-0.081	NA	0.87149	0.0794973	0.0117792	0.0072933	0.682376	9.97554e-06	0.760853	0.000850152	0.19728	0.93557	NA	---	---
CD72	971	CD72 molecule	488	FALSE	-1.059	5.137	-0.503	-3.933	3.344	2.414	-1.471	1.897	-1.797	-2.197	NA	0.289911	4.04481e-07	0.615161	9.60048e-05	0.000891105	0.016129	0.141918	0.0583711	0.0729271	0.0285092	NA	s2	---
CD74	972	CD74 molecule	1947	FALSE	-4.569	7.583	1.732	0.966	5.772	0.583	-1.169	-0.806	-0.72	-8.556	-0.91	5.21228e-06	5.20147e-14	0.083401	0.33432	9.09186e-09	0.559912	0.242691	0.420363	0.471909	2.3269e-17	0.363047	---	---
CD79A	973	CD79a molecule	572	FALSE	-0.366	3.359	-0.43	-1.773	0.261	0.482	-1.727	1.659	-1.796	-0.398	NA	0.71476	0.000833959	0.667153	0.0766956	0.793904	0.629973	0.0846212	0.0976715	0.0730907	0.690943	NA	---	---
CD81	975	CD81 molecule	2002	TRUE	-7.182	-3.433	-4.013	0.472	0.627	11.8	1.031	-1.2	0.526	-6.642	6.58	9.62852e-13	0.000609308	6.21657e-05	0.636851	0.530654	4.1081e-31	0.30285	0.230195	0.598615	3.96503e-11	5.97836e-11	---	---
ADGRE5	976	adhesion G protein-coupled receptor E5	1979	FALSE	2.064	8.926	4.213	-8.535	6.259	3.91	0.985	1.467	-5.049	-5.775	-4.337	0.0391216	9.87728e-19	2.63286e-05	2.74924e-17	4.74267e-10	9.54296e-05	0.324703	0.142443	4.85984e-07	8.93266e-09	1.51786e-05	s2	---
CD151	977	CD151 molecule (Raph blood group)	1946	FALSE	-8.774	2.695	-1.199	-2.53	3.7	6.619	2.447	-2.044	1.002	-5.671	1.06	3.70711e-18	0.00709339	0.23049	0.0114685	0.000221676	4.66912e-11	0.014494	0.0410965	0.316474	1.63216e-08	0.289204	---	---
CDA	978	cytidine deaminase	1747	FALSE	0.75	5.502	2.503	-4.649	4.795	-0.503	-3.85	11.691	-2.414	-6.488	-4.237	0.45334	4.30201e-08	0.0123972	3.58341e-06	1.76276e-06	0.614954	0.000122442	1.87549e-30	0.0158636	1.13158e-10	2.38772e-05	s8	Gemcitabine;Azacitidine;Cytarabine;Capecitabine;1-Beta-Ribofuranosyl-1,3-Diazepinone;1-Beta-Ribofuranosyl-1,3-Diazepinone;DN-101
CDK1	983	cyclin dependent kinase 1	1881	FALSE	1.6	0.778	10.979	-3.955	-3.435	-11.838	-2.401	-0.143	-0.649	12.58	-2.888	0.109774	0.436714	3.17369e-27	7.9376e-05	0.000605186	3.10434e-31	0.0164538	0.886688	0.516611	6.68786e-35	0.00392422	---	Indirubin-3'-Monoxime;Olomoucine;Hymenialdisine;SU9516;Flavopiridol;Alsterpaullone;AT7519
CDK11B	984	cyclin dependent kinase 11B	1661	FALSE	2.543	-1.253	6.174	-1.106	-4.806	-6.91	2.462	-6.687	0.099	15.026	-8.145	0.0110708	0.210391	8.34362e-10	0.268901	1.67488e-06	6.90617e-12	0.0139101	3.10977e-11	0.921086	6.06942e-48	7.36205e-16	---	---
LRBA	987	LPS responsive beige-like anchor protein	1938	FALSE	-0.421	0.495	-5.946	9.185	-2.954	-3.339	-3.653	-2.393	3.69	3.824	-5.148	0.673519	0.62073	3.24203e-09	1.02612e-19	0.00317847	0.000855633	0.000266399	0.0167847	0.000230879	0.000135241	2.89945e-07	---	---
CDC5L	988	cell division cycle 5 like	1998	TRUE	1.903	-1.774	5.935	-0.026	-6.189	-10.331	1.273	-10.005	3.804	19.328	-7.779	0.0571317	0.0762474	3.45961e-09	0.979636	7.3121e-10	2.08622e-24	0.203019	5.01927e-23	0.000146393	1.94441e-76	1.16449e-14	s10	---
43715	989	septin 7	1926	FALSE	2.054	-4.959	-6.107	-9.395	4.325	16.572	6.62	-1.699	0.413	-9.452	9.192	0.0400878	7.69048e-07	1.22373e-09	1.55867e-20	1.60544e-05	9.17873e-58	4.65564e-11	0.0894539	0.679413	9.33419e-21	9.67527e-20	s6	---
CDC20	991	cell division cycle 20	946	FALSE	0.317	1.061	9.159	-2.063	-1.337	-6.387	-1.004	-3.537	-1.803	7.286	-2.218	0.751474	0.28917	3.17816e-19	0.0394262	0.181634	2.65759e-10	0.315628	0.000424223	0.0716699	6.73122e-13	0.0268063	s3	---
CDC25C	995	cell division cycle 25C	564	FALSE	-0.041	-0.17	2.529	-2.7	-1.604	-1.743	2.273	3.28	-0.594	0.795	NA	0.967202	0.864854	0.0117229	0.00714519	0.109332	0.081852	0.0233803	0.00110088	0.552835	0.426854	NA	---	---
CDC27	996	cell division cycle 27	1954	FALSE	-1.361	4.105	6.009	-3.963	-0.701	-7.769	1.672	-3.597	0.612	6.433	-2.035	0.173668	4.20708e-05	2.21644e-09	7.66376e-05	0.483535	1.27093e-14	0.0947686	0.000330447	0.540596	1.5705e-10	0.042024	---	---
CDC34	997	cell division cycle 34	1783	FALSE	3.958	0.779	2.047	-3.015	-0.081	-1.104	-1.688	-2.887	1.608	4.61	-3.446	7.85468e-05	0.435863	0.0408505	0.00260593	0.935317	0.269792	0.0916519	0.00393334	0.108028	4.31747e-06	0.000582226	---	---
CDC42	998	cell division cycle 42	1897	FALSE	-3.674	2.711	0.674	-0.513	5.354	0.552	-7.048	11.703	-3.312	-8.188	5.703	0.000245479	0.00676775	0.5007	0.607908	9.63737e-08	0.580726	2.53257e-12	1.35718e-30	0.00094441	4.80753e-16	1.36345e-08	s8	Aminophosphonic Acid-Guanylate Ester;Guanosine-5'-Diphosphate
CDH1	999	cadherin 1	1889	FALSE	-2.472	-2.536	0.146	8.34	-3.709	-6.903	-5.246	3.002	5.28	1.388	-0.057	0.013531	0.0112866	0.883795	1.41875e-16	0.000214122	6.93533e-12	1.73351e-07	0.00271805	1.43862e-07	0.165452	0.954594	---	---
CDH2	1000	cadherin 2	1656	FALSE	-1.37	-6.352	-2.375	-0.835	-1.414	1.465	0.297	1.924	3.047	2.371	3.06	0.170747	2.73456e-10	0.0176675	0.403838	0.157457	0.143133	0.766456	0.0545711	0.00234712	0.0178402	0.00225173	---	---
CDH3	1001	cadherin 3	1355	FALSE	-2.052	-0.137	7.378	0.924	-2.795	-5.11	0.935	-2.112	4.185	-0.223	NA	0.0403717	0.891215	2.79516e-13	0.355472	0.00525942	3.67353e-07	0.349759	0.0348408	3.03234e-05	0.823193	NA	s3	---
CDH4	1002	cadherin 4	419	FALSE	-1.315	-6.62	-0.513	1.741	-0.314	0.981	1.669	-1.127	2.912	-0.086	3.895	0.18912	1.10838e-10	0.608045	0.0823909	0.753735	0.327314	0.0958716	0.260314	0.00378735	0.931239	0.000114282	---	---
CDH5	1003	cadherin 5	1678	FALSE	-2.744	-2.394	-5.621	-3.856	3.59	13.885	1.003	5.968	1.227	-7.54	-3.281	0.00612702	0.0167931	2.21925e-08	0.000119653	0.000340123	1.42792e-41	0.316141	2.92374e-09	0.219923	7.67277e-14	0.00105732	---	Lenalidomide;FX06
CDH6	1004	cadherin 6	1400	FALSE	-1.078	-1.864	-2.796	-2.595	0.091	5.661	0.257	1.43	-0.417	-0.017	0.618	0.281301	0.0625006	0.00525156	0.00957033	0.927851	1.82577e-08	0.797442	0.153057	0.676794	0.986253	0.536633	---	---
CDH7	1005	cadherin 7	133	FALSE	-0.443	0.79	-2.15	-0.075	NA	2.238	1.176	-2.237	1.775	-1.702	NA	0.658464	0.430757	0.0334021	0.939968	NA	0.0269086	0.241561	0.0269943	0.0782253	0.0910896	NA	---	---
CDH9	1007	cadherin 9	210	FALSE	-1.032	-1.043	-1.438	-0.958	0.188	-0.196	-0.231	-0.281	1.398	-0.58	3.79	0.303411	0.2983	0.151997	0.339309	0.85072	0.844611	0.817216	0.778851	0.163644	0.562823	0.000196985	---	---
CDH11	1009	cadherin 11	1942	FALSE	-2.611	-0.348	-5.19	-10.351	9.246	12.926	6.792	-1.545	2.094	-9.481	1.854	0.00908854	0.727693	2.31938e-07	1.77482e-24	5.94908e-20	1.00038e-36	1.46686e-11	0.122563	0.036422	7.05673e-21	0.0639023	---	---
CDH13	1012	cadherin 13	1882	FALSE	-1.234	-4.586	-4.364	-5.66	4.101	10.566	3.636	3.005	-1.01	-6.373	5.372	0.217228	4.80526e-06	1.34584e-05	1.74561e-08	4.29127e-05	2.17993e-25	0.000284859	0.00269168	0.312795	2.33006e-10	8.77721e-08	---	---
CDH16	1014	cadherin 16	182	FALSE	0.345	-2.399	-1.047	0.903	0.834	1.257	-3.779	4.272	-0.228	0.002	NA	0.73037	0.0174619	0.296378	0.367916	0.405343	0.210523	0.00021419	3.1336e-05	0.820231	0.998296	NA	---	---
CDH17	1015	cadherin 17	530	FALSE	0.64	-3.566	-1.571	3.191	-2.128	0.43	-1.019	-0.373	1.195	1.231	NA	0.522641	0.000395769	0.116813	0.00150193	0.033768	0.667008	0.308497	0.709503	0.232767	0.218737	NA	---	---
CDK2	1017	cyclin dependent kinase 2	1982	FALSE	0.08	-0.605	7.198	-3.439	-3.733	-8.469	-1.751	1.747	-0.453	11.887	-3.245	0.936161	0.545355	8.63043e-13	0.000596294	0.000194252	4.76331e-17	0.0801552	0.0808091	0.650688	1.58956e-31	0.00119289	---	4-[5-(Trans-4-Aminocyclohexylamino)-3-Isopropylpyrazolo[1,5-a]Pyrimidin-7-Ylamino]-N,N-Dimethylbenzenesulfonamide;Staurosporine;Indirubin-3'-Monoxime;4-(2,4-Dimethyl-Thiazol-5-Yl)-Pyrimidin-2-Ylamine;Olomoucine;4-[(4-Imidazo[1,2-a]Pyridin-3-Ylpyrimidin-2-Yl)Amino]Benzenesulfonamide;2-Amino-6-Chloropyrazine;6-O-Cyclohexylmethyl Guanine;N-[4-(2-Methylimidazo[1,2-a]Pyridin-3-Yl)-2-Pyrimidinyl]Acetam…
CDK4	1019	cyclin dependent kinase 4	1962	FALSE	0.421	-2.645	2.133	-2.728	0.485	0.573	1.292	-4.069	-0.971	3.649	3.129	0.673521	0.00822367	0.0330294	0.00642666	0.627555	0.566731	0.196594	4.90534e-05	0.331572	0.0002706	0.00178063	---	Purvalanol;Flavopiridol;Palbociclib;Ribociclib
CDK5	1020	cyclin dependent kinase 5	2002	TRUE	0.957	-0.257	1.022	7.204	-5.086	-4.986	-0.155	-5.607	-3.217	2.576	7.085	0.338664	0.797104	0.306974	8.22392e-13	4.00589e-07	6.70611e-07	0.877078	2.3392e-08	0.00131435	0.0100563	1.92353e-12	---	Indirubin-3'-Monoxime;Olomoucine;Hymenialdisine;SU9516;Flavopiridol;Alsterpaullone;6-PHENYL[5H]PYRROLO[2,3-B]PYRAZINE
CDK6	1021	cyclin dependent kinase 6	1948	FALSE	-0.583	0.622	5.204	-2.739	-0.633	0.977	1.548	-2.614	-2.245	3.509	-3.86	0.559816	0.534331	2.15602e-07	0.00621883	0.526637	0.328495	0.121828	0.00902161	0.0248837	0.000459893	0.000117221	---	Flavopiridol;(2S)-2-({6-[(3-amino-5-chlorophenyl)amino]-9-isopropyl-9H-purin-2-yl}amino)-3-methylbutan-1-ol;3,7,3',4'-TETRAHYDROXYFLAVONE;Palbociclib;Ribociclib
CDK7	1022	cyclin dependent kinase 7	1796	FALSE	3.545	3.57	3.93	-1.716	-1.716	-5.286	-1.789	-7.247	1.019	9.311	-5.588	0.00040258	0.000365789	8.80681e-05	0.0863787	0.0863669	1.4011e-07	0.0737047	6.31047e-13	0.308336	3.56626e-20	2.6483e-08	---	Phosphonothreonine;Flavopiridol
CDK8	1024	cyclin dependent kinase 8	923	FALSE	0.432	-1.461	4.774	-2.969	-0.433	-5.031	0.539	-5.545	0.535	8.943	-0.552	0.665943	0.144311	2.09654e-06	0.00306605	0.665061	5.85924e-07	0.589853	3.8356e-08	0.592676	2.03331e-18	0.581074	---	Flavopiridol
CDK9	1025	cyclin dependent kinase 9	1992	TRUE	-0.937	1.459	3.84	-1.173	-3.527	-10.898	0.383	-4.908	0.95	13.035	-1.115	0.34894	0.144698	0.000126761	0.241078	0.000429345	6.64995e-27	0.701717	9.94664e-07	0.342174	2.49579e-37	0.265116	---	Flavopiridol
CDKN1A	1026	cyclin dependent kinase inhibitor 1A	819	FALSE	2.67	1.84	-0.95	0.967	-0.448	0.012	-3.494	1.41	1.28	-1.223	-3.322	0.00774231	0.0662039	0.342409	0.33406	0.654093	0.990428	0.000502183	0.158927	0.20092	0.221757	0.000934283	---	---
CDKN1B	1027	cyclin dependent kinase inhibitor 1B	1772	FALSE	2.668	-2.983	-6.425	-0.74	0.233	5.498	2.516	-6.567	0.452	2.593	1.995	0.00768983	0.00289762	1.68787e-10	0.459238	0.816169	4.41105e-08	0.0119557	6.74492e-11	0.651227	0.00957924	0.0461936	---	---
CDKN1C	1028	cyclin dependent kinase inhibitor 1C	741	FALSE	0.6	-3.929	-2.157	-1.281	0.946	2.604	1.299	0.102	-1.231	0.892	3.347	0.548864	9.34577e-05	0.0313263	0.200472	0.344685	0.00940474	0.194459	0.918629	0.218652	0.372547	0.000859655	---	---
CDKN2A	1029	cyclin dependent kinase inhibitor 2A	1631	FALSE	-0.056	-0.23	2.706	-2.191	-0.475	-1.35	2.819	2.803	-2.767	0.214	-1.342	0.955692	0.818086	0.00688354	0.0285925	0.635168	0.177317	0.00487412	0.00512599	0.00572694	0.830613	0.179928	s7	---
CDKN2C	1031	cyclin dependent kinase inhibitor 2C	1766	FALSE	2.29	-1.094	-3.783	-4.246	2.488	10.046	3.031	-3.406	-0.916	-0.414	-4.208	0.0221507	0.273929	0.000160365	2.28747e-05	0.0129501	3.95934e-23	0.00247015	0.000673019	0.359972	0.679031	2.70159e-05	---	---
CDKN2D	1032	cyclin dependent kinase inhibitor 2D	123	FALSE	NA	-1.144	0.666	-1.832	-0.453	0.174	-1.351	1.299	-0.067	1.07	0.327	NA	0.2547	0.506456	0.0694406	0.651587	0.861953	0.179259	0.196261	0.946944	0.286531	0.744224	---	---
CDR2	1039	cerebellar degeneration related protein 2	1285	FALSE	1.675	3.287	-3.727	0.367	2.417	3.862	-0.91	-1.719	2.029	-4.009	-3.4	0.0942594	0.00104098	0.000202536	0.713633	0.0157819	0.000118276	0.363054	0.0857803	0.0426834	6.46102e-05	0.000694206	---	---
CDS1	1040	CDP-diacylglycerol synthase 1	1545	FALSE	-9.533	1.175	-2.125	4.45	0.659	-3.57	-0.53	1.066	5.504	-3.359	2.761	5.67962e-21	0.240332	0.0337679	9.21333e-06	0.50982	0.000368129	0.596201	0.286375	4.35267e-08	0.000800333	0.00583406	---	---
CDSN	1041	corneodesmosin	361	FALSE	0.292	2.681	-0.236	-0.024	-1.863	0.194	-0.258	-1.187	0.2	0.188	-0.734	0.770308	0.00767791	0.813486	0.980856	0.0633329	0.846192	0.79689	0.235969	0.841267	0.850987	0.463601	---	---
CDX1	1044	caudal type homeobox 1	280	FALSE	-0.428	1	-1.888	-1.303	-2.663	-2.414	-1.047	-2.755	5.885	0.967	NA	0.668694	0.318056	0.0600562	0.193617	0.00820637	0.0164399	0.295875	0.00625824	1.14139e-08	0.334139	NA	---	---
CDX2	1045	caudal type homeobox 2	187	FALSE	NA	-0.6	-2.4	-0.156	-3.2	-3.482	-0.157	-2.527	5.121	2.557	NA	NA	0.549087	0.0173715	0.87597	0.00161974	0.000620482	0.875287	0.0123442	7.58373e-07	0.011356	NA	---	---
CLGN	1047	calmegin	1823	FALSE	-3.599	3.073	-0.508	0.872	-2.349	-2.532	-4.467	2.293	0.754	4.151	-2.343	0.000328424	0.00215376	0.611769	0.383302	0.0189361	0.011419	8.40225e-06	0.0219626	0.451101	3.46749e-05	0.0192137	---	---
CEACAM5	1048	carcinoembryonic antigen related cell adhesion molecule 5	966	FALSE	-0.822	-2.235	-3.11	1.074	0.43	-0.623	0.591	4.49	-0.085	-0.181	NA	0.41104	0.025675	0.0019268	0.282949	0.667253	0.533375	0.554744	7.99111e-06	0.932523	0.856647	NA	---	2,2,5,5-TETRAMETHYL-3-(SULFANYLMETHYL)-2,5-DIHYDRO-1H-PYRROL-1-OL
CEBPA	1050	CCAAT/enhancer binding protein alpha	761	FALSE	0.144	-0.065	0.308	-3.311	-3.27	-2.064	3.153	-0.429	-0.014	4.408	-0.454	0.885472	0.948446	0.758455	0.000974084	0.00112439	0.0393444	0.00168204	0.668332	0.988979	1.19379e-05	0.649654	---	---
CEBPB	1051	CCAAT/enhancer binding protein beta	1684	FALSE	1.679	5.318	7.653	-5.987	2.058	-0.358	-0.555	-1.449	0.448	-1.958	-4.652	0.0933052	1.18804e-07	3.27526e-14	2.60871e-09	0.0397207	0.720575	0.578895	0.147386	0.653869	0.0504086	3.55288e-06	s3	---
CEBPD	1052	CCAAT/enhancer binding protein delta	910	FALSE	1.322	-0.82	1.639	-1.797	1.136	3.275	-1.13	1.252	-0.858	-0.382	-4.408	0.186478	0.412322	0.101467	0.072707	0.256417	0.00109621	0.258689	0.210891	0.39134	0.70233	1.16656e-05	---	---
CEBPG	1054	CCAAT/enhancer binding protein gamma	723	FALSE	1.705	-0.623	2.698	-3.306	1.668	-2.41	-1.617	1.094	-0.269	3.06	-0.72	0.0885764	0.533527	0.0071462	0.000992598	0.0957085	0.0161984	0.106296	0.274212	0.78817	0.00229848	0.471534	---	---
CEL	1056	carboxyl ester lipase	718	FALSE	0.286	-0.449	-0.541	1.355	-1.42	-1.747	-1.948	-0.38	2.038	1.92	NA	0.775054	0.65331	0.588401	0.175769	0.156183	0.0811379	0.0517659	0.703908	0.0419386	0.0553005	NA	---	Taurocholic Acid
CENPB	1059	centromere protein B	1717	FALSE	0.041	-2.411	0.059	0.081	-2.201	-2.804	2.858	-8.054	-0.924	11.136	-1.253	0.967686	0.0160029	0.953184	0.93513	0.0278816	0.00510606	0.00432046	1.48917e-15	0.355839	7.35332e-28	0.21045	---	---
CENPC	1060	centromere protein C	1589	FALSE	1.555	0.674	-0.673	-1.873	-1.87	-2.554	0.326	-2.311	-1.143	7.934	-2.97	0.120035	0.50052	0.501024	0.0613164	0.0616884	0.0107403	0.744092	0.0209637	0.253133	3.98914e-15	0.00302479	---	---
CENPE	1062	centromere protein E	1267	FALSE	1.614	2.042	0.204	-4.223	3.434	2.269	-0.825	-1.861	2.276	-2.328	-0.244	0.106837	0.0413582	0.838035	2.58727e-05	0.000613834	0.023452	0.409618	0.062951	0.0230054	0.0200433	0.80705	---	GSK-923295
CENPF	1063	centromere protein F	1592	FALSE	0.735	-1.882	6.345	-2.631	0.283	-5.432	-2.603	-1.805	-0.929	8.726	-0.241	0.462534	0.0600707	2.8943e-10	0.00859059	0.777201	6.45524e-08	0.00932424	0.0712888	0.352864	6.51814e-18	0.809682	---	---
CES1	1066	carboxylesterase 1	1973	FALSE	1.075	0.89	-4.699	-1.841	-0.788	9.097	-2.347	2.679	-0.572	-3.426	-0.017	0.282401	0.373754	2.79666e-06	0.0658165	0.430844	2.20099e-19	0.0190354	0.00743932	0.567561	0.000624258	0.986502	---	Oseltamivir;Indomethacin;Trandolapril;L-Carnitine;Tamoxifen;Mycophenolate mofetil;Clopidogrel;Irinotecan;Benzocaine;Capecitabine;Ciclesonide;Probucol;Hydroxy-Phenyl-Acetic Acid 8-Methyl-8-Aza-Bicyclo[3.2.1]Oct-3-Yl Ester;Hydroxy-Phenyl-Acetic Acid 8-Methyl-8-Aza-Bicyclo[3.2.1]Oct-3-Yl Ester;Cholic Acid;4-Piperidino-Piperidine;N-acetyl-alpha-neuraminic acid;N-acetyl-alpha-neuraminic acid;N-Methyln…
CETN2	1069	centrin 2	1997	TRUE	1.917	-1.902	-3.755	-1.472	-3.483	2.158	3.803	-8.098	3.411	4.45	1.749	0.0553211	0.05732	0.000178595	0.141257	0.000505663	0.0310366	0.000147128	9.58217e-16	0.0006597	9.07549e-06	0.0805	---	---
CETN3	1070	centrin 3	1542	FALSE	1.592	-2.473	-3.053	-0.046	-1.17	0.064	0.727	-2.334	1.608	5.864	-3.238	0.111529	0.0134977	0.00230202	0.963449	0.242341	0.949201	0.467459	0.0197214	0.108145	5.53297e-09	0.00123001	---	---
CETP	1071	cholesteryl ester transfer protein	1006	FALSE	-2.096	-1.395	-1.167	-2.953	2.859	6.019	-2.827	6.14	-1.518	-2.518	-0.347	0.0363098	0.163327	0.243297	0.00321701	0.00433524	2.45159e-09	0.00479359	1.18538e-09	0.129419	0.0119623	0.72842	---	---
CFL1	1072	cofilin 1	2002	TRUE	5.158	3.296	1.618	-6.014	2.329	3.854	-1.093	2.026	-1.185	-7.254	5.206	2.73951e-07	0.000998688	0.105809	2.14444e-09	0.0199428	0.000120028	0.274578	0.0428964	0.236071	5.76841e-13	2.12809e-07	---	Lauryl Dimethylamine-N-Oxide
CFL2	1073	cofilin 2	2001	TRUE	2.909	-1.097	-0.322	-5.606	1.488	8.474	-0.148	3.716	-2.991	-7.463	8.132	0.0036689	0.272786	0.747699	2.36013e-08	0.136988	4.52736e-17	0.88206	0.00020795	0.0028113	1.2585e-13	7.32598e-16	---	---
CTSC	1075	cathepsin C	1979	FALSE	3.88	5.165	4.722	-3.722	8.3	-0.931	-4.625	7.638	-5.215	-4.423	-6.099	0.000107709	2.64668e-07	2.50106e-06	0.000203535	1.90274e-16	0.352058	3.97959e-06	3.41262e-14	2.0315e-07	1.02696e-05	1.28364e-09	s5	---
CFTR	1080	cystic fibrosis transmembrane conductance regulator	510	FALSE	-0.909	1.484	-1.193	3.295	0.044	-1.456	-3.288	-0.621	1.507	-0.447	NA	0.363567	0.138513	0.233435	0.00105338	0.964901	0.145899	0.00107919	0.535087	0.132457	0.65521	NA	---	Bumetanide;Glyburide;Ibuprofen;Phosphoaminophosphonic Acid-Adenylate Ester;Phosphonoserine;Crofelemer;Ivacaftor;Lumacaftor
CGA	1081	glycoprotein hormones, alpha polypeptide	131	FALSE	-0.424	-0.961	-1.211	2.128	-0.022	-1.463	-0.546	0.056	-1.032	2.664	NA	0.672337	0.338455	0.228119	0.0352469	0.982726	0.145851	0.585938	0.955501	0.304099	0.00869611	NA	---	---
CEACAM7	1087	carcinoembryonic antigen related cell adhesion molecule 7	657	FALSE	0.042	-0.885	-2.755	0.523	-0.876	-0.743	-0.134	2.02	3.312	-1.875	NA	0.966449	0.376373	0.00602723	0.601079	0.381147	0.457468	0.893624	0.0438341	0.000978471	0.0611875	NA	s9	---
CEACAM8	1088	carcinoembryonic antigen related cell adhesion molecule 8	1251	FALSE	0.132	0.132	-1.787	-1.553	3.304	-1.367	-2.726	11.434	-1.61	-2.417	-2.608	0.894941	0.89508	0.0741036	0.120776	0.000979982	0.171739	0.00650752	7.32317e-29	0.107636	0.0157891	0.00921206	s8	---
CHAD	1101	chondroadherin	780	FALSE	-1.942	-2.995	-3.708	0.202	1.911	5.588	-0.021	-0.818	1.077	-1.025	1.519	0.0524416	0.00282977	0.000224166	0.840359	0.0563184	3.17126e-08	0.983297	0.413791	0.281965	0.305521	0.129056	---	---
RCBTB2	1102	RCC1 and BTB domain containing protein 2	1246	FALSE	-0.414	-2.791	-4.757	-0.353	3.25	6.839	2.715	-2.561	-1.018	-2.772	1.862	0.679072	0.00533324	2.19846e-06	0.723817	0.00118312	1.25042e-11	0.00671445	0.0105645	0.308841	0.00565239	0.0627958	---	---
RCC1	1104	regulator of chromosome condensation 1	1857	FALSE	4.226	0.263	3.602	1.343	-3.513	-6.326	-0.091	-3.574	0.645	8.856	-7.405	2.49281e-05	0.79235	0.000324455	0.179411	0.000453499	3.14481e-10	0.927494	0.000360416	0.519194	1.9036e-18	1.98061e-13	---	---
CHD1	1105	chromodomain helicase DNA binding protein 1	1703	FALSE	-3.083	1.393	3.76	-3.759	-0.793	-7.773	-1.209	-3.798	5.32	10.595	-4.301	0.00208178	0.163896	0.000175547	0.000176424	0.428172	1.32076e-14	0.227006	0.000150697	1.17395e-07	1.90646e-25	1.79858e-05	---	Epirubicin
CHD2	1106	chromodomain helicase DNA binding protein 2	1830	FALSE	-4.346	0.295	2.658	-4.408	-4.205	-6.836	3.134	-2.305	4.569	10.227	-3.407	1.46244e-05	0.767673	0.0079176	1.10268e-05	2.73611e-05	1.10747e-11	0.0017499	0.0212595	5.231e-06	6.50069e-24	0.000671781	---	---
CHD3	1107	chromodomain helicase DNA binding protein 3	1996	TRUE	-2.28	-1.954	2.279	-2.707	-5.643	-7.707	3.793	-5.041	2.205	17.463	-5.92	0.0226999	0.0508376	0.0227672	0.00683933	1.90681e-08	2.01559e-14	0.000153418	5.06176e-07	0.0275532	1.16681e-63	3.7902e-09	---	---
CHD4	1108	chromodomain helicase DNA binding protein 4	2000	TRUE	-1.058	-1.838	6.649	-2.789	-5.799	-11.737	0.741	-7.025	3.09	23.04	-7.116	0.290411	0.0662351	3.79308e-11	0.00533024	7.75671e-09	8.2332e-31	0.45868	2.9211e-12	0.00202723	2.31832e-104	1.53762e-12	s10	---
AKR1C4	1109	aldo-keto reductase family 1 member C4	933	FALSE	1.32	-2.785	-0.841	3.014	-1.083	0.553	-2.001	2.194	-0.146	0.097	NA	0.187028	0.00545341	0.400686	0.00264547	0.278878	0.580719	0.0456884	0.0284626	0.884013	0.922567	NA	---	NADH
CHEK1	1111	checkpoint kinase 1	1168	FALSE	1.85	0.864	6.62	-2.432	-1.601	-6.778	-1.945	-2.225	0.463	7.109	-2.951	0.0646221	0.387661	5.46273e-11	0.0151677	0.109596	1.92567e-11	0.0520521	0.0262706	0.643782	2.03556e-12	0.00323227	---	XL844;4-[(3S)-1-AZABICYCLO[2.2.2]OCT-3-YLAMINO]-3-(1H-BENZIMIDAZOL-2-YL)-6-CHLOROQUINOLIN-2(1H)-ONE;N-{5-[4-(4-METHYLPIPERAZIN-1-YL)PHENYL]-1H-PYRROLO[2,3-B]PYRIDIN-3-YL}NICOTINAMIDE;3-(5-{[4-(AMINOMETHYL)PIPERIDIN-1-YL]METHYL}-1H-INDOL-2-YL)QUINOLIN-2(1H)-ONE;2,2'-{[9-(HYDROXYIMINO)-9H-FLUORENE-2,7-DIYL]BIS(OXY)}DIACETIC ACID;(2S)-1-AMINO-3-[(5-NITROQUINOLIN-8-YL)AMINO]PROPAN-2-OL;2-(cyclohexyla…
FOXN3	1112	forkhead box N3	594	FALSE	-1.001	-1.46	-1.489	-1.054	-0.988	-0.702	1.642	-2.088	1.634	5.051	-1.48	0.317171	0.144796	0.137013	0.292287	0.323548	0.482799	0.101104	0.0372637	0.102735	5.85212e-07	0.139398	---	---
CHGA	1113	chromogranin A	1459	FALSE	-0.293	-3.781	-2.438	2.454	-1.689	2.506	-0.857	-1.51	1.852	-1.001	4.579	0.769849	0.000162218	0.0148913	0.0142421	0.0915135	0.0123337	0.391369	0.131156	0.0642037	0.316994	5.07346e-06	---	---
CHGB	1114	chromogranin B	1120	FALSE	-0.82	-4.25	-1.866	3.404	-4.461	0.961	-1.664	0.953	-0.32	-0.549	6.889	0.412306	2.3116e-05	0.0623478	0.00068637	8.99342e-06	0.33699	0.0964579	0.340789	0.749021	0.583288	9.33727e-12	---	---
CHI3L1	1116	chitinase 3 like 1	1920	FALSE	-0.684	2.586	3.543	-2.968	5.867	0.977	-4.336	9.108	-0.291	-8.004	-1.268	0.49406	0.00977757	0.000405045	0.00303231	5.22705e-09	0.32864	1.52457e-05	2.04872e-19	0.771318	2.07247e-15	0.205043	---	---
CHI3L2	1117	chitinase 3 like 2	329	FALSE	NA	-0.074	3.397	-0.498	0.68	-0.392	-1.594	3.789	-0.772	-2.826	-0.723	NA	0.941024	0.000765395	0.618812	0.496726	0.695198	0.111862	0.00017994	0.44084	0.00500593	0.470043	---	---
CHIT1	1118	chitinase 1	1292	FALSE	2.137	0.389	1.297	-2.198	1.333	0.894	-4.159	7.377	2.144	-4.633	-2.755	0.0327823	0.697208	0.194736	0.0281505	0.182908	0.371712	3.40442e-05	2.87772e-13	0.0321905	3.9761e-06	0.00594464	---	Isopropyl Alcohol;N-Acetyl-D-Allosamine;2-(Acetylamino)-2-Deoxy-6-O-Methyl-Alpha-D-Allopyranose;Argifin;Argadin;Allosamizoline
CHKA	1119	choline kinase alpha	1301	FALSE	2.029	-1.553	0.478	2.908	-0.24	-5.207	-4.403	2.93	0.894	2.972	-0.832	0.0426893	0.120614	0.632637	0.00369378	0.810363	2.23408e-07	1.15333e-05	0.00344939	0.371736	0.00301428	0.405335	---	Choline
CHKB	1120	choline kinase beta	1843	FALSE	-1.318	0.22	-5.522	-2.865	3.719	7.408	0.086	1.538	1.817	-5.637	1.202	0.187624	0.825662	3.83441e-08	0.00421718	0.000206146	1.9402e-13	0.931644	0.124334	0.0693974	2.00041e-08	0.229329	---	Choline
CHM	1121	CHM, Rab escort protein 1	1707	FALSE	3.064	2.953	0.721	1.841	0.032	0.237	-3.027	3.091	-1.334	-6.747	2.594	0.00221743	0.00319234	0.470947	0.0657563	0.974358	0.812594	0.00250788	0.00202567	0.182479	2.0622e-11	0.00956227	---	---
CHML	1122	CHM like, Rab escort protein 2	1557	FALSE	1.578	-0.94	4.112	-0.165	-0.06	-3.84	1.683	-5.215	1.795	1.562	2.387	0.114769	0.347222	4.12578e-05	0.868635	0.952518	0.000127984	0.092581	2.08877e-07	0.0728157	0.118423	0.0170844	---	---
CHN1	1123	chimerin 1	1500	FALSE	-0.712	-3.434	-2.878	-0.089	-3.456	3.504	0.302	1.527	1.35	-0.846	4.832	0.476397	0.000610942	0.00405667	0.928918	0.00056264	0.000471018	0.762715	0.127094	0.177324	0.397432	1.48671e-06	---	---
CHN2	1124	chimerin 2	1116	FALSE	0.766	-2.184	-2.742	4.329	-3.8	3.768	-2.612	-0.311	0.123	-2.028	3.906	0.443595	0.0291625	0.00620887	1.63007e-05	0.000152644	0.000173305	0.00912166	0.756237	0.901861	0.0428029	9.94203e-05	---	---
LYST	1130	lysosomal trafficking regulator	1271	FALSE	-1.161	1.329	-2.665	2.78	2.09	1.806	-1.615	2.633	0.018	-6.073	1.489	0.245852	0.184161	0.00778807	0.00551672	0.0368141	0.0711891	0.106594	0.00857193	0.985491	1.65573e-09	0.136622	---	---
CHUK	1147	conserved helix-loop-helix ubiquitous kinase	1887	FALSE	-0.915	4.633	1.244	-1.846	0.854	-0.837	-2.43	-5.25	4.424	-2.139	4.575	0.36029	3.84686e-06	0.213509	0.0650121	0.393429	0.402801	0.0151976	1.6912e-07	1.02597e-05	0.0325454	5.07509e-06	---	Aminosalicylic Acid;Mesalazine;Sulfasalazine;Acetylcysteine
CKB	1152	creatine kinase B	1999	TRUE	1.032	-6.744	-2.98	0.98	-4.914	6.436	-2.35	0.898	0.046	2.246	5.238	0.302141	2.01507e-11	0.00291357	0.327363	9.66579e-07	1.5312e-10	0.0188492	0.369392	0.963708	0.0248426	1.79869e-07	---	Creatine
CIRBP	1153	cold inducible RNA binding protein	1979	FALSE	2.013	-4.642	-5.642	2.737	-1.675	2.985	2.96	-7.499	1.392	7.253	-5.186	0.0442286	3.67218e-06	1.91935e-08	0.00626459	0.0940368	0.00287402	0.00310991	9.65475e-14	0.164037	5.81936e-13	2.37344e-07	---	---
TBCB	1155	tubulin folding cofactor B	2001	TRUE	4.389	-2.245	4.398	-4.99	2.561	3.664	2.298	-5.617	-4.335	0.655	4.725	1.20076e-05	0.0248783	1.15096e-05	6.56993e-07	0.0105197	0.000254529	0.0216705	2.2108e-08	1.53238e-05	0.512808	2.46495e-06	---	---
CKM	1158	creatine kinase, M-type	1687	FALSE	-0.066	-3.594	-2.21	1.295	-4.379	4.127	-1.321	-2.031	1.449	1.257	5.524	0.947192	0.000335331	0.0272676	0.195346	1.26355e-05	3.86057e-05	0.186682	0.0424489	0.147519	0.209013	3.83667e-08	---	Creatine;(Diaminomethyl-Methyl-Amino)-Acetic Acid;D-Arginine
CKMT2	1160	creatine kinase, mitochondrial 2	1783	FALSE	0.704	-5.655	-0.477	4.239	-2.211	0.619	-4.112	1.268	0.943	1.454	4.838	0.481704	1.80735e-08	0.633766	2.3634e-05	0.0271536	0.535721	4.10131e-05	0.204839	0.345962	0.146247	1.42341e-06	---	Creatine
ERCC8	1161	ERCC excision repair 8, CSA ubiquitin ligase complex subunit	834	FALSE	0.749	-1.303	-1.825	0.436	-0.363	-0.043	1.632	-2.682	0.899	2.626	-1.256	0.454353	0.192998	0.0683667	0.663226	0.716939	0.965902	0.103095	0.00747328	0.369064	0.00880203	0.209548	---	---
CKS1B	1163	CDC28 protein kinase regulatory subunit 1B	1688	FALSE	4	0.722	7.413	-3.338	-4.701	-8.178	-0.186	-4.027	0.039	11.178	-4.163	6.60565e-05	0.470472	1.94837e-13	0.00086118	2.79794e-06	5.59904e-16	0.85229	5.88984e-05	0.969001	4.92732e-28	3.29347e-05	---	Meta Vanadate
CKS2	1164	CDC28 protein kinase regulatory subunit 2	1239	FALSE	2.307	-0.43	3.871	-1.861	-2.54	-6.067	-0.319	-4.075	-1.742	10.944	-2.503	0.0211974	0.666997	0.000113969	0.0629935	0.0112085	1.72715e-09	0.749602	4.90262e-05	0.0817168	1.12844e-26	0.0124456	---	---
AP2M1	1173	adaptor related protein complex 2 subunit mu 1	2002	TRUE	-3.856	1.406	-3.898	-4.174	4.528	8.793	0.625	-1.965	1.525	-10.168	11.076	0.000119104	0.159945	9.99895e-05	3.11979e-05	6.30825e-06	3.0654e-18	0.532186	0.0495779	0.127458	1.02618e-23	1.03351e-27	s11	---
AP1S1	1174	adaptor related protein complex 1 subunit sigma 1	1986	FALSE	-2.629	0.085	-0.641	9.094	-1.4	-5.362	-0.912	0.703	1.858	-3.929	1.469	0.00861788	0.93214	0.521843	2.24367e-19	0.161742	9.16505e-08	0.361637	0.482143	0.0633521	8.81836e-05	0.142061	---	---
AP2S1	1175	adaptor related protein complex 2 subunit sigma 1	2002	TRUE	-3.301	0.654	-3.564	-2.112	3.954	4.343	-1.061	5.113	-0.095	-9.913	9.796	0.000981058	0.513038	0.000373851	0.0348165	7.95989e-05	1.47886e-05	0.288832	3.46916e-07	0.924233	1.20666e-22	3.6548e-22	---	---
AP3S1	1176	adaptor related protein complex 3 subunit sigma 1	2000	TRUE	0.652	2.856	-1.643	1.181	2.736	1.48	-1.174	-4.656	2.303	-4.358	1.867	0.514329	0.00433415	0.100504	0.237581	0.00627546	0.139038	0.240727	3.42855e-06	0.0213708	1.3813e-05	0.0620107	---	---
CLC	1178	Charcot-Leyden crystal galectin	1687	FALSE	2.584	2.695	1.017	-3.985	4.681	2.318	-1.798	7.472	-3.799	-5.14	-3.468	0.00984578	0.00711194	0.309063	7.03028e-05	3.08999e-06	0.0205609	0.0723938	1.26061e-13	0.000150569	3.07366e-07	0.000537253	---	N-Ethylmaleimide;Para-Mercury-Benzenesulfonic Acid
CLCA1	1179	chloride channel accessory 1	513	FALSE	-0.051	-1.069	1.106	1.33	1.136	0.706	-2.219	1.007	-1.389	0.307	NA	0.959247	0.285459	0.269055	0.183956	0.256474	0.480561	0.026901	0.314544	0.165286	0.75912	NA	---	---
CLCN2	1181	chloride voltage-gated channel 2	292	FALSE	-0.979	-1.718	0.306	1.814	0.328	-2.436	-2.859	2.843	1.433	-0.443	1.856	0.328302	0.0869076	0.760046	0.0707833	0.74289	0.0154417	0.00455668	0.00478455	0.153045	0.658012	0.0645078	---	Lubiprostone
CLCN3	1182	chloride voltage-gated channel 3	1761	FALSE	-8.485	0.995	-1.736	4.096	3.162	-2.841	1.094	-2.074	2.788	-2.493	2.294	4.50383e-17	0.319862	0.0828178	4.39762e-05	0.00159338	0.00455163	0.274202	0.0382398	0.00536801	0.0127723	0.0219179	---	---
CLCN5	1184	chloride voltage-gated channel 5	1205	FALSE	-4.992	2.498	-3.277	1.761	0.02	0.534	1.49	-1.571	2.887	-1.758	NA	6.84315e-07	0.0126171	0.00107947	0.0784284	0.983981	0.593333	0.13651	0.116425	0.00396223	0.0790627	NA	---	---
CLCN6	1185	chloride voltage-gated channel 6	611	FALSE	1.1	-4.782	-0.041	-0.054	1.076	-0.128	0.202	0.517	0.059	0.467	2.549	0.271888	2.18315e-06	0.967138	0.95723	0.282573	0.898207	0.839653	0.605613	0.953197	0.640902	0.0110388	---	---
CLCN7	1186	chloride voltage-gated channel 7	1689	FALSE	-7.682	7.8	-1.595	3.059	3.684	0.012	-2.313	0.046	0.165	-6.593	0.648	2.63581e-14	1.07599e-14	0.110868	0.00225945	0.000236961	0.990229	0.0208632	0.963525	0.868724	5.76098e-11	0.516919	s2	---
CLCNKB	1188	chloride voltage-gated channel Kb	216	FALSE	0.685	-1.638	-0.687	0.053	0.123	1.3	-1.27	2.613	1.747	-1.059	NA	0.493793	0.102887	0.492782	0.957435	0.902364	0.194884	0.205515	0.00962253	0.0819933	0.290984	NA	---	---
CLU	1191	clusterin	1833	FALSE	0.203	-0.581	-1.558	-4.618	2.694	8.165	-1.888	6.48	-1.591	-3.781	-2.092	0.83907	0.561289	0.119411	4.13678e-06	0.00711564	5.91286e-16	0.0592345	1.1742e-10	0.11168	0.000161183	0.0365628	---	---
CLIC1	1192	chloride intracellular channel 1	2002	TRUE	5.828	6.39	2.754	-2.589	3.14	-2.364	-4.204	3.922	0.785	-4.012	-5.065	6.54198e-09	2.05946e-10	0.00593934	0.00968849	0.00171206	0.0181931	2.74241e-05	9.07806e-05	0.43245	6.24599e-05	4.46817e-07	---	---
CLIC2	1193	chloride intracellular channel 2	1866	FALSE	3.068	4.848	-2.953	-6.885	4.029	9.87	3.429	-1.339	-3.444	-8.031	1.775	0.00218663	1.34923e-06	0.00318855	7.84761e-12	5.82944e-05	1.96495e-22	0.000618714	0.180749	0.000584934	1.69511e-15	0.0760558	---	---
CLK1	1195	CDC like kinase 1	830	FALSE	0.429	-1.646	0.556	1.113	-0.215	-2.386	-1.914	0.953	0.17	3.81	-3.085	0.667832	0.100116	0.578468	0.266077	0.829784	0.0172464	0.0559215	0.341005	0.864758	0.000149038	0.0021053	---	Debromohymenialdisine;ethyl 3-[(E)-2-amino-1-cyanoethenyl]-6,7-dichloro-1-methyl-1H-indole-2-carboxylate
CLK2	1196	CDC like kinase 2	1090	FALSE	1.353	-2.768	2.441	-1.769	-1.277	-3.373	0.208	1.226	0.656	4.246	-0.502	0.176299	0.00573415	0.0148053	0.0772364	0.202025	0.00077022	0.835493	0.220468	0.511884	2.35879e-05	0.615768	---	---
CLK3	1198	CDC like kinase 3	1414	FALSE	-0.742	0.886	3.37	-0.068	-1.189	-1.692	-1.662	-1.018	-0.758	3.113	-2.189	0.458213	0.375708	0.000771664	0.945561	0.234455	0.0908681	0.0967125	0.308991	0.448523	0.00188944	0.0287875	---	5-AMINO-3-{[4-(AMINOSULFONYL)PHENYL]AMINO}-N-(2,6-DIFLUOROPHENYL)-1H-1,2,4-TRIAZOLE-1-CARBOTHIOAMIDE;ethyl 3-[(E)-2-amino-1-cyanoethenyl]-6,7-dichloro-1-methyl-1H-indole-2-carboxylate
TPP1	1200	tripeptidyl peptidase 1	2002	TRUE	5.651	4.956	-3.911	1.123	10.093	5.792	-9.363	2.812	-1.482	-9.533	-2.111	1.82198e-08	7.79884e-07	9.50152e-05	0.261739	2.12697e-23	8.0468e-09	2.00984e-20	0.00497138	0.138465	4.24803e-21	0.0349001	s5	---
CLN3	1201	CLN3, battenin	882	FALSE	1.266	0.525	-0.887	2.123	-0.988	-1.26	1.371	-1.367	2.217	-1.43	-1.761	0.205768	0.599963	0.375123	0.0340301	0.323397	0.207865	0.17083	0.171943	0.0268732	0.153041	0.0785423	---	---
CLN5	1203	CLN5, intracellular trafficking protein	1947	FALSE	-0.798	3.168	-2.813	1.951	4.015	0.289	1.51	-1.869	1.477	-3.431	-5.709	0.424887	0.00155784	0.00495358	0.0511803	6.17232e-05	0.772419	0.131311	0.0617549	0.139919	0.000613315	1.30839e-08	---	---
CLNS1A	1207	chloride nucleotide-sensitive channel 1A	1977	FALSE	3.954	-1.444	4.082	-1.546	-1.054	-4.775	-5.362	4.937	-2.476	7.634	-2.875	7.94879e-05	0.148877	4.6507e-05	0.122248	0.291941	1.93009e-06	9.17289e-08	8.60432e-07	0.01338	3.51299e-14	0.00408956	---	---
CLPTM1	1209	CLPTM1, transmembrane protein	1999	TRUE	-13.068	5.185	2.142	6.774	1.889	-6.94	-3.234	-1.573	-0.356	0.862	0.002	1.65182e-37	2.3754e-07	0.0322863	1.63727e-11	0.058987	5.28289e-12	0.00123884	0.115902	0.722184	0.38902	0.998311	---	---
CLTA	1211	clathrin light chain A	2002	TRUE	4.112	0.958	-0.998	2.695	1.119	-2.304	-0.41	-4.031	-0.489	-0.99	2.492	4.08245e-05	0.338108	0.31817	0.00710532	0.263186	0.0213407	0.681674	5.76354e-05	0.625	0.322143	0.0127811	s1	---
CLTB	1212	clathrin light chain B	1977	FALSE	3.701	2.15	-3.793	3.077	1.646	5.457	2.132	-8.557	-2.142	-8.49	8.581	0.000220871	0.0316863	0.000153378	0.00211836	0.100025	5.46568e-08	0.0331374	2.28583e-17	0.0323174	3.99928e-17	1.86932e-17	---	---
CLTC	1213	clathrin heavy chain	2000	TRUE	-0.797	1.355	-0.121	2.959	5.077	-4.304	-10.204	11.581	2.136	-8.265	4.988	0.425625	0.175653	0.903859	0.00312074	4.18911e-07	1.76094e-05	7.26594e-24	4.56521e-30	0.0328299	2.51778e-16	6.6305e-07	s8	---
CMA1	1215	chymase 1	1629	FALSE	0.136	-1.293	-5.543	-5.438	2.942	13.629	1.11	0.727	1.455	-6.856	NA	0.891829	0.196309	3.46013e-08	6.21384e-08	0.00330275	3.95058e-40	0.267344	0.467288	0.145938	1.0002e-11	NA	---	Phenylalanylmethane;Benzylsulfinic Acid;2-(N-Morpholino)-Ethanesulfonic Acid;2-[3-({Methyl[1-(2-Naphthoyl)Piperidin-4-Yl]Amino}Carbonyl)-2-Naphthyl]-1-(1-Naphthyl)-2-Oxoethylphosphonic Acid;[(1S)-1-(5-CHLORO-1-BENZOTHIEN-3-YL)-2-(2-NAPHTHYLAMINO)-2-OXOETHYL]PHOSPHONIC ACID
CCR1	1230	C-C motif chemokine receptor 1	646	FALSE	-0.144	6.837	2.708	-4.31	4.958	1.858	-2.073	-0.441	-2.131	-5.471	1.7	0.885824	1.87782e-11	0.00693858	1.88504e-05	9.13945e-07	0.0636343	0.0385302	0.659534	0.0334529	6.42321e-08	0.0896761	s2	---
ABCC2	1244	ATP binding cassette subfamily C member 2	788	FALSE	-1.106	1.725	0.952	1.516	-1.254	-0.358	-3.016	1.424	-0.035	-0.24	NA	0.268949	0.0848982	0.341235	0.129852	0.210131	0.72018	0.00264532	0.154881	0.971957	0.810662	NA	---	Vasopressin;Cyclosporine;Tetrahydrofolic acid;Glutathione;Adenosine triphosphate;Pravastatin;Reserpine;Indinavir;Lovastatin;Phenytoin;Clotrimazole;Olmesartan;Conjugated Equine Estrogens;Tenofovir;Indomethacin;Aminohippuric acid;Grepafloxacin;Sorafenib;Spironolactone;Cerivastatin;Ritonavir;Cisplatin;Oxaliplatin;Vincristine;Methotrexate;Carbamazepine;Vinblastine;Ivermectin;Simvastatin;Verapamil;Tam…
CNN1	1264	calponin 1	1993	TRUE	0.779	-1.032	-5.367	-8.037	3.604	18.469	2.096	1.411	-1.093	-6.107	-2.439	0.436148	0.302215	8.93189e-08	1.56458e-15	0.000321382	2.00881e-70	0.0361973	0.158431	0.274517	1.21965e-09	0.0148168	s6	---
CNN2	1265	calponin 2	2001	TRUE	2.017	5.191	-2.655	-10.954	8.318	10.871	5.835	0.68	-0.533	-8.735	-6.882	0.0438011	2.30351e-07	0.00798557	3.68488e-27	1.62733e-16	8.72624e-27	6.24935e-09	0.496627	0.594208	5.05312e-18	7.88576e-12	---	---
CNN3	1266	calponin 3	1984	FALSE	2.018	-0.706	-2.875	-6.157	9.331	12.283	4.908	-1.737	-0.904	-8.824	-3.56	0.0437003	0.48021	0.00408008	8.95376e-10	2.71838e-20	1.78374e-33	9.97694e-07	0.0825751	0.366197	2.36435e-18	0.000379539	---	---
CNP	1267	2',3'-cyclic nucleotide 3' phosphodiesterase	2002	TRUE	-4.28	1.51	0.666	-0.984	0.431	1.088	-4.489	0.654	-0.054	-2.604	9.881	1.95396e-05	0.131155	0.505716	0.32548	0.666262	0.276542	7.56515e-06	0.513139	0.957117	0.00929064	1.63129e-22	---	---
CNTFR	1271	ciliary neurotrophic factor receptor	771	FALSE	-3.034	-5.284	0.873	-0.305	-5.764	1.264	-0.57	0.82	0.822	3.863	3.805	0.00249281	1.65075e-07	0.383074	0.760103	1.18554e-08	0.206623	0.569154	0.412285	0.411495	0.000121372	0.000152965	---	---
CNTN1	1272	contactin 1	1730	FALSE	-1.065	-5.408	-4.366	-3.404	0.448	6.57	1.312	1.188	-0.207	-2.275	9.117	0.286929	7.26478e-08	1.34245e-05	0.000680193	0.654495	6.62949e-11	0.189773	0.23487	0.835741	0.0230033	2.07466e-19	---	---
COL1A1	1277	collagen type I alpha 1 chain	2000	TRUE	-1.496	1.415	-5.67	-8.693	4.601	13.886	4.564	0.306	-0.186	-5.489	-2.978	0.134692	0.157308	1.6311e-08	7.24632e-18	4.46406e-06	6.43249e-42	5.32254e-06	0.759682	0.852393	4.55523e-08	0.00293456	---	Collagenase clostridium histolyticum;Halofuginone
COL1A2	1278	collagen type I alpha 2 chain	1979	FALSE	-0.855	1.377	-5.897	-8.605	4.461	13.887	3.817	1.873	-0.476	-5.587	-3.578	0.392802	0.168738	4.34908e-09	1.53174e-17	8.62801e-06	6.58255e-42	0.000139448	0.0612381	0.633854	2.63346e-08	0.000354627	---	Collagenase clostridium histolyticum
COL2A1	1280	collagen type II alpha 1 chain	1732	FALSE	0.049	-2.079	-4.198	-4.522	3.232	6.584	3.062	0.622	0.69	-2.613	0.149	0.961187	0.0377535	2.82766e-05	6.54224e-06	0.00125073	6.04578e-11	0.00223032	0.53413	0.490431	0.00904302	0.881663	---	Collagenase clostridium histolyticum
COL3A1	1281	collagen type III alpha 1 chain	1989	FALSE	-0.751	2.383	-5.79	-9.828	5.726	13.655	5.065	1.388	-1.351	-5.567	-4.621	0.452972	0.0172477	8.15262e-09	2.72635e-22	1.18407e-08	1.20684e-40	4.45219e-07	0.165439	0.176736	2.95088e-08	4.07347e-06	---	Collagenase clostridium histolyticum
COL4A1	1282	collagen type IV alpha 1 chain	2002	TRUE	-1.009	-2.76	-2.301	-4.036	1.899	14.339	-1.365	2.857	-1.263	-2.152	-5.076	0.313036	0.00583575	0.0214704	5.63221e-05	0.05766	1.83529e-44	0.172555	0.00431526	0.206692	0.0315529	4.20655e-07	---	---
COL4A2	1284	collagen type IV alpha 2 chain	2002	TRUE	-1.593	-2.01	-0.696	-5.183	1.778	15.585	-0.745	1.469	-0.247	-2.294	-7.059	0.111356	0.0445155	0.486757	2.40338e-07	0.0755635	8.99531e-52	0.456629	0.14208	0.804808	0.0219203	2.30158e-12	---	---
COL4A3	1285	collagen type IV alpha 3 chain	1007	FALSE	0.715	-2.191	-0.421	-0.168	2.134	7.189	-2.619	-2.117	-1.341	-0.506	NA	0.474543	0.0287126	0.673818	0.866278	0.033122	1.27563e-12	0.00895958	0.0345	0.180303	0.612647	NA	---	---
COL4A4	1286	collagen type IV alpha 4 chain	816	FALSE	1.514	-1.639	-1.288	-2.931	0.881	7.033	0.278	2.064	-2.155	-2.558	NA	0.130435	0.101612	0.198012	0.00347149	0.378464	4.27681e-12	0.780843	0.0393524	0.0314379	0.010705	NA	---	---
COL4A5	1287	collagen type IV alpha 5 chain	1027	FALSE	0.531	-1.897	-2.014	-2.033	1.398	9.764	0.16	-4.091	-1.292	-1.053	NA	0.595489	0.0581424	0.044252	0.0423544	0.162507	1.36164e-21	0.872993	4.63946e-05	0.196738	0.292763	NA	---	---
COL4A6	1288	collagen type IV alpha 6 chain	941	FALSE	0.295	-0.588	-1.504	-1.695	0.331	5.595	-0.89	-1.601	1.19	-1.501	NA	0.768416	0.556721	0.132867	0.0904931	0.740346	2.88863e-08	0.37377	0.109753	0.234439	0.133814	NA	---	---
COL5A1	1289	collagen type V alpha 1 chain	1974	FALSE	-1.262	2.001	-4.709	-10.626	6.065	13.501	5.193	2.664	-0.686	-5.548	-6.547	0.207043	0.0455031	2.65689e-06	1.09558e-25	1.57662e-09	8.48627e-40	2.28356e-07	0.00778337	0.492534	3.28444e-08	7.47448e-11	---	---
COL5A2	1290	collagen type V alpha 2 chain	1920	FALSE	-1.983	1.468	-4.417	-9.995	5.317	11.806	5.154	3.628	-0.159	-5.89	-5.316	0.0475227	0.142312	1.05592e-05	5.79757e-23	1.17887e-07	4.21058e-31	2.80544e-07	0.000293363	0.873979	4.55768e-09	1.18355e-07	---	---
COL6A1	1291	collagen type VI alpha 1 chain	2002	TRUE	-2.733	-0.737	-4.298	-8.673	2.445	15.941	0.109	8.19	0.183	-4.777	-5.999	0.00633331	0.461275	1.8047e-05	8.52298e-18	0.0145741	5.95079e-54	0.913341	4.61987e-16	0.854627	1.90993e-06	2.35281e-09	---	---
COL6A2	1292	collagen type VI alpha 2 chain	2002	TRUE	-2.678	-0.21	-4.975	-8.478	2.748	16.63	0.092	7.76	-0.583	-5.143	-5.529	0.00745756	0.83336	7.09902e-07	4.38937e-17	0.00605368	2.86444e-58	0.926479	1.33947e-14	0.560202	2.96579e-07	3.63486e-08	s6	---
COL6A3	1293	collagen type VI alpha 3 chain	2002	TRUE	-0.493	1.203	-5.884	-10.134	4.866	15.984	-1.701	8.077	-0.083	-5.637	-4.93	0.6221	0.229287	4.67529e-09	1.4356e-23	1.22884e-06	3.27283e-54	0.0891187	1.13422e-15	0.933875	1.98106e-08	8.89368e-07	---	---
COL7A1	1294	collagen type VII alpha 1 chain	1743	FALSE	0.896	2.59	1.294	-7.308	2.216	1.098	3.678	4.272	0.335	-3.136	-4.088	0.370237	0.00967887	0.195926	4.102e-13	0.0268029	0.272415	0.000242008	2.04198e-05	0.737732	0.00174258	4.54184e-05	---	---
COL8A1	1295	collagen type VIII alpha 1 chain	1688	FALSE	-1.539	-1.474	-3.351	-8.929	7.334	10.59	5.381	2.26	2.8	-8.868	-2.96	0.124008	0.140652	0.000824167	1.09841e-18	3.44755e-13	2.05196e-25	8.44248e-08	0.0239189	0.00516967	1.86161e-18	0.00311619	---	---
COL8A2	1296	collagen type VIII alpha 2 chain	338	FALSE	-0.147	0.119	-1.157	-3.34	0.795	5.777	0.563	0.18	-0.358	-2.07	NA	0.883556	0.905543	0.247903	0.000933255	0.427268	1.73021e-08	0.574139	0.857217	0.720657	0.0392124	NA	---	---
COL9A1	1297	collagen type IX alpha 1 chain	187	FALSE	-1.194	0.426	-0.833	-1.283	0.517	-0.145	3.418	-3.359	1.42	0.142	NA	0.233876	0.670529	0.405656	0.201133	0.605754	0.884572	0.000775194	0.000948771	0.157269	0.887417	NA	---	---
COL9A2	1298	collagen type IX alpha 2 chain	589	FALSE	2.785	-3.526	0.573	-1.172	1.453	0.288	-0.211	-0.027	0.009	0.369	2.424	0.00552909	0.00045486	0.566997	0.24152	0.146797	0.773584	0.832889	0.978122	0.99291	0.711924	0.0156676	---	---
COL10A1	1300	collagen type X alpha 1 chain	1262	FALSE	-0.566	-2.297	-5.105	-5.605	5.764	6.546	5.911	0.337	1.879	-5.713	NA	0.571428	0.02177	3.81169e-07	2.56078e-08	1.03377e-08	8.58903e-11	4.38139e-09	0.736335	0.0604307	1.38135e-08	NA	---	---
COL11A1	1301	collagen type XI alpha 1 chain	1640	FALSE	-1.115	1.619	-3.637	-9.987	6.897	6.715	8.341	0.254	2.869	-6.271	-4.623	0.26522	0.105633	0.000284395	7.67887e-23	7.55909e-12	2.5803e-11	1.54744e-16	0.799215	0.00417686	4.57393e-10	4.07847e-06	---	---
COL11A2	1302	collagen type XI alpha 2 chain	567	FALSE	-0.55	-0.147	-1.603	-2.114	2.709	3.394	3.611	-1.653	0.788	-2.062	-1.15	0.582736	0.883022	0.109568	0.0349246	0.00695209	0.000736403	0.000331626	0.0988483	0.430992	0.0396282	0.25074	s7	---
COL12A1	1303	collagen type XII alpha 1 chain	1999	TRUE	-1.138	2.256	-1.306	-7.253	5.719	5.398	0.418	6.649	0.966	-5.233	-5.032	0.25506	0.0241742	0.191771	5.81605e-13	1.2307e-08	7.54017e-08	0.676029	3.78481e-11	0.333975	1.84178e-07	5.28351e-07	---	---
COL15A1	1306	collagen type XV alpha 1 chain	1926	FALSE	-0.108	0.031	-3.218	-4.497	3.918	15.938	-0.959	2.699	-3.071	-5.866	-4.817	0.914292	0.97517	0.00131341	7.29325e-06	9.24001e-05	8.22179e-54	0.337553	0.0070055	0.0021631	5.25774e-09	1.57404e-06	---	---
COL16A1	1307	collagen type XVI alpha 1 chain	1760	FALSE	-1.558	-0.546	-5.174	-10.068	4.241	15.097	5.486	-3.454	3.326	-4.805	-2.955	0.119512	0.585157	2.55592e-07	3.21545e-23	2.33887e-05	1.63162e-48	4.7176e-08	0.00056459	0.000898892	1.67634e-06	0.00316337	---	---
COL17A1	1308	collagen type XVII alpha 1 chain	986	FALSE	-1.073	1.986	-0.888	-2.918	1.57	2.438	2.234	-1.028	3.919	-5.986	NA	0.283723	0.047307	0.374505	0.00359785	0.116845	0.0149343	0.0257007	0.304019	9.51198e-05	3.00568e-09	NA	---	---
COMP	1311	cartilage oligomeric matrix protein	1977	FALSE	-1.859	-0.826	-5.66	-8.993	7.755	12.806	5.73	0.353	1.396	-5.993	-3.929	0.0632351	0.408843	1.73936e-08	5.47774e-19	1.40001e-14	3.9858e-36	1.15756e-08	0.724139	0.162833	2.43903e-09	8.83546e-05	---	Calcium
COMT	1312	catechol-O-methyltransferase	2002	TRUE	-0.003	1.256	-1.046	6.63	3.328	-0.196	-4.843	3.342	0.272	-8.285	0.69	0.997423	0.209261	0.29546	4.30428e-11	0.000890013	0.845004	1.37687e-06	0.00084766	0.785656	2.13423e-16	0.490085	---	S-Adenosylmethionine;Diethylstilbestrol;Conjugated Equine Estrogens;Tolcapone;Entacapone;Entacapone;Dobutamine;Methyldopa;Dopamine;Micafungin;Testosterone Propionate;3,5-Dinitrocatechol;2-Methoxyestradiol;BIA;N-{3-[5-(6-Amino-Purin-9-Yl)-3,4-Dihydroxy-Tetrahydro-Furan-2-Yl]-Allyl}-2,3-Dihydroxy-5-Nitro-Benzamide;Nialamide;(3,4-DIHYDROXY-2-NITROPHENYL)(PHENYL)METHANONE;7,8-dihydroxy-4-phenyl-2H-ch…
COPA	1314	coatomer protein complex subunit alpha	2002	TRUE	-1.378	7.205	0.051	6.029	6.343	-1.715	-8.335	-0.402	2.522	-4.469	-8.949	0.168268	8.15881e-13	0.959081	1.96468e-09	2.78594e-10	0.0864184	1.42299e-16	0.688007	0.0117396	8.28837e-06	8.00195e-19	---	---
COPB1	1315	coatomer protein complex subunit beta 1	2002	TRUE	0.166	7.91	0.804	5.176	4.764	-2.305	-8.656	3.312	1.467	-3.959	-11.736	0.868068	4.23394e-15	0.421737	2.48923e-07	2.03141e-06	0.0212493	9.88603e-18	0.000942833	0.142495	7.77813e-05	8.33192e-31	---	---
KLF6	1316	Kruppel like factor 6	344	FALSE	-0.122	-0.413	0.243	-1.956	1.045	0.555	0.652	-4.312	2.141	1.465	NA	0.902963	0.679951	0.808237	0.0512376	0.296587	0.57897	0.514851	2.12126e-05	0.0329977	0.143779	NA	---	---
SLC31A1	1317	solute carrier family 31 member 1	482	FALSE	NA	0.994	-0.767	2.508	0.637	-1.166	-3.104	-0.524	0.383	-0.217	-0.204	NA	0.320925	0.443442	0.0124822	0.524633	0.244291	0.00202064	0.60027	0.701653	0.828024	0.838302	---	Cisplatin;Oxaliplatin;Carboplatin
MAP3K8	1326	mitogen-activated protein kinase kinase kinase 8	811	FALSE	0.499	2.314	-0.257	-0.983	1.073	4.082	0.867	-0.017	-1.517	-5.72	NA	0.617582	0.0209082	0.797206	0.325973	0.283462	4.91432e-05	0.3861	0.986332	0.129696	1.50306e-08	NA	---	---
COX4I1	1327	cytochrome c oxidase subunit 4I1	2002	TRUE	-10.706	-1.962	-1.614	14.56	-4.908	-3.909	-6.325	-2.329	1.331	0.476	8.631	4.76544e-26	0.0499128	0.106746	1.01659e-45	9.96392e-07	9.56016e-05	3.11184e-10	0.019977	0.183406	0.634459	1.21651e-17	s4	Cholic Acid;N-Formylmethionine
COX5B	1329	cytochrome c oxidase subunit 5B	1993	TRUE	-0.285	-2.038	-1.879	13.112	-2.722	-0.022	-5.911	-4.433	-1.232	-0.979	3.959	0.77531	0.0416917	0.0603826	9.77532e-38	0.0065507	0.982098	3.98902e-09	9.79645e-06	0.21801	0.3275	7.78031e-05	s4	Cholic Acid;N-Formylmethionine
COX6A1	1337	cytochrome c oxidase subunit 6A1	1728	FALSE	1.686	-1.38	-1.304	6.607	1.408	-1.059	-9.098	3.591	2.318	-3.065	1.689	0.0920015	0.1679	0.192522	5.22437e-11	0.159243	0.289838	2.47453e-19	0.000338239	0.0205429	0.00221153	0.091322	---	---
COX6B1	1340	cytochrome c oxidase subunit 6B1	2002	TRUE	4.27	-1.907	-3.69	10.793	-2.615	1.1	-4.983	-2.922	-3.965	-1.829	6.225	2.04467e-05	0.0566211	0.00022985	1.96454e-26	0.00898743	0.27127	6.81274e-07	0.00351569	7.60899e-05	0.0675376	5.86806e-10	---	Cholic Acid;N-Formylmethionine
COX6C	1345	cytochrome c oxidase subunit 6C	2002	TRUE	-5.969	-1.71	-1.05	9.255	-3.499	-2.226	-3.243	-3.237	0.274	-0.239	8.418	2.81157e-09	0.0873675	0.293988	5.32793e-20	0.00047673	0.0261294	0.00120242	0.00122619	0.784175	0.810967	7.17202e-17	---	Cholic Acid;N-Formylmethionine
COX7A2	1347	cytochrome c oxidase subunit 7A2	1976	FALSE	-1.366	-1.524	-1.102	9.137	-2.163	-2.397	-8.126	5.798	-0.726	-2.187	3.583	0.172227	0.127628	0.270481	1.55116e-19	0.0306759	0.016624	7.72982e-16	7.81515e-09	0.468209	0.0288642	0.000347585	---	---
COX7B	1349	cytochrome c oxidase subunit 7B	1432	FALSE	-8.735	-0.012	-2.721	9.885	-3.63	-3.658	-4.915	0.564	1.039	2.482	4.423	6.68755e-18	0.990624	0.00658436	2.46349e-22	0.000293583	0.000262975	9.90376e-07	0.57281	0.298846	0.0131711	1.04781e-05	---	Cholic Acid;N-Formylmethionine
COX7C	1350	cytochrome c oxidase subunit 7C	1974	FALSE	-6.331	-2.545	-1.945	12.269	-3.465	-2.283	-5.362	-2.106	1.158	0.818	4.318	3.01285e-10	0.0109905	0.0518621	2.11507e-33	0.000540938	0.0225623	9.2156e-08	0.0353313	0.247184	0.413181	1.65037e-05	---	Cholic Acid;N-Formylmethionine
COX8A	1351	cytochrome c oxidase subunit 8A	1581	FALSE	-1.199	-1.99	-1.524	7.136	0.012	-2.637	-7.86	6.778	1.287	-1.882	1.448	0.230783	0.0468152	0.127689	1.45761e-12	0.990376	0.00843592	7.07207e-15	1.71214e-11	0.198123	0.0600137	0.147783	---	Cholic Acid;N-Formylmethionine
COX11	1353	cytochrome c oxidase copper chaperone COX11	1643	FALSE	-3.044	1.45	1.893	5.38	-1.675	-5.942	-5.898	3.004	1.265	0.843	0.093	0.00237206	0.147164	0.058489	8.52307e-08	0.0940825	3.44108e-09	4.46588e-09	0.00270123	0.205895	0.399621	0.92592	---	---
COX15	1355	cytochrome c oxidase assembly homolog COX15	1819	FALSE	-8.636	-0.753	0.419	8.406	-4.462	-5.169	-5.818	-0.667	6.075	1.777	3.33	1.25415e-17	0.451744	0.675239	8.42444e-17	8.60269e-06	2.61518e-07	7.03655e-09	0.504834	1.50367e-09	0.0756712	0.000885367	---	---
CP	1356	ceruloplasmin	1980	FALSE	0.466	-0.304	-1.68	-6.05	7.597	10.86	-4.776	12.835	-4.275	-8.057	-2.503	0.641264	0.761104	0.0931846	1.73047e-09	4.64472e-14	9.95582e-27	1.91805e-06	2.82051e-36	2.0057e-05	1.3395e-15	0.0123892	s8	Drotrecogin alfa
CPA1	1357	carboxypeptidase A1	357	FALSE	1.87	2.026	1.552	1.493	0.311	-1.498	-3.806	0.863	-2.02	1.307	NA	0.0623707	0.0434793	0.121641	0.136434	0.755829	0.13507	0.000166538	0.388969	0.0441857	0.192043	NA	---	Alpha-Hydroxy-Beta-Phenyl-Propionic Acid;L-[(N-Hydroxyamino)Carbonyl]Phenylalanine;Phenylalanine-N-Sulfonamide;D-Cysteine;2-Benzyl-3-Iodopropanoic Acid;D-[(Amino)Carbonyl]Phenylalanine;D-[(N-Hydroxyamino)Carbonyl]Phenylalanine;(2R)-2-benzyl-3-nitropropanoic acid;O-(((1R)-((N-(PHENYL-METHOXY-CARBONYL)-ALANYL)-AMINO)METHYL)HYDROXYPHOSPHINYL)3-L-PHENYLLACTATE;(2R)-4,4-dihydroxy-5-nitro-2-(phenylmeth…
CPA3	1359	carboxypeptidase A3	1647	FALSE	-0.347	-1.253	-5.377	-5.645	4.032	12.778	0.869	0.732	0.071	-5.022	NA	0.728806	0.210364	8.64319e-08	1.94552e-08	5.77503e-05	1.02265e-35	0.385174	0.464245	0.943783	5.66714e-07	NA	---	---
CPB1	1360	carboxypeptidase B1	496	FALSE	0.855	-1.843	1.157	3.669	-1.015	-1.655	-3.753	2.071	0.499	-1.544	NA	0.3931	0.0659327	0.247662	0.000269909	0.310729	0.0985414	0.000195689	0.0388647	0.618005	0.123292	NA	---	Citric Acid;2-(3-GUANIDINOPHENYL)-3-MERCAPTOPROPANOIC ACID;(2S)-2-[3-(AMINOMETHYL)PHENYL]-3-{(S)-HYDROXY[(1R)-2-METHYL-1-{[(2-PHENYLETHYL)SULFONYL]AMINO}PROPYL]PHOSPHORYL}PROPANOIC ACID;(2S)-2-[3-(AMINOMETHYL)PHENYL]-3-[(R)-HYDROXY{(1R)-2-METHYL-1-[(PHENYLSULFONYL)AMINO]PROPYL}PHOSPHORYL]PROPANOIC ACID;(2S)-2-[3-(AMINOMETHYL)PHENYL]-3-{(R)-HYDROXY[(1R)-2-METHYL-1-{[(3-PHENYLPROPYL)SULFONYL]AMINO}…
CPB2	1361	carboxypeptidase B2	1880	FALSE	-0.057	-0.782	-2.761	-9.902	6.754	10.698	-0.025	10.019	0.527	-5.671	-5.306	0.954323	0.434449	0.00582202	1.43546e-22	1.90985e-11	5.71554e-26	0.980177	4.71708e-23	0.598137	1.63829e-08	1.25563e-07	---	AZD-9684
CPD	1362	carboxypeptidase D	1981	FALSE	-5.565	3.049	-0.458	5.576	0.004	-6.041	-3.523	1.568	0.888	2.304	-3.872	2.97911e-08	0.00232951	0.646727	2.80459e-08	0.996525	1.82059e-09	0.00043582	0.11701	0.37458	0.0213223	0.000111243	---	Guanidinoethylmercaptosuccinic acid
CPE	1363	carboxypeptidase E	1773	FALSE	-1.303	-2.721	-4.275	2.043	-0.134	5.308	-1.958	0.157	1.862	-4.448	6.017	0.192673	0.00657035	2.01461e-05	0.0411728	0.893577	1.24837e-07	0.0504385	0.87521	0.0627928	9.20004e-06	2.14911e-09	---	Insulin Human;Insulin Pork
CLDN4	1364	claudin 4	838	FALSE	-1.31	-1.087	0.977	-0.089	-3.167	-1.665	2.554	1.295	1.778	0.132	NA	0.19058	0.277346	0.328772	0.929294	0.00159582	0.0962012	0.0108181	0.195634	0.075748	0.89527	NA	---	---
CLDN3	1365	claudin 3	1613	FALSE	-3.188	-2.181	-0.229	6.932	-4.114	-4.552	-1.878	-2.325	2.639	4.009	NA	0.00145876	0.0293313	0.818704	5.96957e-12	4.0775e-05	5.72237e-06	0.0606023	0.0201958	0.0083936	6.37708e-05	NA	---	---
CLDN7	1366	claudin 7	1476	FALSE	-4.993	-2.151	0.769	-0.193	-1.344	-1.194	-0.256	1.046	4.536	1.505	NA	6.66758e-07	0.0316479	0.442231	0.847203	0.1792	0.232552	0.798334	0.295702	6.18646e-06	0.132459	NA	---	---
CPM	1368	carboxypeptidase M	1887	FALSE	-1.853	3.21	-0.277	-0.229	2.488	3.307	-1.005	1.669	0.462	-8.097	2.315	0.0640093	0.00134935	0.781615	0.818724	0.0129208	0.000961912	0.31518	0.095275	0.644209	1.00366e-15	0.0207111	---	---
CPN1	1369	carboxypeptidase N subunit 1	1822	FALSE	-1.014	-0.107	-2.05	-7.82	3.104	8.514	-2.802	8.34	1.862	-5.089	-0.876	0.310902	0.914985	0.0404667	8.86795e-15	0.00193929	3.46564e-17	0.00513709	1.45216e-16	0.062722	3.97708e-07	0.380913	---	---
CPN2	1370	carboxypeptidase N subunit 2	1996	TRUE	-0.703	-0.006	-1.032	-9.027	6.553	9.488	-2.907	9.841	0.965	-6.919	-2.391	0.481998	0.995035	0.302085	4.04919e-19	7.16243e-11	6.43718e-21	0.00368597	2.40364e-22	0.334894	6.11057e-12	0.0168843	---	---
CPOX	1371	coproporphyrinogen oxidase	1992	TRUE	2.125	3.949	2.527	1.254	-1.728	-5.083	-0.969	2.144	-1.921	1.52	-4.281	0.0337098	8.11456e-05	0.0115875	0.209999	0.0841307	4.05651e-07	0.332724	0.0321804	0.054883	0.128762	1.94479e-05	---	---
CPS1	1373	carbamoyl-phosphate synthase 1	1972	FALSE	0.602	-2.104	1.186	0.954	-1.641	-1.394	-2.829	1.043	-0.041	3.658	0.071	0.547355	0.0355039	0.235908	0.340089	0.100978	0.16344	0.00471534	0.297105	0.966934	0.000261081	0.943469	---	Carglumic Acid
CPT1A	1374	carnitine palmitoyltransferase 1A	1999	TRUE	-7.204	-0.39	-1.918	7.081	-0.673	-2.437	-4.07	1.359	3.385	-1.254	1.331	8.27109e-13	0.696549	0.0552392	1.97316e-12	0.501016	0.0148863	4.89154e-05	0.174458	0.000724454	0.209841	0.183219	---	L-Carnitine;Glyburide;Perhexiline
CPT1B	1375	carnitine palmitoyltransferase 1B	422	FALSE	-1.222	-0.158	-1.108	1.968	-1.392	1.498	-1.386	0.002	-0.315	0.448	NA	0.222316	0.87437	0.268671	0.0497296	0.164733	0.134817	0.166392	0.998694	0.752682	0.654345	NA	---	---
CPT2	1376	carnitine palmitoyltransferase 2	2002	TRUE	0.342	-1.927	-3.4	18.363	-7.134	-1.598	-6.776	-3.634	0.273	-0.435	2.084	0.732103	0.0541728	0.000686153	1.00774e-69	1.35924e-12	0.110301	1.61971e-11	0.000286234	0.784968	0.663751	0.0372444	s4	L-Carnitine;Perhexiline
CR1	1378	complement C3b/C4b receptor 1 (Knops blood group)	934	FALSE	-2.081	3.316	0.309	-5.123	3.7	1.407	-4.973	8.995	-0.655	-2.462	-2.222	0.0377406	0.000947364	0.757259	3.65533e-07	0.000227922	0.159795	7.85118e-07	1.29877e-18	0.512317	0.0140077	0.026532	s8	---
CR2	1380	complement C3d receptor 2	741	FALSE	0.242	0.74	-1.515	-1.654	0.523	3.711	-0.04	-0.902	-1.486	-0.011	NA	0.808884	0.459425	0.130091	0.098552	0.600896	0.000222291	0.968128	0.367434	0.137597	0.991458	NA	---	---
CRABP1	1381	cellular retinoic acid binding protein 1	1715	FALSE	1.529	0.502	2.357	-1.046	-4.015	0.652	-0.211	-1.138	-1.227	3.184	-0.967	0.126566	0.615923	0.0185168	0.295549	6.20545e-05	0.514582	0.832694	0.255465	0.219903	0.00147679	0.333887	---	Alitretinoin;Tretinoin;Etretinate;N-(5,5,8,8-Tetramethyl-5,8-Dihydro-Naphthalen-2-Yl)-Terephthalamic Acid
CRABP2	1382	cellular retinoic acid binding protein 2	1925	FALSE	2.272	1.01	0.244	-6.808	-1.003	2.207	3.921	1.928	2.841	-1.855	-2.031	0.0232108	0.312474	0.807457	1.31621e-11	0.316024	0.0274433	9.11957e-05	0.0539852	0.00454831	0.0637745	0.0423438	---	Alitretinoin;Tretinoin;1,3,3-trimethyl-2-[(1E,3E)-3-methylpenta-1,3-dien-1-yl]cyclohexene;9-(4-HYDROXY-2,6-DIMETHYL-PHENYL)-3,7-DIMETHYL-NONA-4,6,8-TRIENOIC ACID;6-(2,3,4,5,6,7-HEXAHYDRO-2,4,4-TRIMETHYL-1-METYLENEINDEN-2-YL)-3-METHYLHEXA-2,4-DIENOIC ACID
CRAT	1384	carnitine O-acetyltransferase	2001	TRUE	1.994	-3.165	-6.247	13.099	-1.461	1.83	-6.23	-0.344	0.733	-6.705	7.059	0.0463175	0.00157188	5.10119e-10	1.12731e-37	0.144233	0.0673376	5.66851e-10	0.730989	0.463343	2.61858e-11	2.31214e-12	s4	L-Carnitine;Coenzyme A;(3-Carboxy-2-(R)-Hydroxy-Propyl)-Trimethyl-Ammonium
CREB1	1385	cAMP responsive element binding protein 1	1903	FALSE	2.999	-0.846	1.151	-5.829	-1.717	-0.717	2.159	-3.524	-0.116	10.676	-6.02	0.00274791	0.397679	0.249861	6.54192e-09	0.0861796	0.47368	0.0309845	0.000434587	0.907636	7.02987e-26	2.08694e-09	---	Adenosine monophosphate;Naloxone
ATF2	1386	activating transcription factor 2	1755	FALSE	1.817	-0.806	0.946	-1.15	-3.256	0.031	6.114	-14.178	0.333	10.359	-4.623	0.0694441	0.420355	0.344472	0.250328	0.0011496	0.974995	1.19795e-09	2.82132e-43	0.739409	1.89204e-24	4.06112e-06	---	Pseudoephedrine
CREBBP	1387	CREB binding protein	1974	FALSE	0.382	-2.352	-0.955	-2.63	-1.679	-2.328	6.714	-11.18	2.149	11.375	-3.555	0.702234	0.0187733	0.339584	0.00859931	0.0933964	0.020005	2.47357e-11	3.51145e-28	0.0317769	4.37965e-29	0.000386291	---	9-ACETYL-2,3,4,9-TETRAHYDRO-1H-CARBAZOL-1-ONE
ATF6B	1388	activating transcription factor 6 beta	423	FALSE	-0.129	-1.299	-1.123	-0.623	0.123	1.663	-0.674	-1.845	0.242	1.525	1.459	0.897069	0.194695	0.262197	0.533362	0.902239	0.0970609	0.500919	0.0657176	0.808512	0.12801	0.145319	---	---
CREM	1390	cAMP responsive element modulator	227	FALSE	-0.599	0.438	0.207	1.056	NA	0.118	0.541	-6.371	2.606	1.73	NA	0.549853	0.66193	0.836374	0.292272	NA	0.906478	0.589026	1.04534e-09	0.00978528	0.0850882	NA	---	---
CRHBP	1393	corticotropin releasing hormone binding protein	296	FALSE	0.633	-3.131	-2.181	-1.348	1.079	1.453	-1.973	4.512	0.133	-2.541	5.355	0.527034	0.00191439	0.0299739	0.178634	0.2816	0.147282	0.049403	9.30736e-06	0.894252	0.011577	1.72426e-07	---	---
CRIP1	1396	cysteine rich protein 1	2000	TRUE	0.695	2.757	-3.738	-1.181	-0.789	4.45	0.425	-2.325	1.482	-2.062	-0.335	0.487244	0.00587768	0.000191032	0.237617	0.430306	9.05335e-06	0.670725	0.0201725	0.138453	0.0393708	0.738016	---	---
CRIP2	1397	cysteine rich protein 2	2002	TRUE	1.392	-5.391	-7.982	-1.411	0.234	11.419	3.93	-3.276	1.369	-3.629	4.212	0.163967	7.8293e-08	2.40309e-15	0.158296	0.814873	2.66355e-29	8.77508e-05	0.00107138	0.171246	0.000291162	2.64315e-05	---	---
CRK	1398	CRK proto-oncogene, adaptor protein	1950	FALSE	4.779	-2.97	-0.8	-0.602	1.425	8.566	2.942	-6.165	-3.247	-1.314	-0.751	1.89467e-06	0.00301359	0.423916	0.547522	0.154178	2.14064e-17	0.00330353	8.52116e-10	0.00118713	0.188954	0.452718	---	---
CRKL	1399	CRK like proto-oncogene, adaptor protein	1990	FALSE	4.474	-1.296	1.304	-3.799	2.051	0.762	0.499	-2.509	-2.275	3.884	-0.82	8.09609e-06	0.195222	0.192327	0.000149639	0.0403802	0.446366	0.618032	0.0121696	0.0230178	0.000106227	0.412214	s1	---
CRMP1	1400	collapsin response mediator protein 1	2002	TRUE	0.26	-6.894	-5.112	-6.443	2.311	14.578	7.22	-1.86	-2.31	-4.477	6.277	0.795048	7.23625e-12	3.48273e-07	1.46747e-10	0.0209282	7.97775e-46	7.34899e-13	0.0629961	0.0209906	7.98431e-06	4.23214e-10	---	---
CRP	1401	C-reactive protein	1783	FALSE	0.174	0.109	2.485	-4.4	2.48	1.771	-2.514	6.913	-0.551	-2.737	-1.295	0.861643	0.913296	0.013037	1.14605e-05	0.0132425	0.0766505	0.0120414	6.58201e-12	0.581383	0.00626951	0.195474	---	Cyclic Adenosine Monophosphate;N,N,N-Trimethyl-2-(phosphonooxy)ethanaminium;CRx-139
HAPLN1	1404	hyaluronan and proteoglycan link protein 1	1701	FALSE	-0.377	-3.639	-1.849	-0.135	-2.561	3.468	1.805	-0.993	-0.068	0.297	4.183	0.706141	0.000282382	0.064574	0.892875	0.010516	0.000537954	0.0711931	0.320701	0.945862	0.766758	3.02008e-05	---	Hyaluronic acid
CRY2	1408	cryptochrome circadian regulator 2	808	FALSE	0.562	-3.655	-0.964	3.023	-2.597	1.31	0.182	1.187	0.786	-1.002	0.478	0.574101	0.000273994	0.335207	0.00258276	0.00957528	0.190667	0.855648	0.235649	0.432058	0.316722	0.632486	---	---
CRYAA	1409	crystallin alpha A	240	FALSE	0.314	-1.177	0.65	2.121	-0.193	0.284	-2.594	2.948	-1.811	-0.944	NA	0.753427	0.240537	0.516266	0.0349823	0.847187	0.776895	0.0100795	0.00352037	0.0713432	0.346008	NA	---	---
CRYAB	1410	crystallin alpha B	1982	FALSE	0.773	-0.388	-2.045	-2.635	3.274	14.287	1.555	-2.528	-2.366	-9.61	3.43	0.439478	0.698389	0.0409399	0.00848244	0.00107712	3.83204e-44	0.120196	0.0115351	0.0180757	2.10896e-21	0.000616408	---	---
CRYBB1	1414	crystallin beta B1	756	FALSE	0.904	1.906	-1.395	-1.577	2.632	3.433	0.633	-2.324	-0.831	-2.239	0.824	0.366415	0.0569947	0.163351	0.115136	0.00865688	0.000629357	0.526819	0.0204128	0.406436	0.0254205	0.409922	---	---
CRYBB3	1417	crystallin beta B3	101	FALSE	0.513	1.583	-1.567	-0.711	NA	-0.092	-2.328	3.041	NA	-1.35	NA	0.608899	0.116526	0.120305	0.478743	NA	0.927185	0.0219383	0.00302214	NA	0.180155	NA	---	---
CRYGC	1420	crystallin gamma C	54	FALSE	NA	-1.46	-1.431	-0.857	1.032	-1.719	1.247	-0.255	-1.715	3.379	NA	NA	0.150274	0.158468	0.395638	0.306791	0.0916023	0.217808	0.799397	0.092221	0.00138655	NA	---	---
CRYGD	1421	crystallin gamma D	34	FALSE	NA	0.517	0.184	-1.407	-0.326	0.425	0.267	-0.737	-1.102	1.389	NA	NA	0.609008	0.854942	0.169087	0.746501	0.673894	0.79105	0.466435	0.278808	0.174512	NA	---	---
CRYM	1428	crystallin mu	1766	FALSE	1.666	-5.527	-3.803	3.137	-3.992	2.012	-0.58	3.138	0.924	-2.635	7.336	0.0958473	3.74748e-08	0.000147838	0.00173647	6.81955e-05	0.0443452	0.561847	0.00173055	0.355423	0.00847707	3.34734e-13	---	NRP409
CRYZ	1429	crystallin zeta	2002	TRUE	2.98	-3.916	-5.237	9.745	-3.463	7.496	-4.016	-2.488	-0.921	-4.043	3.025	0.0029141	9.3034e-05	1.80749e-07	5.92805e-22	0.000545664	9.82799e-14	6.14912e-05	0.0129382	0.357177	5.47448e-05	0.00251796	---	Dicoumarol;2'-Monophosphoadenosine 5'-Diphosphoribose
CS	1431	citrate synthase	2002	TRUE	-0.792	-1.868	-0.894	10.28	-5.602	-4.81	-11.208	3.383	1.469	1.637	6.919	0.428569	0.0619297	0.371274	3.44121e-24	2.41856e-08	1.62549e-06	2.54455e-28	0.000731702	0.141889	0.101892	6.09163e-12	---	Trifluoroacetonyl Coenzyme A;Coenzyme A;Oxaloacetate Ion;Alpha-Fluoro-Carboxymethyldethia Coenzyme a Complex;Malate Ion;Nitromethyldethia Coenzyme A;Citric Acid
MAPK14	1432	mitogen-activated protein kinase 14	1976	FALSE	2.469	4.648	-0.45	-1.407	2.58	1.691	-2.526	1.698	-0.644	-3.94	-2.27	0.0136308	3.57249e-06	0.65293	0.15969	0.00995387	0.090914	0.0116158	0.0896636	0.51946	8.43738e-05	0.023291	---	4-[5-[2-(1-Phenyl-Ethylamino)-Pyrimidin-4-Yl]-1-Methyl-4-(3-Trifluoromethylphenyl)-1h-Imidazol-2-Yl]-Piperidine;N-[(3z)-5-Tert-Butyl-2-Phenyl-1,2-Dihydro-3h-Pyrazol-3-Ylidene]-N'-(4-Chlorophenyl)Urea;1-(2,6-Dichlorophenyl)-5-(2,4-Difluorophenyl)-7-Piperidin-4-Yl-3,4-Dihydroquinolin-2(1h)-One;Inhibitor of P38 Kinase;6((S)-3-Benzylpiperazin-1-Yl)-3-(Naphthalen-2-Yl)-4-(Pyridin-4-Yl)Pyrazine;3-(4-Fl…
CSE1L	1434	chromosome segregation 1 like	1950	FALSE	-1.88	-0.523	7.798	1.652	-5.183	-14.216	-4.848	0.489	1.477	15.498	-4.06	0.060253	0.6011	1.01401e-14	0.0986897	2.41103e-07	1.03177e-43	1.34543e-06	0.624821	0.139824	3.56392e-51	5.10754e-05	---	---
CSF1	1435	colony stimulating factor 1	959	FALSE	0.014	0.201	1.167	0.282	1.616	1.816	-0.611	3.207	-0.804	-4.18	-2.225	0.988793	0.840841	0.243499	0.777913	0.106378	0.0696737	0.54129	0.00138695	0.421468	3.17631e-05	0.0263419	---	---
CSF1R	1436	colony stimulating factor 1 receptor	1624	FALSE	-0.634	1.367	-2.921	-5.074	6.788	10.472	0.566	1.4	-1.868	-9.147	1.886	0.526363	0.171914	0.00353495	4.33553e-07	1.59367e-11	7.08554e-25	0.5714	0.161795	0.0618749	1.69705e-19	0.0594111	---	Imatinib;Sunitinib;ABT-869;5-CYANO-FURAN-2-CARBOXYLIC ACID [5-HYDROXYMETHYL-2-(4-METHYL-PIPERIDIN-1-YL)-PHENYL]-AMIDE;6-CHLORO-3-(3-METHYLISOXAZOL-5-YL)-4-PHENYLQUINOLIN-2(1H)-ONE
CSK	1445	C-terminal Src kinase	2002	TRUE	0.942	9.432	3.028	-5.801	6.917	2.813	-1.433	-0.988	-2.5	-7.027	-1.23	0.346163	1.07759e-20	0.00248941	7.6381e-09	6.18794e-12	0.00496353	0.1519	0.323236	0.0124943	2.87666e-12	0.218746	s2	Staurosporine;TG100801
CSN1S1	1446	casein alpha s1	69	FALSE	NA	0.514	0.868	0.612	0.023	0.311	1.883	-2.426	-0.126	-0.332	NA	NA	0.608636	0.388366	0.542365	0.982027	0.756439	0.0639787	0.0179662	0.900223	0.740854	NA	---	---
CSN2	1447	casein beta	114	FALSE	-0.169	-1.509	-1.104	0.753	NA	0.396	0.533	1.719	-1.735	0.809	NA	0.865926	0.13406	0.271766	0.453271	NA	0.693062	0.594845	0.0884624	0.0855018	0.42029	NA	---	---
CSN3	1448	casein kappa	129	FALSE	-0.849	0.989	2.924	0.67	NA	-2.116	0.345	-0.909	-0.784	-0.569	NA	0.397354	0.324476	0.00408771	0.503782	NA	0.0363264	0.730958	0.365219	0.434246	0.570177	NA	---	---
CSNK1A1	1452	casein kinase 1 alpha 1	1866	FALSE	-3.14	1.202	2.815	4.185	-1.749	-9.502	-1.573	2.515	0.592	1.893	1.003	0.00171876	0.229617	0.00492315	2.98815e-05	0.080432	6.0952e-21	0.115785	0.0119831	0.553778	0.0585341	0.315792	---	---
CSNK1D	1453	casein kinase 1 delta	1977	FALSE	-3.447	-0.326	1.681	-0.4	-1.79	-8.578	0.451	-2.89	6.028	2.337	8.135	0.000578332	0.744107	0.0930052	0.689165	0.0736778	1.92013e-17	0.652203	0.0039	1.97281e-09	0.0195372	7.19904e-16	---	Aspartyl-Adenosine-5'-Monophosphate
CSNK1E	1454	casein kinase 1 epsilon	1830	FALSE	-4.565	-1.492	0.078	-1.022	-1.814	-6.328	0.999	-2.183	5.284	3.415	6.756	5.31918e-06	0.135927	0.93784	0.306788	0.069897	3.11943e-10	0.318021	0.0291366	1.41644e-07	0.000651357	1.89476e-11	---	---
CSNK1G2	1455	casein kinase 1 gamma 2	1095	FALSE	-8.599	0.583	-1.077	0.544	1.416	-2.679	-1.122	1.257	1.506	1.663	4.215	2.75432e-17	0.560055	0.28189	0.586213	0.157025	0.00749475	0.262184	0.209022	0.132399	0.096502	2.70941e-05	---	IC261;N-(2-Aminoethyl)-5-Chloroisoquinoline-8-Sulfonamide;5-iodotubercidin
CSNK1G3	1456	casein kinase 1 gamma 3	1622	FALSE	-10.216	-1.258	-0.199	1.76	1.292	-5.635	-0.839	2.771	1.654	0.507	7.448	8.6608e-24	0.208473	0.842472	0.0785561	0.196431	2.05614e-08	0.401413	0.0056517	0.0982545	0.611878	1.52846e-13	---	Purvalanol A;{(2Z)-4-AMINO-2-[(4-METHOXYPHENYL)IMINO]-2,3-DIHYDRO-1,3-THIAZOL-5-YL}(4-METHOXYPHENYL)METHANONE;{[4-AMINO-2-(3-CHLOROANILINO)-1,3-THIAZOL-5-YL](4-FLUOROPHENYL)METHANONE;5-AMINO-3-{[4-(AMINOSULFONYL)PHENYL]AMINO}-N-(2,6-DIFLUOROPHENYL)-1H-1,2,4-TRIAZOLE-1-CARBOTHIOAMIDE
CSNK2A1	1457	casein kinase 2 alpha 1	1821	FALSE	0.726	-2.547	1.444	-0.951	-7.012	-7.342	0.453	-0.429	1.24	11.613	0.772	0.46812	0.0109398	0.148912	0.34163	3.30042e-12	3.15561e-13	0.650527	0.667845	0.215049	3.9538e-30	0.440137	---	(5-Oxo-5,6-Dihydro-Indolo[1,2-a]Quinazolin-7-Yl)-Acetic Acid;1,8-Di-Hydroxy-4-Nitro-Xanthen-9-One;Resveratrol;1,8-Di-Hydroxy-4-Nitro-Anthraquinone;Benzamidine;5,8-Di-Amino-1,4-Dihydroxy-Anthraquinone;Phosphoaminophosphonic Acid-Adenylate Ester;Tetrabromo-2-Benzotriazole;DIMETHYL-(4,5,6,7-TETRABROMO-1H-BENZOIMIDAZOL-2-YL)-AMINE;S-METHYL-4,5,6,7-TETRABROMO-BENZIMIDAZOLE;N1,N2-ETHYLENE-2-METHYLAMINO…
CSNK2A2	1459	casein kinase 2 alpha 2	2002	TRUE	-3.061	-1.711	5.231	1.086	-3.394	-3.041	-1.915	-0.908	2.002	2.738	2.708	0.00223547	0.0872029	1.8603e-07	0.277486	0.000703314	0.00238528	0.0556063	0.364048	0.0454077	0.00622764	0.00681788	---	[1-(6-{6-[(1-methylethyl)amino]-1H-indazol-1-yl}pyrazin-2-yl)-1H-pyrrol-3-yl]acetic acid
CSNK2B	1460	casein kinase 2 beta	1897	FALSE	4.486	-2.384	4.14	2.14	-6.307	-6.389	-2.634	-5.164	2.28	9.659	0.262	7.70885e-06	0.0172179	3.61985e-05	0.0324774	3.53509e-10	2.0961e-10	0.00850188	2.66688e-07	0.0227262	1.40163e-21	0.793219	---	---
VCAN	1462	versican	1999	TRUE	-1.107	-3.96	-7.088	-8.479	9.378	14.112	5.673	-1.719	0.91	-7.605	3.517	0.268317	7.76823e-05	1.87446e-12	4.34427e-17	1.75682e-20	3.52326e-43	1.60546e-08	0.0856907	0.362865	4.35758e-14	0.000445737	---	Hyaluronic acid
NCAN	1463	neurocan	445	FALSE	0.764	-7.423	0.839	0.212	1.572	1.576	0.434	-0.551	0.718	0.216	2.801	0.445193	5.90918e-13	0.402128	0.832262	0.116645	0.115829	0.664683	0.581905	0.472987	0.829304	0.00532064	---	Beta-D-Glucose;Thiodigalactoside;Hyaluronic acid
CSPG4	1464	chondroitin sulfate proteoglycan 4	1997	TRUE	-1.823	-2.153	0.148	-9.784	8.808	7.832	2.885	0.308	1.275	-3.472	-1.042	0.0684537	0.031454	0.882367	4.10363e-22	2.70148e-18	7.72827e-15	0.00395937	0.758009	0.202507	0.000526973	0.297648	---	---
CSRP1	1465	cysteine and glycine rich protein 1	1897	FALSE	1.191	-4.862	-4.648	-4.939	3.166	16.658	3.305	-0.65	0.143	-10.412	7.144	0.233642	1.25916e-06	3.57941e-06	8.56198e-07	0.00157084	2.98792e-58	0.000967474	0.515587	0.886529	9.9844e-25	1.28947e-12	s6	---
CSRP2	1466	cysteine and glycine rich protein 2	2002	TRUE	1.839	-0.875	-5.352	-4.612	2.893	11.087	6.336	-5.463	-0.567	-3.921	-0.236	0.0661266	0.381515	9.68368e-08	4.23426e-06	0.00385914	9.16948e-28	2.90738e-10	5.27158e-08	0.570506	9.12156e-05	0.813696	---	---
SLC25A10	1468	solute carrier family 25 member 10	1692	FALSE	-4.958	-0.746	0.291	12.001	-7.798	-7.021	-6.226	2.732	0.238	4.178	1.256	7.85524e-07	0.455483	0.77124	6.67319e-32	1.0913e-14	3.17075e-12	6.0292e-10	0.00635552	0.811976	3.08596e-05	0.209327	s4	Succinic acid
CST1	1469	cystatin SN	1007	FALSE	0.914	-2.243	-1.322	-0.247	0.898	0.607	2.703	-1.662	-0.769	0.732	NA	0.360684	0.025128	0.18646	0.805276	0.369313	0.543943	0.00699105	0.0968112	0.442344	0.464444	NA	s7	---
CST2	1470	cystatin SA	123	FALSE	-0.224	-0.019	-2.332	0.63	NA	2.257	1.921	0.055	-1.081	-1.291	NA	0.822979	0.984619	0.0213797	0.529826	NA	0.0258046	0.057058	0.956552	0.282053	0.199007	NA	---	---
CST3	1471	cystatin C	2002	TRUE	1.776	-3.107	-6.29	3.574	0.818	8.63	-0.367	-0.769	-1.885	-5.61	3.817	0.075914	0.00191682	3.89134e-10	0.000359832	0.413493	1.22877e-17	0.713594	0.441763	0.0595507	2.30914e-08	0.000139146	---	---
CST4	1472	cystatin S	753	FALSE	-1.215	-0.504	-0.505	0.138	0.682	2.895	1.071	-2.447	-0.283	-0.491	NA	0.224788	0.614746	0.613388	0.890178	0.495757	0.00390108	0.284714	0.0146436	0.777414	0.623769	NA	---	---
CST5	1473	cystatin D	185	FALSE	-1.151	-0.774	-0.033	4.187	NA	-0.201	-1.93	-1.596	-0.182	-1.049	NA	0.251339	0.440157	0.973521	4.38195e-05	NA	0.840835	0.0551515	0.112115	0.855855	0.295464	NA	---	---
CST6	1474	cystatin E/M	803	FALSE	2.552	-0.058	-1.682	-2.528	4.588	4.743	1.331	-2.446	2.359	-5.127	NA	0.0109042	0.954114	0.0930231	0.0116637	5.18363e-06	2.49087e-06	0.183501	0.0146515	0.0185594	3.68821e-07	NA	---	---
CSTA	1475	cystatin A	1633	FALSE	2.019	6.916	1.508	-2.437	-0.323	-2.037	-2.072	5.7	0.089	-5.67	-0.288	0.0436511	6.64222e-12	0.131868	0.0149078	0.747066	0.041853	0.0384499	1.42296e-08	0.92878	1.68614e-08	0.773748	---	---
CSTB	1476	cystatin B	1926	FALSE	2.745	5.057	3.125	1.275	2.025	-1.167	-5.979	7.891	-3.87	-7.231	0.465	0.00611592	4.65723e-07	0.00180334	0.202533	0.0430209	0.243285	2.67267e-09	5.00206e-15	0.000112314	6.89211e-13	0.641772	---	---
CSTF1	1477	cleavage stimulation factor subunit 1	1929	FALSE	4.817	0.569	3.044	-4.433	-5.613	-9.377	2.394	-3.492	1.18	17.526	-8.709	1.57486e-06	0.569162	0.00236885	9.79544e-06	2.28327e-08	1.83748e-20	0.0167531	0.000489357	0.238273	6.34767e-64	6.48322e-18	---	---
CSTF2	1478	cleavage stimulation factor subunit 2	2000	TRUE	6.033	-2.035	4.177	-3.788	-2.866	-8.076	1.827	-3.078	0.245	14.964	-7.588	1.91231e-09	0.0419373	3.08307e-05	0.000156403	0.00419573	1.14425e-15	0.0678241	0.0021124	0.806669	4.5834e-48	4.95812e-14	---	---
CSTF3	1479	cleavage stimulation factor subunit 3	2002	TRUE	1.499	-0.115	3.631	-5.201	-4.642	-11.816	0.622	0.252	2.955	18.382	-8.5	0.133921	0.908823	0.000289097	2.18299e-07	3.67031e-06	3.42518e-31	0.53422	0.801089	0.00315975	7.539e-70	3.64889e-17	---	---
CTBS	1486	chitobiase	1818	FALSE	2.751	4.994	-4.587	2.261	5.907	2.164	-0.476	2.739	-3.628	-7.169	-5.549	0.00599284	6.47075e-07	4.80702e-06	0.0238588	4.14921e-09	0.0306213	0.634231	0.0062162	0.000293676	1.09074e-12	3.29834e-08	---	---
CTBP1	1487	C-terminal binding protein 1	2002	TRUE	4.804	-3.747	-1.738	-0.5	-5.086	1.708	0.029	-2.21	-1.347	6.251	2.17	1.67251e-06	0.00018418	0.0823832	0.616984	3.99646e-07	0.0877037	0.976901	0.0271986	0.178183	4.97852e-10	0.0300979	---	Formic Acid
CTBP2	1488	C-terminal binding protein 2	2002	TRUE	4.249	-4.687	1.516	-2.139	-4.926	-3.109	0.274	-2.887	-1.037	12.945	-0.559	2.24437e-05	2.95789e-06	0.129752	0.0325923	9.0695e-07	0.00190237	0.784065	0.00393157	0.300074	7.29784e-37	0.576453	---	---
CTF1	1489	cardiotrophin 1	931	FALSE	1.509	-2.655	-3.146	-1.163	-2.114	4.906	1.852	3.16	-0.071	-3.257	0.647	0.131676	0.00806461	0.0017064	0.245148	0.0348059	1.09662e-06	0.0643267	0.00163089	0.943548	0.00116536	0.518067	---	---
CTGF	1490	connective tissue growth factor	1580	FALSE	-1.557	-0.829	-1.256	-8.154	4.375	9.653	6.134	-2.104	0.049	-3.451	-1.534	0.119603	0.407398	0.209453	7.08298e-16	1.295e-05	1.84498e-21	1.08184e-09	0.0355784	0.960728	0.000572619	0.125344	---	---
CTH	1491	cystathionine gamma-lyase	1893	FALSE	2.038	-2.2	-1.483	7.736	-3.666	1.196	-5.061	-1.337	2.039	-1.815	2.296	0.0417193	0.0279072	0.138302	1.65386e-14	0.000253203	0.231736	4.57468e-07	0.181456	0.0415863	0.0697314	0.0217855	---	Pyridoxal Phosphate;L-Cysteine;2-[(3-Hydroxy-2-Methyl-5-Phosphonooxymethyl-Pyridin-4-Ylmethyl)-Imino]-5-Phosphono-Pent-3-Enoic Acid;Carboxymethylthio-3-(3-Chlorophenyl)-1,2,4-Oxadiazol;L-2-amino-3-butynoic acid
CTNNA1	1495	catenin alpha 1	2002	TRUE	0.989	-3.075	-0.917	7.953	-2.399	-4.94	-3.737	-1.376	5.198	1.573	-0.818	0.32282	0.00213587	0.359185	3.01882e-15	0.0165164	8.45942e-07	0.000191667	0.169094	2.21739e-07	0.115927	0.41357	---	---
CTNNA2	1496	catenin alpha 2	1883	FALSE	1.317	-6.024	0.178	6.375	-4.047	-4.414	-1.543	-1.151	4.689	-0.026	5.671	0.188108	2.04341e-09	0.858678	2.29169e-10	5.40649e-05	1.07065e-05	0.12304	0.250039	2.94669e-06	0.979658	1.63567e-08	---	---
CTNNB1	1499	catenin beta 1	2002	TRUE	-1.202	-6.194	-0.631	7.782	-4.407	-4.215	-3.139	0.316	4.54	0.611	6.318	0.22959	7.11146e-10	0.527898	1.1343e-14	1.10163e-05	2.60749e-05	0.00171721	0.751908	5.95673e-06	0.541318	3.24716e-10	---	Urea
CTNND1	1500	catenin delta 1	2002	TRUE	2.364	-3.466	-0.85	7.157	0.313	-3.258	-3.138	-3.534	4.006	2.528	-3.964	0.0181716	0.000538638	0.395448	1.15026e-12	0.754004	0.00114266	0.00172365	0.00041848	6.41401e-05	0.0115412	7.62891e-05	---	---
CTNND2	1501	catenin delta 2	1414	FALSE	1.036	-5.734	-2.691	5.519	-3.475	0.019	-2.711	-4.789	2.92	0.92	8.792	0.300296	1.20095e-08	0.00721062	4.05941e-08	0.000526827	0.985046	0.00678688	1.85543e-06	0.00355513	0.357878	4.18932e-18	---	---
CTPS1	1503	CTP synthase 1	2002	TRUE	0.936	2.589	9.777	-0.993	-3.695	-4.832	-4.145	-0.194	-5.074	8.016	-2.346	0.349344	0.00969366	4.3812e-22	0.321008	0.000226023	1.4522e-06	3.53833e-05	0.846067	4.2661e-07	1.84452e-15	0.0190705	s3	L-Glutamine
CTRB1	1504	chymotrypsinogen B1	269	FALSE	1.881	-2.91	0.45	3.676	-0.503	0.262	-4.364	2.383	-1.228	-1.074	NA	0.0610135	0.00391665	0.652817	0.000286002	0.615465	0.793382	1.82986e-05	0.0178733	0.220641	0.283878	NA	---	Trans-O-Hydroxy-Alpha-Methyl Cinnamate;2,4-Dihydroxy-Trans Cinnamic Acid;Phenylethane Boronic Acid;Phosphorylisopropane;Aprotinin;1,1,1-TRIFLUORO-3-ACETAMIDO-4-PHENYL BUTAN-2-ONE(N-ACETYL-L-PHENYLALANYL TRIFLUOROMETHYL KETONE);N-(1-BENZYL-3,3,3-TRIFLUORO-2,2-DIHYDROXY-PROPYL)-ACETAMIDE;3-(4-DIETHYLAMINO-2-HYDROXY-PHENYL)-2-METHYL-PROPIONIC ACID;2-ACETYLAMINO-4-METHYL-PENTANOIC ACID (1-FORMYL-2-PH…
CTSB	1508	cathepsin B	1929	FALSE	4.051	7.376	2.183	0.838	7.396	-0.362	-5.802	5.218	-3.971	-8.423	-4.549	5.29302e-05	2.41944e-13	0.0291394	0.401948	2.07713e-13	0.717605	7.66081e-09	2.00078e-07	7.40617e-05	7.09237e-17	5.73196e-06	---	2-Aminoethanimidic Acid;3-Amino-4-Oxybenzyl-2-Butanone;3-Methylphenylalanine;N-(3-Propylcarbamoyloxirane-2-Carbonyl)-Isoleucyl-Proline;2-Pyridinethiol;Diphenylacetic Acid;N-[1-Hydroxycarboxyethyl-Carbonyl]Leucylamino-2-Methyl-Butane;N-{[(2S,3S)-3-(ETHOXYCARBONYL)OXIRAN-2-YL]CARBONYL}-;N-{[(2S,3S)-3-(ETHOXYCARBONYL)OXIRAN-2-YL]CARBONYL}-L-ISOLEUCINE;BENZYL N-({(2S,3S)-3-[(PROPYLAMINO)CARBONYL]OXIR…
CTSD	1509	cathepsin D	2002	TRUE	4.274	3.936	-3.098	3.498	6.143	1.171	-6.894	3.653	-2.535	-8.811	2.641	2.01141e-05	8.57338e-05	0.00197633	0.000479542	9.76419e-10	0.24162	7.23894e-12	0.00026609	0.011329	2.6454e-18	0.00831994	---	Insulin Human;Insulin Pork;S-Methylcysteine;1h-Benoximidazole-2-Carboxylic Acid;N-Aminoethylmorpholine;5-AMINO-6-CYCLOHEXYL-4-HYDROXY-2-ISOBUTYL-HEXANOIC ACID;CYCLOHEXYLMETHYL-2,3-DIHYDROXY-5-METHYL-HEXYLAMIDE
CTSE	1510	cathepsin E	719	FALSE	-0.036	2.885	-2.246	0.369	2.219	1.218	-0.418	1.248	0.174	-5.125	NA	0.971114	0.00402696	0.0250339	0.711959	0.0268127	0.223563	0.676014	0.212324	0.861552	3.82802e-07	NA	---	---
CTSG	1511	cathepsin G	1976	FALSE	0.312	3.379	1.072	-6.803	5.023	3.632	-4.018	12.761	-2.844	-5.434	-3.413	0.755034	0.000740355	0.283635	1.35245e-11	5.55844e-07	0.00028888	6.10019e-05	6.82319e-36	0.00450307	6.19981e-08	0.000655183	s8	Bis-Napthyl Beta-Ketophosphonic Acid;2-[3-({Methyl[1-(2-Naphthoyl)Piperidin-4-Yl]Amino}Carbonyl)-2-Naphthyl]-1-(1-Naphthyl)-2-Oxoethylphosphonic Acid
CTSH	1512	cathepsin H	2002	TRUE	0.887	2.72	-5.313	5.08	1.539	3.88	-0.198	-2.394	1.155	-8.324	0.732	0.375346	0.00658444	1.19894e-07	4.13165e-07	0.124074	0.000107851	0.84336	0.0167612	0.248048	1.55576e-16	0.464399	---	N1-(1-Dimethylcarbamoyl-2-Phenyl-Ethyl)-2-Oxo-N4-(2-Pyridin-2-Yl-Ethyl)-Succinamide;Para-Toluene Sulfonate;N-[1-Hydroxycarboxyethyl-Carbonyl]Leucylamino-2-Methyl-Butane;CARBOBENZYLOXY-(L)-LEUCINYL-(L)LEUCINYL METHOXYMETHYLKETONE
CTSK	1513	cathepsin K	1784	FALSE	3.284	6.499	-2.305	-4.841	7.225	5.596	5.808	-2.837	-1.005	-9.998	-3.439	0.00104369	1.04502e-10	0.0212682	1.40556e-06	7.40769e-13	2.52762e-08	7.45571e-09	0.00461139	0.315165	6.20049e-23	0.000597343	---	[1-(4-Fluorobenzyl)Cyclobutyl]Methyl (1s)-1-[Oxo(1h-Pyrazol-5-Ylamino)Acetyl]Pentylcarbamate;3-amino-5-phenylpentane;1-[N[(Phenylmethoxy)Carbonyl]-L-Leucyl-4-[[N/N-[(Phenylmethoxy)Carbonyl]-/Nl-Leucyl]Amino]-3-Pyrrolidinone/N;N2-[(benzyloxy)carbonyl]-n1-[(3S)-1-cyanopyrrolidin-3-yl]-l-leucinamide;Benzofuran-2-Carboxylic Acid {(S)-3-Methyl-1-[3-Oxo-1-(Pyridin-2-Ylsulfonyl)Azepan-4-Ylcarbamoyl]Buty…
CTSL	1514	cathepsin L	2000	TRUE	4.817	7.592	0.793	-4.464	7.402	2.106	-3.645	7.239	-0.519	-10.311	-5.269	1.5664e-06	4.80571e-14	0.427738	8.48746e-06	1.97248e-13	0.0353299	0.000273783	6.40212e-13	0.604122	2.5205e-24	1.52315e-07	---	Cysteinesulfonic Acid;BIPHENYL-4-YL-ACETALDEHYDE
CTSV	1515	cathepsin V	1127	FALSE	3.179	4.287	2.351	-0.713	1.96	0.495	-0.72	-3.566	0.238	-4.356	NA	0.00152018	1.96767e-05	0.0188843	0.475906	0.0502447	0.620862	0.471912	0.000377746	0.812083	1.44747e-05	NA	---	3-amino-5-phenylpentane;4-Methylpiperazin-1-Yl Carbonyl Group
CTSO	1519	cathepsin O	1218	FALSE	1.68	1.132	-4.712	1.346	2.136	5.347	1.771	-1.459	0.416	-6.637	-0.077	0.0932669	0.258039	2.73632e-06	0.178546	0.032852	1.06455e-07	0.0767835	0.144758	0.677292	4.80807e-11	0.938955	---	---
CTSS	1520	cathepsin S	1861	FALSE	2.942	6.997	1.225	-2.215	4.937	1.809	-2.454	2.752	-2.052	-8.418	-1.876	0.00329948	3.63868e-12	0.220708	0.0268697	8.6377e-07	0.0706468	0.0142134	0.0059879	0.0403569	7.55387e-17	0.0608012	---	Morpholine-4-Carboxylic Acid [1s-(2-Benzyloxy-1r-Cyano-Ethylcarbamoyl)-3-Methyl-Butyl]Amide;Morpholine-4-Carboxylic Acid (1-(3-Benzenesulfonyl-1-Phenethylallylcarbamoyl)-3-Methylbutyl)-Amide;Morpholine-4-Carboxylic Acid [1-(2-Benzylsulfanyl-1-Formyl-Ethylcarbamoyl)-2-Phenyl-Ethyl]-Amide;N-[1-(AMINOMETHYL)CYCLOPROPYL]-3-(MORPHOLIN-4-YLSULFONYL)-N~2~-[(1S)-2,2,2-TRIFLUORO-1-(4-FLUOROPHENYL)ETHYL]-L…
CTSW	1521	cathepsin W	733	FALSE	-0.28	4.561	1.496	-1.368	-1.701	0.467	-2.067	0.667	0.189	-2.089	NA	0.779415	5.97726e-06	0.135001	0.17187	0.0893724	0.640535	0.0391068	0.504738	0.849906	0.0370546	NA	---	---
CTSZ	1522	cathepsin Z	1953	FALSE	3.895	7.621	-2.225	1.015	7.021	1.65	-2.154	2.061	-3.303	-10.439	-1.706	0.000101647	3.91427e-14	0.0261825	0.310357	3.02177e-12	0.0991472	0.0313814	0.0394368	0.000972651	7.36327e-25	0.0881173	---	---
CUX1	1523	cut like homeobox 1	1897	FALSE	-2.908	0.672	2.571	1.58	-0.627	-4.162	3.469	-7.187	1.77	3.469	-1.435	0.00368392	0.501566	0.0102223	0.114203	0.530498	3.29398e-05	0.000534141	9.49113e-13	0.0768833	0.000534157	0.151541	---	---
CXADR	1525	CXADR, Ig-like cell adhesion molecule	1875	FALSE	-6.27	-3.164	2.849	4.855	-6.25	-5.637	-0.789	-0.265	2.509	5.262	2.555	4.47215e-10	0.00158146	0.00443839	1.30178e-06	5.07348e-10	1.99014e-08	0.430401	0.79101	0.0122076	1.59087e-07	0.0106958	---	---
CYB5A	1528	cytochrome b5 type A	1997	TRUE	-2.534	-0.941	-5.111	8.786	-0.344	2.351	-4.105	2.651	1.758	-4.59	-1.749	0.0113571	0.346864	3.51677e-07	3.27553e-18	0.731246	0.018823	4.20511e-05	0.00809754	0.0788437	4.71018e-06	0.0804793	---	Dimethyl Propionate Ester Heme
CYB561	1534	cytochrome b561	1043	FALSE	-3.034	0.55	-0.452	2.977	0.711	-2.595	1.25	-1.298	0.939	-1.216	1.195	0.00247644	0.582095	0.65129	0.00297706	0.477169	0.00959978	0.211407	0.194735	0.347965	0.224423	0.232383	---	---
CYBA	1535	cytochrome b-245 alpha chain	1939	FALSE	-6.886	9.583	2.961	-5.314	9.456	-0.105	-2.557	6.104	-2.625	-8.372	-0.516	7.75233e-12	2.78028e-21	0.00310733	1.19853e-07	8.9096e-21	0.916096	0.0106437	1.24945e-09	0.00874006	1.07327e-16	0.605961	s2	Dextromethorphan
CYBB	1536	cytochrome b-245 beta chain	2002	TRUE	-6.146	11.097	4.527	-5.411	10.014	-1.5	-3.83	7.865	-3.1	-10.388	0.2	9.58265e-10	8.22931e-28	6.32479e-06	7.01323e-08	4.567e-23	0.133865	0.000132	5.97204e-15	0.00196164	1.17855e-24	0.84169	s2	Dextromethorphan
CYC1	1537	cytochrome c1	2002	TRUE	-5.639	-4.439	0.376	12.069	-4.053	-3.77	-9.619	1.916	-0.327	2.36	7.327	1.95849e-08	9.50968e-06	0.706775	1.99417e-32	5.24811e-05	0.000168072	1.9222e-21	0.0554984	0.743348	0.0183502	3.40923e-13	---	2-Hexyloxy-6-Hydroxymethyl-Tetrahydro-Pyran-3,4,5-Triol;5-n-undecyl-6-hydroxy-4,7-dioxobenzothiazole;METHYL (2Z)-2-(2-{[6-(2-CYANOPHENOXY)PYRIMIDIN-4-YL]OXY}PHENYL)-3-METHOXYACRYLATE;5-HEPTYL-6-HYDROXY-1,3-BENZOTHIAZOLE-4,7-DIONE;(5S)-3-ANILINO-5-(2,4-DIFLUOROPHENYL)-5-METHYL-1,3-OXAZOLIDINE-2,4-DIONE;FAMOXADONE;METHYL (2Z)-3-METHOXY-2-{2-[(E)-2-PHENYLVINYL]PHENYL}ACRYLATE;2-NONYL-4-HYDROXYQUINOL…
CYLC2	1539	cylicin 2	68	FALSE	NA	0.191	-0.668	-1.475	NA	1.473	0.522	0.408	0.163	-0.614	NA	NA	0.849474	0.506705	0.145088	NA	0.145374	0.603535	0.684461	0.871049	0.541065	NA	---	---
CYLD	1540	CYLD lysine 63 deubiquitinase	1864	FALSE	1.406	5.277	-0.806	-2.698	2.928	6.036	0.041	-4.498	-0.221	-10.129	8.229	0.159789	1.46461e-07	0.420565	0.00703762	0.0034548	1.90526e-09	0.967069	7.28659e-06	0.825301	1.64206e-23	3.49445e-16	---	---
CYP1B1	1545	cytochrome P450 family 1 subfamily B member 1	1638	FALSE	-1.621	5.157	0.028	-6.076	5.707	6.213	-0.074	0.906	-1.865	-5.483	-2.085	0.10529	2.82108e-07	0.977272	1.52859e-09	1.36011e-08	6.59823e-10	0.941312	0.364867	0.0623165	4.82837e-08	0.0372194	---	Biotin;Caffeine;Theophylline;Omeprazole;Clozapine;Progesterone;Lansoprazole;Flutamide;Oxaliplatin;Erlotinib;Amodiaquine;Testosterone;Estrone;Tamoxifen;Daunorubicin;Estradiol;Propofol;Doxorubicin;Ketoconazole;Melatonin;Primaquine;Procarbazine;Arsenic trioxide;Phenobarbital;Mitoxantrone;Paclitaxel;Dexamethasone;Docetaxel;Dasatinib;2-Methoxyestradiol;Resveratrol
CYP2A6	1548	cytochrome P450 family 2 subfamily A member 6	357	FALSE	-0.56	-2.958	-0.836	7.762	-1.894	-0.292	-2.074	-0.996	-1.515	-1.042	NA	0.575842	0.00330087	0.403702	8.97773e-14	0.0590503	0.770379	0.0388348	0.319836	0.130755	0.298118	NA	---	Menadione;Amphetamine;Nicotine;Azithromycin;Eletriptan;Nevirapine;Diethylstilbestrol;Clotrimazole;Lidocaine;Pentobarbital;Valproic Acid;Acetaminophen;Chlorzoxazone;Clozapine;Amlodipine;Progesterone;Rosiglitazone;Dronabinol;Montelukast;Zidovudine;Cyclophosphamide;Fluorouracil;Methoxsalen;Cinnarizine;Cisapride;Clofibrate;Tamoxifen;Flurazepam;Tranylcypromine;Tretinoin;Methimazole;Propofol;Prednisolo…
CYP2A7	1549	cytochrome P450 family 2 subfamily A member 7	302	FALSE	-0.747	-2.077	-0.821	7.271	-2.114	-0.448	-2.125	-0.13	-1.187	-1.888	NA	0.455719	0.0386312	0.412138	3.12734e-12	0.0353499	0.654731	0.0343766	0.897047	0.236048	0.0600087	NA	---	---
CYP2J2	1573	cytochrome P450 family 2 subfamily J member 2	650	FALSE	-1.261	0.561	-0.328	7.599	-3.438	-2.919	-2.633	-1.255	0.443	-2.107	2.563	0.20789	0.574984	0.742759	1.04616e-13	0.00062338	0.00363728	0.00865711	0.209845	0.65797	0.0355164	0.0105959	---	Cholecalciferol;Masoprocol;Terfenadine;Astemizole;Licofelone;Rivaroxaban;Apixaban;Levomilnacipran;Riociguat;Florbetaben (18F)
CYP3A5	1577	cytochrome P450 family 3 subfamily A member 5	628	FALSE	-1.329	0.456	-2.372	4.066	-1.845	-1.226	-1.412	1.378	1.501	-2.258	NA	0.184381	0.648268	0.0180007	5.39045e-05	0.0654449	0.220845	0.158303	0.168586	0.133918	0.0243027	NA	---	Cyclosporine;Pravastatin;Fluvoxamine;Fluconazole;Troglitazone;Caffeine;Sildenafil;Reserpine;Nelfinavir;Indinavir;Lovastatin;Nevirapine;Ziprasidone;Dapsone;Phenytoin;Argatroban;Lidocaine;Valproic Acid;Gefitinib;Codeine;Amitriptyline;Methadone;Terfenadine;Diltiazem;Amlodipine;Nimodipine;Beclomethasone dipropionate;Progesterone;Sorafenib;Nisoldipine;Alprazolam;Zolpidem;Cerivastatin;Teniposide;Chlora…
CYP4A11	1579	cytochrome P450 family 4 subfamily A member 11	284	FALSE	0.097	-2.814	-1.032	3.845	-0.8	1.884	-2.729	2.524	0.726	-2.477	NA	0.922611	0.00523296	0.302992	0.000149197	0.424523	0.0605435	0.00675537	0.0121484	0.468455	0.0138419	NA	---	Pegvisomant;NADH;Lansoprazole;Cisplatin;Clofibrate;Estrone;Pentamidine;Tretinoin;Ethanol;Rifampicin;Phenobarbital;Dexamethasone;Plitidepsin
CYP4B1	1580	cytochrome P450 family 4 subfamily B member 1	427	FALSE	-0.426	-1.152	-0.637	1.181	-1.803	0.277	0.825	0.674	2.476	-0.528	NA	0.670022	0.250014	0.524247	0.23833	0.0721542	0.781659	0.409627	0.50036	0.0136814	0.597976	NA	---	Thiamine;Midazolam;Phenobarbital
CYP8B1	1582	cytochrome P450 family 8 subfamily B member 1	252	FALSE	-3.019	-0.741	-1.785	10.307	-1.316	-0.476	-2.949	-0.43	-1.566	-2.885	NA	0.00279776	0.45951	0.0754594	5.44853e-21	0.189534	0.634177	0.00349447	0.667291	0.118618	0.00425863	NA	---	---
CYP11A1	1583	cytochrome P450 family 11 subfamily A member 1	47	FALSE	NA	0.26	-3.992	0.413	-0.055	0.707	-1.239	0.65	2.654	-0.468	NA	NA	0.796222	0.000238859	0.681318	0.956123	0.483138	0.221626	0.518791	0.0109545	0.642225	NA	---	Cholecalciferol;Clotrimazole;Omeprazole;Aminoglutethimide;Digoxin;Testosterone;Terbinafine;Clomifene;Dinoprostone;Ketoconazole;Saquinavir;Dexamethasone;Digitoxin;Glutethimide;Dihydrotestosterone
CYP17A1	1586	cytochrome P450 family 17 subfamily A member 1	329	FALSE	0.145	-0.304	-1.653	4.829	0.657	-0.211	-2.409	-1.692	-1.401	-0.016	NA	0.884963	0.761465	0.099307	2.10692e-06	0.511633	0.83278	0.0165333	0.0915159	0.162219	0.987189	NA	---	NADH;Progesterone;Progesterone;Metoclopramide;Dexamethasone;Aminophenazone;Dihydrotestosterone;Aldosterone;Abiraterone
CYP24A1	1591	cytochrome P450 family 24 subfamily A member 1	587	FALSE	2.245	-0.254	2.487	-1.102	1.32	-4.41	-7.37	9.18	0.372	0.439	NA	0.0251483	0.799914	0.0131717	0.270815	0.187399	1.22796e-05	5.84731e-13	7.35256e-19	0.710214	0.661099	NA	---	Calcitriol;Calcidiol;Ergocalciferol;Paricalcitol;Corticotropin;Calcipotriol;CTA018
CYP26A1	1592	cytochrome P450 family 26 subfamily A member 1	183	FALSE	2.053	-1.343	-1.609	2.387	2.228	1.122	-1.832	0.718	-1.46	-1.773	NA	0.0414647	0.1809	0.109468	0.0180384	0.0270784	0.263476	0.0685751	0.473544	0.146122	0.0778772	NA	---	Vitamin A;Acitretin;Etretinate;Ketoconazole
CYP27A1	1593	cytochrome P450 family 27 subfamily A member 1	1969	FALSE	0.13	2.02	-1.336	3.604	0.847	2.133	-2.426	2.338	0.136	-6.624	-0.394	0.896432	0.0435246	0.181801	0.000321158	0.39694	0.0330401	0.015367	0.0194918	0.89154	4.49254e-11	0.693693	---	Pegvisomant;Ergocalciferol;Cholecalciferol;Doxercalciferol;Chenodeoxycholic acid
CYP27B1	1594	cytochrome P450 family 27 subfamily B member 1	83	FALSE	-1.682	-0.515	-0.227	-0.923	NA	0.893	-2.16	5.105	NA	-0.819	NA	0.0965092	0.608289	0.821025	0.359002	NA	0.37437	0.033696	2.14989e-06	NA	0.414907	NA	---	Calcidiol;Ergocalciferol;Corticotropin;Alfacalcidol
CYP51A1	1595	cytochrome P450 family 51 subfamily A member 1	1989	FALSE	-7.445	-2.938	2.799	6.315	-1.418	-4.579	-2.761	0.017	3.015	3.664	-2.425	1.43524e-13	0.00333761	0.00517073	3.33104e-10	0.156421	4.95307e-06	0.00581377	0.986679	0.00260512	0.000254525	0.0153782	---	Metronidazole;Tioconazole;Ketoconazole;Rifampicin;Sertaconazole;Itraconazole;1-[(2S)-2-[(4-CHLOROBENZYL)OXY]-2-(2,4-DICHLOROPHENYL)ETHYL]-1H-IMIDAZOLE
DAB2	1601	DAB2, clathrin adaptor protein	1996	TRUE	3.413	5.601	-3.651	-8.177	6.297	12.248	5.134	-0.992	-1.719	-10.144	-4.304	0.000654371	2.4204e-08	0.000267558	5.12504e-16	3.7129e-10	2.63397e-33	3.11291e-07	0.321295	0.0857357	1.30173e-23	1.7621e-05	---	---
DACH1	1602	dachshund family transcription factor 1	1117	FALSE	-1.775	-3.126	-5.026	1.276	-1.849	1.835	0.482	-2.947	2.837	5.408	-2.799	0.0761156	0.00182008	5.84334e-07	0.202234	0.0647235	0.0667815	0.629731	0.00327456	0.00462987	7.78025e-08	0.00521602	---	---
DAD1	1603	defender against cell death 1	1828	FALSE	-9.464	4.044	-1.639	6.6	1.734	-2.146	-5.422	0.115	1.693	0.452	-5.7	8.78254e-21	5.47034e-05	0.101322	5.37372e-11	0.0831071	0.0319861	6.6922e-08	0.908797	0.0906368	0.651072	1.39794e-08	---	---
CD55	1604	CD55 molecule (Cromer blood group)	1782	FALSE	-3.575	-1.183	-0.51	-6.933	2.788	7.365	5.243	-0.475	0.497	-4.025	3.472	0.000360006	0.237153	0.610255	5.73553e-12	0.00536471	2.69307e-13	1.77098e-07	0.634864	0.619291	5.94368e-05	0.000529879	---	Chloramphenicol
DAG1	1605	dystroglycan 1	1843	FALSE	-2.174	-5.607	-5.107	2.945	-1.429	11.731	0.559	-4.082	2.464	-2.931	1.311	0.0298172	2.36642e-08	3.61124e-07	0.00326882	0.153257	1.06066e-30	0.57624	4.65317e-05	0.0138163	0.00341865	0.189966	---	---
DGKA	1606	diacylglycerol kinase alpha	1994	TRUE	1.131	7.315	-1.92	-9.195	6.273	6.392	3.253	-0.217	1.308	-10.084	0.52	0.258071	3.71692e-13	0.0549809	9.20038e-20	4.33264e-10	2.03493e-10	0.00116302	0.827983	0.190877	2.34068e-23	0.602798	---	Vitamin E
DGKB	1607	diacylglycerol kinase beta	409	FALSE	-0.471	-3.384	-0.36	0.949	-3.548	0.968	-0.432	-0.882	0.014	-0.586	6.355	0.637931	0.000783657	0.719285	0.343027	0.000434177	0.333852	0.665898	0.378116	0.989194	0.558157	5.58081e-10	---	---
DGKQ	1609	diacylglycerol kinase theta	1370	FALSE	0.432	0.822	-4.285	0.829	1.696	6.446	2.004	-4.174	-0.573	-5.834	5.552	0.665541	0.411504	1.95538e-05	0.407174	0.0900442	1.58416e-10	0.0452689	3.18507e-05	0.566443	6.74942e-09	3.39677e-08	---	---
DAO	1610	D-amino acid oxidase	487	FALSE	1.961	-3.208	-2.33	7.253	-3.216	0.615	-4.954	-1.392	-0.764	-0.167	5.107	0.050494	0.00142391	0.0201944	1.62409e-12	0.00138726	0.538987	1.00451e-06	0.164411	0.445454	0.867194	4.71134e-07	---	3,4-Dihydro-2h-Pyrrolium-5-Carboxylate;Imino-Tryptophan;Flavin adenine dinucleotide;D-Tryptophan;Flavin-Adenine Dinucleotide-N5-Isobutyl Ketone;Benzoic Acid;2-Aminobenzoic Acid;(2E)-3-(3,4-DIHYDROXYPHENYL)-2-IMINOPROPANOIC ACID
DAP	1611	death associated protein	1936	FALSE	2.419	-0.704	-2.366	1.381	-0.802	6.071	2.525	-6.941	0.977	-0.886	-3.094	0.0156718	0.481303	0.0180676	0.167553	0.422902	1.52365e-09	0.0116345	5.3095e-12	0.328603	0.375559	0.00200627	---	---
DAPK1	1612	death associated protein kinase 1	1506	FALSE	1.047	3.259	1.757	-4.838	3.946	4.546	-1.096	-1.578	1.481	-4.918	1.241	0.295151	0.00114266	0.0791513	1.44331e-06	8.32334e-05	5.918e-06	0.273092	0.114766	0.138729	9.71757e-07	0.214678	---	5,6-Dihydro-Benzo[H]Cinnolin-3-Ylamine;Phosphoaminophosphonic Acid-Adenylate Ester;6-(3-AMINOPROPYL)-4,9-DIMETHYLPYRROLO[3,4-C]CARBAZOLE-1,3(2H,6H)-DIONE
DAPK3	1613	death associated protein kinase 3	1863	FALSE	0.532	2.219	0.461	-11.142	4.415	11.508	5.496	-0.024	-1.832	-6.652	-1.028	0.594548	0.0266383	0.64497	5.85047e-28	1.06932e-05	1.18385e-29	4.40934e-08	0.980867	0.0670384	3.79488e-11	0.304308	---	2-(1,1-DIMETHYLETHYL)9-FLUORO-3,6-DIHYDRO-7H-BENZ[H]-IMIDAZ[4,5-F]ISOQUINOLIN-7-ONE;4-(6-{[(1R)-1-(hydroxymethyl)propyl]amino}imidazo[1,2-b]pyridazin-3-yl)benzoic acid;(4R)-7,8-dichloro-1',9-dimethyl-1-oxo-1,2,4,9-tetrahydrospiro[beta-carboline-3,4'-piperidine]-4-carbonitrile
DARS	1615	aspartyl-tRNA synthetase	1999	TRUE	2.649	-0.033	5.915	3.634	-5.955	-7.828	-3.311	-4.316	1.618	6.526	1.55	0.00814353	0.973864	3.89959e-09	0.000285922	3.06936e-09	7.95824e-15	0.00094658	1.6665e-05	0.10574	8.54701e-11	0.121205	---	L-Aspartic Acid
DAXX	1616	death domain associated protein	1716	FALSE	1.504	0.123	5.656	-7.088	-1.931	-3.233	1.89	-4.373	1.222	10.315	-4.694	0.132883	0.901989	1.81207e-08	1.97475e-12	0.0537033	0.0012486	0.0589799	1.29713e-05	0.221708	3.02171e-24	2.88886e-06	---	---
DBH	1621	dopamine beta-hydroxylase	698	FALSE	-1.074	-1.99	-1.784	-0.263	2.656	3.786	0.362	2.301	-1.374	-3.235	1.169	0.283141	0.046938	0.074875	0.792859	0.00809006	0.000166454	0.717316	0.0216687	0.169751	0.00127554	0.24279	---	Vitamin C;Propylthiouracil;Disulfiram;Dopamine;Dopamine;corticotropin-releasing factor;Capsaicin
DBI	1622	diazepam binding inhibitor, acyl-CoA binding protein	2000	TRUE	5.609	-0.508	-1.922	8.281	-1.987	-1.045	-3.178	-0.657	-2.778	-2.978	3.071	2.32174e-08	0.611244	0.054721	2.21024e-16	0.0470524	0.296145	0.00150474	0.511523	0.00552214	0.00293625	0.00216339	---	Coenzyme A;Hexadecanal
DBN1	1627	drebrin 1	2000	TRUE	1.007	-2.655	0.952	-9.855	1.715	4.604	2.881	-3.418	-0.955	5.908	1.327	0.314212	0.00800387	0.341224	2.10439e-22	0.0865081	4.40607e-06	0.00400044	0.000643835	0.33994	4.07096e-09	0.184662	---	---
DBP	1628	D-box binding PAR bZIP transcription factor	329	FALSE	0.942	-0.573	0.065	0.717	0.003	-0.364	0.538	0.759	0.148	-1.394	NA	0.347137	0.567071	0.948611	0.473947	0.997334	0.715751	0.590771	0.448647	0.882473	0.16435	NA	---	---
DBT	1629	dihydrolipoamide branched chain transacylase E2	1871	FALSE	1.604	-6.271	-3.809	17.373	-9.742	-1.475	-4.248	-1.947	-0.961	1.621	4.725	0.108829	4.44425e-10	0.000144019	8.69935e-63	6.55963e-22	0.140282	2.26654e-05	0.0517044	0.33681	0.105239	2.47843e-06	s4	---
ECI1	1632	enoyl-CoA delta isomerase 1	2002	TRUE	2.67	-2.669	-4.04	14.482	-6.89	-1.032	-7.975	1.95	-1.876	2.9	-2.233	0.0076494	0.00767749	5.55303e-05	2.83289e-45	7.42606e-12	0.302394	2.54305e-15	0.0513321	0.0607423	0.00376812	0.0256412	s4	Octanoyl-Coenzyme A;Benzamidine
DCK	1633	deoxycytidine kinase	1876	FALSE	2.272	5.67	3.279	-3.668	2.558	-3.934	-1.341	-2.754	-0.988	4.899	-6.943	0.0232042	1.65193e-08	0.00105923	0.000251459	0.0106056	8.65607e-05	0.180236	0.00594711	0.323511	1.04571e-06	5.28469e-12	---	Cladribine;Gemcitabine;Clofarabine;Pemetrexed;Lamivudine;Emtricitabine;Zalcitabine;Cytarabine;Fludarabine;Decitabine;Nelarabine;2'-Deoxycytidine;2'-Deoxycytidine;Troxacitabine;CP-4055
DCN	1634	decorin	2002	TRUE	0.164	-0.014	-7.659	-8.653	4.603	19.139	2.871	2.753	-0.751	-7.662	-2.886	0.869535	0.988821	2.89616e-14	1.01435e-17	4.42987e-06	4.10152e-75	0.0041379	0.00596657	0.452682	2.83003e-14	0.00393774	s6	Tris
DCTD	1635	dCMP deaminase	1998	TRUE	3.164	4.047	1.572	-0.171	-4.174	1.534	1.28	-4.686	-2.721	1.959	-2.49	0.00157761	5.37617e-05	0.116089	0.864419	3.11784e-05	0.125172	0.200787	2.97963e-06	0.00657159	0.0503085	0.0128512	---	Cytarabine;Glycerol
ACE	1636	angiotensin I converting enzyme	1885	FALSE	-2.278	1.26	-3.617	0.834	1.489	4.49	-1.078	4.26	-2.268	-3.992	-1.109	0.0228402	0.208	0.000305354	0.404639	0.136773	7.54786e-06	0.281334	2.14686e-05	0.0234484	6.79097e-05	0.267437	---	Ramipril;Fosinopril;Trandolapril;Benazepril;Enalapril;Candoxatril;Moexipril;Lisinopril;Perindopril;Quinapril;Omapatrilat;Rescinnamine;Captopril;Cilazapril;Spirapril;1-(3-Mercapto-2-Methyl-Propionyl)-Pyrrolidine-2-Carboxylic Acid;N-acetyl-alpha-D-glucosamine;Temocapril;Enalaprilat;Zofenopril
DCTN1	1639	dynactin subunit 1	1943	FALSE	1.515	-1.855	-4.124	0.557	1.418	10.806	-0.694	-6.12	-0.745	-6.207	8.629	0.129919	0.0637463	3.88874e-05	0.577671	0.156353	1.79943e-26	0.488024	1.13071e-09	0.456623	6.57758e-10	1.26227e-17	---	---
DCX	1641	doublecortin	712	FALSE	0.319	-4.748	1.283	-2.585	-3.076	5.529	0.584	-2.389	-0.391	1.773	3.151	0.749688	2.48329e-06	0.199861	0.00994963	0.00218149	4.51654e-08	0.559445	0.0171593	0.696227	0.0767156	0.00169398	---	---
DDB1	1642	damage specific DNA binding protein 1	1980	FALSE	1.193	-2.344	-1.202	4.597	-8.349	-6.444	-3.399	0.132	2.196	12.181	-3.873	0.232911	0.0191887	0.229665	4.56408e-06	1.27223e-16	1.45747e-10	0.000689544	0.894948	0.0281866	5.75384e-33	0.000110953	---	---
DDB2	1643	damage specific DNA binding protein 2	1760	FALSE	1.084	0.319	-1.602	-1.652	0.176	3.115	4.537	-4.767	1.325	-1	-3.351	0.278701	0.749877	0.109324	0.0987931	0.860189	0.00186641	6.0822e-06	2.02715e-06	0.185406	0.317229	0.000820819	---	---
DDC	1644	dopa decarboxylase	916	FALSE	0.748	-2.071	-2.266	0.593	0.03	3.198	-0.645	0.895	-0.818	0.104	NA	0.454636	0.0386369	0.0236714	0.553129	0.97629	0.00143102	0.519293	0.370812	0.413635	0.917258	NA	---	Pyridoxal Phosphate;Pyridoxal Phosphate;L-Tryptophan;Carbidopa;Cycloserine;Flupentixol;Amantadine;Methyldopa;Levodopa;CHF-1512;Droxidopa
AKR1C1	1645	aldo-keto reductase family 1 member C1	1586	FALSE	1.893	-2.69	-1.325	1.936	-1.843	4.107	-1.518	-0.055	-1.432	-1.323	3.881	0.0585622	0.00722186	0.185293	0.0530749	0.0655015	4.20548e-05	0.129263	0.956454	0.152467	0.186187	0.000108266	---	NADH;Salicylic acid;Acetylsalicylic acid;L-2-Amino-6-Methylene-Pimelic Acid;2'-Monophosphoadenosine 5'-Diphosphoribose;2,6-Diaminopimelic Acid;2-HYDROXY-3,5-DIIODOBENZOIC ACID;(10ALPHA,13ALPHA,14BETA,17ALPHA)-17-HYDROXYANDROST-4-EN-3-ONE;Hexestrol
AKR1C2	1646	aldo-keto reductase family 1 member C2	1881	FALSE	2.035	-2.836	-1.712	2.116	-1.6	4.086	-1.362	-0.641	-0.155	-4.017	7.131	0.0420338	0.00461995	0.087073	0.0344695	0.109715	4.5663e-05	0.173399	0.521596	0.876549	6.11459e-05	1.41901e-12	---	NADH;Ursodeoxycholic acid;2'-Monophosphoadenosine 5'-Diphosphoribose;(10ALPHA,13ALPHA,14BETA,17ALPHA)-17-HYDROXYANDROST-4-EN-3-ONE
DDOST	1650	dolichyl-diphosphooligosaccharide--protein glycosyltransferase non-catalytic subunit	1950	FALSE	-9.295	5.423	2.314	5.113	2.326	-4.199	-8.677	7.222	0.881	0.568	-9.794	3.82876e-20	6.59379e-08	0.0207744	3.48911e-07	0.0201431	2.80141e-05	8.39094e-18	7.32228e-13	0.378333	0.570223	3.84418e-22	---	---
DDT	1652	D-dopachrome tautomerase	1926	FALSE	4.44	-3.976	-2.12	9.116	-0.081	0.614	-2.025	-0.108	-3.206	-4.684	4.948	9.50455e-06	7.27716e-05	0.0341299	1.89986e-19	0.935372	0.539514	0.0429589	0.913983	0.00136775	3.00307e-06	8.13506e-07	---	---
DDX1	1653	DEAD-box helicase 1	1998	TRUE	4.845	-4.426	-0.971	2.645	-2.419	0.659	-2.155	-3.381	-0.776	8.988	-5.721	1.36682e-06	1.01006e-05	0.331755	0.00822902	0.0156699	0.509761	0.0313122	0.000736467	0.437546	5.69233e-19	1.21694e-08	---	---
DDX3X	1654	DEAD-box helicase 3, X-linked	1997	TRUE	3.488	4.226	5.94	-1.021	0.314	-7.585	-3.804	-5.805	1.629	4.515	0.753	0.000496757	2.48866e-05	3.35481e-09	0.30751	0.753827	5.05135e-14	0.000146384	7.47722e-09	0.103401	6.69195e-06	0.451652	---	---
DDX5	1655	DEAD-box helicase 5	2002	TRUE	3.847	2.441	8.668	-3.418	-3.571	-13.225	-3.562	-2.975	2.391	16.35	-7.411	0.000123112	0.0147275	8.92331e-18	0.000642328	0.000363715	2.42652e-38	0.000376268	0.0029643	0.016903	1.70356e-56	1.8429e-13	---	---
DDX6	1656	DEAD-box helicase 6	2002	TRUE	3.31	-1.598	6.395	-2.478	-2.215	-8.153	-5.053	1.244	1.877	11.921	-4.795	0.000951154	0.11011	1.99567e-10	0.0132779	0.0268683	6.20316e-16	4.75254e-07	0.213663	0.0606669	1.05642e-31	1.74345e-06	---	D-tartaric acid
DMXL1	1657	Dmx like 1	1973	FALSE	-2.875	1.351	-4.896	5.054	4.416	1.704	-3.329	-1.912	0.143	-5.694	5.328	0.00408103	0.17689	1.0565e-06	4.73101e-07	1.05958e-05	0.0885802	0.000889163	0.0560023	0.886406	1.42708e-08	1.10697e-07	---	---
DHX8	1659	DEAH-box helicase 8	1902	FALSE	1.517	-0.927	6.407	-4.569	-5.422	-6.219	2.408	-3.193	-0.087	13.003	-3.985	0.129394	0.353827	1.86241e-10	5.21794e-06	6.63793e-08	6.12696e-10	0.0161531	0.00143326	0.930481	4.27525e-37	7.00553e-05	---	---
DHX9	1660	DExH-box helicase 9	2001	TRUE	1.071	-4.007	6.34	-3.451	-5.342	-13.476	-5.377	1.979	4.971	22.983	-7.477	0.284378	6.37175e-05	2.82438e-10	0.000570446	1.02441e-07	1.10564e-39	8.47418e-08	0.047946	7.22485e-07	6.433e-104	1.1298e-13	s10	---
DDX10	1662	DEAD-box helicase 10	1835	FALSE	1.084	1.879	6.762	-0.291	-4.352	-7.909	-2.38	-3.746	0.964	9.339	-3.157	0.278298	0.0604024	1.82382e-11	0.771051	1.42284e-05	4.44733e-15	0.0174186	0.000184971	0.335081	2.71288e-20	0.0016199	---	---
DDX11	1663	DEAD/H-box helicase 11	1060	FALSE	1.561	-2.277	5.622	-1.771	-1.729	-4.534	-3.505	-1.227	-0.839	8.527	NA	0.118885	0.0230055	2.40822e-08	0.0768421	0.0841074	6.44207e-06	0.000475911	0.220022	0.401581	5.13428e-17	NA	---	---
DHX15	1665	DEAH-box helicase 15	1936	FALSE	2.802	-0.041	3.777	-3.662	-2.964	-9.62	-4.11	4.439	1.5	14.456	-8.414	0.00512359	0.967624	0.000163325	0.000257461	0.00307742	1.96421e-21	4.12924e-05	9.54488e-06	0.133793	4.67374e-45	7.56919e-17	---	---
DECR1	1666	2,4-dienoyl-CoA reductase 1	2002	TRUE	2.531	-1.304	-1.961	13.333	-5.466	-0.703	-8.803	1.462	0.211	-2.341	1.873	0.0114435	0.192377	0.05005	6.44856e-39	5.18022e-08	0.482126	2.81986e-18	0.143915	0.832919	0.0193453	0.0612137	s4	2'-Monophosphoadenosine 5'-Diphosphoribose;6-METHYL-2(PROPANE-1-SULFONYL)-2H-THIENO[3,2-D][1,2,3]DIAZABORININ-1-OL
DEFA1	1667	defensin alpha 1	960	FALSE	0.556	1.64	4.16	-5.047	2.296	-1.59	-3.241	10.156	-2.296	-2.182	-0.512	0.578083	0.101355	3.46444e-05	5.37079e-07	0.0219129	0.112259	0.00123028	4.36203e-23	0.0219014	0.02933	0.608733	---	2-[(Formyl-Hydroxy-Amino)-Methyl]-Heptanoic Acid [1-(2-Hydroxymethyl-Pyrrolidine-1-Carbonyl)-2-Methyl-Propyl]-Amide
DEFA3	1668	defensin alpha 3	1607	FALSE	0.595	3.912	4.39	-6.045	6.601	-2.57	-2.353	7.072	-3.072	-2.617	-1.814	0.551899	9.54086e-05	1.20842e-05	1.85519e-09	5.52403e-11	0.0102619	0.0187408	2.27621e-12	0.00216347	0.00896521	0.0698942	---	---
DEFA4	1669	defensin alpha 4	1307	FALSE	1.741	2.684	2.809	-7.494	6.91	-0.399	-4.098	8.394	-2.123	-1.894	-1.925	0.0819336	0.00737696	0.00504399	1.2288e-13	7.54341e-12	0.689986	4.42359e-05	1.20428e-16	0.0339431	0.0584499	0.054481	s8	---
DEFA5	1670	defensin alpha 5	646	FALSE	0.555	-1.257	-0.343	1.981	-0.21	-0.317	-0.116	2.3	-0.387	-1.753	NA	0.579413	0.209318	0.731655	0.0480013	0.833881	0.751006	0.907653	0.021749	0.699023	0.0800987	NA	---	---
DEFA6	1671	defensin alpha 6	474	FALSE	-0.17	-1.704	0.992	0.963	-0.591	-2.313	-1.199	1.415	1.603	0.537	NA	0.864997	0.089083	0.321488	0.335881	0.555082	0.0211248	0.231283	0.157585	0.10965	0.59178	NA	---	---
DEFB1	1672	defensin beta 1	620	FALSE	1.755	0.719	-0.546	0.235	0.686	0.166	0.109	-1.497	0.972	-1.263	NA	0.0798065	0.472223	0.585041	0.813974	0.492902	0.868071	0.913625	0.134913	0.331323	0.206964	NA	---	---
DES	1674	desmin	2002	TRUE	0.803	0.489	-1.438	-7.058	4.274	18.67	0.215	0.284	-1.701	-8.125	-2.857	0.422283	0.625213	0.150599	2.31461e-12	2.01022e-05	7.82463e-72	0.829965	0.776347	0.0890475	7.72391e-16	0.00431612	s6	---
CFD	1675	complement factor D	1850	FALSE	0.896	-1.76	-7.429	-6.145	4.839	15.349	2.506	2.465	1.154	-8.715	-1.344	0.370129	0.0785264	1.66736e-13	9.76285e-10	1.41457e-06	3.87727e-50	0.0122985	0.0137996	0.248585	6.35261e-18	0.179224	---	2-Aminobenzyl alcohol;3,4-Dichloroisocoumarin
DFFA	1676	DNA fragmentation factor subunit alpha	2002	TRUE	4.773	-3.524	1.977	1.057	-4.31	1.549	3.341	-6.291	-2.403	5.661	-2.244	1.94781e-06	0.000434527	0.048132	0.290441	1.71429e-05	0.121509	0.000850819	3.86217e-10	0.0163735	1.71883e-08	0.024959	---	---
DFFB	1677	DNA fragmentation factor subunit beta	1561	FALSE	-0.474	-1.908	1.552	0.954	-1.283	-0.35	0.104	-5.122	1.63	4.404	-1.388	0.635402	0.0565991	0.120829	0.340434	0.199641	0.726302	0.917227	3.39605e-07	0.103379	1.13486e-05	0.16526	---	---
TIMM8A	1678	translocase of inner mitochondrial membrane 8A	1781	FALSE	2.941	-5.18	1.066	9.994	-6.912	-4.741	-1.653	-2.72	-0.532	4.011	2.91	0.00331202	2.47081e-07	0.286558	6.45308e-23	6.65723e-12	2.29725e-06	0.098536	0.00658276	0.594553	6.28395e-05	0.00366331	---	---
GSDME	1687	gasdermin E	1924	FALSE	1.208	2.609	1.022	-5.71	5.981	7.455	0.331	0.1	0.223	-9.235	1.305	0.227234	0.0091434	0.307009	1.3097e-08	2.63394e-09	1.35133e-13	0.740851	0.920547	0.82392	6.61972e-20	0.191893	---	---
COCH	1690	cochlin	960	FALSE	-0.288	-1.396	3.558	-1.637	-0.362	-1.511	-0.566	-0.245	-1.004	3.755	NA	0.773087	0.162953	0.000391751	0.102004	0.717343	0.131244	0.571723	0.806555	0.315397	0.000183865	NA	---	---
DGUOK	1716	deoxyguanosine kinase	1971	FALSE	3.225	-2.961	-2.884	6.898	-6.05	0.384	-4.543	-0.575	-1.464	5.307	-0.508	0.00128232	0.00309854	0.0039651	7.09175e-12	1.72997e-09	0.700866	5.89499e-06	0.565295	0.143308	1.23808e-07	0.611822	---	Nelarabine
DHCR7	1717	7-dehydrocholesterol reductase	1990	FALSE	-9.23	1.012	4.028	4.776	-2.62	-6.778	0.116	-2.601	1.14	4.189	-0.4	6.73035e-20	0.311737	5.82627e-05	1.91516e-06	0.00886405	1.59913e-11	0.907505	0.00935439	0.254562	2.91847e-05	0.688898	---	NADH
DHCR24	1718	24-dehydrocholesterol reductase	1752	FALSE	-3.15	-0.08	2.394	5.957	-1.317	-7.537	-2.626	4.164	2.32	-1.652	0.799	0.0016582	0.936008	0.016763	3.09389e-09	0.188146	7.65757e-14	0.00871667	3.28491e-05	0.0204639	0.098753	0.424129	---	---
DHFR	1719	dihydrofolate reductase	1783	FALSE	2.997	2.63	3.816	0.748	-5.01	-8.716	-5.008	-1.245	2.216	9.591	-4.665	0.00276057	0.00862229	0.000140376	0.454744	5.9937e-07	6.47129e-18	6.03184e-07	0.213305	0.0268186	2.81854e-21	3.31926e-06	---	NADH;Pyrimethamine;Trimethoprim;Methotrexate;Methotrexate;Pemetrexed;Gentamicin;Proguanil;Trimetrexate;2,4-Diamino-5-Methyl-6-[(3,4,5-Trimethoxy-N-Methylanilino)Methyl]Pyrido[2,3-D]Pyrimidine;2,4-Diamino-6-[N-(2',5'-Dimethoxybenzyl)-N-Methylamino]Quinazoline;6-(Octahydro-1h-Indol-1-Ylmethyl)Decahydroquinazoline-2,4-Diamine;N6-(2,5-Dimethoxy-Benzyl)-N6-Methyl-Pyrido[2,3-D]Pyrimidine-2,4,6-Triamine…
DHODH	1723	dihydroorotate dehydrogenase (quinone)	1862	FALSE	-2.928	-0.18	1.468	9.853	-7.146	-1.044	-3.93	-2.631	2.424	0.014	-0.815	0.00345474	0.856854	0.142331	2.32248e-22	1.27637e-12	0.296649	8.81721e-05	0.00858718	0.0154619	0.989156	0.415212	---	Leflunomide;Atovaquone;Orotic Acid;Decylamine-N,N-Dimethyl-N-Oxide;Riboflavin Monophosphate;Brequinar Analog;6-Fluoro-2-(2'-Fluoro-1,1'-Biphenyl-4-Yl)-3-Methylquinoline-4-Carboxylic Acid;Antiproliferative Agent A771726;Lauryl Dimethylamine-N-Oxide;2-[4-(4-Chlorophenyl)Cyclohexylidene]-3,4-Dihydroxy-1(2h)-Naphthalenone;5-(AMINOCARBONYL)-1,1':4',1''-TERPHENYL-3-CARBOXYLICACID;SC12267;(2Z)-N-bipheny…
DHPS	1725	deoxyhypusine synthase	1800	FALSE	3.14	2.486	6.748	-2.203	-1.569	-7.19	-2.059	-1.015	-1.118	7.786	-5.251	0.0017172	0.0130082	2.01714e-11	0.0277157	0.116757	9.46416e-13	0.0395906	0.310424	0.263712	1.16094e-14	1.69277e-07	---	1-Guanidinium-7-Aminoheptane
CYB5R3	1727	cytochrome b5 reductase 3	2002	TRUE	-8.907	0.499	-2.733	1.382	4.749	8.728	-4.021	4.918	0.221	-11.156	5.205	1.14705e-18	0.617498	0.00633792	0.167163	2.1887e-06	5.33907e-18	6.00972e-05	9.4356e-07	0.825112	4.4306e-28	2.14005e-07	---	NADH;Flavin adenine dinucleotide
NQO1	1728	NAD(P)H quinone dehydrogenase 1	1991	FALSE	2.754	-2.183	-0.997	1.967	-2.218	-0.602	0.099	0.979	-0.389	-1.829	5.171	0.0059404	0.0291454	0.318696	0.0493277	0.0266682	0.54723	0.921335	0.327866	0.697305	0.0675126	2.55624e-07	---	Vitamin E;Menadione;Dicoumarol;Cisplatin;Oxaliplatin;Carboplatin;Doxorubicin;Duroquinone;3-Hydroxymethyl-5-Aziridinyl-1methyl-2-[1h-Indole-4,7-Dione]-Propanol;5-Methoxy-1,2-Dimethyl-3-(4-Nitrophenoxymethyl)Indole-4,7-Dione;Cibacron Blue;Flavin adenine dinucleotide;5-Methoxy-1,2-Dimethyl-3-(Phenoxymethyl)Indole-4,7-Dione;2,5-Diaziridin-1-Yl-3-(Hydroxymethyl)-6-Methylcyclohexa-2,5-Diene-1,4-Dione;B…
DIAPH1	1729	diaphanous related formin 1	2002	TRUE	0.892	6.116	3.967	3.444	-3.073	-5.638	-5.113	1.733	1.19	-0.084	-4.13	0.372696	1.14946e-09	7.52949e-05	0.00058529	0.00214917	1.9643e-08	3.48007e-07	0.0832287	0.234044	0.932777	3.77635e-05	---	---
DIAPH2	1730	diaphanous related formin 2	1940	FALSE	-1.953	-3.445	-0.3	-2.411	-0.777	5.911	4.785	-1.294	1.93	-3.951	2.708	0.0509248	0.000583992	0.764047	0.0160139	0.437417	4.014e-09	1.84139e-06	0.195857	0.0537114	8.07714e-05	0.00683835	---	---
43709	1731	septin 1	1492	FALSE	2.378	4.521	-1.035	-6.055	4.615	5.364	-0.743	-1.491	-1.125	-5.419	5.533	0.0175218	6.64011e-06	0.30086	1.77889e-09	4.26169e-06	9.41928e-08	0.457618	0.136185	0.260744	6.97282e-08	3.71435e-08	---	---
DIO1	1733	iodothyronine deiodinase 1	292	FALSE	0.906	0.201	-1.558	4.401	-1.962	0.636	-3.177	2.014	0.561	-2.778	NA	0.365485	0.840631	0.120306	1.51624e-05	0.0507368	0.52499	0.00164597	0.0449402	0.575508	0.00583476	NA	---	---
DKC1	1736	dyskerin pseudouridine synthase 1	2002	TRUE	-0.49	-0.541	2.514	3.639	-5.803	-7.609	-1.224	-6.482	3.088	15.462	-9.889	0.623917	0.588253	0.0120252	0.000280524	7.55122e-09	4.24001e-14	0.221076	1.13402e-10	0.00204246	4.97367e-51	1.5194e-22	---	---
DLAT	1737	dihydrolipoamide S-acetyltransferase	2001	TRUE	-0.15	-5.127	-1.887	11.653	-7.49	0.197	-9.565	3.763	-0.23	0.209	7.082	0.880743	3.23343e-07	0.0593385	2.08691e-30	1.02927e-13	0.843857	3.16328e-21	0.000172928	0.818132	0.834468	1.9542e-12	---	NADH;Radicicol;Dihydrolipoic Acid
DLD	1738	dihydrolipoamide dehydrogenase	2002	TRUE	3.099	-4.631	-0.687	13.521	-7.49	-0.795	-9.532	-1.207	-0.548	1.486	6.142	0.00196668	3.87759e-06	0.4924	6.28805e-40	1.02956e-13	0.426841	4.28695e-21	0.22766	0.584066	0.137394	9.78519e-10	s4	NADH;Hexachlorophene;Flavin adenine dinucleotide;Flavin adenine dinucleotide
DLG1	1739	discs large MAGUK scaffold protein 1	1986	FALSE	1.665	-3.827	-3.625	6.345	-2.885	0.191	0.361	-5.049	1.46	-1.802	8.25	0.0961451	0.000133766	0.000296337	2.74752e-10	0.00395612	0.848646	0.717878	4.84363e-07	0.144532	0.0717186	2.84693e-16	---	---
DLG2	1740	discs large MAGUK scaffold protein 2	1260	FALSE	1.427	-3.216	-5.637	3.296	-2.269	0.042	3.102	-4.541	-0.319	-2.848	12.327	0.153799	0.00133259	2.13773e-08	0.00100897	0.0234625	0.966878	0.00196279	6.13083e-06	0.749519	0.00447433	4.79072e-33	s11	---
DLG3	1741	discs large MAGUK scaffold protein 3	1982	FALSE	2.136	-7.175	-6.613	6.003	-2.441	-1.085	0.809	-1.919	2.382	-0.015	8.86	0.0328133	1.01543e-12	4.81515e-11	2.30338e-09	0.0147181	0.277862	0.418818	0.0551618	0.017313	0.988067	1.74576e-18	---	---
DLST	1743	dihydrolipoamide S-succinyltransferase	1871	FALSE	-0.021	-3.913	-3.085	9.479	-4.876	2.224	-5.306	4.688	-2.607	-2.302	4.758	0.983221	9.4365e-05	0.00206878	7.45363e-21	1.17308e-06	0.0262757	1.25117e-07	2.9594e-06	0.00919729	0.0214293	2.10816e-06	---	---
DLX5	1749	distal-less homeobox 5	155	FALSE	0.664	0.883	NA	0.827	-0.918	-4.852	0.587	-1.069	0.858	2.386	NA	0.507702	0.378481	NA	0.409512	0.359927	2.99005e-06	0.557982	0.286591	0.392143	0.0182612	NA	---	---
DLX6	1750	distal-less homeobox 6	178	FALSE	-0.196	-0.638	NA	2.544	-1.442	-3.576	1.315	-1.318	0.944	1.657	NA	0.845169	0.524306	NA	0.0118039	0.151058	0.000450672	0.190331	0.189171	0.346625	0.0993819	NA	---	---
DMBT1	1755	deleted in malignant brain tumors 1	941	FALSE	1.201	-0.235	-0.696	-1.788	1.862	1.029	-0.263	2.116	-1.163	-0.87	NA	0.229885	0.813918	0.486582	0.0740669	0.0629059	0.303639	0.792894	0.0346071	0.245161	0.384528	NA	---	---
DMD	1756	dystrophin	1988	FALSE	-0.789	-3.704	-4.944	-1.724	1.165	20.209	-0.98	-1.499	-2.419	-7.482	4.748	0.429983	0.000217942	8.29845e-07	0.0848824	0.244291	9.66189e-83	0.327324	0.133973	0.0156611	1.09478e-13	2.19595e-06	s6	---
SARDH	1757	sarcosine dehydrogenase	1731	FALSE	0.843	-2.581	-4.663	6.728	-1.364	3.008	-3.406	0.421	1.35	-2.747	0.528	0.399519	0.00992958	3.35368e-06	2.32478e-11	0.1726	0.00267097	0.000675501	0.674112	0.177342	0.00608165	0.59757	---	---
DNM1	1759	dynamin 1	2000	TRUE	1.673	-3.501	-3.781	-6.748	2.543	8.532	5.202	-2.633	-1.703	-5.043	11.851	0.0943972	0.000473106	0.00016101	1.95896e-11	0.011075	2.80122e-17	2.17586e-07	0.00853028	0.0887649	4.99806e-07	2.31793e-31	s11	---
DMPK	1760	DM1 protein kinase	986	FALSE	-1.445	-1.916	-1.425	-4.575	0.81	9.664	0.179	-0.211	1.433	-2.352	NA	0.14878	0.0556374	0.154384	5.37634e-06	0.418396	3.61831e-21	0.857824	0.832979	0.152274	0.0188704	NA	---	3-[1-(3-Aminopropyl)-1h-Indol-3-Yl]-4-(1-Methyl-1h-Indol-3-Yl)-1h-Pyrrole-2,5-Dione
DMRT1	1761	doublesex and mab-3 related transcription factor 1	322	FALSE	-1.435	0.667	0.001	1.167	-0.909	0.77	0.283	-0.084	1.751	-2.424	-0.615	0.152404	0.504965	0.999506	0.244109	0.364018	0.442043	0.777117	0.933006	0.0808978	0.0158994	0.53875	---	---
DMWD	1762	DM1 locus, WD repeat containing	754	FALSE	0.079	-4.513	-3.751	1.642	0.761	2.564	1.8	-2.21	3.365	-5.364	7.101	0.937401	7.43141e-06	0.000189396	0.101035	0.446867	0.0105385	0.0722264	0.0273732	0.0008036	1.08483e-07	2.88014e-12	s11	---
DNAH5	1767	dynein axonemal heavy chain 5	1058	FALSE	-0.631	-0.719	1.397	-0.486	3.678	-1.442	-1.721	1.615	0.89	-0.132	-1.261	0.528387	0.472105	0.162638	0.626993	0.000247142	0.149616	0.0855185	0.106675	0.37387	0.894837	0.2076	---	---
DNAH6	1768	dynein axonemal heavy chain 6	460	FALSE	-0.067	-0.144	2.57	2.1	3.789	-0.211	-2.191	-1.106	-0.255	-1.409	-1.36	0.946658	0.885648	0.0104823	0.0362411	0.000171501	0.832655	0.0289886	0.269129	0.798842	0.159375	0.174637	---	---
DNAH8	1769	dynein axonemal heavy chain 8	569	FALSE	0.029	0.292	1.278	-3.13	2.311	2.414	1.474	2.685	-3.805	0.116	-0.416	0.97686	0.770676	0.201604	0.00183622	0.0211932	0.0160872	0.140979	0.00747247	0.000157208	0.907856	0.677396	---	---
DNAH9	1770	dynein axonemal heavy chain 9	739	FALSE	-1.029	0.434	0.403	-2.275	4.185	1.645	-4.33	3.251	0.493	-0.866	-0.867	0.303994	0.664627	0.687284	0.0231884	3.19183e-05	0.100479	1.69668e-05	0.00120068	0.621819	0.386759	0.385985	---	---
DNASE1L1	1774	deoxyribonuclease 1 like 1	1164	FALSE	-3.43	2.688	0.196	-1.075	2.412	4.007	-1.416	2.936	-0.319	-6.517	0.982	0.000624802	0.00729341	0.84483	0.282476	0.0160165	6.54116e-05	0.157111	0.00339027	0.749994	1.06361e-10	0.326173	---	---
DNASE2	1777	deoxyribonuclease 2, lysosomal	1974	FALSE	4.436	5.542	1.929	0.603	3.872	-1.997	-0.88	-1.706	-4.018	-1.091	-5.646	9.68515e-06	3.38379e-08	0.0539183	0.546845	0.000111358	0.0459346	0.378799	0.0881666	6.07722e-05	0.275355	1.87587e-08	---	---
DYNC1H1	1778	dynein cytoplasmic 1 heavy chain 1	1999	TRUE	-6.416	-1.633	2.543	-0.285	1.753	1.277	-4.192	1.176	2.167	-2.724	7.217	1.73769e-10	0.102694	0.0110754	0.775605	0.0797608	0.201578	2.88381e-05	0.239709	0.0303273	0.00649957	7.54108e-13	---	---
DYNC1I1	1780	dynein cytoplasmic 1 intermediate chain 1	1797	FALSE	1.488	-2.269	-1.988	-3.511	3.89	3.197	-5.503	4.251	0.792	-4.033	9.15	0.136803	0.023384	0.0469098	0.000456903	0.000103742	0.00141481	4.2783e-08	2.23854e-05	0.428417	5.74457e-05	1.50527e-19	---	---
DYNC1I2	1781	dynein cytoplasmic 1 intermediate chain 2	2002	TRUE	5.494	-1.405	1.744	-2.335	3.187	6.774	-3.232	-2.296	-1.199	-2.109	-0.193	4.43421e-08	0.160125	0.0812955	0.0196646	0.00145752	1.63757e-11	0.00125036	0.0217722	0.230699	0.035091	0.84689	---	---
DYNC1LI2	1783	dynein cytoplasmic 1 light intermediate chain 2	2002	TRUE	1.264	-1.893	0.344	-1.821	0.998	6.522	2.683	-4.074	-0.225	-6.161	7.001	0.206464	0.0585099	0.730648	0.0686851	0.318365	8.77218e-11	0.00735318	4.80612e-05	0.822371	8.6933e-10	3.4458e-12	---	---
DNM2	1785	dynamin 2	1948	FALSE	1.866	1.319	0.689	0.417	2.314	2.115	-4.514	1.723	-0.511	-8.139	8.757	0.0622241	0.187293	0.491093	0.676943	0.0207487	0.0345522	6.75003e-06	0.0851021	0.60923	7.01328e-16	4.26511e-18	---	---
DNMT1	1786	DNA methyltransferase 1	1896	FALSE	0.072	1.79	8.793	-4.549	-2.688	-9.099	0.766	-5.387	-2.149	14.113	-2.471	0.942606	0.0736369	3.21392e-18	5.74489e-06	0.00724268	2.24742e-19	0.443526	8.04336e-08	0.0317377	4.44725e-43	0.0135539	---	Azacitidine;Procainamide;Flucytosine;Decitabine
TRDMT1	1787	tRNA aspartic acid methyltransferase 1	376	FALSE	-0.19	-0.269	3.702	0.943	0.3	-0.645	-2.826	0.713	-2.529	0.752	NA	0.849414	0.788087	0.00024602	0.34635	0.76433	0.519403	0.00496346	0.476266	0.0118388	0.452525	NA	---	Pentamidine;S-Adenosyl-L-Homocysteine;Glycerol
DNMT3A	1788	DNA methyltransferase 3 alpha	1585	FALSE	-0.507	-0.872	4.912	-5.052	-2.469	-6.643	0.263	-4.405	0.034	14.772	-2.903	0.612131	0.383519	9.95265e-07	4.86699e-07	0.0136675	4.20075e-11	0.792491	1.12926e-05	0.972869	2.33694e-46	0.00374711	---	---
DNMT3B	1789	DNA methyltransferase 3 beta	507	FALSE	0.151	0.563	3.976	-2.691	-2.948	-4.362	-0.691	-3.625	2.066	6.737	NA	0.880046	0.573841	8.03433e-05	0.00735735	0.0033475	1.56639e-05	0.489615	0.000318763	0.0393481	4.42869e-11	NA	---	---
DOCK1	1793	dedicator of cytokinesis 1	2002	TRUE	-2.871	-4.174	-4.729	-3.984	5.532	11.519	5.255	-3.907	-0.046	-4.505	2.277	0.00413657	3.11702e-05	2.41965e-06	7.02203e-05	3.58916e-08	9.02888e-30	1.64213e-07	9.64841e-05	0.963587	7.03398e-06	0.0229003	---	---
DOCK2	1794	dedicator of cytokinesis 2	1914	FALSE	-1.099	9.989	1.787	-7.05	8.436	4.223	-2.018	2.74	-2.836	-9.441	-0.817	0.271857	6.1434e-23	0.0741402	2.48928e-12	6.37323e-17	2.51915e-05	0.0437722	0.00619427	0.00460975	1.03083e-20	0.413861	s2	---
DOK1	1796	docking protein 1	1786	FALSE	1.59	4.652	-0.893	-5.067	6.521	7.264	0.965	0.639	-1.297	-9.66	-1.323	0.111911	3.53487e-06	0.37206	4.4511e-07	9.06246e-11	5.60365e-13	0.334562	0.522782	0.194879	1.48843e-21	0.185887	---	---
DXO	1797	decapping exoribonuclease	1073	FALSE	1.979	-0.914	2.051	-0.04	-1.605	-2.213	0.509	-1.792	-1.885	4.764	-2.565	0.0481059	0.360719	0.0405347	0.967887	0.108846	0.0271375	0.610815	0.073435	0.0596701	2.15889e-06	0.0104438	---	---
DPAGT1	1798	dolichyl-phosphate N-acetylglucosaminephosphotransferase 1	1476	FALSE	-9.132	0.799	-0.292	7.616	-1.52	-2.461	-1.146	-0.999	1.653	0.11	-2.641	2.15549e-19	0.424475	0.769995	4.66405e-14	0.128721	0.0139761	0.251895	0.317894	0.0984742	0.912224	0.00836007	---	---
DPEP1	1800	dipeptidase 1 (renal)	1114	FALSE	-1.34	-3.39	-3.353	0.194	0.464	3.64	-0.228	0.34	2.749	-0.214	-0.619	0.180531	0.000722841	0.000825536	0.845998	0.642889	0.000284972	0.819682	0.734183	0.00606561	0.83054	0.536246	---	Cilastatin;Doripenem
DPH1	1801	diphthamide biosynthesis 1	1754	FALSE	0.161	1.199	4.816	3.827	-1.428	-6.61	-2.078	-4.506	1.258	4.699	-3.925	0.87215	0.230816	1.59188e-06	0.000134321	0.153362	5.08447e-11	0.0378392	7.0517e-06	0.208451	2.81169e-06	9.02433e-05	---	---
DPH2	1802	DPH2 homolog	1820	FALSE	0.139	0.813	4.508	1.775	-2.378	-6.387	-1.726	-2.226	1.385	4.599	-1.276	0.88949	0.416368	6.96282e-06	0.0761203	0.0175131	2.13648e-10	0.0845931	0.0261125	0.1662	4.53328e-06	0.202271	---	---
DPP4	1803	dipeptidyl peptidase 4	1725	FALSE	1.264	2.004	-3.665	0.707	0.341	6.274	-1.345	4.744	0.61	-8.287	-3.484	0.206239	0.0452415	0.000255323	0.479773	0.733359	4.43413e-10	0.178821	2.26775e-06	0.541613	2.30211e-16	0.000505452	---	Atorvastatin;Sitagliptin;2-Amino-3-Methyl-1-Pyrrolidin-1-Yl-Butan-1-One;5-(Aminomethyl)-6-(2,4-Dichlorophenyl)-2-(3,5-Dimethoxyphenyl)Pyrimidin-4-Amine;(2s)-Pyrrolidin-2-Ylmethylamine;4-Iodo-L-phenylalanine;Diisopropylphosphono Group;1-(1-phenylcyclopentyl)methylamine;(S)-2-[(R)-3-amino-4-(2-fluorophenyl)butyryl]-1,2,3,4-tetrahydroisoquinoline-3-carboxamide;Vildagliptin;PSN9301;PHX1149;KRP-104;Al…
DPP6	1804	dipeptidyl peptidase like 6	617	FALSE	-1.638	-6.026	-0.381	-2.972	0.804	5.351	1.343	-1.054	2.29	-6.135	10.058	0.101867	2.90248e-09	0.703659	0.00307812	0.42168	1.23836e-07	0.179865	0.292142	0.0223528	1.52392e-09	3.89257e-22	---	---
DPT	1805	dermatopontin	1980	FALSE	1.812	-0.629	-6.039	-7.924	2.936	19.105	2.841	3.353	-1.886	-7.012	-4.366	0.070075	0.529688	1.84928e-09	3.81506e-15	0.00336217	8.31946e-75	0.00454116	0.000814616	0.0594531	3.21161e-12	1.33076e-05	s6	---
DPYD	1806	dihydropyrimidine dehydrogenase	1985	FALSE	2.204	7.756	1.997	-5.807	7.002	7.18	0.407	1.01	-1.603	-10.313	-5.969	0.027617	1.39353e-14	0.0459686	7.38902e-09	3.43321e-12	9.78418e-13	0.684165	0.312628	0.109066	2.4991e-24	2.81476e-09	---	Fluorouracil;Capecitabine;(5s)-5-Iododihydro-2,4(1h,3h)-Pyrimidinedione;Nadph Dihydro-Nicotinamide-Adenine-Dinucleotidephosphate;6-Carboxymethyluracil;Flavin adenine dinucleotide;Riboflavin Monophosphate;Uracil;Eniluracil;5-Iodouracil
DPYS	1807	dihydropyrimidinase	969	FALSE	0.134	-1.313	-3.04	1.667	3.596	7.452	-1.456	1.388	-0.731	-6.705	NA	0.893433	0.189356	0.00243208	0.0957839	0.000339097	2.04129e-13	0.145638	0.165372	0.464871	3.41291e-11	NA	---	---
DPYSL2	1808	dihydropyrimidinase like 2	1889	FALSE	1.983	-4.663	-5.474	-5.756	4.805	16.655	2.503	1.189	-2.829	-9.777	8.006	0.0475057	3.339e-06	4.99593e-08	1.00349e-08	1.66605e-06	3.2563e-58	0.0124097	0.234418	0.00472452	4.69171e-22	2.0449e-15	s6	---
DPYSL3	1809	dihydropyrimidinase like 3	2002	TRUE	1.634	-3.267	-5.68	-9.404	7.695	15.819	5.37	-0.316	-1.778	-8.805	4.707	0.102442	0.00110493	1.54173e-08	1.38892e-20	2.20251e-14	3.35502e-53	8.77348e-08	0.751989	0.075627	2.76417e-18	2.69176e-06	---	---
DR1	1810	down-regulator of transcription 1	1906	FALSE	4.254	0.498	1.732	-7.128	-2.188	-0.766	3.19	-0.028	-1.477	8.776	-7.697	2.19786e-05	0.618561	0.0835025	1.44267e-12	0.0288065	0.443907	0.00144817	0.977694	0.139835	3.67947e-18	2.21732e-14	---	---
SLC26A3	1811	solute carrier family 26 member 3	216	FALSE	-0.577	-0.447	-1.65	0.391	-1.509	3.246	-2.381	0.743	1.102	-0.309	NA	0.564833	0.655474	0.100362	0.696205	0.132739	0.00135666	0.0181481	0.458507	0.271554	0.757409	NA	---	---
DRG2	1819	developmentally regulated GTP binding protein 2	1986	FALSE	-0.991	2.58	0.589	1.411	2.939	1.731	-1.459	-5.835	1.999	-4.837	3.291	0.321738	0.00994059	0.555943	0.158345	0.00332687	0.0836386	0.144845	6.27017e-09	0.0457983	1.41766e-06	0.00101508	---	---
ARID3A	1820	AT-rich interaction domain 3A	1382	FALSE	0.722	4.633	1.662	-6.063	-0.302	-4.691	-2.019	1.486	3.035	4.247	-3.187	0.47013	3.95279e-06	0.0967723	1.71689e-09	0.762474	2.99195e-06	0.0436374	0.137593	0.00245382	2.3073e-05	0.00146773	---	---
ATN1	1822	atrophin 1	1287	FALSE	0.385	-3.419	-0.349	1.234	-0.188	0.984	1.805	-5.71	0.673	4.582	-1.868	0.700207	0.000647094	0.726947	0.217276	0.85092	0.325432	0.0713532	1.39987e-08	0.501173	5.05362e-06	0.0619654	---	---
DSC1	1823	desmocollin 1	624	FALSE	-0.066	0.46	0.802	0.992	-0.688	0.102	0.789	-0.468	0.07	-1.364	0.289	0.947774	0.645444	0.422805	0.321822	0.491552	0.918408	0.430424	0.639996	0.943917	0.172917	0.77288	---	---
DSC2	1824	desmocollin 2	1852	FALSE	-3.449	2.887	6.69	1.194	-3.968	-4.441	-1.001	-0.343	0.629	0.602	0.638	0.000574482	0.0039308	2.95397e-11	0.232441	7.52545e-05	9.49436e-06	0.316749	0.731941	0.529677	0.547008	0.523496	---	---
DSC3	1825	desmocollin 3	965	FALSE	-1.862	0.011	6.506	0.101	-1.693	-3.024	0.468	-0.046	-0.738	0.623	NA	0.0628672	0.991532	1.23987e-10	0.919865	0.0908556	0.00255958	0.639956	0.963423	0.460691	0.533424	NA	s3	---
DSCAM	1826	DS cell adhesion molecule	200	FALSE	NA	1.278	0.649	-0.414	-1.084	-0.429	-0.898	-3.334	1.55	1.183	NA	NA	0.202912	0.516833	0.679174	0.279723	0.668731	0.370508	0.00102181	0.122806	0.238186	NA	---	---
RCAN1	1827	regulator of calcineurin 1	1198	FALSE	0.946	-3.119	0.476	0.918	2.066	4.657	-0.649	0.049	-1.015	-8.76	8.514	0.344413	0.00185703	0.634348	0.358582	0.0390013	3.55968e-06	0.516161	0.960559	0.310418	6.55233e-18	4.96933e-17	---	---
DSG1	1828	desmoglein 1	613	FALSE	-0.499	1.546	2.465	-0.27	0.464	-1.647	2.082	0.521	-0.849	-3.808	2.356	0.618257	0.122719	0.0139789	0.787421	0.642641	0.100038	0.0377938	0.602331	0.395998	0.000154218	0.0188068	---	---
DSG2	1829	desmoglein 2	1859	FALSE	-4.058	-1.101	4.953	3.469	-5.564	-4.976	-2.01	1.189	2.342	3.866	-1.327	5.16387e-05	0.271105	7.96363e-07	0.000535305	3.02038e-08	7.10355e-07	0.0445329	0.234585	0.019275	0.000114313	0.18471	---	---
DSG3	1830	desmoglein 3	738	FALSE	-0.57	1.521	5.886	-2.342	-1.096	-3.951	1.259	0.728	2.859	-2.381	-0.128	0.568718	0.128768	6.01068e-09	0.0194207	0.273546	8.53539e-05	0.2086	0.466648	0.00436327	0.017519	0.898236	s3	---
TSC22D3	1831	TSC22 domain family member 3	1447	FALSE	4.367	-2.219	-4.301	-2.653	0.747	4.365	4.602	-1.969	-0.109	-1.88	1.716	1.34909e-05	0.0266134	1.81817e-05	0.008069	0.455289	1.36147e-05	4.54466e-06	0.0491609	0.913451	0.0602639	0.0863916	s7	---
DSP	1832	desmoplakin	2002	TRUE	-0.354	3.252	3.641	4.681	-6.067	-7.819	-4.365	-3.069	2.569	4.143	1.904	0.723407	0.00116418	0.000278801	3.05047e-06	1.55571e-09	8.52076e-15	1.33396e-05	0.00217742	0.0102828	3.5661e-05	0.0570156	---	---
SLC26A2	1836	solute carrier family 26 member 2	1402	FALSE	-3.6	0.725	-1.408	-0.795	-0.784	0.967	-1.469	1.037	3.436	0.816	-2.745	0.000329402	0.468762	0.159385	0.426531	0.433009	0.333915	0.141928	0.299755	0.00060804	0.41468	0.00612465	---	---
DTNA	1837	dystrobrevin alpha	1769	FALSE	-0.528	-2.868	-4.5	-2.252	-0.228	12.065	-0.027	-2.074	1.416	-5.889	7.515	0.597558	0.00418272	7.24223e-06	0.0244191	0.819894	2.89738e-32	0.978388	0.0382516	0.156851	4.63339e-09	8.99645e-14	---	---
DTNB	1838	dystrobrevin beta	1477	FALSE	-1.271	-6.055	-4.165	5.033	-3.542	6.102	0.22	-1.681	1.66	-1.444	3.268	0.203912	1.77525e-09	3.29773e-05	5.41706e-07	0.000408951	1.33813e-09	0.825961	0.0928886	0.0970762	0.148852	0.00110768	---	---
DTYMK	1841	deoxythymidylate kinase	1963	FALSE	2.685	0.59	3.857	3.231	-5.229	-6.91	-3.143	-1.09	-0.492	9.588	-6.059	0.00732227	0.555072	0.000118352	0.00125266	1.88356e-07	6.51377e-12	0.00169726	0.275949	0.623101	2.61294e-21	1.6426e-09	---	Thymidine-5'-Phosphate;2',3'-Dideoxythymidine-5'-Monophosphate;Phosphoric Acid Mono-[3-Fluoro-5-(5-Methyl-2,4-Dioxo-3,4-Dihydro-2h-Pyrimidin-1-Yl)-Tetrahyro-Furan-2-Ylmethyl] Ester;Phosphoric Acid Mono-[3-Amino-5-(5-Methyl-2,4-Dioxo-3,4-Dihydro-2h-Pyrimidin-1-Yl)-Tetrahydro-Furan-2-Ylmethyl] Ester;P1-(5'-Adenosyl)P5-(5'-Thymidyl)Pentaphosphate;3'-Azido-3'-Deoxythymidine-5'-Monophosphate;P1-(5'-Ad…
ECM2	1842	extracellular matrix protein 2	1494	FALSE	-1.634	-0.813	-2.984	-5.863	1.14	7.574	4.395	2.154	2.106	-2.418	-3.892	0.102505	0.41644	0.00289553	5.58032e-09	0.254299	6.3141e-14	1.18334e-05	0.0314181	0.0353525	0.0157388	0.000103825	---	---
DUSP3	1845	dual specificity phosphatase 3	1994	TRUE	3.749	1.787	-2.903	0.413	2.595	11.662	-0.829	-1.57	-4.502	-11.435	5.907	0.00018236	0.0741165	0.00374227	0.679845	0.0095274	1.8925e-30	0.407295	0.116521	7.12124e-06	2.25297e-29	4.09651e-09	---	---
DUSP4	1846	dual specificity phosphatase 4	114	FALSE	NA	0.01	-2.217	1.822	NA	0.167	0.045	1.461	0.561	-1.455	NA	NA	0.991664	0.0286197	0.0710948	NA	0.867686	0.964159	0.146848	0.575904	0.148586	NA	---	---
DUSP6	1848	dual specificity phosphatase 6	391	FALSE	0.25	1.002	0.615	-0.516	-1.657	-0.957	-0.185	0.728	-0.207	0.972	NA	0.802755	0.317062	0.538643	0.606185	0.0982556	0.339008	0.853697	0.466779	0.836294	0.331469	NA	---	---
DUSP7	1849	dual specificity phosphatase 7	165	FALSE	0.247	0.841	1.699	-1.476	0.016	1.894	-0.009	2.07	-2.342	-2.742	NA	0.804967	0.401547	0.0911864	0.141877	0.987526	0.0600115	0.99264	0.0400333	0.0204132	0.00678887	NA	---	---
DUSP9	1852	dual specificity phosphatase 9	449	FALSE	-1.247	-0.568	0.932	-0.744	-2.031	-3.754	-0.993	3.804	-1.207	4.167	NA	0.212909	0.570552	0.35185	0.457473	0.042799	0.000197234	0.321133	0.000162443	0.228047	3.70025e-05	NA	---	---
DUT	1854	deoxyuridine triphosphatase	2002	TRUE	2.488	-0.764	2.634	2.8	-6.417	-5.164	-1.784	-1.162	-3.121	9.068	-0.524	0.0129444	0.44511	0.008508	0.00516226	1.72552e-10	2.65057e-07	0.0746505	0.245395	0.00182685	2.82809e-19	0.600216	---	2'-Deoxyuridine 5'-Alpha,Beta-Imido-Triphosphate;2'-Deoxyuridine 5'-Alpha,Beta-Imido-Triphosphate;Deoxyuridine-5'-Triphosphate;Deoxyuridine-5'-Triphosphate;Deoxyuridine-5'-Diphosphate;Deoxyuridine-5'-Diphosphate;Deoxyuridine-5'-Diphosphate;2'-deoxyuridine 5'-alpha,beta-imido-diphosphate;2'-deoxyuridylic acid;2'-deoxyuridylic acid;1-{(2S,5S)-4-FLUORO-5-[(TRITYLOXY)METHYL]TETRAHYDROFURAN-2-YL}PYRIM…
DVL1	1855	dishevelled segment polarity protein 1	1356	FALSE	0.24	-2.782	0.24	-3.202	0.227	3.944	4.934	-1.962	1.21	-1.86	1.096	0.810244	0.00548461	0.81071	0.00139545	0.820629	8.43362e-05	9.03897e-07	0.0499879	0.226528	0.0630957	0.273404	s7	---
DVL2	1856	dishevelled segment polarity protein 2	1771	FALSE	1.449	-0.127	-0.286	-5.463	-0.411	4.673	4.256	-6.899	1.604	3.911	-3.607	0.147599	0.898752	0.775289	5.35714e-08	0.681235	3.19604e-06	2.18971e-05	7.25675e-12	0.108921	9.52755e-05	0.000318551	---	---
DVL3	1857	dishevelled segment polarity protein 3	1866	FALSE	0.764	0.224	0.227	-5.597	1.607	4.303	5.234	-6.723	2.522	0.857	-2.399	0.444832	0.822648	0.820679	2.50459e-08	0.108215	1.77174e-05	1.84863e-07	2.3553e-11	0.0117642	0.39169	0.0165409	---	---
DYRK1A	1859	dual specificity tyrosine phosphorylation regulated kinase 1A	1839	FALSE	1.501	-3.296	-0.065	-5.224	-1.872	0.689	1.538	-1.987	1.154	8.279	-1.201	0.133556	0.000997712	0.948091	1.94518e-07	0.061411	0.491136	0.12423	0.0470201	0.248588	2.35928e-16	0.229741	---	N-(5-{[(2S)-4-amino-2-(3-chlorophenyl)butanoyl]amino}-1H-indazol-3-yl)benzamide
TOR1A	1861	torsin family 1 member A	1937	FALSE	-2.704	5.538	0.335	-0.69	1.956	-3.989	-2.698	6.687	0.487	-2.347	-3.541	0.0069091	3.47421e-08	0.737468	0.490074	0.050648	6.87767e-05	0.00704214	2.9645e-11	0.625969	0.0190013	0.000407934	---	---
E2F1	1869	E2F transcription factor 1	37	FALSE	NA	0.06	0.446	-0.703	NA	-0.036	-0.477	-0.288	-1.059	1.692	NA	NA	0.952631	0.658086	0.486982	NA	0.971878	0.636485	0.774997	0.296853	0.0995473	NA	---	---
E2F3	1871	E2F transcription factor 3	841	FALSE	0.014	0.523	5.211	-3.578	-1.447	-1.661	-1.007	-3.565	-0.03	6.136	-2.975	0.988641	0.600861	2.36337e-07	0.000366329	0.148271	0.097127	0.314217	0.000384547	0.975932	1.30606e-09	0.00301424	---	---
E2F4	1874	E2F transcription factor 4	1712	FALSE	2.77	1.415	0.461	-2.017	-2.185	-0.364	3.755	-6.381	-1.331	5.56	-3.55	0.00567388	0.157106	0.645054	0.0438934	0.0290495	0.715916	0.000179372	2.26186e-10	0.183203	3.12679e-08	0.000396375	---	---
E2F5	1875	E2F transcription factor 5	615	FALSE	1.768	-2.641	1.513	-1.175	-0.708	0.335	1.597	-3.816	0.027	5.51	-2.94	0.0775616	0.00847336	0.130835	0.240422	0.479023	0.738086	0.110873	0.000149259	0.978119	5.29256e-08	0.00340508	---	---
E2F6	1876	E2F transcription factor 6	71	FALSE	-2.241	-1.523	3.719	-0.41	NA	-1.295	-0.606	1.199	-0.56	-0.365	NA	0.0282686	0.132319	0.000403955	0.683162	NA	0.199596	0.54662	0.23475	0.577391	0.715887	NA	---	---
E4F1	1877	E4F transcription factor 1	968	FALSE	-0.207	-0.738	-1.428	1.076	-2.727	-0.019	1.931	-1.233	0.317	1.692	-1.239	0.836163	0.460624	0.15361	0.282198	0.0065071	0.985091	0.053731	0.217988	0.751213	0.0909687	0.215637	---	---
EBF1	1879	early B-cell factor 1	971	FALSE	-1.103	-1.274	-4.224	-5.002	0.494	7.328	0.841	-1.438	-0.156	3.947	-3.005	0.270391	0.202835	2.62143e-05	6.72613e-07	0.621565	4.92225e-13	0.400662	0.150662	0.875754	8.49177e-05	0.00272257	---	---
ECE1	1889	endothelin converting enzyme 1	2002	TRUE	-4.659	2.425	-0.454	0.181	2.165	0.056	-1.345	3.891	0.903	-2.523	-3.071	3.38564e-06	0.0153909	0.650189	0.856753	0.0305185	0.954977	0.178866	0.000103232	0.366779	0.0117221	0.00215865	---	5-(2-hydroxyethyl)nonane-1,9-diol
TYMP	1890	thymidine phosphorylase	2002	TRUE	4.181	11.402	2.987	-2.944	10.36	0.256	-5.939	3.741	-3.867	-10.456	-3.527	3.03328e-05	3.2031e-29	0.00285361	0.00327478	1.55404e-24	0.798027	3.37318e-09	0.000188684	0.00011374	5.98329e-25	0.000430022	s2	Floxuridine;Cidofovir;Trifluridine;Fluorouracil;Capecitabine;5-Chloro-6-[(2-Iminopyrrolidin-1-Yl)Methyl]Pyrimidine-2,4(1h,3h)-Dione;5-Chloro-6-[(2-Iminopyrrolidin-1-Yl)Methyl]Pyrimidine-2,4(1h,3h)-Dione;Tipiracil
ECH1	1891	enoyl-CoA hydratase 1	2001	TRUE	1.333	-3.394	-1.916	8.459	-5.143	-0.225	-4.635	-0.06	-2.208	4.396	-0.26	0.182622	0.000702759	0.0555156	5.12402e-17	2.96592e-07	0.822233	3.79645e-06	0.952041	0.0273782	1.16004e-05	0.794972	---	---
ECHS1	1892	enoyl-CoA hydratase, short chain 1	2002	TRUE	4.346	-2.262	-5.234	14.501	-7.986	1.647	-7.641	-0.88	-2.133	-2.07	7.184	1.45569e-05	0.023797	1.83264e-07	2.20803e-45	2.32896e-15	0.0996463	3.31778e-14	0.379081	0.0330082	0.0385917	9.52393e-13	s4	Hexanoyl-Coenzyme A;Octanoyl-Coenzyme A;Acetoacetyl-Coenzyme A;4-(N,N-Dimethylamino)Cinnamoyl-Coa
ECM1	1893	extracellular matrix protein 1	2002	TRUE	-0.613	1.18	-4.184	-8.799	9.989	9.138	5.044	3.222	1.075	-9.738	-3.064	0.540036	0.237948	2.9853e-05	2.91113e-18	5.83557e-23	1.51449e-19	4.98119e-07	0.00129443	0.282702	6.29557e-22	0.00221023	s5	---
ECT2	1894	epithelial cell transforming 2	1215	FALSE	0.428	-1.656	7.242	-2.055	-1.417	-7.855	-3.606	0.932	0.996	8.439	-2.353	0.668551	0.0980015	7.82046e-13	0.0400472	0.15663	8.76105e-15	0.000323475	0.351275	0.319369	8.97451e-17	0.0187929	---	---
S1PR1	1901	sphingosine-1-phosphate receptor 1	492	FALSE	-2.311	-3.786	-1.942	1.388	-1.528	-0.227	1.637	1.682	-0.02	-1.177	3.768	0.0212734	0.000172177	0.0526632	0.165801	0.127247	0.820676	0.102371	0.093155	0.983896	0.239866	0.000184852	---	Asfotase Alfa
LPAR1	1902	lysophosphatidic acid receptor 1	851	FALSE	-2.609	-0.211	-4.288	-3.444	2.563	6.583	2.891	-1.801	1.783	-3.202	1.587	0.00924619	0.832593	2.01235e-05	0.000600374	0.0105628	8.06118e-11	0.00393252	0.0721172	0.0750178	0.00141623	0.112984	---	---
S1PR3	1903	sphingosine-1-phosphate receptor 3	166	FALSE	0.19	0.721	NA	-1.767	-1.106	1.04	0.94	-1.719	2.973	-1.57	1.863	0.849898	0.471767	NA	0.079125	0.270239	0.300015	0.348516	0.0874931	0.00339724	0.118357	0.064255	---	---
EDN3	1908	endothelin 3	75	FALSE	0.538	-0.939	-0.949	0.85	-0.255	0.447	1.067	-0.994	0.261	-1.257	NA	0.592014	0.350704	0.345839	0.397983	0.799213	0.656091	0.289283	0.323488	0.795013	0.212674	NA	---	---
EDNRA	1909	endothelin receptor type A	218	FALSE	-2.312	-0.354	0.057	-2.781	-0.714	1.76	0.171	1.248	0.321	-0.466	1.68	0.0217285	0.724032	0.954848	0.00590223	0.475756	0.0798453	0.864206	0.213303	0.748614	0.641791	0.0943297	---	Bosentan;Acetylsalicylic acid;Nicotinamide;2-HYDROXY-3,5-DIIODOBENZOIC ACID;Darusentan;PS433540;SPP 301;Actelion-1;Sitaxentan;Ambrisentan;N~2~,N~2~-DIMETHYL-N~1~-(6-OXO-5,6-DIHYDROPHENANTHRIDIN-2-YL)GLYCINAMIDE;Macitentan
PHC1	1911	polyhomeotic homolog 1	988	FALSE	-0.456	-5.387	-1.102	-1.597	-0.969	-0.1	-1.296	0.024	0.901	8.095	-1.146	0.648487	8.97154e-08	0.270625	0.110502	0.33296	0.920226	0.195425	0.981187	0.368051	1.68284e-15	0.252159	---	---
PHC2	1912	polyhomeotic homolog 2	1956	FALSE	2.067	-3.295	0.699	-4.725	-0.936	-1.639	7.268	-6.302	-0.803	10.632	-4.83	0.0388709	0.00100293	0.484891	2.46515e-06	0.349589	0.10145	5.2495e-13	3.6198e-10	0.421947	1.04915e-25	1.47492e-06	---	---
EEF1A1	1915	eukaryotic translation elongation factor 1 alpha 1	1774	FALSE	3.305	4.111	8.392	-2.344	1.954	-5.303	-8.043	5.77	-0.783	1.374	-5.212	0.000968211	4.11903e-05	9.63188e-17	0.0191889	0.0508404	1.28205e-07	1.59106e-15	9.31851e-09	0.433464	0.169569	2.08448e-07	s3	Guanosine-5'-Diphosphate
EEF1A2	1917	eukaryotic translation elongation factor 1 alpha 2	2002	TRUE	2.821	-0.167	5.655	0.683	3.908	-4.573	-7.802	7.546	0.536	-3.264	-0.031	0.00483567	0.867294	1.78661e-08	0.494642	9.60781e-05	5.10949e-06	9.71371e-15	6.78768e-14	0.592324	0.00111561	0.975279	---	---
EEF1B2	1933	eukaryotic translation elongation factor 1 beta 2	1970	FALSE	5.037	4.89	4.993	2.39	-1.132	-4.988	-6.885	-1.497	1.008	3.541	-7.268	5.16856e-07	1.0916e-06	6.47358e-07	0.0169478	0.25784	6.64198e-07	7.7415e-12	0.13461	0.313726	0.000407144	5.23341e-13	---	---
EEF1D	1936	eukaryotic translation elongation factor 1 delta	1996	TRUE	6.845	5.293	5.667	2.212	0.851	-3.15	-6.43	-6.566	1.913	3.161	-9.173	1.01705e-11	1.33818e-07	1.66097e-08	0.0270894	0.394922	0.00165633	1.58904e-10	6.552e-11	0.0559392	0.00159532	1.10928e-19	---	---
EEF1G	1937	eukaryotic translation elongation factor 1 gamma	2002	TRUE	2.461	4.433	6.669	1.608	1.052	-8.847	-11.616	6.257	1.305	4.445	-8.136	0.0139294	9.80843e-06	3.32609e-11	0.107977	0.292957	1.92866e-18	3.12519e-30	4.77443e-10	0.191914	9.27997e-06	7.08682e-16	---	---
EEF2	1938	eukaryotic translation elongation factor 2	2002	TRUE	3.423	7.536	9.412	-0.047	2.244	-6.928	-9.607	2.552	-0.924	2.963	-9.705	0.000631663	7.28783e-14	1.28825e-20	0.96224	0.0249448	5.72575e-12	2.15427e-21	0.0107793	0.355858	0.00307978	8.63188e-22	---	Adenosine-5-Diphosphoribose;Diphthamide;Guanosine-5'-Diphosphate;N~2~,N~2~-DIMETHYL-N~1~-(6-OXO-5,6-DIHYDROPHENANTHRIDIN-2-YL)GLYCINAMIDE
EIF2D	1939	eukaryotic translation initiation factor 2D	1853	FALSE	2.236	0.712	1.906	2.604	-3.438	-2.061	1.866	-7.286	-0.004	3.536	-2.114	0.0254821	0.476539	0.0567996	0.00928643	0.000598248	0.0394355	0.0622424	4.69502e-13	0.996664	0.000415484	0.0346872	---	---
EFNA1	1942	ephrin A1	1214	FALSE	-1.008	-3.149	-0.615	-1.54	-1.407	-0.268	2.24	-1.253	4.382	2.06	1.431	0.313796	0.00167991	0.538411	0.123838	0.159733	0.788822	0.0252521	0.21038	1.27532e-05	0.0395773	0.152684	s9	---
EFNA4	1945	ephrin A4	140	FALSE	-0.767	0.405	0.288	2.352	NA	-3.106	3.789	-1.151	2.009	-1.987	NA	0.444263	0.68602	0.773711	0.0200679	NA	0.00230207	0.000225221	0.251567	0.046535	0.0488994	NA	---	---
EFNA5	1946	ephrin A5	827	FALSE	-1.205	1.025	0.683	0.596	-2.141	-1.168	-2.033	1.081	-0.576	0.881	1.33	0.22851	0.305478	0.494914	0.551319	0.0325437	0.243323	0.0424079	0.279804	0.565034	0.378379	0.183851	---	---
EFNB1	1947	ephrin B1	1814	FALSE	-4.146	-0.812	-0.989	-3.933	0.434	1.652	4.658	-1.343	2.653	-0.226	1.127	3.53708e-05	0.41683	0.322776	8.71508e-05	0.664514	0.0987704	3.42591e-06	0.179347	0.0080377	0.821449	0.260047	s7	---
EFNB2	1948	ephrin B2	1710	FALSE	-2.897	-1.034	0.434	-3.826	-0.269	1.688	4.646	0.166	0.036	-0.272	1.219	0.00381405	0.301511	0.664512	0.000134862	0.787638	0.0915719	3.6518e-06	0.868433	0.971083	0.785772	0.22319	s7	---
EFNB3	1949	ephrin B3	308	FALSE	NA	-3.416	1.845	-1.274	-1.987	1.081	-2.303	-0.018	0.937	2.377	2.184	NA	0.000722155	0.0659786	0.203479	0.047859	0.280449	0.0219372	0.985675	0.349533	0.0180554	0.0297447	---	---
EGF	1950	epidermal growth factor	498	FALSE	-2.071	-1.608	-1.133	-0.598	1.744	-0.14	0.238	1.589	-1.189	1.803	NA	0.0388523	0.108364	0.257806	0.550416	0.0818594	0.888986	0.812358	0.112616	0.235035	0.0719411	NA	---	Sucralfate;Alpha-Aminobutyric Acid;XL647
CELSR2	1952	cadherin EGF LAG seven-pass G-type receptor 2	1311	FALSE	-0.507	-2.624	-1.164	2.929	0.948	-1.571	1.675	-0.405	0.073	0.464	0.314	0.612028	0.00878821	0.244776	0.00345802	0.343194	0.11646	0.0941255	0.685356	0.94156	0.642986	0.753946	---	---
MEGF6	1953	multiple EGF like domains 6	1303	FALSE	-0.929	-2.405	-4.009	-4.509	2.582	9.742	7.278	-4.249	1.555	-4.502	NA	0.353264	0.0163133	6.43123e-05	7.11422e-06	0.00991964	1.07951e-21	5.82333e-13	2.299e-05	0.120182	7.3453e-06	NA	---	---
MEGF8	1954	multiple EGF like domains 8	1067	FALSE	-3.012	-1.098	-1.953	-1.527	-1.16	4.964	0.822	-1.208	0.75	0.095	2.287	0.00265366	0.272514	0.051028	0.127156	0.246217	8.04099e-07	0.41112	0.227367	0.453583	0.924273	0.0224171	---	---
MEGF9	1955	multiple EGF like domains 9	1058	FALSE	-3.339	-2.333	-4.332	2.374	2.755	0.601	1.951	-3.094	1.481	-3.752	8.178	0.000870578	0.0198322	1.62112e-05	0.0177584	0.00596114	0.547833	0.051286	0.00202543	0.138957	0.000184892	8.19852e-16	s11	---
EGFR	1956	epidermal growth factor receptor	1997	TRUE	-4.634	-0.307	4.705	0.366	-3.428	0.361	1.569	1.037	-0.784	-0.754	0.685	3.81895e-06	0.758679	2.71921e-06	0.714242	0.000621401	0.718083	0.116691	0.299751	0.432881	0.45067	0.493451	---	Cetuximab;Trastuzumab;Lidocaine;Gefitinib;Erlotinib;Lapatinib;Panitumumab;Flavopiridol;IGN311;Matuzumab;Vandetanib;HuMax-EGFr;Rindopepimut;CI-1033;IMC-11F8;INSM-18;S-{3-[(4-ANILINOQUINAZOLIN-6-YL)AMINO]-3-OXOPROPYL}-L-CYSTEINE;N-[4-(3-BROMO-PHENYLAMINO)-QUINAZOLIN-6-YL]-ACRYLAMIDE;Afatinib;Osimertinib;Necitumumab;Icotinib;Olmutinib
EGR1	1958	early growth response 1	401	FALSE	0.604	-0.182	-0.188	-3.714	-0.763	3.506	2.323	0.722	-0.073	-0.467	-2.843	0.54621	0.855633	0.850598	0.000232693	0.445643	0.000505862	0.0206896	0.47083	0.941677	0.640919	0.00469573	---	---
EGR2	1959	early growth response 2	122	FALSE	1.328	1.768	-0.248	-1.133	NA	1.503	0.259	-3.585	0.287	1.001	NA	0.186696	0.079546	0.804761	0.259645	NA	0.1354	0.796307	0.000489002	0.774786	0.319054	NA	---	---
EHHADH	1962	enoyl-CoA hydratase and 3-hydroxyacyl CoA dehydrogenase	1927	FALSE	0.864	0.495	2.244	6.017	-1.456	-1.552	-2.396	0.063	0.77	-4.381	0.079	0.387689	0.62097	0.0249675	2.1253e-09	0.145645	0.120892	0.0166674	0.949905	0.441146	1.24571e-05	0.936767	---	NADH
EIF1AX	1964	eukaryotic translation initiation factor 1A, X-linked	1880	FALSE	3.971	-0.277	3.864	3.836	-4.991	-3.009	-0.667	-0.574	-2.628	5.057	-6.067	7.43429e-05	0.781562	0.000115267	0.000128941	6.54997e-07	0.00265196	0.504597	0.566026	0.00867035	4.66417e-07	1.57689e-09	---	---
EIF2S1	1965	eukaryotic translation initiation factor 2 subunit alpha	2002	TRUE	6.771	4.737	5.516	2.909	-1.677	-5.559	-5.469	-5.391	0.336	5.734	-8.009	1.67609e-11	2.32456e-06	3.91446e-08	0.00366751	0.0936658	3.08102e-08	5.10695e-08	7.83431e-08	0.736835	1.12788e-08	1.93808e-15	---	---
EIF2B1	1967	eukaryotic translation initiation factor 2B subunit alpha	2002	TRUE	2.502	2.135	5.193	1.449	-2.932	-5.844	-4.389	0.844	-2.238	5.373	-2.024	0.0124292	0.0328532	2.28021e-07	0.147442	0.00340467	5.94897e-09	1.20024e-05	0.39868	0.0253202	8.64201e-08	0.0431061	---	---
EIF2S3	1968	eukaryotic translation initiation factor 2 subunit gamma	1926	FALSE	4.187	5.845	6.997	2.187	0.745	-8.243	-6.495	-2.815	-0.355	4.223	-6.018	2.95017e-05	5.94418e-09	3.58542e-12	0.0288678	0.456121	3.07226e-16	1.05372e-10	0.00492742	0.722724	2.52623e-05	2.10909e-09	---	Guanosine-5'-Diphosphate
EPHA2	1969	EPH receptor A2	1732	FALSE	-4.422	2.774	4.373	-3.613	1.621	-2.917	1.205	1.737	0.144	-0.507	-0.309	1.03863e-05	0.0056022	1.29959e-05	0.000310821	0.105173	0.00357919	0.228481	0.0825808	0.885841	0.612091	0.757378	---	Dasatinib;Phosphoaminophosphonic Acid-Adenylate Ester;Regorafenib
EIF4A1	1973	eukaryotic translation initiation factor 4A1	1897	FALSE	4.007	6.253	9.479	-3.836	2.983	-6.879	-10.574	7.367	-1.477	5.165	-10.009	6.38063e-05	4.94989e-10	7.36107e-21	0.000129149	0.00288926	8.14195e-12	1.98121e-25	2.59529e-13	0.1399	2.65887e-07	5.10974e-23	---	---
EIF4A2	1974	eukaryotic translation initiation factor 4A2	1897	FALSE	2.568	2.75	7.055	-2.385	-0.691	-5.593	-9.428	6.523	-0.039	5.756	-4.513	0.0102926	0.00601418	2.40948e-12	0.0171954	0.489421	2.55526e-08	1.18037e-20	8.79815e-11	0.969112	1.00197e-08	6.77532e-06	---	---
EIF4B	1975	eukaryotic translation initiation factor 4B	1897	FALSE	3.288	2.25	2.852	1.389	-4.991	-6.848	-2.29	-5.347	-1.012	11.566	-3.806	0.00102748	0.024565	0.00438625	0.165125	6.54524e-07	1.01108e-11	0.0221195	1.00335e-07	0.311809	6.04326e-30	0.000145738	---	---
EIF4E	1977	eukaryotic translation initiation factor 4E	2002	TRUE	2.518	3.086	2.773	1.86	-1.759	-4.588	-6.882	1.729	-1.355	5.846	-4.868	0.0118758	0.00205543	0.00560707	0.0630426	0.0788141	4.75741e-06	7.87223e-12	0.084028	0.175559	5.85522e-09	1.21382e-06	---	7-Methyl-Gpppa;7n-Methyl-8-Hydroguanosine-5'-Diphosphate;7-Methyl-Guanosine-5'-Triphosphate;LY2275796;2,2,5,5-TETRAMETHYL-3-(SULFANYLMETHYL)-2,5-DIHYDRO-1H-PYRROL-1-OL
EIF4EBP1	1978	eukaryotic translation initiation factor 4E binding protein 1	1670	FALSE	3.355	-0.918	1.795	-0.754	2.122	-0.81	-4.061	4.236	-0.367	-0.147	-2.551	0.000812464	0.358823	0.0727958	0.451189	0.0340209	0.418314	5.1022e-05	2.39451e-05	0.713388	0.88336	0.0108152	---	---
EIF4EBP2	1979	eukaryotic translation initiation factor 4E binding protein 2	1691	FALSE	4.155	-0.268	-5.486	-0.631	1.059	3.457	-0.434	-2.635	1.745	-1.388	2.995	3.42016e-05	0.788903	4.7276e-08	0.528302	0.289802	0.000559273	0.664288	0.00848246	0.0811104	0.165381	0.00278328	---	---
EIF4G1	1981	eukaryotic translation initiation factor 4 gamma 1	1998	TRUE	0.318	6.877	10.546	2.024	-1.948	-13.066	-6.298	-2.055	1.708	5.949	-4.501	0.75085	8.13036e-12	2.43582e-25	0.043094	0.0515687	1.6999e-37	3.69746e-10	0.0400479	0.0877458	3.16894e-09	7.16773e-06	---	---
EIF4G2	1982	eukaryotic translation initiation factor 4 gamma 2	1860	FALSE	-1.138	3.935	6.704	-3.155	-1.515	-5.196	-0.679	-4.843	0.971	4.916	0.143	0.255069	8.64256e-05	2.68667e-11	0.00163115	0.130031	2.2614e-07	0.497478	1.38203e-06	0.331474	9.61434e-07	0.88596	---	---
EIF5	1983	eukaryotic translation initiation factor 5	2002	TRUE	3.625	0.193	2.697	1.829	-2.901	-2.925	-1.033	-6.038	0.129	4.243	0.906	0.000296574	0.846979	0.00706343	0.0674928	0.0037556	0.00347948	0.301741	1.85081e-09	0.897119	2.30832e-05	0.365042	---	---
EIF5A	1984	eukaryotic translation initiation factor 5A	1897	FALSE	5.76	3.823	6.694	-0.311	2.988	-3.311	-8.969	3.87	-3.174	2.551	-7.202	9.77169e-09	0.000136274	2.85165e-11	0.755525	0.00284437	0.000946375	6.9845e-19	0.000112478	0.00152709	0.0108047	8.53068e-13	---	---
ELANE	1991	elastase, neutrophil expressed	1942	FALSE	1.534	2.637	3.901	-5.752	6.226	-1.688	-4.117	15.076	-4.863	-4.556	-2.552	0.125264	0.00842122	9.90737e-05	1.02311e-08	5.84211e-10	0.0916239	4.00005e-05	1.19242e-48	1.24725e-06	5.53806e-06	0.0107903	s8	Pegfilgrastim;Alpha-1-proteinase inhibitor;Filgrastim;Mdl 101,146;ONO-6818;Elafin
SERPINB1	1992	serpin family B member 1	2002	TRUE	3.054	6.717	0.04	-0.542	4.861	2.033	-1.907	2.151	0.088	-11.959	0.425	0.0022897	2.40927e-11	0.967746	0.58784	1.26012e-06	0.0421798	0.0566577	0.0315908	0.929945	6.94744e-32	0.670607	---	---
ELAVL2	1993	ELAV like RNA binding protein 2	1125	FALSE	2.909	-5.846	1.073	-0.767	-1.059	-1.338	0.646	-3.925	-1.002	6.231	3.896	0.00369552	6.58666e-09	0.283672	0.443054	0.289773	0.181037	0.518479	9.1989e-05	0.316778	6.54146e-10	0.000103727	---	---
ELAVL1	1994	ELAV like RNA binding protein 1	1935	FALSE	5.017	-2.069	2.643	0.541	-5.546	-7.607	-0.382	-7.494	1.895	17.546	-7.52	5.73113e-07	0.0387089	0.00828279	0.588895	3.33044e-08	4.36848e-14	0.70284	1.0085e-13	0.0583063	4.51498e-64	8.33217e-14	---	---
ELF1	1997	E74 like ETS transcription factor 1	1682	FALSE	3.572	-0.062	-2.604	-4.425	0.187	2.98	1.667	-3.573	2.929	1.515	-1.698	0.000364477	0.950801	0.00928294	1.02877e-05	0.851317	0.00292664	0.0956215	0.000362964	0.00344606	0.130029	0.0897189	---	---
ELF2	1998	E74 like ETS transcription factor 2	1358	FALSE	0.189	-2.802	-1.317	-4.279	-0.273	4.871	4.271	-6.909	-1.218	6.382	-1.225	0.849958	0.00514915	0.188039	2.01133e-05	0.784994	1.24244e-06	2.0854e-05	7.49137e-12	0.223528	2.39016e-10	0.220831	---	---
ELF3	1999	E74 like ETS transcription factor 3	1399	FALSE	2.556	-3.447	4.092	1.602	-3.431	-5.823	-1.143	-0.896	3.768	3.984	NA	0.0107076	0.000583681	4.52491e-05	0.109406	0.000619851	7.15069e-09	0.253294	0.370484	0.000171713	7.12639e-05	NA	---	---
ELF4	2000	E74 like ETS transcription factor 4	597	FALSE	-2.672	0.241	-0.777	0.215	2.396	0.1	-1.623	-1.751	2.459	0.047	NA	0.00774521	0.810001	0.437574	0.829474	0.016883	0.920357	0.105018	0.0804581	0.0142118	0.962454	NA	---	---
ELK1	2002	ELK1, ETS transcription factor	734	FALSE	1.96	0.25	0.03	-2.059	0.022	2.553	0.959	-4.761	-1.233	2.183	-0.55	0.0503524	0.802615	0.975899	0.0398661	0.982255	0.0108912	0.337791	2.31779e-06	0.217801	0.0293754	0.58264	---	---
ELK3	2004	ELK3, ETS transcription factor	558	FALSE	-1.137	1.145	-1.391	-2.155	-0.117	4.104	2.423	-3.925	0.279	-0.357	NA	0.255958	0.252805	0.164791	0.0316204	0.907242	4.66212e-05	0.0157091	9.77009e-05	0.780708	0.721163	NA	---	---
ELK4	2005	ELK4, ETS transcription factor	174	FALSE	0.936	-1.451	0.157	0.503	-0.733	1.677	1.079	0.759	-0.291	-0.52	-1.547	0.350747	0.148588	0.875484	0.615895	0.464842	0.0954455	0.282037	0.448694	0.771382	0.60353	0.123784	---	---
ELN	2006	elastin	1821	FALSE	1.075	-3.659	-4.977	-3.584	1.144	16.644	1.276	2.308	-1.11	-4.915	-4.181	0.282585	0.000260565	7.0587e-07	0.000347031	0.252707	5.19584e-58	0.202218	0.0211321	0.266983	9.65657e-07	3.04141e-05	s6	Rofecoxib
EML1	2009	echinoderm microtubule associated protein like 1	1986	FALSE	-1.06	-2.519	-7.92	-7.501	2.207	14.165	5.031	-1.186	2.324	-1.721	-3.193	0.289093	0.0118309	3.92968e-15	9.49821e-14	0.0274396	1.83641e-43	5.30946e-07	0.235663	0.0202297	0.085345	0.00142786	---	---
EMD	2010	emerin	2002	TRUE	-9.23	0.97	-1.922	0.14	-2.603	2.422	2.516	-1.441	2.217	1.912	-2.263	6.68611e-20	0.332009	0.0547189	0.888991	0.00931689	0.0155218	0.0119397	0.149661	0.026763	0.0560038	0.0237367	---	---
MARK2	2011	microtubule affinity regulating kinase 2	1993	TRUE	0.312	-1.143	1.064	-0.257	-0.073	-5.447	1.398	-1.744	1.683	-0.664	8.787	0.755111	0.253348	0.287565	0.797486	0.942132	5.76182e-08	0.162332	0.0813816	0.0925602	0.506718	3.25816e-18	---	---
EMP3	2014	epithelial membrane protein 3	683	FALSE	-4.494	2.967	-0.166	-5.629	3.43	5.437	1.404	-0.287	0.131	-3.748	1.658	8.19696e-06	0.00311125	0.868315	2.65336e-08	0.000638904	7.5498e-08	0.160802	0.774234	0.89597	0.000193231	0.097803	---	---
CTTN	2017	cortactin	2002	TRUE	1.441	-0.443	1.927	3.661	1.074	2.706	1.432	-8.788	0.83	-3.436	0.523	0.149824	0.658017	0.0541128	0.000257304	0.283029	0.00686934	0.152206	3.2104e-18	0.406557	0.000602622	0.60073	---	---
EMX2	2018	empty spiracles homeobox 2	340	FALSE	-0.281	-2.62	-1.564	-1.964	-0.543	0.958	-0.054	-0.171	0.401	4.639	NA	0.779217	0.00918214	0.118794	0.0504037	0.587509	0.338579	0.956591	0.86453	0.688825	5.01136e-06	NA	---	---
EN1	2019	engrailed homeobox 1	158	FALSE	NA	-0.314	4.751	-1.714	-0.156	-1.289	-0.373	1.907	-2.292	-0.327	NA	NA	0.754189	4.55845e-06	0.0885028	0.876084	0.199165	0.709371	0.0584067	0.0232416	0.743917	NA	---	---
ENDOG	2021	endonuclease G	1744	FALSE	0.894	-0.504	-2.551	2.149	0.288	0.568	-2.571	2.015	1.228	-1.58	-0.276	0.37166	0.614358	0.0108351	0.0317918	0.773629	0.570393	0.0102095	0.0441069	0.219426	0.114262	0.782288	---	---
ENG	2022	endoglin	1918	FALSE	-5.452	2.123	-2.378	-6.498	4.222	9.571	3.411	2.203	1.197	-5.505	-5.503	5.61954e-08	0.033905	0.0175145	1.03571e-10	2.53929e-05	3.14225e-21	0.000659963	0.0277407	0.23164	4.19804e-08	4.23143e-08	---	---
ENO1	2023	enolase 1	2000	TRUE	1.594	0.487	5.232	-3.152	1.224	-0.214	-3.327	7.381	-2.994	-5.163	5.677	0.111144	0.626262	1.84757e-07	0.0016456	0.220923	0.83037	0.000893482	2.28937e-13	0.00278966	2.66732e-07	1.57477e-08	---	Para-Coumaric Acid
ENO2	2026	enolase 2	2002	TRUE	0.191	-2.137	1.304	-5.535	2.845	4.74	-0.924	6.797	-4.942	-4.592	8.085	0.848852	0.0326886	0.192488	3.52732e-08	0.00448571	2.28362e-06	0.355527	1.40233e-11	8.36563e-07	4.66373e-06	1.06766e-15	---	2-Phosphoglycolic Acid
ENO3	2027	enolase 3	1852	FALSE	0.36	-0.081	2.953	-3.403	1.133	1.637	-2.58	7.086	-1.97	-4.825	5.036	0.719012	0.93506	0.00319008	0.000680046	0.257534	0.101825	0.00996648	1.9562e-12	0.049016	1.51796e-06	5.2138e-07	---	Phosphoenolpyruvate;2-Phosphoglycolic Acid;2-Phospho-D-Glyceric Acid;Phosphonoacetohydroxamic Acid
ENPEP	2028	glutamyl aminopeptidase	1638	FALSE	-2.52	-1.104	-3.751	-2.255	5.767	5.876	-0.596	6.331	-0.598	-4.821	-4.162	0.0118465	0.269809	0.000182033	0.0242962	9.65547e-09	5.08428e-09	0.551492	3.13246e-10	0.550221	1.56307e-06	3.32162e-05	---	L-Glutamic Acid
ENSA	2029	endosulfine alpha	1967	FALSE	3.906	0.457	0.234	-2.447	-2.84	0.541	3.416	-9.14	2.945	1.996	3.211	9.70801e-05	0.647986	0.81483	0.0144771	0.00456256	0.588614	0.000649041	1.51692e-19	0.00326538	0.046087	0.00134586	---	---
SLC29A1	2030	solute carrier family 29 member 1 (Augustine blood group)	1311	FALSE	-1.809	-1.178	1.205	-2.615	-1.912	-2.285	-1.064	2.913	4.252	3.337	-1.857	0.0706166	0.239036	0.228381	0.00903619	0.0560393	0.0224788	0.287661	0.00364592	2.26697e-05	0.000869903	0.0634867	s9	Troglitazone;Gemcitabine;Fluorouracil;Pemetrexed;Ribavirin;Ethanol;Didanosine;Zalcitabine;Cytarabine;Mercaptopurine;Fludarabine;Uridine
EP300	2033	E1A binding protein p300	1718	FALSE	0.132	-2.152	1.479	-2.618	-2.518	-5.201	5.893	-9.022	1.856	11.092	-1.106	0.894769	0.0315695	0.139433	0.00891321	0.0118829	2.21976e-07	4.55568e-09	4.81442e-19	0.0636509	1.16712e-27	0.268798	---	---
EPB41	2035	erythrocyte membrane protein band 4.1	2000	TRUE	0.212	-1.328	0.373	2.219	-4.002	1.067	-4.52	6.778	-0.199	-0.835	0.226	0.832171	0.18428	0.709283	0.0265833	6.51798e-05	0.286107	6.54997e-06	1.59935e-11	0.842211	0.403549	0.821268	---	---
EPB41L1	2036	erythrocyte membrane protein band 4.1 like 1	1953	FALSE	1.691	-7.268	-5.443	5.671	-3.636	3.171	3.869	-4.954	1.088	-2.767	10.692	0.0909841	5.26778e-13	5.89822e-08	1.62969e-08	0.000283545	0.0015443	0.000112698	7.88033e-07	0.276795	0.00571124	5.75004e-26	---	---
EPB41L2	2037	erythrocyte membrane protein band 4.1 like 2	2001	TRUE	0.918	-2.449	-2.011	-4.514	1.799	14.046	2.149	-7.017	0.619	-5.42	5.724	0.358833	0.0143919	0.0444376	6.72221e-06	0.0721884	8.29224e-43	0.0317343	3.08752e-12	0.53575	6.68132e-08	1.19884e-08	---	---
EPB42	2038	erythrocyte membrane protein band 4.2	1877	FALSE	-2.207	-0.853	0.596	-1.923	-0.622	2.991	-2.997	8.197	3.35	-3.742	-2.268	0.0274147	0.3938	0.551413	0.0546327	0.534343	0.0028169	0.00276159	4.51874e-16	0.000823143	0.000188294	0.0234449	---	---
DMTN	2039	dematin actin binding protein	1933	FALSE	-0.343	-2.669	-1.24	-1.464	-4.242	5.436	-1.401	3.978	0.942	-3.767	7.479	0.731387	0.00766881	0.215025	0.143265	2.31735e-05	6.14717e-08	0.161472	7.19295e-05	0.346159	0.000170401	1.12891e-13	---	---
STOM	2040	stomatin	2002	TRUE	-3.924	2.834	-1.867	-5.302	3.853	4.177	-4.85	15.496	-1.501	-7.276	0.817	9.01676e-05	0.00464115	0.0621	1.27218e-07	0.000120344	3.07927e-05	1.3272e-06	3.11061e-51	0.133386	4.93158e-13	0.414201	s8	---
EPHA1	2041	EPH receptor A1	928	FALSE	-1.614	1.212	0.306	0.645	0.66	-3.045	-1.737	2.081	1.006	0.645	NA	0.106841	0.225982	0.759758	0.51883	0.509287	0.00239043	0.082641	0.0377298	0.314676	0.519087	NA	---	---
EPHA4	2043	EPH receptor A4	1372	FALSE	-4.055	-1.722	1.037	-1.014	-3.548	-0.331	0.06	0.028	1.36	1.007	6.228	5.2868e-05	0.0852675	0.299793	0.310816	0.000401792	0.741056	0.952229	0.977607	0.174138	0.313979	6.28454e-10	---	---
EPHA7	2045	EPH receptor A7	609	FALSE	-1.749	-0.941	1.689	0.497	0.762	-1.401	0.1	-5.926	1.362	3.183	4.55	0.0808477	0.347129	0.0917589	0.619252	0.446068	0.161838	0.92047	5.19688e-09	0.173706	0.00153293	6.46865e-06	---	5-[(2-methyl-5-{[3-(trifluoromethyl)phenyl]carbamoyl}phenyl)amino]pyridine-3-carboxamide
EPHB2	2048	EPH receptor B2	1862	FALSE	-3.767	-0.957	2.786	-3.15	1.451	0.599	-0.578	-1.187	1.84	1.363	1.329	0.000170507	0.338918	0.00539802	0.00166046	0.146896	0.549276	0.563087	0.235301	0.065965	0.173182	0.183859	---	Phosphoaminophosphonic Acid-Adenylate Ester
EPHB3	2049	EPH receptor B3	1969	FALSE	-2.944	-3.749	5.049	-1.359	-2.471	-3.546	0.787	-1.25	4.191	2.407	4.413	0.00328053	0.000182575	4.84898e-07	0.174405	0.0135726	0.000400225	0.431649	0.211403	2.90008e-05	0.0161561	1.07274e-05	---	---
EPHB4	2050	EPH receptor B4	1760	FALSE	-4.78	-2.893	2.287	-0.912	-0.678	-3.045	2.23	0.535	3.623	2.353	-0.587	1.90286e-06	0.00386626	0.0223088	0.362145	0.497736	0.00236496	0.0258563	0.593005	0.000299202	0.0187552	0.557316	---	XL647;N-(5-chloro-1,3-benzodioxol-4-yl)-6-methoxy-7-(3-piperidin-1-ylpropoxy)quinazolin-4-amine;N'-(5-CHLORO-1,3-BENZODIOXOL-4-YL)-N-(3,4,5- TRIMETHOXYPHENYL)PYRIMIDINE-2,4-DIAMINE;N'-(3-CHLORO-4-METHOXY-PHENYL)-N-(3,4,5-TRIMETHOXYPHENYL)-1,3,5-TRIAZINE-2,4-DIAMINE;3-({4-[(5-chloro-1,3-benzodioxol-4-yl)amino]pyrimidin-2-yl}amino)benzenesulfonamide;N'-(5-chloro-1,3-benzodioxol-4-yl)-N-(3-methylsul…
EPHX1	2052	epoxide hydrolase 1	2002	TRUE	-6.753	-0.325	-3.541	10.894	-4.954	2.722	-4.832	0.943	1.084	-5.064	5.181	1.89341e-11	0.745055	0.000408419	6.8579e-27	7.86811e-07	0.0065373	1.45367e-06	0.34605	0.278636	4.49336e-07	2.42277e-07	---	---
EPHX2	2053	epoxide hydrolase 2	2001	TRUE	0.713	-5.215	-4.746	9.955	-6.061	4.341	-3.832	0.814	-1.175	-0.937	3.562	0.475848	2.02575e-07	2.22366e-06	8.05302e-23	1.61484e-09	1.49146e-05	0.000131151	0.415512	0.239998	0.348899	0.000377028	---	N-Cyclohexyl-N'-(4-Iodophenyl)Urea;N-Cyclohexyl-N'-Decylurea;N-Cyclohexyl-N'-(Propyl)Phenyl Urea;N-[(CYCLOHEXYLAMINO)CARBONYL]GLYCINE;4-{[(CYCLOHEXYLAMINO)CARBONYL]AMINO}BUTANOIC ACID;6-{[(CYCLOHEXYLAMINO)CARBONYL]AMINO}HEXANOIC ACID;7-{[(CYCLOHEXYLAMINO)CARBONYL]AMINO}HEPTANOIC ACID
STX2	2054	syntaxin 2	1553	FALSE	-2.879	-3.173	-2.809	-4.322	1.317	6.88	-0.644	4.637	0.463	-4.618	7.689	0.00403999	0.00154057	0.00502518	1.64761e-05	0.187925	8.63377e-12	0.519911	3.82554e-06	0.643137	4.19285e-06	2.6208e-14	---	---
CLN8	2055	CLN8, transmembrane ER and ERGIC protein	539	FALSE	-3.036	1.075	-1.734	2.522	0.872	-1.285	-2.808	2.164	-0.581	-2.446	2.59	0.00251155	0.282852	0.08344	0.0119592	0.383841	0.199215	0.0051613	0.0309002	0.561213	0.0147723	0.00986238	---	---
EPRS	2058	glutamyl-prolyl-tRNA synthetase	2000	TRUE	-1.176	1.026	7.208	7.479	-0.686	-9.527	-7.202	-4.812	4.071	6.14	-5.88	0.23975	0.305151	8.00672e-13	1.11761e-13	0.493065	4.48221e-21	8.33877e-13	1.60758e-06	4.85871e-05	9.92154e-10	4.79324e-09	---	L-Glutamic Acid;L-Proline;'5'-O-(N-(L-Prolyl)-Sulfamoyl)Adenosine;5'-O-(N-(L-Cysteinyl)-Sulfamoyl)Adenosine;'5'-O-(N-(L-Alanyl)-Sulfamoyl)Adenosine
EPS8	2059	epidermal growth factor receptor pathway substrate 8	1970	FALSE	1.139	-1.812	-4.919	-2.147	1.769	6.39	4.351	-1.119	1.867	-4.217	-0.329	0.254966	0.0701856	9.43149e-07	0.0319503	0.0770023	2.06232e-10	1.42395e-05	0.263208	0.0621004	2.58819e-05	0.742293	---	---
EPS15	2060	epidermal growth factor receptor pathway substrate 15	2002	TRUE	4.842	5.333	0.26	-0.545	1.119	7.418	0.808	-3.79	-2.836	-10.436	2.919	1.38436e-06	1.07588e-07	0.795155	0.58566	0.263379	1.74439e-13	0.419121	0.000155232	0.0046091	7.28912e-25	0.00355121	---	---
NR2F6	2063	nuclear receptor subfamily 2 group F member 6	1727	FALSE	0.693	-2.904	-1.755	-0.959	-2.688	-3.405	0.775	-4.163	4.594	8.683	-1.432	0.488463	0.00373652	0.0793862	0.337902	0.00726482	0.000677082	0.438455	3.29153e-05	4.66258e-06	8.74949e-18	0.152393	---	---
ERBB2	2064	erb-b2 receptor tyrosine kinase 2	1975	FALSE	-5.045	0.307	-2.078	3.061	-4.288	-2.612	0.672	1.481	3.354	1.708	-1.666	4.94514e-07	0.758825	0.0378534	0.00223472	1.88623e-05	0.00905844	0.501871	0.138891	0.000812934	0.0878563	0.0959579	---	Trastuzumab;Lapatinib;IGN311;XL647;Trastuzumab emtansine;Pertuzumab;Afatinib
ERBB3	2065	erb-b2 receptor tyrosine kinase 3	1549	FALSE	-3.201	-3.049	-4.89	5.711	-2.255	-2.129	-1.84	1.7	2.475	1.736	2.748	0.00139821	0.00233382	1.11571e-06	1.34712e-08	0.0242886	0.033415	0.0660141	0.089327	0.0134444	0.0828409	0.006065	---	---
ERBB4	2066	erb-b2 receptor tyrosine kinase 4	974	FALSE	-2.683	-1.752	-2.846	3.418	-2.709	-1.91	1.029	0.203	1.466	0.836	2.423	0.00742618	0.080154	0.00451618	0.00065675	0.00685913	0.0564603	0.30371	0.839255	0.143008	0.403583	0.0155943	---	Afatinib
ERCC1	2067	ERCC excision repair 1, endonuclease non-catalytic subunit	1687	FALSE	2.503	-0.651	0.601	0.381	-1.835	-1.212	2.735	-3.167	0.09	3.532	-4.043	0.0124221	0.515434	0.548013	0.702914	0.0667307	0.225778	0.00631047	0.00156688	0.928498	0.000423199	5.51005e-05	---	---
ERCC2	2068	ERCC excision repair 2, TFIIH core complex helicase subunit	1893	FALSE	-2.485	1.741	2.579	-3.336	-2.089	-2.305	0.161	-3.698	3.853	6.896	-4.892	0.0130238	0.0817686	0.00997837	0.00086544	0.0368664	0.0213009	0.872006	0.000223446	0.000120335	7.2795e-12	1.08324e-06	---	---
EYA4	2070	EYA transcriptional coactivator and phosphatase 4	247	FALSE	NA	-2.861	-1.037	-0.183	0.411	-2.054	0.347	1.599	2.376	3.461	-2.438	NA	0.00459137	0.300948	0.854653	0.681489	0.0410843	0.728855	0.111175	0.0182826	0.000635493	0.0154632	---	---
ERCC3	2071	ERCC excision repair 3, TFIIH core complex helicase subunit	1678	FALSE	-0.381	1.655	4.187	-5.443	-2.467	-5.103	0.967	-1.846	3.559	7.003	-3.664	0.703621	0.0980991	2.96721e-05	6.02823e-08	0.0137177	3.72305e-07	0.33393	0.0650271	0.000383131	3.60608e-12	0.000255903	---	---
ERCC4	2072	ERCC excision repair 4, endonuclease catalytic subunit	1660	FALSE	0.423	-1.158	-1.968	2.948	-1.103	-1.8	-1.935	-0.431	1.318	4.356	-4.154	0.672333	0.246898	0.049247	0.00323806	0.269983	0.0720585	0.0531442	0.666542	0.187619	1.40419e-05	3.43902e-05	---	---
ERCC5	2073	ERCC excision repair 5, endonuclease	1635	FALSE	0.018	1.946	0.495	-0.934	-1.233	0.465	3.282	-6.506	-1.042	4.191	-4.808	0.985631	0.0517747	0.620794	0.350238	0.217734	0.642181	0.00105229	1.02252e-10	0.29739	2.92607e-05	1.66762e-06	---	---
ERCC6	2074	ERCC excision repair 6, chromatin remodeling factor	1410	FALSE	-0.709	0.428	0.21	0.43	-1.493	-3.384	-1.415	2.299	0.559	2.575	-1.245	0.478642	0.668911	0.833771	0.667025	0.135534	0.000733423	0.157323	0.0216225	0.576038	0.010125	0.213484	---	---
ERF	2077	ETS2 repressor factor	1389	FALSE	-0.435	-3.621	0.358	-1.618	-1.212	1.474	1.029	-0.841	0.512	4.221	-1.807	0.66328	0.000303647	0.720078	0.105829	0.225825	0.140594	0.303847	0.400739	0.60853	2.58958e-05	0.0710481	---	---
ERG	2078	ERG, ETS transcription factor	1261	FALSE	-0.664	-0.455	-5.287	-3.8	2.781	8.298	0.151	4.724	-2.328	-3.543	-0.139	0.506639	0.649415	1.46159e-07	0.000151846	0.00549776	2.69807e-16	0.880258	2.57401e-06	0.020096	0.000409336	0.889455	---	---
ERH	2079	ERH, mRNA splicing and mitosis factor	2002	TRUE	4.431	-0.922	2.782	-2.878	-5.064	-3.646	0.341	-2.837	0.424	13.232	-8.054	9.89763e-06	0.356418	0.00545416	0.00404498	4.48188e-07	0.0002733	0.73319	0.00460077	0.67151	2.23988e-38	1.36115e-15	---	---
ERN1	2081	endoplasmic reticulum to nucleus signaling 1	884	FALSE	-1.956	0.931	-0.731	1.621	-1.273	0.284	-1.26	0.082	0.967	0.433	-1.822	0.050758	0.351936	0.465173	0.105273	0.203441	0.776301	0.20809	0.934759	0.333777	0.665472	0.0688111	---	N~2~-1H-benzimidazol-5-yl-N~4~-(3-cyclopropyl-1H-pyrazol-5-yl)pyrimidine-2,4-diamine
FBL	2091	fibrillarin	1995	TRUE	3.231	-1.14	4.542	-0.011	-5.026	-5.413	-3.134	-4.885	2.617	15.017	-9.228	0.00125161	0.254235	5.90214e-06	0.990892	5.45181e-07	6.95171e-08	0.00175126	1.11776e-06	0.00892681	2.27047e-48	6.819e-20	---	---
ESD	2098	esterase D	2002	TRUE	3.564	-5.556	-4.697	1.103	-0.915	11.741	-4.563	2.713	-3.059	-4.354	7.566	0.00037423	3.12906e-08	2.81648e-06	0.270277	0.36022	7.904e-31	5.33695e-06	0.00672943	0.00225064	1.40151e-05	5.82959e-14	---	Glutathione
ESR1	2099	estrogen receptor 1	454	FALSE	-0.196	-2.739	-5.701	5.967	-2.526	1.945	0.885	-0.478	-0.624	-0.413	NA	0.844701	0.00639946	2.15862e-08	4.89798e-09	0.0118765	0.0523415	0.376371	0.633086	0.533244	0.679732	NA	---	Diethylstilbestrol;Chlorotrianisene;Conjugated Equine Estrogens;Etonogestrel;Desogestrel;Levonorgestrel;Progesterone;Raloxifene;Toremifene;Medroxyprogesterone acetate;Estrone;Tamoxifen;Estradiol;Ethynodiol diacetate;Clomifene;Dienestrol;Fulvestrant;Norgestimate;Ethinyl Estradiol;Melatonin;Trilostane;Naloxone;Fluoxymesterone;Estramustine;Mestranol;Danazol;Allylestrenol;Genistein;Prasterone;Compoun…
ESRRA	2101	estrogen related receptor alpha	1359	FALSE	2.167	-2.27	0.395	3.359	-1.904	-2.651	-1.856	0.877	-0.629	2.915	-1.646	0.0303809	0.0233602	0.693208	0.000803093	0.0571358	0.00812411	0.0637347	0.380377	0.529709	0.00361475	0.099972	---	Troglitazone;1-CYCLOHEXYL-N-{[1-(4-METHYLPHENYL)-1H-INDOL-3-YL]METHYL}METHANAMINE
ESRRG	2104	estrogen related receptor gamma	264	FALSE	NA	-3.314	-0.109	4.436	-0.336	-1.027	-1.619	1.607	2.341	-2.416	0.946	NA	0.0010477	0.912908	1.34793e-05	0.737337	0.305341	0.106609	0.109234	0.0199722	0.0163885	0.345014	---	Troglitazone;Diethylstilbestrol;Cholic Acid;Afimoxifene;4-HYDROXY-N'-(4-ISOPROPYLBENZYL)BENZOHYDRAZIDE;4-(1-methyl-1-phenylethyl)phenol;4,4'-PROPANE-2,2-DIYLDIPHENOL;4,4'-cyclohexane-1,1-diyldiphenol
ETF1	2107	eukaryotic translation termination factor 1	1993	TRUE	2.486	7.288	3.64	5.559	-0.97	-7.808	-8.052	2.091	0.56	0.216	-5.905	0.0129873	4.50493e-13	0.000279679	3.07046e-08	0.331925	9.32503e-15	1.38519e-15	0.0366362	0.57587	0.828831	4.12475e-09	---	---
ETFA	2108	electron transfer flavoprotein subunit alpha	2002	TRUE	3.154	-1.433	-2.881	13.28	-7.498	-0.632	-7.325	2.725	-0.37	-3.277	3.786	0.0016341	0.152108	0.00400131	1.24911e-38	9.67977e-14	0.527698	3.45104e-13	0.00649201	0.711186	0.00106738	0.000157833	s4	---
ETFB	2109	electron transfer flavoprotein subunit beta	2002	TRUE	3.105	-1.126	-2.746	14.731	-7.388	0.185	-5.585	-1.992	-1.109	-3.099	4.096	0.00193089	0.260168	0.00607896	1.04662e-46	2.17421e-13	0.852964	2.65353e-08	0.046526	0.267656	0.00197088	4.37683e-05	s4	---
ETFDH	2110	electron transfer flavoprotein dehydrogenase	2002	TRUE	-1.484	-1.559	-7.602	14.001	-3.719	4.781	-5.303	1.356	-0.194	-8.88	6.607	0.137995	0.119081	4.45331e-14	1.45744e-42	0.000205899	1.87422e-06	1.26463e-07	0.175404	0.846108	1.45155e-18	5.00195e-11	s4	2-Hexyloxy-6-Hydroxymethyl-Tetrahydro-Pyran-3,4,5-Triol
ETS1	2113	ETS proto-oncogene 1, transcription factor	1229	FALSE	1.942	4.746	3.128	-6.021	2.882	4.794	2.81	-5.35	-2.407	-2.084	-3.452	0.0523643	2.31605e-06	0.00180027	2.28724e-09	0.00402529	1.83262e-06	0.00503481	1.04926e-07	0.0162382	0.0373606	0.000575184	---	---
ETV3	2117	ETS variant 3	933	FALSE	-1.101	-1.435	2.704	-0.81	-1.446	-2.999	2.481	-5.448	0.011	6.77	0.638	0.271368	0.151568	0.00696696	0.418033	0.148613	0.00277742	0.013259	6.5397e-08	0.99136	2.27771e-11	0.523768	---	---
ETV6	2120	ETS variant 6	1723	FALSE	-0.126	2.988	4.227	-4.252	3.751	-1.88	1.067	-1.646	0.638	0.248	-4.668	0.90002	0.00284637	2.48891e-05	2.23354e-05	0.000181719	0.0602513	0.285976	0.0999542	0.523852	0.803824	3.28466e-06	---	---
MECOM	2122	MDS1 and EVI1 complex locus	1213	FALSE	0.262	-3.99	-1.971	0.646	-2.829	-1.777	2.366	-0.189	3.438	3.605	-1.538	0.793346	7.01021e-05	0.0489886	0.51824	0.00474257	0.0758832	0.0181149	0.849761	0.000606702	0.000325229	0.124326	---	---
EVI2B	2124	ecotropic viral integration site 2B	1647	FALSE	-3.704	9.708	2.831	-5.631	7.344	1.152	-5.487	5.285	-0.416	-7.889	-1.751	0.000219137	1.04866e-21	0.00468973	2.09844e-08	3.24774e-13	0.249414	4.71585e-08	1.42347e-07	0.67763	5.52214e-15	0.0800478	s2	---
EVPL	2125	envoplakin	1841	FALSE	0.927	3.522	-2.077	0.016	-1.469	-1.517	4.608	-3.409	3.697	-3.543	-0.952	0.354262	0.00043842	0.0379277	0.987131	0.142122	0.129386	4.33641e-06	0.000665538	0.000224757	0.00040578	0.341191	s7	---
EWSR1	2130	EWS RNA binding protein 1	1997	TRUE	5.188	-0.108	0.759	-1.833	-1.56	-5.424	-1.251	-1.614	0.706	10.706	-6.785	2.34071e-07	0.91363	0.447787	0.0668873	0.118876	6.53637e-08	0.211155	0.106734	0.480206	4.79888e-26	1.52736e-11	---	---
EXT1	2131	exostosin glycosyltransferase 1	1120	FALSE	-2.148	1.35	1.949	-4.739	1.59	0.422	1.899	-0.196	-0.358	0.939	-0.212	0.0319654	0.177361	0.0515843	2.42614e-06	0.112174	0.673155	0.057794	0.84428	0.720599	0.347937	0.831841	---	Oxitriptan
EXT2	2132	exostosin glycosyltransferase 2	1426	FALSE	-4.324	1.562	0.423	-5.085	0.943	0.662	1.222	4.82	3.166	-1.645	-3.591	1.64113e-05	0.118454	0.672361	4.17337e-07	0.345951	0.50826	0.221757	1.59254e-06	0.00157764	0.100272	0.000340283	---	---
EXTL2	2135	exostosin like glycosyltransferase 2	1346	FALSE	-1.835	-3.865	0.836	-4.185	-0.115	2.13	1.284	2.934	-1.231	3.733	-1.258	0.0667905	0.000116293	0.403474	3.0334e-05	0.908219	0.0333704	0.199436	0.00340157	0.218466	0.000196864	0.208674	---	Uridine-Diphosphate-N-Acetylgalactosamine;Uridine-Diphosphate-N-Acetylglucosamine;Uridine-5'-Diphosphate
EXTL3	2137	exostosin like glycosyltransferase 3	789	FALSE	-4.274	0.14	0.623	1.231	-0.546	-1.096	0.54	2.075	0.091	-0.762	1.069	2.15928e-05	0.88897	0.53333	0.218796	0.585474	0.273475	0.589055	0.0383017	0.927879	0.446584	0.285183	---	---
EYA2	2139	EYA transcriptional coactivator and phosphatase 2	460	FALSE	-0.321	-0.007	-0.424	3.023	-0.823	-2.221	0.942	-2.8	2.457	0.641	-1.456	0.748306	0.994194	0.671791	0.00264595	0.410893	0.0268499	0.346457	0.00531859	0.0143963	0.521715	0.145958	---	---
EYA3	2140	EYA transcriptional coactivator and phosphatase 3	1571	FALSE	-0.43	-0.703	2.775	-0.641	-0.838	-3.894	-0.451	-1.435	-1.827	8.209	-4.319	0.667075	0.482242	0.00558345	0.521319	0.402117	0.000102555	0.651837	0.151408	0.0679183	4.58843e-16	1.66866e-05	---	---
EZH1	2145	enhancer of zeste 1 polycomb repressive complex 2 subunit	1328	FALSE	2.139	-0.105	2.725	-4.051	0.222	-1.825	0.905	-3.814	-0.733	6.102	-1.156	0.0326343	0.916666	0.00651608	5.39277e-05	0.824573	0.0682571	0.365804	0.000143219	0.463827	1.3698e-09	0.247938	---	---
EZH2	2146	enhancer of zeste 2 polycomb repressive complex 2 subunit	1482	FALSE	2.446	0.348	7.107	-4.386	-1.676	-8.832	-1.51	-2.526	2.327	9.842	-2.827	0.0145762	0.728017	1.84106e-12	1.23781e-05	0.0939722	2.8489e-18	0.131261	0.0116253	0.0200999	3.49647e-22	0.00476843	---	---
F2	2147	coagulation factor II, thrombin	2002	TRUE	0.166	0.448	-0.993	-7.453	5.674	11.084	-3.297	10.283	-2.945	-6.032	-4.054	0.868192	0.653935	0.32102	1.34717e-13	1.60079e-08	9.47019e-28	0.000994287	3.32641e-24	0.00326916	1.92982e-09	5.22153e-05	---	Lepirudin;Bivalirudin;Antihemophilic Factor (Recombinant);Drotrecogin alfa;Coagulation Factor IX (Recombinant);Menadione;Argatroban;Proflavine;Beta-(2-Naphthyl)-Alanine;Hemi-Babim;2-(2-Hydroxy-Phenyl)-1h-Benzoimidazole-5-Carboxamidine;4-Oxo-2-Phenylmethanesulfonyl-Octahydro-Pyrrolo[1,2-a]Pyrazine-6-Carboxylic Acid [1-(N-Hydroxycarbamimidoyl)-Piperidin-4-Ylmethyl]-Amide;4-Iodobenzo[B]Thiophene-2-C…
F2RL1	2150	F2R like trypsin receptor 1	55	FALSE	-1.643	-0.378	-0.759	0.457	NA	-1.753	0.407	1.85	NA	0.674	NA	0.106321	0.706719	0.451041	0.6494	NA	0.0854344	0.685617	0.0698263	NA	0.502997	NA	---	---
F3	2152	coagulation factor III, tissue factor	1251	FALSE	-0.3	1.292	2.473	-0.414	1.698	-0.641	-1.63	4.314	-0.248	-8.408	5.613	0.763926	0.196555	0.0135353	0.678908	0.0897974	0.521448	0.103313	1.73062e-05	0.804499	1.1217e-16	2.452e-08	---	Coagulation factor VIIa Recombinant Human;2-(4-HYDROXY-5-PHENYL-1H-PYRAZOL-3-YL)-1H-BENZOIMIDAZOLE-5-CARBOXAMIDINE;[2'-HYDROXY-3'-(1H-PYRROLO[3,2-C]PYRIDIN-2-YL)-BIPHENYL-3-YLMETHYL]-UREA;{5-(5-AMINO-1H-PYRROLO[3,2-B]PYRIDIN-2-YL)-6-HYDROXY-3'-NITRO-BIPHENYL-3-YL]-ACETIC ACID;Coagulation factor VII human
F5	2153	coagulation factor V	1717	FALSE	0.059	1.002	0.971	-5.193	-0.335	3.235	-3.381	7.445	2.891	-2.599	-3.959	0.952646	0.316453	0.331684	2.31277e-07	0.737824	0.00123831	0.00073973	1.52389e-13	0.0038869	0.00942167	7.8343e-05	---	Drotrecogin alfa;Thrombomodulin Alfa
F7	2155	coagulation factor VII	1259	FALSE	-2.162	-2.088	-1.513	-1.729	0.742	4.766	-3.016	5.481	1.086	-1.402	-1.542	0.0308074	0.0369577	0.130601	0.0839837	0.458252	2.09832e-06	0.00261669	5.10288e-08	0.277626	0.161159	0.123239	---	Coagulation factor VIIa Recombinant Human;Coagulation Factor IX (Recombinant);Menadione;(2R)-({4-[AMINO(IMINO)METHYL]PHENYL}AMINO){5-ETHOXY-2-FLUORO-3-[(3R)-TETRAHYDROFURAN-3-YLOXY]PHENYL}ACETICACID;3-({1-[3-CARBAMIMIDOYL-1-(4-CARBAMIMIDOYL-BENZYLCARBAMOYL)-PROPYLCARBAMOYL]-2-METHYL-BUTYLSULFAMOYL}-METHYL)-BENZOIC ACID;2-[2-ETHANESULFONYLAMINO-3-(5-PROPOXY-1H-INDOL-3-YL)-PROPIONYLAMINO]-PENTANEDI…
F8	2157	coagulation factor VIII	928	FALSE	-0.282	0.445	-0.563	-0.11	0.76	2.782	-3.625	1.09	0.684	-0.678	-0.224	0.778057	0.656149	0.573379	0.912258	0.447582	0.00551476	0.00030477	0.275909	0.493837	0.497689	0.822658	---	Drotrecogin alfa;Coagulation Factor IX (Recombinant)
F9	2158	coagulation factor IX	1990	FALSE	1.077	-0.255	-2.221	-2.986	2.605	11.78	-1.428	3.525	-1.703	-5.284	-4.296	0.281798	0.798452	0.026442	0.00285999	0.00926287	5.20815e-31	0.153513	0.000432962	0.0886667	1.40367e-07	1.819e-05	---	Antihemophilic Factor (Recombinant);Menadione;Formic Acid;4-Oxosebacic Acid;5-Fluorolevulinic Acid;S,S-(2-Hydroxyethyl)Thiocysteine;4,7-Dioxosebacic Acid;4,7-Dioxosebacic Acid;TTP889;Coagulation factor VII human
F10	2159	coagulation factor X	1820	FALSE	0.212	-0.008	-0.206	-6.045	1.688	8.044	-0.376	4.16	-0.314	-2.423	-4.153	0.831966	0.993716	0.836721	1.80633e-09	0.0916505	1.54664e-15	0.70713	3.33734e-05	0.75339	0.0155084	3.43679e-05	---	Antihemophilic Factor (Recombinant);Coagulation factor VIIa Recombinant Human;Coagulation Factor IX (Recombinant);Menadione;Fondaparinux sodium;Heparin;Enoxaparin;Gamma-Carboxy-Glutamic Acid;4-[(5-CHLOROINDOL-2-YL)SULFONYL]-2-(2-METHYLPROPYL)-1-[[5-(PYRIDIN-4-YL)PYRIMIDIN-2-YL]CARBONYL]PIPERAZINE;SSR-126517E;LY-517717;Rivaroxaban;Apixaban;(2R,4R)-N~1~-(4-CHLOROPHENYL)-N~2~-[2-FLUORO-4-(2-OXOPYRID…
F11	2160	coagulation factor XI	1731	FALSE	-0.885	0.355	-2.484	-6.96	3.592	12.213	0.908	1.661	1.723	-6.671	-2.146	0.376029	0.722329	0.0130683	4.81166e-12	0.000336698	5.769e-33	0.363797	0.0968438	0.085149	3.39996e-11	0.0320344	---	Coagulation Factor IX (Recombinant);C1 Esterase Inhibitor (Human);3-HYDROXYPROPYL 3-[({7-[AMINO(IMINO)METHYL]-1-NAPHTHYL}AMINO)CARBONYL]BENZENESULFONATE;(1R)-2-{[AMINO(IMINO)METHYL]AMINO}-1-{4-[(4R)-4-(HYDROXYMETHYL)-1,3,2-DIOXABOROLAN-2-YL]PHENYL}ETHYL NICOTINATE;(R)-1-(4-(4-(HYDROXYMETHYL)-1,3,2-DIOXABOROLAN-2-YL)PHENETHYL)GUANIDINE;6-CARBAMIMIDOYL-4-(3-HYDROXY-2-METHYL-BENZOYLAMINO)-NAPHTHALEN…
F12	2161	coagulation factor XII	2001	TRUE	-1.92	-1.143	-3.745	-6.229	6.944	12.683	0.821	5.202	-1.456	-7.142	-2.617	0.0549962	0.253071	0.000185649	5.69924e-10	5.12437e-12	1.65543e-35	0.411717	2.17736e-07	0.145532	1.28095e-12	0.00892698	---	C1 Esterase Inhibitor (Human);Ethanolamine Oleate;C1 Esterase Inhibitor (Recombinant)
F13A1	2162	coagulation factor XIII A chain	2002	TRUE	-0.567	4.591	-4.444	-8.52	7.371	14.699	1.248	4.064	-2.294	-10.302	-3.539	0.570442	4.68769e-06	9.33376e-06	3.07766e-17	2.46117e-13	1.5983e-46	0.212269	5.00761e-05	0.0218803	2.77108e-24	0.000411112	---	L-Glutamine;1,2-Propanediol;N-Acetyl-Serine
F13B	2165	coagulation factor XIII B chain	1758	FALSE	-0.008	0.893	-1.254	-7.557	3.711	11.946	-1.629	6.751	-2.129	-6.29	-2.772	0.993538	0.372219	0.209901	6.58072e-14	0.000212716	1.10468e-31	0.103515	1.98777e-11	0.0333912	4.00251e-10	0.00563661	---	---
FAAH	2166	fatty acid amide hydrolase	1879	FALSE	-4.334	-3.678	-4.635	11.209	-3.04	-0.972	-1.689	0.975	2.332	-5.262	6.985	1.53904e-05	0.000241958	3.82388e-06	2.85104e-28	0.00239744	0.331272	0.09132	0.329906	0.0197889	1.59137e-07	3.93125e-12	---	Acetaminophen;Thiopental;Propofol;Methoxy arachidonyl fluorophosphonate;1-DODECANOL;4-(quinolin-3-ylmethyl)piperidine-1-carboxylic acid;4-(3-{[5-(trifluoromethyl)pyridin-2-yl]oxy}benzyl)piperidine-1-carboxylic acid
FABP4	2167	fatty acid binding protein 4	1915	FALSE	1.204	-2.073	-2.011	-3.347	2.994	9.83	2.189	0.767	-0.411	-9.097	4.847	0.228905	0.0383092	0.0444223	0.000832707	0.00278529	2.77877e-22	0.0287458	0.442951	0.681157	2.27079e-19	1.35584e-06	---	3-Sulfinoalanine;1-Hexadecanosulfonic Acid;2-[(2-Oxo-2-Piperidin-1-Ylethyl)Thio]-6-(Trifluoromethyl)Pyrimidin-4(1h)-One;Propanoic Acid;Palmitic Acid;Carbazole Butanoic Acid;Oleic Acid;Cysteine-Methylene-Carbamoyl-1,10-Phenanthroline;1-Anilino-8-Naphthalene Sulfonate;Arachidonic Acid;9-benzyl-2,3,4,9-tetrahydro-1H-carbazole-8-carboxylic acid;5-(3-carbamoylbenzyl)-5,6,7,8,9,10-hexahydrocyclohepta[b…
FABP1	2168	fatty acid binding protein 1	840	FALSE	1.071	-2.573	0.356	2.548	-0.341	-0.629	-2.074	2.26	-0.267	-0.186	0.418	0.284284	0.0102638	0.721857	0.0110134	0.733559	0.529609	0.0383897	0.0240833	0.789905	0.852224	0.676305	---	Butenoic Acid;S-Methylcysteine;Cholic Acid;Oleic Acid
FABP2	2169	fatty acid binding protein 2	407	FALSE	-0.093	-2.089	0.597	0.518	0.207	-0.285	-1.952	-0.285	3.12	-0.848	NA	0.92608	0.0372957	0.551094	0.604796	0.835869	0.775802	0.05158	0.775574	0.00194003	0.397184	NA	---	Estradiol;Ibuprofen;Sulfinpyrazone;Palmitic Acid;Arachidonic Acid;MYRISTIC ACID
FABP3	2170	fatty acid binding protein 3	1978	FALSE	2.199	-3.135	-4.271	-1.446	0.207	9.684	1.945	-5.748	0.486	-5.243	9.4	0.0280174	0.00174652	2.03585e-05	0.148409	0.836063	1.0626e-21	0.05186	1.04397e-08	0.626917	1.75311e-07	1.46016e-20	---	Stearic acid;Palmitic Acid;Oleic Acid
FABP5	2171	fatty acid binding protein 5	1868	FALSE	3.448	1.979	2.538	-2.844	4.152	1.051	2.156	-3.505	-2.118	-3.809	1.253	0.000577906	0.0480007	0.0112227	0.00450312	3.44629e-05	0.293447	0.0311838	0.000467721	0.0342888	0.000143993	0.210449	---	Palmitic Acid
FABP6	2172	fatty acid binding protein 6	1576	FALSE	0.367	0.701	-0.877	1.963	-0.591	-2.685	-2.21	-0.893	2.224	-0.447	3.901	0.713536	0.48371	0.380654	0.0498168	0.55472	0.0073307	0.0272157	0.371921	0.0263229	0.654693	9.98805e-05	---	Cholic Acid;N-Cholylglycine;Taurocholic Acid
FABP7	2173	fatty acid binding protein 7	1053	FALSE	1.633	-1.179	3.571	0.015	4.865	-2.267	-0.219	1.58	-0.711	-2.645	-1.326	0.102667	0.238598	0.000371928	0.988088	1.32027e-06	0.0235767	0.827051	0.114328	0.476933	0.00828266	0.185172	s5	Alpha-Linolenic Acid;Dihomo-gamma-linolenic acid;Icosapent;Docosa-4,7,10,13,16,19-Hexaenoic Acid;Oleic Acid
FANCD2	2177	Fanconi anemia complementation group D2	1290	FALSE	0.878	-0.199	4.844	-2.072	-1.648	-7.498	-1.165	-2.136	1.978	8.218	-2.814	0.37994	0.8422	1.42816e-06	0.0384438	0.0994975	1.20083e-13	0.244375	0.0328404	0.048193	4.98354e-16	0.00496903	---	---
ACSL1	2180	acyl-CoA synthetase long chain family member 1	1997	TRUE	-2.273	2.533	-2.252	5.439	1.144	4.584	-3.791	2.836	-0.297	-8.431	-0.859	0.0231291	0.011397	0.0244293	6.00251e-08	0.252893	4.85371e-06	0.00015461	0.00460779	0.766578	6.45871e-17	0.390392	---	Adenosine monophosphate;Adenosine triphosphate
ACSL3	2181	acyl-CoA synthetase long chain family member 3	2002	TRUE	-7.503	4.2	4.301	3.77	1.294	-4.569	-6.793	3.676	1.315	-1.782	-0.898	9.3578e-14	2.78325e-05	1.7818e-05	0.000167775	0.195818	5.20958e-06	1.44474e-11	0.000243346	0.188563	0.0749012	0.369307	---	Icosapent
ACSL4	2182	acyl-CoA synthetase long chain family member 4	1991	FALSE	0.551	8.039	5.878	-3.016	2.159	0.256	-2.491	0.571	-1.26	-6.722	0.376	0.581613	1.54429e-15	4.85336e-09	0.00259377	0.0309731	0.798092	0.0128137	0.568278	0.207782	2.32685e-11	0.706843	---	Icosapent;Troglitazone;Rosiglitazone
FAH	2184	fumarylacetoacetate hydrolase	1931	FALSE	1.934	-0.301	-7.639	8.259	-1.091	4.872	-1.672	-1.41	-2.874	-6.948	6.937	0.0532976	0.763537	3.43243e-14	2.68981e-16	0.275457	1.19255e-06	0.0947709	0.158718	0.00409626	5.03107e-12	5.43959e-12	---	Fumarate;Acetoacetic Acid;4-[Hydroxy-[Methyl-Phosphinoyl]]-3-Oxo-Butanoic Acid
PTK2B	2185	protein tyrosine kinase 2 beta	1975	FALSE	-0.353	5.46	1.885	-3.605	4.552	1.993	-2.817	4.676	-1.409	-10.025	5.163	0.724263	5.35113e-08	0.0595362	0.00032016	5.6436e-06	0.0463642	0.0048956	3.12732e-06	0.158998	4.16928e-23	2.67244e-07	---	Leflunomide;Genistein;4-{[4-{[(1R,2R)-2-(dimethylamino)cyclopentyl]amino}-5-(trifluoromethyl)pyrimidin-2-yl]amino}-N-methylbenzenesulfonamide
BPTF	2186	bromodomain PHD finger transcription factor	1724	FALSE	-2.702	-0.176	2.572	-3.855	-3.558	-6.321	3.93	-7.482	1.048	14.075	-0.972	0.00695259	0.860279	0.0101844	0.000120052	0.000384372	3.30946e-10	8.83778e-05	1.15723e-13	0.294937	1.13828e-42	0.331018	---	---
FANCG	2189	FA complementation group G	138	FALSE	0.767	1.083	1.465	-0.1	0.928	-0.738	-2.145	-1.173	-0.078	1.245	NA	0.444324	0.280744	0.145332	0.920882	0.355295	0.461636	0.0337041	0.242896	0.938265	0.215409	NA	---	---
FAP	2191	fibroblast activation protein alpha	1738	FALSE	-2.718	4.335	-4.129	-11.09	9.303	8.872	5.083	3.28	1.553	-9.665	-3.343	0.00662691	1.54329e-05	3.81398e-05	1.1646e-27	3.96596e-20	1.73945e-18	4.10709e-07	0.00105726	0.120586	1.46677e-21	0.000846211	---	---
FBLN1	2192	fibulin 1	2002	TRUE	0.802	0.959	-6.421	-8.459	5.38	12.846	3.257	0.724	-1.673	-3.805	-2.864	0.422419	0.337465	1.68797e-10	5.13652e-17	8.30868e-08	2.36404e-36	0.00114351	0.469069	0.0945788	0.000146153	0.00423181	---	---
FARSA	2193	phenylalanyl-tRNA synthetase subunit alpha	2002	TRUE	4.584	-5.202	1.723	6.809	-4.814	-4.951	-4.353	-1.137	0.468	6.27	0.457	4.83542e-06	2.17044e-07	0.0851088	1.297e-11	1.58799e-06	7.99769e-07	1.41241e-05	0.25549	0.640095	4.40525e-10	0.647962	---	L-Phenylalanine
FASN	2194	fatty acid synthase	2002	TRUE	0.211	3.327	2.773	1.661	-2.641	-7.368	-8.365	4.556	2.079	3.233	0.431	0.833169	0.000892286	0.00561124	0.0969493	0.00833033	2.52942e-13	1.11649e-16	5.52908e-06	0.0377357	0.00124537	0.666694	---	Cerulenin;Orlistat
FAT1	2195	FAT atypical cadherin 1	1838	FALSE	-2.977	4.219	0.489	-5.365	3.877	1.997	1.568	0.085	0.692	-3.223	-0.599	0.00295237	2.56804e-05	0.624754	9.13949e-08	0.000109424	0.0459316	0.117162	0.932661	0.488777	0.00129187	0.549526	---	---
FAT2	2196	FAT atypical cadherin 2	645	FALSE	-1.222	1.588	1.256	1.791	-0.363	-1.861	1.29	-1.737	1.085	-1.316	NA	0.222064	0.11286	0.209713	0.073706	0.716829	0.0631401	0.197598	0.082888	0.278367	0.188748	NA	---	---
FAU	2197	FAU, ubiquitin like and ribosomal protein S30 fusion	2000	TRUE	1.947	1.397	2.939	0.64	-0.155	-2.134	-4.909	-1.044	0.838	2.849	-2.045	0.051642	0.162483	0.0033351	0.521984	0.876855	0.0329469	9.89225e-07	0.296818	0.401878	0.00442633	0.0409485	---	---
FBLN2	2199	fibulin 2	2002	TRUE	0.994	2.056	-4.992	-10.093	4.936	12.386	6.067	0.675	-0.612	-7.12	-1.502	0.320152	0.0399063	6.48789e-07	2.14023e-23	8.65115e-07	5.2935e-34	1.55031e-09	0.499591	0.540722	1.50307e-12	0.133284	---	---
FBN1	2200	fibrillin 1	2002	TRUE	-3.178	0.786	-6.135	-7.787	2.552	14.813	2.873	1.996	-0.041	-4.589	-2.321	0.00150424	0.432175	1.02675e-09	1.09015e-14	0.0107926	3.48018e-47	0.0041153	0.0460436	0.966947	4.72562e-06	0.0203947	---	---
FBN2	2201	fibrillin 2	1974	FALSE	-3.357	-0.07	-3.585	-6.595	0.469	8.13	4.405	1.351	-1.179	0.819	-3.522	0.000803605	0.944573	0.000345042	5.43293e-11	0.63931	7.51961e-16	1.11527e-05	0.176776	0.23852	0.413129	0.000438649	---	Cytidine-5'-Triphosphate
EFEMP1	2202	EGF containing fibulin like extracellular matrix protein 1	2002	TRUE	0.355	-0.78	-5.188	-9.015	4.247	16.715	5.005	-1.203	-0.948	-5.644	-1.318	0.722307	0.435473	2.33809e-07	4.48505e-19	2.27041e-05	8.23774e-59	6.06355e-07	0.229127	0.342998	1.90293e-08	0.187794	s6	---
FBP1	2203	fructose-bisphosphatase 1	2002	TRUE	2.36	3.624	-5.663	8.661	3.193	2.621	-3.745	1.294	-3.129	-8.748	-1.136	0.018392	0.000297803	1.7032e-08	9.44244e-18	0.00142805	0.00884149	0.000185741	0.195866	0.00178216	4.5309e-18	0.256149	---	Adenosine monophosphate;2,5-Anhydroglucitol-1,6-Biphosphate;{4-[3-(6,7-Diethoxy-Quinazolin-4-Ylamino)-Phenyl]-Thiazol-2-Yl}-Methanol;Mdl-29951;Fructose-6-Phosphate;MB07803;N-[7-(3-AMINOPHENYL)-5-METHOXY-1,3-BENZOXAZOL-2-YL]-2,5-DICHLOROBENZENESULFONAMIDE;2,5-DICHLORO-N-(5-CHLORO-1,3-BENZOXAZOL-2-YL)BENZENESULFONAMIDE;2,5-DICHLORO-N-[5-METHOXY-7-(6-METHOXYPYRIDIN-3-YL)-1,3-BENZOXAZOL-2-YL]BENZENES…
FCAR	2204	Fc fragment of IgA receptor	495	FALSE	-1.626	2.788	1.591	-4.505	4.717	-3.056	-3.97	8.729	-1.256	-1.039	NA	0.104575	0.00550659	0.112335	8.30835e-06	3.11513e-06	0.00236591	8.26177e-05	3.98783e-17	0.209665	0.299523	NA	s8	---
FCER1G	2207	Fc fragment of IgE receptor Ig	1883	FALSE	-5.322	10.718	4.874	-3.627	9.886	-1.917	-1.965	1.215	-1.382	-9.249	-1.193	1.15089e-07	4.63456e-26	1.18409e-06	0.000294717	1.68049e-22	0.0553879	0.0496067	0.224539	0.167217	5.93503e-20	0.232956	s2	Benzylpenicilloyl Polylysine
FCGR1A	2209	Fc fragment of IgG receptor Ia	1733	FALSE	-4.008	8.248	1.191	-3.005	7.637	1.072	-1.948	4.525	1.798	-12.438	-0.275	6.38101e-05	3.15416e-16	0.233774	0.00269613	3.66572e-14	0.283927	0.0515955	6.45023e-06	0.072392	4.42739e-34	0.783661	---	Cetuximab;Etanercept;Immune Globulin Human;Adalimumab;Abciximab;Gemtuzumab ozogamicin;Trastuzumab;Rituximab;Basiliximab;Muromonab;Ibritumomab tiuxetan;Tositumomab;Alemtuzumab;Alefacept;Efalizumab;Natalizumab;Palivizumab;Daclizumab;Bevacizumab;Porfimer;Methyl aminolevulinate
FCGR2A	2212	Fc fragment of IgG receptor IIa	1757	FALSE	-4.729	9.13	1.856	-5.631	11.202	4.161	-3.784	2.728	-0.649	-10.591	-1.824	2.4342e-06	1.82881e-19	0.0635498	2.08097e-08	3.4963e-28	3.32141e-05	0.000159824	0.00644183	0.516158	1.89206e-25	0.0683441	s5	Cetuximab;Etanercept;Immune Globulin Human;Adalimumab;Abciximab;Gemtuzumab ozogamicin;Trastuzumab;Rituximab;Basiliximab;Muromonab;Ibritumomab tiuxetan;Tositumomab;Alemtuzumab;Alefacept;Efalizumab;Natalizumab;Palivizumab;Daclizumab;Bevacizumab
FCGR2B	2213	Fc fragment of IgG receptor IIb	1412	FALSE	-3.673	7.926	0.515	-3.356	5.505	3.54	-4.264	4.427	-1.681	-6.779	-2.33	0.000248339	4.55331e-15	0.606291	0.00081082	4.37275e-08	0.000412899	2.14526e-05	1.03007e-05	0.0929599	1.77501e-11	0.0199379	s2	Cetuximab;Etanercept;Immune Globulin Human;Adalimumab;Abciximab;Gemtuzumab ozogamicin;Trastuzumab;Rituximab;Basiliximab;Muromonab;Ibritumomab tiuxetan;Tositumomab;Alemtuzumab;Alefacept;Efalizumab;Anti-thymocyte Globulin (Rabbit);Natalizumab;Palivizumab;Daclizumab;Bevacizumab
FCGR3A	2214	Fc fragment of IgG receptor IIIa	1720	FALSE	-0.829	8.025	3.447	-7.393	8.99	0.819	-2.624	5.484	-0.979	-8.371	-2.207	0.407269	1.86137e-15	0.000579657	2.22695e-13	6.34501e-19	0.412964	0.00877705	4.78626e-08	0.32753	1.16916e-16	0.0274443	s5	Cetuximab;Etanercept;Immune Globulin Human;Adalimumab;Abciximab;Gemtuzumab ozogamicin;Trastuzumab;Rituximab;Basiliximab;Muromonab;Ibritumomab tiuxetan;Tositumomab;Alemtuzumab;Alefacept;Efalizumab;Natalizumab;Palivizumab;Daclizumab;Bevacizumab
FCGR3B	2215	Fc fragment of IgG receptor IIIb	971	FALSE	-1.515	6.492	0.574	-3.868	5.502	-0.68	-4.366	9.056	-0.01	-7.593	NA	0.130083	1.35118e-10	0.566256	0.000117086	4.80155e-08	0.496766	1.40159e-05	7.2998e-19	0.992011	7.36607e-14	NA	s8	Cetuximab;Etanercept;Immune Globulin Human;Adalimumab;Abciximab;Gemtuzumab ozogamicin;Trastuzumab;Rituximab;Basiliximab;Muromonab;Ibritumomab tiuxetan;Tositumomab;Alemtuzumab;Alefacept;Efalizumab;Natalizumab;Palivizumab;Daclizumab;Bevacizumab
FCGRT	2217	Fc fragment of IgG receptor and transporter	1980	FALSE	-5.452	4.106	-4.237	-0.804	5.657	6.254	-0.399	5.057	-1.569	-7.081	-5.048	5.59575e-08	4.19457e-05	2.36618e-05	0.421654	1.76511e-08	4.88315e-10	0.689891	4.64413e-07	0.116699	1.98288e-12	4.86329e-07	---	---
FKTN	2218	fukutin	102	FALSE	NA	-1.099	1.459	0.748	-0.94	0.416	0.175	-0.204	-1.397	-0.318	NA	NA	0.274201	0.14763	0.455977	0.349485	0.678663	0.861534	0.838881	0.165588	0.751326	NA	---	---
FCN1	2219	ficolin 1	1595	FALSE	0.778	3.821	2.975	-6.857	7.314	-0.741	-2.421	7.172	-0.509	-4.312	-3.767	0.436912	0.000137911	0.00297594	1.00575e-11	4.08001e-13	0.458628	0.0155851	1.12999e-12	0.610553	1.71499e-05	0.000171554	s5	---
FCN2	2220	ficolin 2	1750	FALSE	1.222	2.449	0.12	-6.216	4.41	5.646	-2.212	5.922	0.53	-5.518	-4.108	0.221987	0.0144209	0.904233	6.34299e-10	1.09469e-05	1.90922e-08	0.0270897	3.81869e-09	0.596427	3.93298e-08	4.17894e-05	---	---
FDFT1	2222	farnesyl-diphosphate farnesyltransferase 1	1794	FALSE	-4.286	0.001	2.865	4.191	-2.523	-6.442	-1.75	2.219	0.129	2.74	-0.21	1.91682e-05	0.998917	0.00421682	2.91697e-05	0.011711	1.51261e-10	0.0802122	0.0265897	0.897707	0.00620464	0.833695	---	TAK-475
FDPS	2224	farnesyl diphosphate synthase	1999	TRUE	0.052	-1.956	5.86	2.405	-3.474	-7.019	-4.02	1.317	0.999	4.813	1.662	0.958823	0.0506196	5.39961e-09	0.0162487	0.000523096	3.05424e-12	6.0454e-05	0.187887	0.318155	1.59839e-06	0.0966921	---	Pamidronate;Zoledronic acid;Alendronic acid;Ibandronate;Risedronate;Dimethylallyl Diphosphate;Isopentyl Pyrophosphate;Geranyl Diphosphate;ISOPENTENYL PYROPHOSPHATE;FARNESYL DIPHOSPHATE;GERANYLGERANYL DIPHOSPHATE
FDX1	2230	ferredoxin 1	1990	FALSE	2.764	1.493	-0.181	7.875	-4.056	-1.384	-2.873	-6.343	4.98	-1.663	-1.492	0.00577078	0.135612	0.856382	5.55112e-15	5.18337e-05	0.16653	0.00410619	2.77771e-10	6.89102e-07	0.0964557	0.13597	---	Mitotane
FDXR	2232	ferredoxin reductase	1897	FALSE	1.37	-1.405	-4.375	8.859	-6.498	-0.963	-0.132	-1.786	-1.818	0.513	3.441	0.170992	0.160238	1.28237e-05	1.80937e-18	1.03641e-10	0.335738	0.894842	0.074267	0.069245	0.607938	0.000592599	---	Flavin adenine dinucleotide;2'-Monophosphoadenosine 5'-Diphosphoribose
FECH	2235	ferrochelatase	2002	TRUE	-0.301	-2.686	-3.805	4.135	-0.324	5.028	-3.238	-2.38	-2.305	0.089	4.224	0.763481	0.00730058	0.000146115	3.70167e-05	0.745952	5.39676e-07	0.00122551	0.0174042	0.0212823	0.929306	2.50244e-05	---	Cholic Acid
FEN1	2237	flap structure-specific endonuclease 1	2002	TRUE	2.722	0.692	9.986	-4.092	-5.62	-14.222	-1.971	-1.325	-0.75	19.001	-4.412	0.0065465	0.489093	5.99059e-23	4.45536e-05	2.18024e-08	8.42507e-44	0.0489054	0.18544	0.453327	3.8304e-74	1.08024e-05	s10	---
GPC4	2239	glypican 4	1958	FALSE	-2.011	-1.106	-2.92	-5.26	0.28	6.789	4.19	-0.585	1.031	-1.026	0.06	0.0444948	0.268966	0.00353643	1.59827e-07	0.779236	1.49362e-11	2.91037e-05	0.558362	0.302718	0.304999	0.952156	---	---
FER	2241	FER tyrosine kinase	1705	FALSE	-0.552	0.744	-4.467	-5.003	3.262	10.677	2.754	-3.229	2.857	-6.17	1.811	0.581132	0.456908	8.45002e-06	6.22512e-07	0.00112684	8.35681e-26	0.00594702	0.00126549	0.00432466	8.53622e-10	0.070259	---	---
FES	2242	FES proto-oncogene, tyrosine kinase	1696	FALSE	0.259	3.606	1.75	-7.09	4.389	5.011	-2.697	6.199	1.256	-6.867	-3.537	0.795334	0.000319366	0.0802736	1.96448e-12	1.20928e-05	5.99285e-07	0.00705566	7.13982e-10	0.209193	9.20225e-12	0.00041572	---	---
FGA	2243	fibrinogen alpha chain	2001	TRUE	-0.387	2.412	0.427	-6.695	5.118	7.376	-4.252	7.001	-2.238	-4.865	-0.996	0.699094	0.0159629	0.669776	2.79167e-11	3.37756e-07	2.37246e-13	2.21889e-05	3.4671e-12	0.0253531	1.23327e-06	0.319582	---	Alteplase;Reteplase;Anistreplase;Tenecteplase;Sucralfate;Alfimeprase;Ancrod;EP-2104R
FGB	2244	fibrinogen beta chain	2002	TRUE	-0.292	3.517	0.844	-7.767	5.091	6.431	-6.226	10.913	-2.884	-5.262	-0.532	0.770603	0.000445833	0.398788	1.27339e-14	3.88726e-07	1.57957e-10	5.80839e-10	5.68692e-27	0.00397392	1.57389e-07	0.594667	s8	Sucralfate;Alfimeprase
FGD1	2245	FYVE, RhoGEF and PH domain containing 1	786	FALSE	-0.542	-0.022	0.855	-0.158	-1.109	1.689	-1.341	-1.702	-1.689	2.781	-0.682	0.587688	0.982402	0.392876	0.874565	0.267644	0.0915894	0.180393	0.0892434	0.0915302	0.00554529	0.495187	---	---
FGF1	2246	fibroblast growth factor 1	1211	FALSE	2.493	-0.79	-3.038	-1.323	1.548	5.718	2.98	-0.817	-0.347	-8.671	5.993	0.0127942	0.429679	0.00242922	0.186121	0.121927	1.3586e-08	0.00293791	0.414089	0.728514	1.35516e-17	2.70913e-09	---	Pentosan Polysulfate;Amlexanox;Sucrosofate;Formic Acid;O2-Sulfo-Glucuronic Acid;N,O6-Disulfo-Glucosamine;Naphthalene Trisulfonate;Pazopanib;5-AMINO-NAPHTALENE-2-MONOSULFONATE
FGF2	2247	fibroblast growth factor 2	1690	FALSE	0.385	-2.46	-2.322	-3.893	1.736	10.185	2.736	-2.37	2.351	-4.837	0.425	0.700091	0.0139844	0.0203573	0.000102875	0.082774	1.09848e-23	0.00627737	0.0179158	0.0188525	1.4372e-06	0.670857	---	Sucralfate;Pentosan Polysulfate;Sirolimus;1,4-Dideoxy-O2-Sulfo-Glucuronic Acid;N,O6-Disulfo-Glucosamine;1,4-Dideoxy-5-Dehydro-O2-Sulfo-Glucuronic Acid;ABT-510
FGF7	2252	fibroblast growth factor 7	76	FALSE	-0.26	-0.854	NA	-1.723	1.04	3.451	-0.328	0.668	0.162	-0.918	NA	0.795935	0.395994	NA	0.0890111	0.301641	0.00092552	0.743467	0.506216	0.871384	0.36156	NA	---	---
FGF12	2257	fibroblast growth factor 12	224	FALSE	NA	-3.639	-2.168	1.313	-1.646	-0.686	NA	-0.07	-0.488	-3.432	8.676	NA	0.000341007	0.0312228	0.190573	0.101138	0.493376	NA	0.944033	0.626081	0.000714567	8.85083e-16	---	---
FGF13	2258	fibroblast growth factor 13	65	FALSE	NA	0.995	1.563	0.955	NA	-0.248	-0.25	-2.391	0.498	-1.521	NA	NA	0.323671	0.122956	0.343329	NA	0.804951	0.803744	0.019799	0.62028	0.133212	NA	---	---
FGFR1	2260	fibroblast growth factor receptor 1	1289	FALSE	-3.305	-2.297	-0.635	-2.219	-0.926	2.402	-3.589	2.263	-0.424	1.532	6.168	0.000976447	0.0218029	0.525468	0.0266647	0.354543	0.0164574	0.000343862	0.0238304	0.671534	0.125664	9.24409e-10	---	Palifermin;Sorafenib;SU4984;XL999;3-(3-methoxybenzyl)-1H-pyrrolo[2,3-b]pyridine;(E)-[4-(3,5-difluorophenyl)-3H-pyrrolo[2,3-b]pyridin-3-ylidene](3-methoxyphenyl)methanol;3-[(3-(2-CARBOXYETHYL)-4-METHYLPYRROL-2-YL)METHYLENE]-2-INDOLINONE;Regorafenib;Ponatinib;Lenvatinib;Nintedanib
FGFR2	2263	fibroblast growth factor receptor 2	989	FALSE	-2.699	-1.541	1.017	-4.163	0.173	0.31	0.803	-1.292	0.951	4.105	3.238	0.00706919	0.12361	0.309215	3.41857e-05	0.862412	0.756944	0.422051	0.196783	0.341772	4.37076e-05	0.00124592	---	Palifermin;Thalidomide;SU4984;4-[4-(1-Amino-1-Methylethyl)Phenyl]-5-Chloro-N-[4-(2-Morpholin-4-Ylethyl)Phenyl]Pyrimidin-2-Amine;Regorafenib;Ponatinib;Lenvatinib;Nintedanib
FGFR4	2264	fibroblast growth factor receptor 4	456	FALSE	-0.803	0.83	2.564	-2.818	0.891	-1.323	-0.638	-1.73	0.936	3.09	NA	0.422386	0.407038	0.0106631	0.00504931	0.373584	0.186368	0.524008	0.0842243	0.349964	0.00212469	NA	---	Palifermin;Ponatinib;Lenvatinib
FGG	2266	fibrinogen gamma chain	2001	TRUE	-0.207	3.428	1.166	-7.268	5.093	6.086	-6.059	9.32	-1.969	-5.149	-0.762	0.836187	0.000619242	0.243928	5.21959e-13	3.85801e-07	1.38666e-09	1.62924e-09	2.96498e-20	0.0491124	2.87439e-07	0.446297	---	Sucralfate
FGL1	2267	fibrinogen like 1	847	FALSE	-0.367	-0.432	0.848	-0.889	1.208	2.793	-3.791	3.69	-1.587	-0.707	NA	0.7137	0.665687	0.396688	0.374445	0.227507	0.00534755	0.000160407	0.000238863	0.11295	0.479585	NA	---	---
FGR	2268	FGR proto-oncogene, Src family tyrosine kinase	1687	FALSE	-1.749	3.582	4.589	-6.157	5.793	-2.473	-4.167	8.809	-3.401	-1.776	1.436	0.0805363	0.00035095	4.78403e-06	9.22885e-10	8.21816e-09	0.0134832	3.23664e-05	3.07521e-18	0.00068732	0.075875	0.151251	---	---
FH	2271	fumarate hydratase	1933	FALSE	2.569	-4.157	-1.06	14.576	-8.558	-3.48	-9.269	2.646	-1.624	2.469	3.995	0.0102793	3.36838e-05	0.289457	9.79914e-46	2.3023e-17	0.000513129	4.83656e-20	0.00820954	0.104508	0.0136263	6.71525e-05	s4	---
FHIT	2272	fragile histidine triad	1865	FALSE	3.212	-5.021	-6.13	8.915	-0.327	3.77	-1.492	-1.245	-0.263	-5.829	5.352	0.00134157	5.63137e-07	1.07254e-09	1.13364e-18	0.74388	0.000168325	0.135802	0.213375	0.792599	6.54581e-09	9.76665e-08	---	Adenosine Monotungstate;Fructose;Ado-P-Ch2-P-Ps-Ado
FHL1	2273	four and a half LIM domains 1	2002	TRUE	0.976	-3.281	-4.793	-5.461	1.079	19.607	1.431	-5.34	0.524	-5.665	4.725	0.329221	0.00105191	1.76123e-06	5.31468e-08	0.280857	1.94608e-78	0.152583	1.03764e-07	0.60023	1.68434e-08	2.46366e-06	s6	---
FHL2	2274	four and a half LIM domains 2	1992	TRUE	0.842	2.923	-3.628	-5.601	3.556	11.254	6.043	-6.546	0.301	-6.694	-0.844	0.399787	0.0035062	0.000292356	2.43361e-08	0.000385233	1.58161e-28	1.80121e-09	7.49406e-11	0.763423	2.82265e-11	0.398711	---	---
FHL3	2275	four and a half LIM domains 3	2002	TRUE	0.486	3.093	-3.241	-9.122	8.821	12.397	8.042	-5.794	-1.603	-7.52	-2.957	0.627033	0.00201029	0.00120991	1.74126e-19	2.40916e-18	4.68501e-34	1.4967e-15	7.96521e-09	0.109048	8.24066e-14	0.00314069	---	---
VEGFD	2277	vascular endothelial growth factor D	217	FALSE	-1.412	-1.938	-1.831	-1.348	0.699	5.635	-0.34	-0.23	2.399	-2.011	NA	0.159495	0.0539081	0.068455	0.178923	0.48505	5.45877e-08	0.734222	0.817977	0.0173094	0.0455613	NA	---	---
FKBP1A	2280	FK506 binding protein 1A	2002	TRUE	4.21	0.521	-1.911	-5.109	3.298	7.275	-1.944	4.288	-0.694	-4.894	-0.825	2.66401e-05	0.602624	0.0561138	3.54586e-07	0.000989189	4.96157e-13	0.0520124	1.88672e-05	0.488073	1.06949e-06	0.409252	---	Pimecrolimus;Tacrolimus;Sirolimus;(3r)-4-(P-Toluenesulfonyl)-1,4-Thiazane-3-Carboxylicacid-L-Phenylalanine Ethyl Ester;{3-[3-(3,4-Dimethoxy-Phenyl)-1-(1-{1-[2-(3,4,5-Trimethoxy-Phenyl)-Butyryl]-Piperidin-2yl}-Vinyloxy)-Propyl]-Phenoxy}-Acetic Acid;Gpi-1046;Methyl Methylsulfinylmethyl Sulfide;FKB-001;Heptyl-Beta-D-Glucopyranoside;L-709,587;(3r)-4-(P-Toluenesulfonyl)-1,4-Thiazane-3-Carboxylicacid-L…
FKBP1B	2281	FK506 binding protein 1B	680	FALSE	2.382	-2.632	-0.905	-0.991	1.22	1.992	-2.434	-0.396	-0.093	-0.121	4.957	0.01748	0.00868909	0.365818	0.321863	0.222912	0.0467738	0.0152081	0.692172	0.925653	0.903911	9.05907e-07	---	---
FKBP2	2286	FK506 binding protein 2	2002	TRUE	5.634	2.322	-3.722	9.423	0.026	1.767	-3.61	-3.196	-2.213	-4.457	-2.27	2.01001e-08	0.0203439	0.000203018	1.17032e-20	0.979315	0.0774359	0.00031375	0.00141759	0.0270427	8.75308e-06	0.0233436	---	---
FKBP3	2287	FK506 binding protein 3	2002	TRUE	5.543	-2.554	-1.711	4.773	-2.122	-1.239	-3.296	-2.468	-1.076	6.539	-4.401	3.36388e-08	0.0107201	0.087273	1.94693e-06	0.033942	0.215415	0.000997724	0.0136526	0.282085	7.84543e-11	1.13393e-05	---	---
FKBP4	2288	FK506 binding protein 4	1969	FALSE	3.198	-1.554	2.451	5.399	-5.836	-10.049	-3.722	-2.426	1.309	10.448	-1.379	0.0014048	0.120235	0.014345	7.49549e-08	6.24053e-09	3.34537e-23	0.000202958	0.0153685	0.19072	6.60021e-25	0.168139	---	---
FKBP5	2289	FK506 binding protein 5	2002	TRUE	2.126	5.243	4.048	0.931	2.098	0.94	-2.871	-3.34	-0.276	-1.905	-6.894	0.0336168	1.74987e-07	5.36633e-05	0.351841	0.0360147	0.347081	0.0041323	0.000853954	0.782674	0.0569536	7.2565e-12	---	---
FOXC1	2296	forkhead box C1	770	FALSE	2.873	-3.196	5.753	-3.858	0.314	-2.018	2.715	0.108	-1.2	1.53	NA	0.00417428	0.00144809	1.26757e-08	0.000124099	0.753299	0.0439026	0.006782	0.914149	0.230533	0.126488	NA	s3	---
FOXI1	2299	forkhead box I1	86	FALSE	1.799	-0.779	-1.208	0.873	NA	0.324	1.043	-0.514	NA	-1.888	NA	0.0756051	0.437939	0.23029	0.38529	NA	0.746978	0.29997	0.608428	NA	0.0624753	NA	---	---
FOXJ1	2302	forkhead box J1	137	FALSE	1.931	-0.38	0.288	1.356	0.171	1.003	2.295	-5.817	1.038	-0.64	NA	0.055585	0.704334	0.774149	0.177273	0.864152	0.317447	0.0232844	4.13256e-08	0.300933	0.523393	NA	---	---
FOXO1	2308	forkhead box O1	1414	FALSE	0.818	-1.125	-3.738	-4.891	1.88	6.381	3.355	-1.202	0.499	-0.425	-1.756	0.413677	0.260852	0.000193187	1.12095e-06	0.0602908	2.38387e-10	0.000814692	0.229493	0.618164	0.670919	0.0793044	---	---
FOXO3	2309	forkhead box O3	1527	FALSE	1.605	-0.943	-1.838	-3.18	-0.728	0.736	3.493	-3.316	2.391	2.267	-1.009	0.108735	0.345772	0.0662634	0.00150167	0.466687	0.461647	0.000490603	0.000933797	0.0169115	0.0235576	0.31297	s7	---
FLG	2312	filaggrin	809	FALSE	0.618	2.609	-1.033	-1.47	-1.653	1.647	0.153	-0.681	1.318	-2.361	1.729	0.536503	0.00924045	0.301699	0.141847	0.0988136	0.0999554	0.878281	0.496178	0.188025	0.0184827	0.0841989	---	---
FLI1	2313	Fli-1 proto-oncogene, ETS transcription factor	1382	FALSE	1.656	1.773	-2.803	-5.533	4.564	8.092	-0.115	3.086	-1.905	-6.431	0.259	0.098014	0.0764806	0.00513955	3.75413e-08	5.47309e-06	1.27373e-15	0.908404	0.00206742	0.0570175	1.74575e-10	0.795332	---	---
FLII	2314	FLII, actin remodeling protein	1875	FALSE	-0.346	6.129	0.483	1.788	3.51	3.554	-3.343	3.851	-0.24	-11.909	-1.103	0.729747	1.07757e-09	0.629283	0.0739321	0.000458586	0.000389209	0.000845033	0.00012178	0.8102	1.41264e-31	0.270071	---	---
FLNA	2316	filamin A	1969	FALSE	-0.875	1.692	-1.389	-9.906	5.811	14.707	2.693	4.3	0.416	-9.26	-5.402	0.381858	0.0907478	0.164942	1.31404e-22	7.24504e-09	1.56283e-46	0.00713767	1.78758e-05	0.67775	5.19001e-20	7.39378e-08	---	Methylphosphonic Acid Diisopropyl Ester;Methylphosphonic Acid Diisopropyl Ester;Diethyl 4-Methylbenzylphosphonate;Diethyl 4-Methylbenzylphosphonate;2-Phenyl-Ethanol;(5r)-5-Amino-6-Hydroxyhexylcarbamic Acid;Triethyl Phosphate;Triethyl Phosphate;Lysine Nz-Carboxylic Acid;Ethyl Dihydrogen Phosphate
FLNB	2317	filamin B	1986	FALSE	0.311	1.502	-0.411	0.668	0.977	3.336	-1.392	2.103	0.939	-4.849	-2.755	0.75604	0.133183	0.681371	0.504254	0.328783	0.0008661	0.164185	0.0355755	0.347686	1.33698e-06	0.00591769	---	---
FLNC	2318	filamin C	2002	TRUE	0.535	0.953	-0.883	-7.123	4.745	15.11	0.114	0.97	-0.225	-8.883	-1.346	0.592982	0.340947	0.377273	1.46444e-12	2.23236e-06	6.25605e-49	0.909365	0.332004	0.822302	1.41648e-18	0.178326	---	---
FLOT2	2319	flotillin 2	2002	TRUE	-8.527	-1.876	-0.637	1.335	2.239	-1.513	-4.11	8.24	2.6	-1.954	1.567	2.9034e-17	0.0607548	0.524275	0.182174	0.0252783	0.130371	4.11393e-05	3.07373e-16	0.00940058	0.0507866	0.117339	---	---
FLT1	2321	fms related tyrosine kinase 1	1425	FALSE	-1.391	-1.208	-0.38	-5.983	1.455	3.38	3.646	0.564	1.457	0.331	-2.629	0.164316	0.227065	0.703709	2.7701e-09	0.145887	0.000743786	0.000276091	0.572507	0.145288	0.740489	0.008659	---	Sorafenib;Sunitinib;Vatalanib;TG100801;OSI-930;ABT-869;IMC-1C11;Pazopanib;Axitinib;N-(4-chlorophenyl)-2-[(pyridin-4-ylmethyl)amino]benzamide;Regorafenib;Lenvatinib;Nintedanib
FLT4	2324	fms related tyrosine kinase 4	593	FALSE	-0.331	-0.753	-1.588	-1.907	-1.302	5.321	4.762	-4.248	0.34	-1.282	NA	0.740905	0.451622	0.112931	0.0570133	0.193455	1.46479e-07	2.4144e-06	2.50504e-05	0.734036	0.20043	NA	---	Sorafenib;Sunitinib;Vatalanib;TG100801;ABT-869;IMC-1C11;Pazopanib;Axitinib;Regorafenib;Lenvatinib;Nintedanib
FMO1	2326	flavin containing monooxygenase 1	1163	FALSE	-2.477	0.456	-4.304	0.078	0.368	3.192	0.08	0.216	1.806	-1.455	NA	0.0133865	0.648535	1.8193e-05	0.93745	0.713312	0.00145046	0.936425	0.829242	0.0712456	0.146001	NA	---	Cevimeline;Cimetidine;Voriconazole;Tamoxifen;Lorcaserin;Vandetanib
FMO3	2328	flavin containing monooxygenase 3	1095	FALSE	-2.046	1.559	-2.269	3.26	0.113	0.655	-1.225	1.655	0.122	-3.447	NA	0.0409781	0.119175	0.0234408	0.00114826	0.910098	0.512319	0.220971	0.0982644	0.90275	0.000588775	NA	---	Dapsone;Olanzapine;Clozapine;Cimetidine;Voriconazole;Tamoxifen;Almotriptan;Dasatinib;Vandetanib
FMO4	2329	flavin containing monooxygenase 4	869	FALSE	-2.05	1.916	-0.882	6.588	-0.595	-1.737	-2.713	0.625	0.103	-3.009	-0.154	0.0406365	0.055715	0.377968	7.74434e-11	0.551668	0.0828097	0.00679883	0.532195	0.918316	0.00269755	0.877658	---	---
FMO5	2330	flavin containing monooxygenase 5	1084	FALSE	-0.105	-1.112	-4.272	4.83	-2.704	0.855	-1.837	-0.003	5.187	-3.988	NA	0.916575	0.266461	2.10781e-05	1.56517e-06	0.00695075	0.392468	0.0664662	0.99785	2.55623e-07	7.10514e-05	NA	s9	---
FMOD	2331	fibromodulin	1985	FALSE	0.9	0.003	-5.066	-8.988	3.085	13.734	2.282	4.106	-2.222	-3.87	-2.57	0.368329	0.997895	4.43805e-07	5.72255e-19	0.00206463	4.51503e-41	0.0225712	4.18873e-05	0.0264044	0.000112523	0.0102521	---	---
FMR1	2332	fragile X mental retardation 1	1965	FALSE	-0.771	-0.993	4.935	-2.743	-3.513	-4.189	0.313	-4.284	2.331	9.845	-2.849	0.440724	0.320701	8.70034e-07	0.00614283	0.000452366	2.92675e-05	0.754542	1.9225e-05	0.0198411	2.34405e-22	0.00442936	---	---
FN1	2335	fibronectin 1	2001	TRUE	-0.532	3.715	-0.56	-11.605	6.982	6.142	-0.358	6.844	0.128	-3.718	-4.648	0.594757	0.000209168	0.575562	3.50218e-30	3.93384e-12	9.81015e-10	0.720063	1.02243e-11	0.898082	0.000206494	3.5689e-06	---	Ocriplasmin
FNTA	2339	farnesyltransferase, CAAX box, alpha	2002	TRUE	1.362	1.502	-1.663	0.504	3.693	2.522	-2.012	0.443	-0.296	-5.737	2.208	0.173497	0.133218	0.0964242	0.614427	0.00022766	0.0117394	0.0443684	0.65778	0.767225	1.11189e-08	0.0273482	---	Lauryl Dimethylamine-N-Oxide;AZD3409;2-CHLORO-5-(3-CHLORO-PHENYL)-6-[(4-CYANO-PHENYL)-(3-METHYL-3H-IMIDAZOL-4-YL)- METHOXYMETHYL]-NICOTINONITRILE;(11S)-8-CHLORO-11-[1-(METHYLSULFONYL)PIPERIDIN-4-YL]-6-PIPERAZIN-1-YL-11H-BENZO[5,6]CYCLOHEPTA[1,2-B]PYRIDINE;4-[(5-{[4-(3-CHLOROPHENYL)-3-OXOPIPERAZIN-1-YL]METHYL}-1H-IMIDAZOL-1-YL)METHYL]BENZONITRILE;[(3,7,11-TRIMETHYL-DODECA-2,6,10-TRIENYLOXYCARBAMOY…
FOLH1	2346	folate hydrolase 1	1258	FALSE	-2.584	-0.906	-0.03	-0.721	-0.909	0.714	-1.188	2.717	-1.203	0.604	4.54	0.00986561	0.364859	0.975673	0.470884	0.36329	0.475455	0.235254	0.00668472	0.229274	0.546171	6.16843e-06	---	Capromab;L-Glutamic Acid;(2S)-2-{[HYDROXY(4-IODOBENZYL)PHOSPHORYL]METHYL}PENTANEDIOIC ACID;N-({(1R)-1-carboxy-2-[(4-fluorobenzyl)sulfanyl]ethyl}carbamoyl)-L-glutamic acid
FOLR1	2348	folate receptor 1	1273	FALSE	-1.02	0.621	-1.675	2.696	-3.405	1.68	0.305	-0.386	1.503	-0.689	-2.369	0.307916	0.534699	0.0941037	0.00711436	0.00068233	0.0932491	0.760611	0.699511	0.133151	0.490642	0.0180074	---	Methotrexate;EC145;Farletuzumab
FOLR2	2350	folate receptor beta	1990	FALSE	-5.747	5.882	-3.971	-4.869	3.501	11.399	1.618	-0.996	0.526	-9.319	1.153	1.04731e-08	4.74557e-09	7.42447e-05	1.21308e-06	0.00047446	3.35243e-29	0.105723	0.319325	0.599291	3.02567e-20	0.249102	---	Folic Acid;EC145
FOLR3	2352	folate receptor 3	703	FALSE	-4.225	2.042	-1.814	-0.501	1.308	5.354	-0.479	-1.654	-0.476	-1.893	NA	2.70476e-05	0.0414871	0.0701704	0.61674	0.191383	1.1663e-07	0.63197	0.0986389	0.634176	0.0587611	NA	---	Folic Acid;EC145
FOS	2353	Fos proto-oncogene, AP-1 transcription factor subunit	949	FALSE	-0.702	0.209	-0.168	-4.154	-0.822	1.241	-1.244	3.941	5.009	-1.38	-3.364	0.482593	0.834685	0.866491	3.56164e-05	0.411173	0.214797	0.213702	8.71665e-05	6.51123e-07	0.167807	0.000799531	s9	Pseudoephedrine;Nadroparin
FOSB	2354	FosB proto-oncogene, AP-1 transcription factor subunit	365	FALSE	0.043	-1.205	1.024	0.285	-0.344	1.772	0.857	-0.76	1.296	-2.468	1.516	0.966105	0.229021	0.30652	0.775534	0.731371	0.0772363	0.39202	0.447801	0.195751	0.0140495	0.130473	---	---
FOSL2	2355	FOS like 2, AP-1 transcription factor subunit	1294	FALSE	2.888	5.398	4.875	-5.535	2.438	1.315	2.961	-5.374	1.537	-3.445	-4.219	0.00394078	8.02992e-08	1.22162e-06	3.76678e-08	0.0149162	0.188665	0.00311968	9.13795e-08	0.124453	0.000589363	2.62776e-05	---	---
FPGS	2356	folylpolyglutamate synthase	1541	FALSE	2.648	1.268	1.425	1.753	-1.355	-0.504	-3.921	2.662	0.595	-1.692	-3.166	0.00818619	0.205135	0.154451	0.0797991	0.175471	0.614109	9.18803e-05	0.00784311	0.552032	0.0909306	0.00157425	---	L-Glutamic Acid;Raltitrexed;Methotrexate;Pralatrexate
FPR1	2357	formyl peptide receptor 1	708	FALSE	-0.597	4.649	0.951	-3.081	3.708	1.381	-0.057	2.956	-2.642	-4.922	-0.941	0.55088	3.97655e-06	0.342118	0.00214128	0.000225217	0.167727	0.954814	0.00321772	0.00841369	1.06637e-06	0.347001	---	Nedocromil;Flavin adenine dinucleotide;Flavin adenine dinucleotide;Heptyl 1-Thiohexopyranoside
FPR3	2359	formyl peptide receptor 3	87	FALSE	0.586	1.589	0.573	-0.821	0.948	0.028	1.444	-2.392	-0.323	-1.31	NA	0.559478	0.11581	0.567865	0.413948	0.346037	0.977426	0.152373	0.0189685	0.747556	0.193585	NA	---	---
FXN	2395	frataxin	1869	FALSE	3.327	-2.847	0.141	8.863	-4.964	-0.565	-4.838	-2.211	-1.224	1.995	1.033	0.000895687	0.00446344	0.887962	1.77763e-18	7.52528e-07	0.572331	1.41959e-06	0.0271786	0.221116	0.0462381	0.301696	---	Thiabendazole;2-[1-(4-CHLORO-PHENYL)-ETHYL]-4,6-DINITRO-PHENOL;2,3-DIMETHYL-1,4-NAPHTHOQUINONE;2-HEPTYL-4-HYDROXY QUINOLINE N-OXIDE
FRK	2444	fyn related Src family tyrosine kinase	1538	FALSE	-1.457	-1.001	1.32	1.417	-0.375	-2.735	-0.694	0.95	1.246	0.831	NA	0.145298	0.317129	0.186867	0.156771	0.7078	0.00631533	0.487647	0.342402	0.21292	0.406072	NA	---	Regorafenib
MTOR	2475	mechanistic target of rapamycin kinase	2002	TRUE	-6.329	-2.909	0.403	6.547	0.622	-0.838	-2.177	-1.061	0.147	-0.211	2.014	3.04226e-10	0.00366562	0.686926	7.45009e-11	0.534234	0.402212	0.0296312	0.288801	0.88323	0.832972	0.0440921	---	Pimecrolimus;Sirolimus;Everolimus;AP1903;SF1126;XL765;Temsirolimus
FRG1	2483	FSHD region gene 1	1834	FALSE	2.303	2.119	3.397	-3.857	-1.884	-2.927	0.7	-9.312	3.211	10.214	-6.443	0.0214182	0.0342172	0.00069611	0.000118518	0.0596917	0.00346675	0.484144	3.45667e-20	0.00134426	7.38464e-24	1.48852e-10	---	---
FRZB	2487	frizzled-related protein	1627	FALSE	-0.035	-3.001	-6.955	-3.593	1.171	12.763	4.567	-3.391	1.571	-2.077	-1.565	0.971768	0.00272849	5.0911e-12	0.000337097	0.241841	1.26737e-35	5.30902e-06	0.000713308	0.116388	0.0379421	0.117862	---	---
CENPI	2491	centromere protein I	571	FALSE	0.067	0.138	1.877	0.875	-2.364	-3.151	-0.268	-4.566	2.327	6.104	-2.804	0.946476	0.89039	0.061073	0.382011	0.0184383	0.00171414	0.788588	6.10061e-06	0.0203255	1.92004e-09	0.00522102	---	---
FTH1	2495	ferritin heavy chain 1	1860	FALSE	3.26	1.771	-1.915	-2.444	2.64	4.332	-2.863	8.283	-2.34	-8.701	4.011	0.0011344	0.0767072	0.0555898	0.0146237	0.00836948	1.5589e-05	0.004238	2.27672e-16	0.0193732	7.11743e-18	6.28274e-05	---	Iron Dextran;Ferric pyrophosphate;Gallium citrate Ga-67
FTL	2512	ferritin light chain	1877	FALSE	3.591	3.336	-1.616	-1.682	3.532	1.846	-4.054	8.029	-3.556	-7.152	3.113	0.00033777	0.000865919	0.106281	0.0927403	0.000421739	0.0650936	5.24635e-05	1.72283e-15	0.000386468	1.2218e-12	0.00188109	---	Iron Dextran;Protoporphyrin Ix;Gallium citrate Ga-67
FUCA1	2517	alpha-L-fucosidase 1	2002	TRUE	2.378	2.118	-7.204	8.632	1.483	2.682	-2.771	2.377	-3.063	-3.953	-6.72	0.0175115	0.0342806	8.25239e-13	1.20807e-17	0.138195	0.00738337	0.00564522	0.0175662	0.00221958	7.98686e-05	2.36127e-11	---	Phosphoglycolohydroxamic Acid;1,3-Dihydroxyacetonephosphate
FUCA2	2519	alpha-L-fucosidase 2	2002	TRUE	0.309	1.661	-3.334	5.999	1.303	-2.012	-4.349	1.696	0.563	0.047	-5.436	0.757547	0.0969282	0.000871106	2.35729e-09	0.192886	0.0443306	1.43893e-05	0.0900416	0.573343	0.962203	6.11502e-08	---	---
FUS	2521	FUS RNA binding protein	2000	TRUE	3.77	-2.645	2.374	-1.869	-5.533	-6.171	-0.082	-7.387	2.987	18.492	-6.797	0.000168257	0.00824167	0.0177014	0.0617262	3.5685e-08	8.21017e-10	0.934976	2.19201e-13	0.00285251	1.33904e-70	1.40525e-11	---	---
FUT3	2525	fucosyltransferase 3 (Lewis blood group)	827	FALSE	-1.533	-0.959	-0.639	1.971	-1.069	0.427	0.086	0.616	1.488	-1.754	NA	0.125666	0.337763	0.522821	0.0490782	0.285304	0.669405	0.931649	0.538317	0.137223	0.0798292	NA	---	---
FUT6	2528	fucosyltransferase 6	516	FALSE	-1.467	0.487	-0.947	2.184	-2.083	-0.118	0.191	-0.292	2.051	-1.521	NA	0.142977	0.626511	0.344109	0.0294058	0.037759	0.905829	0.848225	0.770154	0.0407265	0.12882	NA	---	---
FUT8	2530	fucosyltransferase 8	1838	FALSE	-6.504	2.044	-1.098	1.644	0.806	-0.963	-1.869	-0.088	1.684	1.685	-2.911	1.0053e-10	0.0410557	0.272558	0.100396	0.420613	0.335917	0.0617267	0.93017	0.0923398	0.0920733	0.00364109	---	---
KDSR	2531	3-ketodihydrosphingosine reductase	1982	FALSE	-9.253	2.568	1.863	-0.597	3.972	1.954	-2.3	0.212	1.255	-4.208	2.445	5.50331e-20	0.0102948	0.0626207	0.550522	7.36966e-05	0.0508324	0.0215707	0.83236	0.209788	2.68838e-05	0.0145842	---	---
FYB1	2533	FYN binding protein 1	1750	FALSE	1.259	9.007	0.906	-6.741	7.298	3.108	-0.876	0.627	1.428	-10.15	-1.475	0.208156	5.39013e-19	0.365095	2.13163e-11	4.41391e-13	0.00191193	0.381284	0.530579	0.153407	1.47595e-23	0.140385	---	---
FYN	2534	FYN proto-oncogene, Src family tyrosine kinase	1770	FALSE	-4.276	0.165	3.818	-5.154	2.502	0.437	-1.927	0.854	-0.389	-1.454	8.206	2.00115e-05	0.869221	0.000139225	2.83366e-07	0.0124332	0.66185	0.054199	0.393097	0.697197	0.146175	4.36056e-16	---	Dasatinib;1-Methoxy-2-[2-(2-Methoxy-Ethoxy]-Ethane
IFI6	2537	interferon alpha inducible protein 6	446	FALSE	1.055	-0.439	-0.053	0.597	1.493	-0.359	-1.592	0.52	-0.367	-0.845	1.152	0.292157	0.661179	0.957689	0.550783	0.136134	0.720051	0.112134	0.603411	0.713986	0.398637	0.24991	---	---
G6PC	2538	glucose-6-phosphatase catalytic subunit	255	FALSE	NA	-1.48	-1.31	1.44	-0.193	-0.638	-2.127	3.62	2.309	-1.372	NA	NA	0.140187	0.191452	0.151231	0.847183	0.524307	0.0343721	0.000356084	0.0217614	0.171274	NA	---	---
G6PD	2539	glucose-6-phosphate dehydrogenase	2002	TRUE	0.751	6.765	1.668	-2.733	2.934	-2.399	-5.51	7.723	-2.697	-4.821	2.237	0.452906	1.7497e-11	0.0955329	0.00632584	0.0033815	0.0165253	4.05125e-08	1.78569e-14	0.00704752	1.53794e-06	0.0254038	---	Hydroxyacetic Acid;2'-Monophosphoadenosine 5'-Diphosphoribose;16-Bromoepiandrosterone
SLC37A4	2542	solute carrier family 37 member 4	1394	FALSE	-8.953	0.655	-3.323	8.473	-2.623	-1.067	-2.881	-1.468	4.385	0.373	-3.182	1.07951e-18	0.51258	0.000914839	5.98897e-17	0.00880706	0.286371	0.00402784	0.1422	1.24803e-05	0.708983	0.00149294	---	---
XRCC6	2547	X-ray repair cross complementing 6	1896	FALSE	4.167	-2.245	3.181	-1.401	-4.733	-6.964	-4.472	0.707	1.81	15.222	-6.733	3.22226e-05	0.024888	0.00149173	0.161438	2.37068e-06	4.54685e-12	8.20585e-06	0.479579	0.0704802	1.89115e-49	2.19886e-11	---	---
GAA	2548	glucosidase alpha, acid	2002	TRUE	2.335	3.675	-5.248	5.57	4.631	1.789	-4.896	0.257	1.03	-5.559	-4.866	0.0196427	0.000243923	1.69737e-07	2.89891e-08	3.87871e-06	0.0738095	1.05888e-06	0.797217	0.303144	3.07202e-08	1.22958e-06	---	Acarbose;Miglitol;AT2220
GAB1	2549	GRB2 associated binding protein 1	1837	FALSE	0.726	-2.455	-5.913	-2.082	0.82	7.805	6.179	-7.019	2.281	-1.566	1.203	0.467649	0.0141912	3.99177e-09	0.0374472	0.412482	9.88377e-15	7.93385e-10	3.14363e-12	0.0226879	0.117592	0.229173	---	---
GABPA	2551	GA binding protein transcription factor subunit alpha	1944	FALSE	3.546	-0.571	1.425	-7.512	-3.299	-1.396	4.036	-6.153	1.134	14.205	-7.484	0.000400778	0.567738	0.15434	8.83847e-14	0.000986857	0.162921	5.63865e-05	9.22322e-10	0.256768	1.21337e-43	1.08461e-13	---	---
GABPB1	2553	GA binding protein transcription factor subunit beta 1	1692	FALSE	1.166	-0.915	-0.923	-7.061	-2.409	-0.062	4.617	-5.767	2.303	9.035	-1.252	0.243951	0.360456	0.355956	2.40735e-12	0.0161086	0.950246	4.192e-06	9.58451e-09	0.0213982	4.35677e-19	0.21076	---	---
GABRA3	2556	gamma-aminobutyric acid type A receptor alpha3 subunit	327	FALSE	-0.066	-5.264	-0.825	1.49	-0.807	-2.211	0.567	1.045	0.196	-1.636	6.643	0.947097	2.56324e-07	0.409753	0.137324	0.420409	0.0277597	0.570929	0.296858	0.8446	0.10279	1.29379e-10	---	Lorazepam;Ethchlorvynol;Enflurane;Temazepam;Temazepam;Butabarbital;Butalbital;Butalbital;Topiramate;Etomidate;Talbutal;Talbutal;Pentobarbital;Pentobarbital;Olanzapine;Clobazam;Meprobamate;Meprobamate;Eszopiclone;Eszopiclone;Alprazolam;Secobarbital;Zolpidem;Metharbital;Metharbital;Chlordiazepoxide;Amoxapine;Adinazolam;Thiopental;Clorazepate;Acamprosate;Midazolam;Flurazepam;Isoflurane;Primidone;Pri…
GAGE4	2576	G antigen 4	141	FALSE	-0.821	-0.135	1.131	-0.963	1.419	-0.972	-0.739	1.008	-0.915	1.241	NA	0.412852	0.89247	0.259977	0.337062	0.158129	0.332702	0.460985	0.31542	0.361766	0.216761	NA	---	---
GAK	2580	cyclin G associated kinase	1930	FALSE	1.751	5.193	-1.223	7.663	0.565	-2.466	-2.912	-4.988	1.09	-4.609	-0.511	0.0801278	2.29255e-07	0.221347	2.85842e-14	0.572437	0.013749	0.00363139	6.65146e-07	0.275873	4.30225e-06	0.609125	---	---
GALC	2581	galactosylceramidase	1928	FALSE	-1.653	-3.634	-4.152	-2.777	3.122	-0.008	2.612	1.91	4.794	-0.403	0.296	0.0985829	0.000286481	3.43852e-05	0.00554499	0.00182457	0.993605	0.00908125	0.0562302	1.75624e-06	0.687108	0.767577	s9	---
GALE	2582	UDP-galactose-4-epimerase	1931	FALSE	1.701	0.878	-2.771	7.94	-0.537	1.709	-3.317	1.703	-1.514	-7.493	2.472	0.0891733	0.380247	0.00564735	3.39669e-15	0.591103	0.0876406	0.000925481	0.0886399	0.130257	1.01725e-13	0.0135146	---	Uridine diphosphate glucose;Uridine diphosphate glucose;Uridine-Diphosphate-N-Acetylgalactosamine;Uridine-5'-Diphosphate-Mannose;Phenyl-Uridine-5'-Diphosphate;Tetramethylammonium Ion;Uridine-Diphosphate-N-Acetylglucosamine;Uridine-Diphosphate-N-Acetylglucosamine;Uridine-5'-Diphosphate;Uridine-5'-Diphosphate;Galactose-uridine-5'-diphosphate;Uridine-5'-Diphosphate-4-Deoxy-4-Fluoro-Alpha-D-Galactose
GALK1	2584	galactokinase 1	1978	FALSE	3.463	1.073	-1.913	0.743	3.038	3.377	-3.661	2.337	0.132	-6.166	0.854	0.00054535	0.283236	0.0559466	0.457422	0.00241466	0.000747984	0.000257892	0.019551	0.894938	8.46933e-10	0.393466	---	Phosphoaminophosphonic Acid-Adenylate Ester
GALK2	2585	galactokinase 2	1994	TRUE	1.892	1.869	-1.206	6.567	0.282	0.072	-1.764	0.748	-0.356	-6.464	-1.182	0.0586795	0.0617208	0.227958	6.52986e-11	0.778087	0.942234	0.0778792	0.454473	0.72201	1.27602e-10	0.237208	---	---
GALNS	2588	galactosamine (N-acetyl)-6-sulfatase	1985	FALSE	2.816	2.262	-1.392	1.898	3.041	0.679	-2.288	2.718	-1.352	-2.224	-6.976	0.00491697	0.023828	0.16405	0.0578767	0.00239269	0.496939	0.0222289	0.00663201	0.176444	0.0262407	4.1299e-12	---	Elosulfase alfa
GALNT1	2589	polypeptide N-acetylgalactosaminyltransferase 1	1737	FALSE	-8.906	4.565	1.858	-2.432	4.867	-1.43	0.682	1.592	1.957	-2.729	-3.842	1.30944e-18	5.35133e-06	0.0633012	0.0151315	1.23768e-06	0.152809	0.495637	0.111522	0.0505476	0.00642042	0.000126618	---	---
GALNT2	2590	polypeptide N-acetylgalactosaminyltransferase 2	2002	TRUE	-8.692	5.975	4.217	2.022	3.433	-2.942	-3.712	2.401	1.172	-1.207	-8.355	7.27359e-18	2.72172e-09	2.58963e-05	0.043334	0.000608453	0.00329452	0.00021113	0.0164305	0.241479	0.227481	1.20947e-16	---	---
GALNT3	2591	polypeptide N-acetylgalactosaminyltransferase 3	1638	FALSE	-6.996	2.296	2.325	4.745	-2.221	-3.785	-3.23	-0.538	2.118	0.948	0.515	3.83567e-12	0.0218122	0.0201908	2.26228e-06	0.0264782	0.000159431	0.00126173	0.590477	0.0343448	0.343471	0.606383	---	---
GALT	2592	galactose-1-phosphate uridylyltransferase	1945	FALSE	0.797	0.572	-4.725	1.543	0.827	6.8	-2.282	0.067	0.523	-5.204	1.153	0.425506	0.567201	2.46933e-06	0.123057	0.408558	1.38602e-11	0.0225946	0.946224	0.601138	2.15423e-07	0.249111	---	Uridine diphosphate glucose;Uridine-5'-Diphosphate;Uridine-5'-Monophosphate
GAMT	2593	guanidinoacetate N-methyltransferase	1950	FALSE	3.03	-5.802	-7.494	6.108	-0.285	5.035	-0.762	0.365	0.286	-3.362	2.527	0.00247477	7.64443e-09	1.008e-13	1.21222e-09	0.775856	5.20645e-07	0.446108	0.715372	0.774722	0.000788385	0.0115847	---	Creatine;Guanidine;S-Adenosyl-L-Homocysteine;N-[Amino(Imino)Methyl]Glycine
GANC	2595	glucosidase alpha, neutral C	1427	FALSE	0.603	-0.667	-1.519	-1.272	2.341	5.192	0.947	-0.422	1.12	-4.015	-1.386	0.546515	0.505099	0.12892	0.203706	0.0193636	2.3837e-07	0.343608	0.673102	0.263018	6.25553e-05	0.165828	---	Miglitol
GAP43	2596	growth associated protein 43	1149	FALSE	-0.859	-2.187	-4.711	-2.147	4.456	8.082	4.471	-0.674	-0.633	-7.737	3.306	0.390655	0.0289468	2.76879e-06	0.0319828	9.17978e-06	1.60656e-15	8.57493e-06	0.500739	0.526712	2.2197e-14	0.000977182	---	---
GAPDH	2597	glyceraldehyde-3-phosphate dehydrogenase	1897	FALSE	4.523	0.09	2.457	-1.731	3.218	1.161	-6.294	5.478	-2.946	-3.77	4.477	6.48622e-06	0.928454	0.0141022	0.0835949	0.00131232	0.245822	3.82597e-10	4.88636e-08	0.00325993	0.000168047	8.02166e-06	---	NADH;Adenosine-5-Diphosphoribose;Thionicotinamide-Adenine-Dinucleotide;4-(2-AMINOETHYL)BENZENESULFONYL FLUORIDE
LRRC32	2615	leucine rich repeat containing 32	1196	FALSE	-0.332	-1.093	-2.447	-1.811	3.34	5.91	0.211	3.471	-2.364	-5.419	2.601	0.739748	0.274396	0.0145393	0.0703926	0.00086391	4.46668e-09	0.832593	0.00053765	0.0182615	7.23031e-08	0.00941656	---	---
GARS	2617	glycyl-tRNA synthetase	1926	FALSE	2.067	3.683	6.896	-0.3	-0.897	-5.13	-3.982	2.69	-1.966	-1.752	2.799	0.0388353	0.000236436	7.22202e-12	0.764074	0.369856	3.18847e-07	7.07473e-05	0.00721698	0.0494911	0.0800034	0.00518355	---	Glycine
GART	2618	phosphoribosylglycinamide formyltransferase, phosphoribosylglycinamide synthetase, phosphoribosylaminoimidazole synthetase	2002	TRUE	3.76	2.053	10.839	1.739	-2.075	-9.733	-5.213	-1.767	-1.069	9.004	-7.388	0.000174627	0.0401548	1.21456e-26	0.0822647	0.0380769	6.6324e-22	2.05083e-07	0.077424	0.285046	4.94131e-19	2.17551e-13	s3	Pemetrexed;Glycinamide Ribonucleotide;10-CF3C(OH)2-DDACTHF
GAS1	2619	growth arrest specific 1	388	FALSE	-0.449	0.427	-1.381	-5.702	3.043	3.859	-0.254	-1.01	1.266	-0.133	-0.036	0.653559	0.669885	0.168123	2.35702e-08	0.0025052	0.000133275	0.79963	0.31315	0.206325	0.894508	0.971571	---	---
GAS2	2620	growth arrest specific 2	834	FALSE	0.511	0.706	0.603	2.361	-4.387	1.832	-4.375	1.364	1.102	-0.049	-0.411	0.60928	0.480561	0.546428	0.0184788	1.29924e-05	0.0673416	1.36769e-05	0.17296	0.270853	0.960907	0.680984	---	---
GAS6	2621	growth arrest specific 6	1386	FALSE	-2.115	-2.345	-3.177	-3.372	3.05	10.814	3.402	0.624	-1.681	-4.745	-1.236	0.0346313	0.0191581	0.00152229	0.00076628	0.0023299	3.1855e-26	0.00068807	0.532971	0.0929477	2.2958e-06	0.216849	---	---
GAS8	2622	growth arrest specific 8	618	FALSE	-0.627	-3.047	0.096	2.386	2.619	1.189	0.149	0.525	0.156	-1.322	-1.708	0.530795	0.00240661	0.92383	0.0173457	0.00902292	0.234893	0.881704	0.599829	0.876414	0.186695	0.0882048	---	---
GATA2	2624	GATA binding protein 2	298	FALSE	0.016	-0.018	-2.44	-0.146	-0.395	2.404	3.083	-4.062	1.34	0.144	NA	0.986957	0.985327	0.0152601	0.884354	0.693173	0.0168524	0.00224355	6.22421e-05	0.181321	0.885671	NA	---	---
GATA3	2625	GATA binding protein 3	264	FALSE	-0.024	-0.037	-9.177	2.975	NA	1.947	2.32	-3.425	2.376	2.717	NA	0.981121	0.970605	1.37325e-17	0.00320692	NA	0.0525647	0.0211065	0.000712965	0.0182226	0.00702811	NA	---	---
GATM	2628	glycine amidinotransferase	1973	FALSE	1.908	-3.662	-3.817	6.841	0.757	4.587	-3.079	1.187	0.955	-3.968	-2.57	0.0565785	0.000256798	0.000139167	1.04396e-11	0.449083	4.77892e-06	0.00210511	0.235395	0.339677	7.5098e-05	0.0102449	---	L-Ornithine;Glycine;Delta-Amino Valeric Acid;Gamma(Amino)-Butyric Acid;Norvaline;Alpha-Aminobutyric Acid
GBA	2629	glucosylceramidase beta	2002	TRUE	1.64	4.371	0.317	0.449	4.847	-2.617	-2.003	1.05	0.542	-3.098	-4.536	0.101205	1.29892e-05	0.75093	0.653692	1.34759e-06	0.00893979	0.0453218	0.293925	0.588157	0.00197539	6.08401e-06	---	Myo-Inositol;N-acetyl-alpha-D-glucosamine;Velaglucerase alfa;(2R,3R,4R,5S)-2-(HYDROXYMETHYL)-1-NONYLPIPERIDINE-3,4,5-TRIOL
NIPSNAP2	2631	nipsnap homolog 2	1962	FALSE	-0.013	-4.571	-3.136	9.615	-8.483	0.877	-3.765	-0.247	-0.739	2.23	5.14	0.989735	5.14771e-06	0.00173787	2.03258e-21	4.24642e-17	0.38077	0.000171728	0.80498	0.460048	0.0258902	3.02543e-07	---	---
GBE1	2632	1,4-alpha-glucan branching enzyme 1	2002	TRUE	-0.497	1.579	-2.417	1.671	4.666	7.818	-2.4	4.018	-4.282	-8.219	-1.698	0.619245	0.1146	0.0157575	0.0948184	3.27231e-06	8.57892e-15	0.0164957	6.0891e-05	1.94182e-05	3.64106e-16	0.0895931	---	---
GBP1	2633	guanylate binding protein 1	2001	TRUE	1.421	8.013	7.212	-3.629	6.705	-0.078	-3.913	0.458	-2.129	-8.47	0.925	0.15544	1.885e-15	7.78618e-13	0.000291218	2.60475e-11	0.937968	9.41051e-05	0.646908	0.0333526	4.69499e-17	0.355332	---	---
GBP2	2634	guanylate binding protein 2	2002	TRUE	-0.203	9.253	5.371	-5.396	9.684	3.433	-2.191	-0.137	-2.188	-11.963	0.571	0.838974	5.44343e-20	8.76395e-08	7.60513e-08	1.05049e-21	0.000608807	0.028582	0.891388	0.0288108	6.60376e-32	0.56798	---	---
GBP3	2635	guanylate binding protein 3	1404	FALSE	0.496	7.747	7.278	-3.473	3.726	-2.104	-4.152	1.479	-1.355	-4.948	NA	0.620237	1.79449e-14	5.62297e-13	0.000530587	0.000202463	0.0355353	3.50199e-05	0.139362	0.175607	8.41302e-07	NA	s2	---
GC	2638	GC, vitamin D binding protein	1897	FALSE	0.718	-0.246	-3.015	-7.007	7.903	11.579	-1.659	7.276	-3.373	-6.456	-1.985	0.472918	0.805936	0.00260152	3.36683e-12	4.57941e-15	5.23091e-30	0.0973503	5.01366e-13	0.000758684	1.359e-10	0.0472821	---	Cholecalciferol;Alfacalcidol;Oleic Acid
GCDH	2639	glutaryl-CoA dehydrogenase	1959	FALSE	0.848	-4.249	-3.177	12.872	-5.958	-0.293	-3.624	-3.308	-2.414	2.981	2.271	0.396454	2.25299e-05	0.00150898	1.85873e-36	3.01653e-09	0.769743	0.000297609	0.000955218	0.0158499	0.00290844	0.0232311	s4	Flavin adenine dinucleotide;S-4-Nitrobutyryl-Coa
GCG	2641	glucagon	420	FALSE	-0.457	-0.804	-1.751	0.273	0.576	3.109	-1.092	-0.299	0.97	-2.022	NA	0.647701	0.421885	0.0806929	0.785289	0.565064	0.00200389	0.275439	0.765168	0.332714	0.0438014	NA	---	---
GCH1	2643	GTP cyclohydrolase 1	781	FALSE	0.528	3.464	2.593	-1.056	3.619	-2.647	-2.433	2.88	-2.648	-1.946	NA	0.597448	0.00056043	0.00970556	0.291466	0.000314249	0.00829525	0.0152011	0.00408321	0.00826576	0.0520278	NA	s5	Isopropyl Alcohol;Guanine
GCHFR	2644	GTP cyclohydrolase I feedback regulator	1766	FALSE	3.396	-1.089	-3.782	5.213	-1.267	-0.706	-2.365	4.753	-1.317	-2.637	0.218	0.000699145	0.276416	0.00016072	2.07526e-07	0.205366	0.48038	0.0181449	2.16871e-06	0.188022	0.00843175	0.827074	---	---
BLOC1S1	2647	biogenesis of lysosomal organelles complex 1 subunit 1	1871	FALSE	4.21	1.672	-3.186	-1.868	2.862	2.731	1.991	-4.447	4.057	-5.021	0.03	2.6753e-05	0.0946016	0.00146614	0.0618565	0.00425834	0.00636633	0.0465812	9.23229e-06	5.1747e-05	5.62051e-07	0.976288	---	---
KAT2A	2648	lysine acetyltransferase 2A	1100	FALSE	-1.417	-1.35	2.528	-2.1	-1.496	-3.556	0.641	-2.254	0.057	7.58	NA	0.156741	0.177311	0.0116258	0.0359781	0.135017	0.000393125	0.521963	0.0243809	0.954248	7.34678e-14	NA	---	Coenzyme A
GCNT1	2650	glucosaminyl (N-acetyl) transferase 1, core 2	730	FALSE	-2.549	1.204	-0.483	1.505	2.728	-2.078	0.976	-0.469	-0.042	-1.102	NA	0.0110105	0.228891	0.629422	0.132856	0.00652636	0.0380504	0.329283	0.639381	0.966819	0.270714	NA	---	---
GCNT2	2651	glucosaminyl (N-acetyl) transferase 2 (I blood group)	158	FALSE	-0.601	0.61	-0.278	0.633	-0.828	-1.136	0.86	0.697	0.848	-1.469	NA	0.548416	0.542422	0.781595	0.527873	0.409197	0.257758	0.391285	0.486595	0.398002	0.143913	NA	---	---
GCSH	2653	glycine cleavage system protein H	1965	FALSE	2.504	-5.02	-1.435	8.541	-7.53	-0.301	-2.828	-0.061	-1.013	1.384	5.185	0.0123531	5.6432e-07	0.151428	2.62064e-17	7.70005e-14	0.763163	0.00472699	0.951466	0.311191	0.166565	2.3825e-07	---	Glycine;6-(Hydroxyethyldithio)-8-(Aminomethylthio)Octanoic Acid;Dihydrolipoic Acid
GDI1	2664	GDP dissociation inhibitor 1	2002	TRUE	3.002	-4.359	-3.284	-0.484	2.165	7.008	-3.028	5.185	-0.659	-8.646	9.665	0.00271793	1.3752e-05	0.00103959	0.628125	0.0304937	3.29701e-12	0.00249707	2.37526e-07	0.510104	1.07049e-17	1.2519e-21	---	---
GDI2	2665	GDP dissociation inhibitor 2	1996	TRUE	3.516	0.88	3.501	-0.536	3.41	0.774	-7.339	5.423	-1.13	-8.245	7.904	0.000448095	0.378735	0.000473391	0.591845	0.000661711	0.439034	3.10637e-13	6.58792e-08	0.25848	2.97044e-16	4.44582e-15	---	---
GEM	2669	GTP binding protein overexpressed in skeletal muscle	980	FALSE	-0.399	0.625	-3.644	-5.344	1.348	9.151	4.329	-4.036	1.064	-3.492	2.272	0.690037	0.532261	0.000282513	1.13385e-07	0.17812	3.2e-19	1.65552e-05	5.85635e-05	0.287574	0.000500261	0.0233244	---	---
GFAP	2670	glial fibrillary acidic protein	1616	FALSE	0.531	-0.107	-5.556	-4.107	4.436	9.157	2.971	-1.683	0.751	-10.453	8.45	0.595239	0.915087	3.2224e-08	4.21653e-05	9.78045e-06	1.57289e-19	0.00301351	0.0925486	0.452682	8.57093e-25	6.38488e-17	---	---
GFER	2671	growth factor, augmenter of liver regeneration	1803	FALSE	1.088	-0.047	-5.995	6.629	-1.756	2.783	-1.729	-3.53	2.108	-3.502	2.717	0.276651	0.962391	2.44825e-09	4.45121e-11	0.0793158	0.00543397	0.0839599	0.000425888	0.0351717	0.000473785	0.00664952	---	Cycloserine;N-(5'-Phosphopyridoxyl)-D-Alanine;D-[3-hydroxy-2-methyl-5-phosphonooxymethyl-pyridin-4-ylmethyl]-N,O-cycloserylamide;Pyridoxamine-5'-Phosphate;Pmp-Hydroxyisoxazole, Pyridoxamine-5-Phosphate-Hydroxyisoxazole;Flavin adenine dinucleotide;{1-[(3-Hydroxy-Methyl-5-Phosphonooxy-Methyl-Pyridin-4-Ylmethyl)-Amino]-Ethyl}-Phosphonic Acid;Propanoic Acid;Lysine Nz-Carboxylic Acid;Pyridoxyl-Alanine…
GFPT1	2673	glutamine--fructose-6-phosphate transaminase 1	1897	FALSE	0.827	3.217	2.387	4.536	-0.306	-2.917	-7.703	2.2	1.503	-0.194	-4.37	0.408407	0.00131741	0.0170759	6.0813e-06	0.759688	0.00357948	2.11946e-14	0.027909	0.132894	0.845847	1.31036e-05	---	---
GFRA1	2674	GDNF family receptor alpha 1	1413	FALSE	-1.099	-2.374	-6.944	-1.242	5.112	9.828	1.959	-5.939	0.13	-1.362	0.799	0.271913	0.0177502	5.79358e-12	0.214445	3.61774e-07	4.27551e-22	0.0503678	3.615e-09	0.896276	0.173534	0.424437	---	---
GFRA3	2676	GDNF family receptor alpha 3	267	FALSE	0.399	-0.678	-1.45	2.543	-1.336	-1.38	0.058	-1.773	1.893	1.065	NA	0.689918	0.498476	0.148248	0.011553	0.182586	0.168692	0.953542	0.0774503	0.0594005	0.287624	NA	---	---
GGCX	2677	gamma-glutamyl carboxylase	1701	FALSE	-10.28	4.108	1.682	2.683	-2.102	-2.798	0.327	-1.852	5.174	-1.415	-2.426	4.31076e-24	4.18723e-05	0.0927906	0.0073715	0.0357439	0.00519411	0.743501	0.0642426	2.55742e-07	0.157296	0.0153606	---	Coagulation factor VIIa Recombinant Human;Drotrecogin alfa;Coagulation Factor IX (Recombinant);L-Glutamic Acid;Menadione;Phylloquinone;Anisindione
GGT1	2678	gamma-glutamyltransferase 1	1691	FALSE	-0.883	3.452	-2.772	0.011	-0.147	0.722	-2.546	3.303	4.328	-5.447	0.67	0.37716	0.000569694	0.00563649	0.991569	0.883457	0.470135	0.0109847	0.000976488	1.59119e-05	5.88214e-08	0.502793	---	Glutathione
B4GALT1	2683	beta-1,4-galactosyltransferase 1	1731	FALSE	-4.753	3.489	0.07	1.841	2.399	-1.356	-2.277	5.013	1.709	-5.877	-2.413	2.16922e-06	0.000496105	0.944558	0.0657372	0.0165462	0.175175	0.0228915	5.91467e-07	0.0877022	4.99859e-09	0.0159215	---	N-Acetyl-D-glucosamine;6-Aminohexyl-Uridine-C1,5'-Diphosphate;Di(N-Acetyl-D-Glucosamine);Galactose-uridine-5'-diphosphate;Uridine-5'-Monophosphate;2-(N-Morpholino)-Ethanesulfonic Acid
GGT7	2686	gamma-glutamyltransferase 7	1788	FALSE	-4.54	-5.364	-2.735	6.411	-1.452	-2.135	0.645	-1.975	1.189	1.823	4.836	6.00179e-06	9.20645e-08	0.00630246	1.84792e-10	0.146552	0.0329281	0.518933	0.0483836	0.234492	0.0684584	1.43617e-06	---	---
GGT5	2687	gamma-glutamyltransferase 5	1942	FALSE	-2.335	0.161	-6.547	-4.704	7.822	15.54	0.047	2.223	-1.52	-11.143	2.919	0.0196594	0.872456	7.51542e-11	2.73378e-06	8.45097e-15	2.03176e-51	0.962555	0.0262978	0.128742	5.38227e-28	0.00355174	---	---
GJA1	2697	gap junction protein alpha 1	1612	FALSE	-3.809	1.433	-3.194	-4.08	0.577	4.67	4.417	-0.98	1.136	-6.517	8.73	0.000144584	0.152149	0.00142916	4.72851e-05	0.563701	3.25986e-06	1.0663e-05	0.327049	0.256199	9.55661e-11	6.2444e-18	---	Carvedilol
GJB1	2705	gap junction protein beta 1	711	FALSE	-3.064	-0.932	-3.726	6.392	0.182	-1.748	-3.029	1.866	3.936	-3.16	NA	0.00226932	0.351873	0.000210101	2.97643e-10	0.855301	0.0808669	0.00254077	0.0625242	9.09993e-05	0.00164206	NA	---	---
GK	2710	glycerol kinase	1802	FALSE	1.253	1.879	0.967	2.414	0.439	-1.447	-3.105	3.335	-0.251	-4.527	1.389	0.210434	0.060453	0.333443	0.0158593	0.660731	0.147938	0.00193448	0.000869437	0.8021	6.36964e-06	0.164896	---	---
GLA	2717	galactosidase alpha	1974	FALSE	3.878	3.876	-0.761	1.166	0.76	1.779	-1.019	-0.654	-0.144	-1.725	-8.519	0.000108572	0.000109741	0.446462	0.243752	0.447453	0.0754669	0.308391	0.513251	0.885754	0.0847092	3.13432e-17	---	Migalastat
GPC3	2719	glypican 3	974	FALSE	0.049	-2.565	-1.447	-1.831	-2.612	0.288	2.741	-2.806	0.445	5.615	NA	0.961134	0.010474	0.1481	0.0674344	0.00914747	0.773353	0.00623742	0.00512176	0.656317	2.56519e-08	NA	---	---
GLB1	2720	galactosidase beta 1	2002	TRUE	2.619	2.156	-2.854	4.443	4.929	-0.686	-4.784	4.273	0.246	-2.968	-8.989	0.00887373	0.031191	0.00435648	9.3537e-06	8.95813e-07	0.492794	1.84436e-06	2.015e-05	0.805848	0.00303097	5.65106e-19	---	---
GCLC	2729	glutamate-cysteine ligase catalytic subunit	1943	FALSE	0.414	-4.37	-1.126	5.001	-5.299	-0.167	-4.847	5.632	-0.379	-0.711	6.867	0.679241	1.31012e-05	0.260335	6.22555e-07	1.29462e-07	0.867573	1.35469e-06	2.04361e-08	0.704943	0.477329	8.7927e-12	---	L-Glutamic Acid;L-Cysteine;Vitamin E
GCLM	2730	glutamate-cysteine ligase modifier subunit	1939	FALSE	0.676	0.695	5.413	0.612	-3.393	-2.901	-3.785	8.071	-2.313	-3.108	4.105	0.499149	0.48686	6.98233e-08	0.540486	0.000706373	0.00376022	0.000158615	1.21101e-15	0.0208192	0.00190944	4.20328e-05	---	L-Glutamic Acid;L-Cysteine
GLDC	2731	glycine decarboxylase	1643	FALSE	0.199	0.858	0.325	1.82	2.224	-2.39	-4.203	3.149	-0.051	0.178	-2.857	0.842234	0.391285	0.744978	0.0689214	0.0262843	0.0169417	2.77886e-05	0.00166685	0.959514	0.858592	0.00432616	---	Pyridoxal Phosphate;Glycine
GLE1	2733	GLE1, RNA export mediator	1732	FALSE	0.117	-0.902	2.214	1.631	-2.495	-6.394	-1.659	-4.091	2.321	10.567	-5.284	0.906959	0.367319	0.0269311	0.103115	0.0126882	2.0709e-10	0.0972352	4.48706e-05	0.0204078	2.45144e-25	1.42198e-07	---	---
GLG1	2734	golgi glycoprotein 1	2002	TRUE	-11.334	4.367	0.332	0.404	3.131	0.556	2.045	-5.41	1.42	1.78	-6.067	6.61369e-29	1.32532e-05	0.739665	0.686062	0.0017665	0.578337	0.0409679	7.06321e-08	0.155627	0.0752949	1.55307e-09	---	---
GLI1	2735	GLI family zinc finger 1	414	FALSE	-0.594	0.973	0.53	4.035	-0.995	-1.809	-3.789	-0.662	0.798	0.322	NA	0.552782	0.330995	0.596521	6.49713e-05	0.320548	0.0711846	0.000174043	0.508474	0.425322	0.747558	NA	---	---
GLI3	2737	GLI family zinc finger 3	751	FALSE	-1.191	-1.811	-3.05	-1.525	0.992	4.691	2.871	-4.557	2.495	0.803	-0.666	0.233952	0.0705559	0.00236551	0.127664	0.32136	3.22821e-06	0.00420968	6.0659e-06	0.0128055	0.422495	0.505806	---	---
GLI4	2738	GLI family zinc finger 4	85	FALSE	NA	0.988	-0.114	-1.394	-0.713	-0.877	2.524	-0.535	0.259	-0.527	NA	NA	0.32582	0.909823	0.166921	0.477923	0.382953	0.0135137	0.593976	0.796011	0.599643	NA	---	---
GLO1	2739	glyoxalase I	2002	TRUE	5.865	-3.256	-2.627	2.549	-3.806	1.814	-1.423	-1.823	-2.789	2.717	4.298	5.25659e-09	0.00114858	0.00867083	0.0108751	0.000145284	0.0699037	0.155036	0.0684956	0.00533063	0.00665414	1.80436e-05	s1	Glutathione;Indomethacin;S-P-Nitrobenzyloxycarbonylglutathione;S-(N-Hydroxy-N-Iodophenylcarbamoyl)Glutathione;Beta-Mercaptoethanol;S-Benzyl-Glutathione;S-Hexylglutathione;methyl 4-(2,3-dihydroxy-5-methylphenoxy)-2-hydroxy-6-methylbenzoate
GLS	2744	glutaminase	1958	FALSE	1.263	1.835	5.555	-2.018	-2.014	-0.002	-2.109	-0.247	0.073	-4.908	9.185	0.206687	0.0665862	3.15921e-08	0.043691	0.044192	0.998778	0.0350975	0.805241	0.941931	9.9534e-07	1.02083e-19	---	L-Glutamine;L-Glutamic Acid;Indocyanine green;Esculin
GLRX	2745	glutaredoxin	1847	FALSE	2.97	4.24	-1.315	1.355	8.256	1.867	-4.542	6.807	-4.077	-12.425	2.214	0.00301619	2.34593e-05	0.188819	0.175525	2.84582e-16	0.0620996	5.93696e-06	1.34404e-11	4.75836e-05	4.23393e-34	0.0269539	---	Glutathione
GLUD1	2746	glutamate dehydrogenase 1	2002	TRUE	2.005	-3.95	-5.868	10.561	-4.001	2.042	-9.004	3.1	0.224	-3.423	8.793	0.0451489	8.09067e-05	5.13863e-09	2.0784e-25	6.54135e-05	0.0412428	4.93731e-19	0.00196518	0.822862	0.0006311	3.06925e-18	---	L-Glutamic Acid;NADH;Hexachlorophene;Guanosine-5'-Triphosphate
GLUD2	2747	glutamate dehydrogenase 2	1674	FALSE	1.593	-3.913	-4.694	9.663	-3.774	2.452	-6.556	0.885	-0.389	-3.362	8.549	0.111319	9.49804e-05	2.90204e-06	1.55931e-21	0.000166454	0.0142974	7.32532e-11	0.376161	0.696956	0.000791192	2.7456e-17	---	L-Glutamic Acid;NADH
GLUL	2752	glutamate-ammonia ligase	1998	TRUE	1.341	0.366	-0.181	4.216	2.829	-0.163	-0.796	0.329	-1.925	-7.007	3.899	0.180088	0.714267	0.856523	2.59466e-05	0.00472074	0.870415	0.426219	0.741861	0.0543465	3.30973e-12	9.97448e-05	---	Pegvisomant;L-Glutamine;L-Methionine;L-Glutamic Acid;Picrotoxin;Diazoxide;Ceftriaxone;Capsaicin;Ethyl biscoumacetate
GM2A	2760	GM2 ganglioside activator	2002	TRUE	3.593	5.204	-3.693	3.742	1.952	-0.095	-0.458	-4.141	1.583	-6.127	-0.37	0.000334917	2.14803e-07	0.000227942	0.000188051	0.0510797	0.924691	0.647302	3.60867e-05	0.113504	1.07447e-09	0.711145	---	Platelet Activating Factor;Isopropyl Alcohol;Lauric Acid;Lpc-Ether;Choline alfoscerate;MYRISTIC ACID
GMDS	2762	GDP-mannose 4,6-dehydratase	1967	FALSE	0.693	1.016	0.544	6.69	1.058	0.503	-3.941	-1.029	-1.486	-5.379	2.3	0.488435	0.30957	0.586247	2.89655e-11	0.290164	0.614696	8.40926e-05	0.303563	0.137442	8.37477e-08	0.021564	---	Guanosine-5'-Diphosphate-Rhamnose;Guanosine-5'-Diphosphate;Guanosine-5'-Diphosphate
GMFB	2764	glia maturation factor beta	1986	FALSE	5.25	1.673	-2.932	-1.554	3.964	2.684	-0.945	0.963	-2.481	-8.623	9.47	1.68382e-07	0.0944342	0.00340472	0.12033	7.64453e-05	0.00733895	0.344959	0.33582	0.0131976	1.31601e-17	7.66521e-21	---	---
GMPR	2766	guanosine monophosphate reductase	2002	TRUE	1.91	-2.998	-3.951	5.692	-2.731	1.925	-3.109	-0.407	-1.584	0.304	4.215	0.0562394	0.00274691	8.0472e-05	1.43706e-08	0.00637312	0.0543087	0.00190488	0.683743	0.113298	0.760917	2.61189e-05	---	Guanosine-5'-Monophosphate
GNA11	2767	G protein subunit alpha 11	2002	TRUE	-8.946	-6.763	-4.307	2.473	0.065	8.227	-2.983	3.17	3.281	-3.763	6.443	8.20443e-19	1.76285e-11	1.73756e-05	0.0134863	0.948287	3.4232e-16	0.00288804	0.00154947	0.00105387	0.000172822	1.45936e-10	---	---
GNA12	2768	G protein subunit alpha 12	1820	FALSE	-8.337	0.584	-2.211	-2.405	3.041	6.033	-1.378	0.227	3.439	-6.85	8.76	1.4835e-16	0.559034	0.0271797	0.0162782	0.00238867	1.94439e-09	0.168368	0.820259	0.000596638	1.00883e-11	4.37918e-18	---	---
GNAI1	2770	G protein subunit alpha i1	2002	TRUE	-7.483	-0.353	0.363	-4.416	5.126	5.403	-3.862	7.204	-0.642	-7.812	9.5	1.0831e-13	0.723843	0.716294	1.06046e-05	3.24568e-07	7.3522e-08	0.000116136	8.2184e-13	0.521054	9.03597e-15	5.74119e-21	---	Guanosine-5'-Diphosphate;Tetrafluoroaluminate Ion
GNAI2	2771	G protein subunit alpha i2	2002	TRUE	-6.092	4.255	0.176	-4.614	7.42	6.47	-6.099	9.49	-1.91	-11.052	4.968	1.33338e-09	2.18541e-05	0.860063	4.19554e-06	1.72244e-13	1.22955e-10	1.28079e-09	6.33498e-21	0.0563294	1.32445e-27	7.32807e-07	---	---
GNAI3	2773	G protein subunit alpha i3	1988	FALSE	-7.936	1.993	1.379	-2.709	5.541	2.387	-5.224	6.865	0.104	-7.938	7.695	3.45002e-15	0.0464095	0.168183	0.0068167	3.40107e-08	0.0170603	1.93778e-07	8.82919e-12	0.916975	3.41462e-15	2.20835e-14	---	---
GNAO1	2775	G protein subunit alpha o1	1986	FALSE	-5.588	-1.117	-1.59	-3.345	1.947	8.982	-3.381	2.47	0.013	-6.903	11.229	2.61632e-08	0.264161	0.111944	0.0008368	0.0517348	6.0272e-19	0.000736373	0.0135784	0.989541	6.84426e-12	2.06206e-28	s11	---
GNAQ	2776	G protein subunit alpha q	2002	TRUE	-8.829	-5.706	-4.324	1.852	0.497	7.495	-2.306	3.366	2.663	-5.411	9.07	2.26234e-18	1.32745e-08	1.61109e-05	0.0641337	0.619539	9.88462e-14	0.0212073	0.000778489	0.00781578	7.02247e-08	2.76156e-19	---	---
GNAS	2778	GNAS complex locus	2002	TRUE	-7.59	-2.161	-0.471	-0.024	1.373	5.291	-3.378	4.119	2.305	-5.607	5.728	4.87772e-14	0.030836	0.638028	0.980644	0.170011	1.35323e-07	0.00074294	3.96104e-05	0.0212946	2.34134e-08	1.17066e-08	---	Colforsin;2',5'-DIDEOXY-ADENOSINE 3'-MONOPHOSPHATE
GNAZ	2781	G protein subunit alpha z	1434	FALSE	-2.746	-3.03	-4.571	-2.179	0.272	3.816	-0.762	0.693	-3.158	-0.095	11.41	0.00611739	0.00248758	5.26948e-06	0.0295011	0.785392	0.000141561	0.446101	0.488324	0.00161937	0.924702	6.33726e-29	s11	---
GNB1	2782	G protein subunit beta 1	2002	TRUE	2.99	-1.981	-1.398	-7.212	3.543	11.264	-4.063	3.693	-1.986	-7.251	10.841	0.00282612	0.0477222	0.162129	7.80557e-13	0.000404404	1.40109e-28	5.03794e-05	0.000227172	0.0471513	5.86842e-13	1.1963e-26	---	---
GNB2	2783	G protein subunit beta 2	2000	TRUE	2.309	-1.81	-0.673	-5.949	2.699	9.414	-5.51	7.109	-1.459	-8.049	10.04	0.0210675	0.0704478	0.500805	3.17221e-09	0.00700629	1.26234e-20	4.0555e-08	1.61485e-12	0.144793	1.41263e-15	3.57755e-23	---	---
GNB3	2784	G protein subunit beta 3	1550	FALSE	1.323	-0.984	0.103	-5.73	1.506	4.356	-3.931	5.534	0.231	-5.614	8.62	0.185939	0.325451	0.917967	1.20178e-08	0.132262	1.40863e-05	8.83071e-05	3.66716e-08	0.81735	2.3404e-08	1.62872e-17	---	---
GNG4	2786	G protein subunit gamma 4	1168	FALSE	-1.11	-4.812	1.448	-0.724	-3.427	-0.372	-0.207	-1.554	2.08	4.674	2.651	0.267248	1.68977e-06	0.147959	0.469122	0.000632202	0.710229	0.836159	0.120387	0.0377325	3.2919e-06	0.00814606	---	---
GNG5	2787	G protein subunit gamma 5	2002	TRUE	-6.166	2.755	1.572	-2.542	1.406	-1.775	-3.047	3.214	-0.506	0.747	3.024	8.4617e-10	0.00592926	0.116175	0.0110998	0.159829	0.0760565	0.00234311	0.00132875	0.612668	0.45528	0.00252463	---	---
GNG7	2788	G protein subunit gamma 7	1632	FALSE	-1.037	-2.169	-3.265	1.314	1.948	7.139	-0.265	0.364	0.191	-7.378	4.125	0.299684	0.0302532	0.00111713	0.188882	0.0515401	1.40757e-12	0.791249	0.716052	0.848301	2.54909e-13	3.89506e-05	---	---
GNG11	2791	G protein subunit gamma 11	1386	FALSE	0.232	-4.345	-5.308	-2.243	-0.163	12.457	1.879	-0.568	1.228	-3.432	0.962	0.816429	1.49765e-05	1.28753e-07	0.0250273	0.870818	7.72534e-34	0.060456	0.570164	0.219498	0.000616221	0.336133	---	---
GNL1	2794	G protein nucleolar 1 (putative)	1963	FALSE	-2.126	-4.082	0.835	0.597	-2.588	-1.032	1.056	-4.793	-0.007	5.013	6.334	0.0336162	4.64171e-05	0.404072	0.550664	0.00972293	0.302066	0.291152	1.76421e-06	0.994099	5.82654e-07	2.96327e-10	---	---
GNS	2799	glucosamine (N-acetyl)-6-sulfatase	2002	TRUE	2.441	3.33	-4.536	3.624	1.183	-0.285	-2.787	3.687	-1.718	0.413	-9.272	0.0147336	0.000885678	6.06267e-06	0.000297615	0.236844	0.775888	0.00536452	0.00023341	0.085941	0.679722	4.58013e-20	---	---
GOLGA1	2800	golgin A1	1918	FALSE	3.257	1.616	-3.782	2.479	2.339	1.233	1.632	-3.271	3.468	-2.885	-7.564	0.00114502	0.106228	0.000160089	0.0132732	0.0194125	0.217557	0.102761	0.00109074	0.000536008	0.00396017	6.03752e-14	---	---
GOLGA2	2801	golgin A2	1998	TRUE	3.663	3.782	-2.386	3.949	1.078	-2.223	-0.163	-4.951	2.005	1.681	-9.884	0.000255636	0.000160088	0.0171035	8.1268e-05	0.281257	0.0263563	0.870563	7.98853e-07	0.0450845	0.0929467	1.58856e-22	---	---
GOLGA3	2802	golgin A3	2002	TRUE	3.75	5.287	-0.766	-0.293	2.884	3.99	0.613	-6.412	0.456	-3.107	-6.344	0.000181559	1.38171e-07	0.443869	0.769351	0.00396668	6.84112e-05	0.539799	1.78687e-10	0.648199	0.00191733	2.75365e-10	---	---
GOLGA4	2803	golgin A4	2002	TRUE	3.011	3.534	-1.105	6.651	-0.397	-0.537	-0.028	-6.499	2	-2.189	-6.7	0.00263662	0.000417837	0.269082	3.73906e-11	0.691632	0.591033	0.977373	1.01614e-10	0.0456828	0.0286774	2.70337e-11	---	---
GOLGB1	2804	golgin B1	2002	TRUE	-3.352	5.099	-0.893	8.115	2.226	-3.201	-1.453	-5.669	3.242	-1.34	-9.061	0.000817613	3.73566e-07	0.371956	8.39887e-16	0.0261302	0.0013934	0.146392	1.64346e-08	0.00120663	0.180256	2.99612e-19	---	---
GOT1	2805	glutamic-oxaloacetic transaminase 1	2002	TRUE	3.266	-3.408	-1.582	8.864	-3.7	-0.263	-7.028	-2.669	-2.888	0.306	11.133	0.00111026	0.000668449	0.113871	1.66502e-18	0.000221844	0.792953	2.86009e-12	0.00766528	0.00391276	0.759526	5.62235e-28	s11	Pyridoxal Phosphate;Pyridoxal Phosphate;L-Aspartic Acid;L-Aspartic Acid;L-Glutamic Acid;L-Glutamic Acid;L-Cysteine;Maleic Acid
GOT2	2806	glutamic-oxaloacetic transaminase 2	2002	TRUE	-1.988	-2.745	-2.572	13.608	-8.677	-1.498	-6.556	-0.333	-0.714	0.609	7.535	0.0468958	0.0060981	0.0101967	2.12985e-40	8.28675e-18	0.134418	7.02115e-11	0.739357	0.47543	0.542893	7.35884e-14	s4	Pyridoxal Phosphate;L-Aspartic Acid;L-Glutamic Acid;4'-Deoxy-4'-Acetylyamino-Pyridoxal-5'-Phosphate
SFN	2810	stratifin	2002	TRUE	1.914	2.565	5.063	0.995	-3.264	-3.735	0.425	-0.926	-0.474	-3.057	4.509	0.0557729	0.0103923	4.49674e-07	0.319824	0.00111899	0.000192837	0.670993	0.35473	0.635623	0.00226505	6.90522e-06	---	---
GP1BA	2811	glycoprotein Ib platelet subunit alpha	1102	FALSE	-1.706	-1.657	-0.528	-1.349	1.123	4.03	-1.881	6.802	-0.967	-2.002	-3.006	0.0883081	0.097816	0.597363	0.177528	0.261511	5.97043e-05	0.0602586	1.68505e-11	0.333782	0.0455721	0.00271055	---	ARC1779;liposomal prostaglandin E1
GP1BB	2812	glycoprotein Ib platelet subunit beta	1125	FALSE	-0.702	0.046	-0.316	-0.499	-0.887	0.852	-1.916	6.733	0.953	-1.432	-2.534	0.482668	0.963553	0.751838	0.617616	0.375368	0.394291	0.0555657	2.65486e-11	0.340992	0.152304	0.0113965	---	---
GP2	2813	glycoprotein 2	902	FALSE	-0.075	1.556	-2.983	0.338	-0.463	2.461	-0.735	0.607	-0.843	-0.886	NA	0.940029	0.119987	0.00293101	0.735318	0.643783	0.0140498	0.46237	0.543978	0.399658	0.375649	NA	---	---
GP5	2814	glycoprotein V platelet	529	FALSE	1.453	-0.932	0.795	-2.036	-0.766	4.174	-1.292	5.673	-1.521	-2.384	-2.237	0.14672	0.351644	0.427085	0.0422809	0.443757	3.50237e-05	0.197008	2.31763e-08	0.128883	0.0174815	0.0257276	s8	---
GP9	2815	glycoprotein IX platelet	323	FALSE	1.105	0.172	1.084	-2.184	-0.044	0.926	-2.663	2.902	-0.511	0.499	-0.094	0.269929	0.86392	0.279367	0.0296994	0.964935	0.354987	0.00814304	0.0039611	0.60992	0.618029	0.92541	---	Quinine
GPC1	2817	glypican 1	1972	FALSE	-4.427	-1.484	-1.537	-5.728	3.982	6.814	3.309	-0.254	2.537	-3.301	0.019	1.00703e-05	0.138097	0.12438	1.17253e-08	7.08351e-05	1.25431e-11	0.000953548	0.799888	0.0112647	0.000981154	0.984624	---	---
GPD1	2819	glycerol-3-phosphate dehydrogenase 1	1902	FALSE	0.401	-2.786	-5.13	1.392	3.171	8.1	-0.87	-0.022	-0.855	-7.119	6.187	0.688819	0.00538688	3.18829e-07	0.164234	0.00154578	9.74303e-16	0.384604	0.982775	0.392462	1.53123e-12	7.50451e-10	---	NADH
GPD2	2820	glycerol-3-phosphate dehydrogenase 2	2000	TRUE	-2.104	-3.159	-1.181	8.241	-1.718	-3.167	-0.786	-0.917	-1.074	-0.915	5.496	0.0355299	0.00160733	0.237604	3.0622e-16	0.0859573	0.00156474	0.43175	0.359352	0.282993	0.360261	4.37627e-08	---	---
GPI	2821	glucose-6-phosphate isomerase	2002	TRUE	0.656	-1.589	1.893	3.543	1.386	-1.651	-7.637	6.394	-3.624	-2.483	6.217	0.511701	0.112272	0.0584726	0.000404122	0.165757	0.0989604	3.42068e-14	2.00453e-10	0.000297212	0.0131251	6.15976e-10	---	alpha-D-glucose 6-phosphate;6-Phosphogluconic Acid;5-Phospho-D-Arabinohydroxamic Acid;D-glucitol 6-phosphate;5-Phosphoarabinonic Acid;Glucose-6-Phosphate;Erythose-4-Phosphate;Fructose-6-Phosphate
GPLD1	2822	glycosylphosphatidylinositol specific phospholipase D1	1612	FALSE	-0.322	0.367	-2.475	-3.911	2.35	9.293	-3.242	6.848	-0.743	-4.829	-3.081	0.7476	0.713437	0.0134352	9.55877e-05	0.0188828	4.70112e-20	0.00121151	1.05855e-11	0.457352	1.50017e-06	0.0020982	---	---
GPM6A	2823	glycoprotein M6A	705	FALSE	-0.257	-6.159	-3.004	-0.806	-0.018	3.418	1.426	-1.262	-0.116	-2.864	9.911	0.797128	1.23476e-09	0.00275815	0.420248	0.985942	0.000666144	0.154216	0.207432	0.907317	0.00430864	9.24134e-22	s11	---
GPM6B	2824	glycoprotein M6B	690	FALSE	-0.287	-4.366	-1.803	0.166	-1.839	-0.202	0.149	-0.295	1.414	-2.843	10.498	0.774072	1.46007e-05	0.0718498	0.868358	0.0662837	0.840305	0.881382	0.768353	0.157855	0.00459591	5.15847e-24	---	---
GPR39	2863	G protein-coupled receptor 39	536	FALSE	-3.695	-0.398	1.459	4.506	-1.059	-0.299	-0.473	0.12	0.946	-2.635	NA	0.000242957	0.690835	0.145075	8.11286e-06	0.290219	0.765366	0.636481	0.904884	0.344754	0.00866496	NA	---	---
GRK5	2869	G protein-coupled receptor kinase 5	1410	FALSE	-0.421	-0.284	-2.348	-3.013	1.04	7.428	-0.254	-2.401	0.983	-2.389	2.986	0.673658	0.776279	0.0190094	0.00263308	0.298531	1.90798e-13	0.799205	0.0164908	0.325819	0.0170205	0.00287546	---	---
GRK6	2870	G protein-coupled receptor kinase 6	1626	FALSE	-0.572	4.846	0.91	-4.737	4.367	1.363	-0.844	0.218	-1.78	-2.605	2.357	0.567072	1.37935e-06	0.362764	2.35501e-06	1.34228e-05	0.173127	0.399062	0.827132	0.0753324	0.00925952	0.0185515	---	---
MKNK2	2872	MAP kinase interacting serine/threonine kinase 2	592	FALSE	0.415	0.439	-0.14	-0.397	0.226	3.128	-0.519	-0.095	-1.31	-1.854	NA	0.67833	0.66088	0.888468	0.691168	0.821244	0.00184657	0.603985	0.924032	0.190853	0.0642537	NA	---	---
GPS1	2873	G protein pathway suppressor 1	1966	FALSE	-0.309	-0.858	-1.757	0.698	-1.408	2.803	-0.864	-4.913	0.4	1.787	3.461	0.757143	0.390948	0.0791002	0.485313	0.159225	0.00512052	0.387463	9.73287e-07	0.689484	0.0740202	0.00054915	---	---
GPS2	2874	G protein pathway suppressor 2	1673	FALSE	0.756	-0.987	-1.071	-3.146	-1.499	-1.403	3.762	-3.92	0.265	9.34	-6.301	0.449602	0.323808	0.284126	0.00168416	0.134065	0.160896	0.000174317	9.21999e-05	0.791202	2.97554e-20	3.78307e-10	---	---
GPT	2875	glutamic--pyruvic transaminase	1752	FALSE	1.246	-3.211	-1.555	5.252	-2.978	4.835	-2.518	-0.544	1.175	-5.7	6.461	0.212835	0.0013467	0.120104	1.6869e-07	0.00294182	1.44456e-06	0.0118831	0.586264	0.240298	1.40517e-08	1.34343e-10	---	Pyridoxal Phosphate;L-Glutamic Acid;L-Alanine;Phenelzine;Guanosine-5'-Monophosphate;Xanthine;Guanine;Carboxylic PRPP;Sodium fluoride
GPX1	2876	glutathione peroxidase 1	2002	TRUE	5.877	3.547	-3.278	5.084	5.357	6.022	-4.069	2.539	-5.071	-12.071	-0.426	4.8857e-09	0.000399354	0.00106338	4.03936e-07	9.44044e-08	2.04035e-09	4.90398e-05	0.0111884	4.33147e-07	1.95913e-32	0.670053	---	Glutathione;Glutathione
GPX2	2877	glutathione peroxidase 2	1456	FALSE	2.668	1.689	-0.827	3.699	1.385	-2.594	-1.03	-1.336	0.391	-2.769	-0.131	0.00771537	0.0913474	0.408376	0.00022484	0.166279	0.00959276	0.303039	0.181844	0.696159	0.00569954	0.895578	---	Glutathione
GPX3	2878	glutathione peroxidase 3	1984	FALSE	1.763	-2.384	-6.394	-6.068	5.357	19.234	1.99	3.769	-0.867	-8.564	-5.323	0.0780193	0.0172365	2.01292e-10	1.54899e-09	9.46274e-08	1.00239e-75	0.0467248	0.000168489	0.386138	2.14361e-17	1.1344e-07	s6	Glutathione
GPX4	2879	glutathione peroxidase 4	2002	TRUE	3.223	-1.517	-4.108	6.867	-2.195	4.395	-1.169	-5.007	-1.948	-5.518	9.346	0.00128948	0.129433	4.1582e-05	8.7196e-12	0.028258	1.1661e-05	0.242474	6.00245e-07	0.051612	3.86665e-08	2.35006e-20	---	Glutathione
GPX7	2882	glutathione peroxidase 7	1876	FALSE	0.743	3.876	2.117	-10.041	3.401	4.87	4.521	-2.168	-0.115	0.558	-8.44	0.457386	0.000109914	0.0343823	3.83019e-23	0.000685234	1.20716e-06	6.54997e-06	0.0303079	0.908724	0.576959	6.23731e-17	---	Glutathione
GRB2	2885	growth factor receptor bound protein 2	1964	FALSE	4.761	8.794	2.215	-4.703	4.558	2.321	-2.798	-1.496	-4.175	-5.202	1.173	2.06742e-06	3.07873e-18	0.0268505	2.7383e-06	5.48732e-06	0.0203716	0.00518544	0.134843	3.11533e-05	2.17954e-07	0.240946	s2	Pegademase bovine;4-[(10s,14s,18s)-18-(2-Amino-2-Oxoethyl)-14-(1-Naphthylmethyl)-8,17,20-Trioxo-7,16,19-Triazaspiro[5.14]Icos-11-En-10-Yl]Benzylphosphonic Acid
GRB7	2886	growth factor receptor bound protein 7	1534	FALSE	-0.51	-0.613	0.766	-2.166	-3.052	-4.595	0.892	0.519	3.083	5.267	NA	0.609918	0.539777	0.443658	0.0304868	0.00230854	4.67879e-06	0.372342	0.604032	0.00208607	1.58527e-07	NA	---	---
GRB10	2887	growth factor receptor bound protein 10	1441	FALSE	1.132	-1.768	4.037	2.163	-1.171	0.008	1.23	-1.028	-2.361	-1.583	-0.203	0.257882	0.0771937	5.69677e-05	0.0306972	0.241936	0.993618	0.218913	0.303919	0.0183473	0.113568	0.839255	---	---
GRB14	2888	growth factor receptor bound protein 14	881	FALSE	0.092	-1.133	2.106	1.401	-0.889	1.517	-2.073	1.164	-1.186	-1.287	NA	0.926976	0.25765	0.0354998	0.16153	0.374342	0.12962	0.0384635	0.244837	0.235768	0.198268	NA	---	---
RAPGEF1	2889	Rap guanine nucleotide exchange factor 1	1856	FALSE	0.177	2.937	-1.19	-4.108	2.981	4.061	1.594	-4.593	2.686	-3.73	1.237	0.859596	0.00335387	0.23406	4.17278e-05	0.00290858	5.10025e-05	0.111086	4.66638e-06	0.00730433	0.00019743	0.21639	---	---
GRN	2896	granulin precursor	1783	FALSE	0.739	4.702	-1.143	-0.676	4.938	1.3	0.167	-3.887	-0.358	-4.069	-0.341	0.459932	2.77765e-06	0.253235	0.499037	8.61895e-07	0.193846	0.867327	0.000105392	0.720385	4.92037e-05	0.733052	---	---
GRIN2D	2906	glutamate ionotropic receptor NMDA type subunit 2D	46	FALSE	0.594	1.335	-0.671	1.963	NA	0.329	-0.401	-3.289	NA	-0.569	NA	0.55584	0.188582	0.506021	0.0559625	NA	0.74394	0.690573	0.0019852	NA	0.572069	NA	---	L-Glutamic Acid;Atomoxetine;Pentobarbital;Secobarbital;Pethidine;Acamprosate;Gabapentin;Orphenadrine;Phenobarbital;Tenocyclidine;Prasterone;Milnacipran;Acetylcysteine;Ketobemidone;Gavestinel
[truncated: 14,033 more rows]

## Sheet: top subtype-specific+drugbank
					subtype association	subtype association	subtype association	subtype association	subtype association	subtype association	subtype association	subtype association	subtype association	subtype association	subtype association	subtype association	subtype association	subtype association	subtype association	subtype association	subtype association	subtype association	subtype association	subtype association	subtype association	subtype association
[truncated: 227 more rows]

[truncated: 2 more sheets: classify TCGA-RPPA dataset, classify CCLE-mass spec dataset]
