# Supplementary material for: Proteogenomic characterization of 2002 human cancers reveals pan-cancer molecular subtypes and associated pathways
Source: Nat Commun. 2022 May 13;13:2669. doi: 10.1038/s41467-022-30342-3 (PMC9106650; doi:10.1038/s41467-022-30342-3)
Supplement: Supplementary file 9 — Supplementary Data 6 [file 41467_2022_30342_MOESM9_ESM.xlsx]

## Sheet: phospho-protein correlates
(data for >50% of samples for 7+ cancer types)
						correlation	correlation	subtype association	subtype association	subtype association	subtype association	subtype association	subtype association	subtype association	subtype association	subtype association	subtype association	subtype association	subtype association	subtype association	subtype association	subtype association	subtype association	subtype association	subtype association	subtype association	subtype association	subtype association	subtype association	subtype association
						protein vs phospho-protein	protein vs phospho-protein	t	t	t	t	t	t	t	t	t	t	t	p	p	p	p	p	p	p	p	p	p	p
protein	Entrez ID	phospho-protein	num tumors	# cancer types	data for >50% of samples for 7+ cancer types	t	p	s1	s2	s3	s4	s5	s6	s7	s8	s9	s10	s11	s1	s2	s3	s4	s5	s6	s7	s8	s9	s10	s11	top 100 subtype-specific up proteins
AAAS	8086	AAAS:s462	932	9	TRUE	10.6041	7.03136e-25	1.40255	0.984989	3.1569	-0.194018	-3.25558	-4.07718	-0.0790828	-6.8401	0.714142	6.60949	1.9024	0.203511	0.357443	0.0159972	0.851672	0.0139494	0.00470639	0.93918	0.000244166	0.498254	0.000301636	0.0988563	---
AAK1	22848	AAK1:s637	1011	9	TRUE	11.7745	4.4352e-30	-0.72802	0.948946	-2.00323	-0.148934	1.52374	4.44619	1.29332	-3.13384	-1.1547	-1.89682	-0.408572	0.490231	0.37425	0.0852127	0.885805	0.171394	0.00298532	0.236941	0.0165207	0.286104	0.0996708	0.695063	---
AAK1	22848	AAK1:t389	1187	9	TRUE	4.98283	7.19677e-07	-0.374945	0.969602	-0.125922	0.525232	0.450531	-2.27408	-1.25464	1.21048	-0.712922	1.43409	-0.778856	0.718803	0.364546	0.903334	0.615642	0.665951	0.0571329	0.249876	0.265378	0.498964	0.19467	0.461577	---
AAK1	22848	AAK1:t620	1041	8	TRUE	12.2373	2.91299e-32	-0.0307611	1.27462	-0.549779	0.955282	1.63946	2.07083	-2.25037	-2.69976	1.31981	-3.19001	3.50089	0.976458	0.249579	0.602319	0.376323	0.152229	0.083791	0.065408	0.0355873	0.235019	0.0188361	0.0128125	---
AATF	26574	AATF:s203	894	7	TRUE	17.6808	3.70194e-60	0.175833	0.82942	2.38042	2.27865	-3.76087	-7.07784	-0.0325215	-3.64113	0.373766	6.86608	-1.69816	0.867324	0.444647	0.0631323	0.0716588	0.0131457	0.000871225	0.975314	0.0148858	0.723903	0.00100184	0.150234	---
ABCA2	20	ABCA2:t2413	872	8	TRUE	6.20091	9.80236e-10	-0.732179	-1.26818	-2.59244	2.0485	0.756719	0.639736	0.171426	1.34074	-1.05764	-1.26145	1.6491	0.491657	0.25172	0.041077	0.0864209	0.47787	0.54598	0.869524	0.228533	0.330929	0.253971	0.150222	---
ABCC4	10257	ABCC4:t646	1093	10	TRUE	22.5954	3.04932e-92	-1.76393	-1.66935	-0.458544	1.77472	-1.9957	-0.808073	0.356135	0.508099	2.03131	0.509581	-0.155944	0.115752	0.133599	0.658762	0.113863	0.081054	0.442412	0.730948	0.625094	0.0767012	0.624101	0.87994	s9
ABCF1	23	ABCF1:s105t108s109	818	7	TRUE	3.96921	7.84636e-05	-3.58437	-1.26676	1.0042	0.327848	-1.21012	0.734492	0.583845	2.88952	0.43189	-0.501951	-2.1926	0.0158018	0.261043	0.361376	0.75631	0.280314	0.495629	0.58467	0.0342061	0.683811	0.63702	0.0798352	---
ABCF1	23	ABCF1:s109	1179	10	TRUE	18.1291	5.84654e-65	-5.61855	-0.0845654	4.49259	2.12598	-2.95903	-4.7917	-1.03359	-0.884106	2.08258	3.94141	-0.241011	0.000499337	0.934685	0.0020218	0.0662057	0.018173	0.00136999	0.331558	0.402427	0.0708301	0.00428737	0.815609	---
ABCF1	23	ABCF1:s140	1313	11	TRUE	16.7506	3.22193e-57	-1.00231	1.46093	3.90617	2.71871	-2.23582	-3.21315	0.446705	-4.38428	1.47399	1.76429	-1.92154	0.342379	0.178047	0.00358558	0.0236576	0.0521982	0.0106052	0.665643	0.00176013	0.174581	0.111506	0.0868418	---
ABCF1	23	ABCF1:s166	1113	9	TRUE	7.16296	1.43454e-12	-0.859953	0.737959	-0.60495	-0.602379	2.3488	3.6686	2.65521	-3.84671	1.72511	-5.3943	2.14456	0.41829	0.484538	0.5643	0.565916	0.0511781	0.00797898	0.0326934	0.00631933	0.128159	0.00101467	0.0691672	---
ABCF1	23	ABCF1:s228	1593	13	TRUE	21.5724	9.68649e-91	-2.46127	2.5037	1.94942	1.35145	-1.07121	-2.96298	-3.46738	0.144543	1.40308	3.08736	-2.78757	0.0316075	0.029313	0.0771936	0.20369	0.307014	0.0129064	0.00526426	0.887686	0.188183	0.0103346	0.0176631	---
ABCF1	23	ABCF1:t108s109	1083	9	TRUE	6.00997	2.53349e-09	-4.22526	-0.551717	3.0162	-0.0243707	-1.85042	0.846333	1.3142	1.47628	-1.024	0.0240873	-2.4693	0.00391101	0.598305	0.0194905	0.981237	0.106701	0.425351	0.230204	0.183382	0.339913	0.981455	0.0428769	---
ABI1	10006	ABI1:s183	1407	11	TRUE	17.0635	1.79598e-59	1.15828	3.42553	1.90741	-0.669249	1.91021	-1.68361	-1.03616	-0.888084	1.13934	-4.23047	3.41842	0.276562	0.0075615	0.0888284	0.520133	0.0884322	0.126545	0.327166	0.397608	0.283977	0.0022051	0.00764702	---
ABI1	10006	ABI1:s222	993	9	TRUE	7.41297	2.64681e-13	0.0017926	2.15033	-0.5884	2.79644	1.16353	-1.3934	1.74924	-5.09506	-0.258239	-2.58311	2.46908	0.99862	0.0685799	0.574749	0.0266601	0.282735	0.206143	0.12373	0.00140723	0.803651	0.0363071	0.0428906	---
ABI1	10006	ABI1:s225	1416	12	TRUE	11.9287	2.52338e-31	-1.11793	1.02412	-2.044	0.0653805	2.78184	-3.51542	2.36869	-3.1653	1.82587	0.087263	2.29258	0.289736	0.329914	0.0681901	0.94916	0.0193893	0.00558088	0.0393651	0.0100677	0.0978338	0.932185	0.0448163	---
ABI1	10006	ABI1:t200	699	7	TRUE	1.14235	0.253699	-2.40855	0.150358	-0.643125	-3.78882	-1.21886	0.888447	3.66768	-0.964934	-0.525094	0.886709	3.59981	0.0609731	0.886359	0.548472	0.0127739	0.277259	0.414991	0.0144783	0.378895	0.62196	0.415842	0.0155464	---
ABI2	10152	ABI2:s183	820	8	TRUE	12.6805	9.14861e-34	-1.55074	-5.38569	-0.991039	0.554488	-0.0299152	3.84949	0.0473854	1.18614	0.662918	-2.28272	5.1371	0.171945	0.00168654	0.359935	0.599289	0.977105	0.00846499	0.963744	0.280403	0.532009	0.0625659	0.00214208	---
ABL1	25	ABL1:s16	923	8	TRUE	4.79786	1.88495e-06	-1.99541	-0.00257121	0.0985834	-2.8307	-0.806053	4.04182	2.37875	-0.795324	-0.734937	-0.662066	-0.142673	0.0930159	0.998032	0.92468	0.0299301	0.450969	0.00678871	0.0548618	0.456726	0.490094	0.532519	0.891219	---
ABL1	25	ABL1:s588	1169	12	TRUE	4.37883	1.30321e-05	-0.412924	-2.5637	-1.61426	-0.157796	-0.0739564	1.59841	-0.133728	1.96295	-1.01244	1.71628	-1.55398	0.688376	0.0281938	0.137544	0.877759	0.942504	0.141035	0.896271	0.0780529	0.335196	0.11687	0.151239	---
ABL1	25	ABL1:s702	914	8	TRUE	6.58362	7.79231e-11	-0.225031	-2.33738	0.32135	-0.933244	0.00254795	0.409269	1.48367	1.11624	0.674722	0.331651	-1.63625	0.829423	0.058052	0.758845	0.38671	0.99805	0.696551	0.188423	0.307019	0.524984	0.751431	0.152904	---
ABL1	25	ABL1:t871	1043	10	TRUE	5.36395	1.00552e-07	-1.65776	0.217393	-1.54569	-1.11507	1.12398	1.20247	0.423167	0.678123	1.57366	-0.810457	-0.0183869	0.135953	0.833344	0.160762	0.297195	0.293614	0.26356	0.68332	0.516824	0.154213	0.441118	0.98578	---
ABLIM1	3983	ABLIM1:s362	711	7	TRUE	20.3878	4.7657e-73	-0.0647511	-1.65937	-4.47783	5.42477	-1.66925	3.16296	-0.864049	-1.35436	1.77305	-2.7923	2.38219	0.950881	0.157937	0.00653181	0.00288398	0.155938	0.0250119	0.427059	0.233608	0.13641	0.0383407	0.0629935	s4
ACACA	31	ACACA:s117	874	8	TRUE	30.2047	9.98805e-138	-0.147551	3.75075	2.62583	1.65922	-1.39247	-4.89452	-0.878851	-1.42475	-0.659387	1.38937	-0.803573	0.88753	0.0095014	0.0392782	0.148142	0.213193	0.00272594	0.41329	0.204103	0.534122	0.214086	0.452295	---
ACACA	31	ACACA:s66	764	7	TRUE	20.3629	6.23121e-74	1.44347	1.63913	0.0271866	2.85301	-2.56377	-2.35822	0.992582	-9.05406	1.31368	4.10132	-0.0342837	0.208484	0.162112	0.979363	0.0356977	0.0504153	0.064894	0.366489	0.000274749	0.245998	0.00934278	0.973977	---
ACAP2	23527	ACAP2:s384	914	8	TRUE	17.5533	1.19624e-59	-1.4333	1.0601	1.14678	-0.192691	1.74554	0.660715	-0.827427	-1.11315	0.423031	-0.806514	-0.915695	0.201755	0.329897	0.295137	0.853558	0.131499	0.533327	0.439656	0.308243	0.687016	0.450723	0.395138	---
ACAP2	23527	ACAP2:s521	1391	12	TRUE	17.286	8.78739e-61	-0.537185	2.08312	3.10513	2.50646	-2.85019	-3.06552	-0.539242	-6.30005	1.95502	2.2148	1.53743	0.602887	0.0638626	0.0111529	0.0311006	0.0172445	0.0119316	0.601518	8.90785e-05	0.0790874	0.0511432	0.155205	---
ACBD3	64746	ACBD3:s43	930	9	TRUE	12.9405	2.47305e-35	2.41717	2.18202	-1.03311	3.14152	-1.75288	-3.19608	1.23493	-1.58184	1.48719	-1.04423	-2.72631	0.0462841	0.0654455	0.335921	0.0163443	0.123074	0.0151481	0.256695	0.1577	0.180559	0.331093	0.0294955	---
ACIN1	22985	ACIN1:s1004	1155	9	TRUE	13.969	4.43862e-41	1.3851	-1.5371	2.48758	1.4575	-0.617795	-4.11918	-5.07972	-2.03252	-0.0945468	8.82695	-1.20555	0.208554	0.168153	0.041744	0.18833	0.556268	0.00446415	0.00143149	0.0816091	0.927324	4.83903e-05	0.267156	---
ACIN1	22985	ACIN1:s216	923	7	TRUE	5.34698	1.12869e-07	-3.89173	-1.72164	-0.12651	3.00557	0.461099	0.89891	-2.16626	-0.282517	1.02158	1.54719	-2.47811	0.0115048	0.145753	0.904258	0.0299072	0.664091	0.409899	0.0825321	0.788869	0.353837	0.182491	0.055971	---
ACIN1	22985	ACIN1:s240s243	929	8	TRUE	3.35266	0.000832777	0.427059	1.46987	-1.73062	-1.00048	0.021379	2.12041	2.06824	-2.84848	1.24207	-0.493836	-1.71251	0.684236	0.191994	0.13424	0.355702	0.983637	0.0782393	0.0840923	0.0292397	0.260557	0.638977	0.13764	---
ACIN1	22985	ACIN1:s243	724	7	TRUE	5.16357	3.13745e-07	-0.637813	1.2281	0.411665	0.0855209	-1.60346	-0.714409	0.662212	-2.20776	2.11492	2.24142	-4.06337	0.551655	0.274061	0.697638	0.935166	0.169736	0.50693	0.537133	0.0783253	0.0880713	0.0750804	0.00969691	---
ACIN1	22985	ACIN1:s295	783	8	TRUE	7.37585	4.17618e-13	-0.195057	0.135297	-0.403168	-1.44361	0.347461	4.23644	0.784235	-3.41079	-0.927344	1.75286	-2.27018	0.851786	0.896802	0.700798	0.198959	0.740109	0.00546115	0.46273	0.0143047	0.389528	0.130175	0.0636523	---
ACIN1	22985	ACIN1:s400	874	8	TRUE	0.828213	0.407777	0.482083	1.1275	0.584835	-3.25313	0.834008	-0.172013	1.67735	-0.0228864	0.0780416	0.0274756	-0.751382	0.646828	0.302591	0.57997	0.017398	0.436215	0.869083	0.144485	0.982483	0.940332	0.978971	0.480845	---
ACIN1	22985	ACIN1:s410	838	7	TRUE	6.95184	7.26425e-12	1.82434	-1.69989	0.579004	-1.19038	-4.21706	1.42216	2.61296	-3.88596	-1.16097	4.82425	-0.91017	0.127694	0.149898	0.587691	0.287326	0.00835136	0.214249	0.0474999	0.011572	0.298066	0.00478055	0.404473	---
ACIN1	22985	ACIN1:s655	779	8	TRUE	11.6161	7.18744e-29	1.73918	1.93144	0.36748	0.100958	0.923215	-4.60852	-0.597054	-4.2079	2.94995	3.93537	-2.32196	0.13266	0.101641	0.725875	0.922873	0.391509	0.00365913	0.572297	0.00563623	0.0256147	0.00766527	0.0592893	---
ACIN1	22985	ACIN1:s655s657	859	8	TRUE	11.3591	5.94339e-28	2.7198	0.366167	2.29646	-4.19403	0.962163	-1.78629	-0.0693303	-1.86942	0.170216	3.48846	-0.19421	0.0346522	0.726805	0.0613981	0.00572358	0.373124	0.12429	0.94698	0.110768	0.870435	0.0130078	0.85242	---
ACIN1	22985	ACIN1:s710	1214	10	TRUE	12.8961	9.52007e-36	0.784558	2.80535	0.151764	3.17094	-0.844447	-2.70019	-2.99415	-2.69404	1.26459	3.49217	-4.63444	0.455314	0.0230074	0.883131	0.0131759	0.422952	0.0270659	0.0172245	0.0273251	0.241615	0.00817242	0.00167831	---
ACIN1	22985	ACIN1:s729	1191	10	TRUE	18.0237	2.21099e-64	-2.82362	1.89253	-2.39413	0.555538	-1.9345	-3.94847	0.671974	-3.84511	1.62944	9.52918	-4.08933	0.0223688	0.0950546	0.043574	0.593717	0.0891002	0.00424513	0.52053	0.00491149	0.141869	1.21526e-05	0.00348882	---
ACIN1	22985	ACIN1:s825	1167	10	TRUE	5.3775	9.12338e-08	2.41264	3.55945	0.534397	0.644808	-0.906323	-1.44357	5.4488	-7.94478	-0.508495	-0.382862	-0.606304	0.0423336	0.00740668	0.607594	0.537099	0.391245	0.186851	0.000609576	4.5899e-05	0.624829	0.711794	0.561119	---
ACIN1	22985	ACIN1:s838	867	8	TRUE	5.81684	8.44124e-09	1.61616	-0.459041	-1.53605	2.28847	-1.15601	-1.40753	0.487218	-2.98848	0.735813	2.62341	-0.352361	0.157186	0.662365	0.175433	0.062074	0.291625	0.208908	0.643391	0.0243679	0.489599	0.0394059	0.736614	---
ACIN1	22985	ACIN1:s863	900	7	TRUE	0.920165	0.357734	0.526871	1.86572	-1.13466	-1.37273	0.860896	-0.285144	-0.631099	1.42997	-0.852657	-1.05096	0.760171	0.620812	0.121078	0.307966	0.228206	0.428637	0.786968	0.555696	0.21212	0.432785	0.341397	0.481439	---
ACIN1	22985	ACIN1:s885	638	7	TRUE	6.21162	9.47602e-10	5.26143	0.312141	1.81709	1.2721	0.596784	-6.2609	-3.32225	1.21798	1.18723	1.03516	NA	0.00329499	0.767531	0.128892	0.25929	0.576645	0.0015247	0.0209564	0.277567	0.288462	0.348042	NA	---
ACIN1	22985	ACIN1:s898	885	8	TRUE	6.33821	3.70266e-10	3.53175	0.749611	1.30965	1.94659	0.303622	-3.97322	-4.37093	2.4172	-0.221936	0.988979	-2.38934	0.0123416	0.481836	0.238223	0.099528	0.771669	0.00733991	0.00471426	0.0520615	0.831725	0.360863	0.0540752	---
ACIN1	22985	ACIN1:s991	774	7	TRUE	10.0599	1.86925e-22	0.244559	-1.28899	2.14244	1.48465	-0.606064	-3.81049	-6.14015	0.72707	-1.43522	7.75286	NA	0.816517	0.253813	0.0850539	0.197763	0.570931	0.0124939	0.0016645	0.499785	0.210698	0.000570867	NA	---
ACLY	47	ACLY:s455	794	8	TRUE	15.2912	1.97648e-46	1.73969	0.216674	0.372349	1.2082	2.32244	-0.910158	1.98529	-2.65567	-0.206368	-1.47955	-1.86806	0.132567	0.835642	0.722431	0.272424	0.0592506	0.397827	0.0943293	0.0377417	0.843328	0.189484	0.110978	---
ACLY	47	ACLY:s481	1525	12	TRUE	25.4255	3.90781e-119	-0.426069	0.375097	-2.0857	3.435	-3.15956	-5.78792	-2.50282	-3.94718	4.0323	9.26218	-3.17675	0.679083	0.715421	0.0635866	0.0063847	0.0101664	0.000175828	0.0312955	0.00274277	0.00239066	3.19412e-06	0.00987386	---
ACTL6A	86	ACTL6A:s233	1469	12	TRUE	20.1937	3.36733e-80	1.02615	-1.70166	7.19363	-3.22841	-2.49026	-8.55745	-0.835958	-2.99431	1.20789	13.3442	-3.64466	0.329004	0.119649	2.94828e-05	0.00904536	0.0319761	6.49634e-06	0.422703	0.013474	0.254879	1.06997e-07	0.0045019	s10
ACTN1	87	ACTN1:s140	1150	9	TRUE	25.8641	1.41704e-116	-1.71031	-0.142178	-1.50537	-7.63429	5.46915	8.7721	2.1364	1.87712	-0.120204	-4.16224	-2.59212	0.13095	0.890945	0.175947	0.000122735	0.000936708	5.03859e-05	0.0700057	0.1026	0.907699	0.00422989	0.0358339	---
ACTN1	87	ACTN1:s362	892	7	TRUE	24.2013	7.96661e-100	-0.908035	0.638356	-1.89226	-6.06268	3.57601	5.45419	2.65473	3.66592	0.142245	-6.20664	NA	0.405498	0.551329	0.117019	0.00176215	0.0159419	0.0028165	0.045169	0.014505	0.892441	0.00158573	NA	---
ACTN1	87	ACTN1:s404	1184	10	TRUE	21.6099	1.51263e-87	-3.0215	-0.59503	-1.19151	-1.89012	3.53026	7.62641	-0.845239	2.84738	0.729651	-6.76613	0.997998	0.0165217	0.568268	0.267601	0.0954089	0.00772909	6.15101e-05	0.422535	0.0215658	0.486416	0.000142677	0.347506	---
ACTN4	81	ACTN4:s159	1255	10	TRUE	17.7038	9.15443e-63	-1.611	-0.186135	-1.81576	-8.26177	5.41347	8.77504	2.18404	3.09466	0.266962	-4.82288	-2.66168	0.145845	0.856972	0.106944	3.46093e-05	0.000635728	2.23129e-05	0.0604801	0.0147847	0.796251	0.00131652	0.0287304	---
ACTN4	81	ACTN4:s367	830	7	TRUE	10.1857	4.89965e-23	1.66843	-2.00039	3.93116	-0.806033	-2.3213	-2.48281	-0.439465	1.12663	0.730043	1.70672	NA	0.156103	0.101889	0.0110574	0.456831	0.0679433	0.055649	0.678668	0.311046	0.498117	0.148584	NA	s3
ACTN4	81	ACTN4:s423	1280	11	TRUE	18.7109	3.0925e-69	-2.92478	-0.454858	-1.17274	-1.60739	3.6381	8.02554	-0.723103	0.936287	1.42069	-6.87478	1.04709	0.0169	0.659984	0.271005	0.14243	0.00541688	2.15781e-05	0.487982	0.373567	0.189113	7.26885e-05	0.322362	---
ACTN4	81	ACTN4:s656	1028	9	TRUE	15.4422	1.57707e-48	-2.43652	-0.917088	-0.143127	-0.542776	-0.774316	3.13518	-0.15707	4.78045	-1.5156	-1.17316	-3.6659	0.0449884	0.389599	0.890223	0.604128	0.464089	0.0164898	0.879624	0.00201122	0.1734	0.279099	0.0080075	s8
ACTR2	10097	ACTR2:t122	1071	9	TRUE	8.41838	1.21399e-16	-3.16285	1.00844	-0.812693	-3.09309	0.304378	6.33701	-0.61471	2.06887	-0.36776	-1.86089	-2.04435	0.0158651	0.346822	0.443152	0.0174911	0.769689	0.000390052	0.558191	0.0773457	0.72392	0.105074	0.0801965	---
ADAM10	102	ADAM10:t719	937	8	TRUE	9.17339	2.85687e-19	-6.26164	3.24219	0.576786	0.261588	2.02897	1.07706	-2.58169	3.65626	-1.43362	-3.88947	1.34863	0.000770108	0.0176384	0.585058	0.802387	0.0887906	0.322841	0.0416749	0.0106267	0.20167	0.00808171	0.226132	---
ADAM17	6868	ADAM17:s791	1402	12	TRUE	11.1152	1.45751e-27	-3.33722	2.03851	0.986101	-3.39765	2.47591	3.63262	2.67046	-0.934187	0.601786	-3.24546	-2.63899	0.00752572	0.0688181	0.347341	0.00679784	0.0327718	0.00459259	0.0234739	0.372216	0.560712	0.00878785	0.0247768	---
ADAM9	8754	ADAM9:s758	1386	12	TRUE	20.0072	2.43102e-78	-4.37818	2.25349	-1.06723	0.933789	4.03519	-2.6665	-1.61577	1.843	2.47853	-2.00093	-0.51067	0.00138132	0.0478949	0.310954	0.372411	0.00237957	0.023634	0.137216	0.0951306	0.0326246	0.073274	0.620666	---
ADAT1	23536	ADAT1:s42	893	8	TRUE	12.0584	1.39549e-30	-0.0532534	0.621216	1.21479	1.77725	-1.22814	-3.20173	-1.54855	-1.31321	3.22755	2.0517	-2.401	0.959259	0.557305	0.270079	0.125855	0.265381	0.0185595	0.17246	0.237097	0.0179657	0.0860398	0.0532222	s9
ADCY6	112	ADCY6:s54	944	10	TRUE	7.74796	3.24386e-14	-4.63754	0.230592	-2.86769	4.4842	-0.124992	-0.960286	-0.72218	-3.31263	1.82461	1.79326	0.600059	0.00167156	0.82342	0.0209028	0.00204439	0.903614	0.365032	0.490752	0.0106564	0.105504	0.110687	0.565073	---
ADCY6	112	ADCY6:s576	1177	9	TRUE	10.6382	6.51987e-25	-6.41806	0.191186	-2.51195	6.81436	1.11033	0.926714	-1.56413	2.05668	0.670879	-4.22509	-1.36054	0.000361032	0.853807	0.0402818	0.000249926	0.303536	0.384913	0.161764	0.0787506	0.523809	0.00391186	0.215843	s4
ADCY9	115	ADCY9:s1257	901	8	TRUE	9.33928	1.83069e-19	-2.5441	-1.48094	-2.26737	0.879856	0.0884186	2.26169	-2.28278	4.61724	1.82573	-2.14036	-0.447629	0.0438378	0.189125	0.0638984	0.412787	0.932421	0.0643983	0.0625603	0.00362581	0.117682	0.0761127	0.670129	s8
ADD1	118	ADD1:s358	1376	12	TRUE	25.4482	2.46027e-117	-2.99806	-2.3613	-2.30474	-1.40983	-0.236572	3.45838	-2.47296	2.45638	1.08221	0.227468	5.02137	0.013388	0.0398645	0.0438988	0.188924	0.817764	0.00613943	0.0329375	0.0338856	0.304563	0.824643	0.000520691	s11
ADD1	118	ADD1:s586	1004	8	TRUE	11.5807	3.40768e-29	1.07763	-2.88298	-0.774368	0.0379076	-0.571333	0.315362	-0.576607	0.60655	0.306262	-1.40536	6.22152	0.322606	0.0279488	0.46812	0.970991	0.58852	0.763167	0.585171	0.566376	0.769754	0.209521	0.00079678	s11
ADD1	118	ADD1:t429	966	8	TRUE	11.2271	1.41687e-27	-0.75892	-2.69211	-2.18102	1.23619	-0.851175	2.65033	1.12986	-2.42923	0.558688	-2.09971	5.52762	0.476646	0.0359518	0.0719598	0.262585	0.42733	0.0380119	0.301672	0.0512162	0.596593	0.0805098	0.00147643	s11
ADD3	120	ADD3:s42	940	9	TRUE	13.3416	2.63464e-37	-0.0331679	-2.29533	-4.21025	-3.7531	1.07801	5.36136	1.05215	2.77737	-0.188417	-1.86762	2.51813	0.974467	0.0553707	0.00398451	0.00713913	0.316769	0.00105125	0.327688	0.0274017	0.855896	0.104041	0.0399192	---
ADD3	120	ADD3:s673	964	9	TRUE	12.7079	2.59802e-34	2.66841	-0.376048	-1.82307	1.3659	1.29292	1.90843	-2.81016	0.40009	0.67486	-4.42315	5.22179	0.0320734	0.718019	0.111068	0.214234	0.237074	0.0979831	0.0261399	0.701018	0.521423	0.00306958	0.0012234	s11
ADD3	120	ADD3:s673s677	755	7	TRUE	12.1265	4.84461e-31	0.626583	1.51498	-0.548058	-2.17778	1.75777	1.46583	-0.758237	-1.5336	0.622421	-1.85245	4.07572	0.558425	0.190208	0.607221	0.0813405	0.139122	0.202596	0.482498	0.185708	0.560947	0.12316	0.00958004	s11
ADD3	120	ADD3:s677	1071	10	TRUE	18.7902	2.86372e-68	1.89898	-1.58222	-2.52764	1.00141	1.74536	4.87811	-1.35833	-3.94606	-0.795944	-1.24983	4.11063	0.0941155	0.152255	0.0353852	0.34595	0.119071	0.00122729	0.21142	0.00425948	0.449036	0.246685	0.00338769	---
ADGRA2	25960	ADGRA2:s1107	958	9	TRUE	9.567	3.65459e-20	-6.50436	0.0666084	-4.01054	-6.88722	1.73214	8.882	4.30569	2.93747	0.198648	-3.01539	0.278524	0.000332766	0.948756	0.00512077	0.000234004	0.126854	4.64766e-05	0.00354177	0.0217916	0.848184	0.019513	0.788659	---
ADH5	128	ADH5:s351	964	8	TRUE	17.7601	2.97233e-61	-0.744075	-1.47313	1.34038	2.11993	-0.747991	0.642439	-0.703921	0.322167	-0.994441	-0.326715	-0.478505	0.48494	0.191144	0.228643	0.0782908	0.482742	0.544339	0.507866	0.758256	0.358406	0.75498	0.649228	---
ADNP	23394	ADNP:s921	888	8	TRUE	19.2206	4.49181e-69	-0.601821	-1.5237	1.0888	-0.308986	-0.375666	-3.16724	1.17636	-4.21389	1.32314	9.19858	-4.9199	0.56932	0.178419	0.318032	0.76778	0.720089	0.0193864	0.284006	0.00559898	0.233974	9.30699e-05	0.00265706	s10
ADNP	23394	ADNP:s953s955	1277	10	TRUE	21.4583	1.87372e-87	1.42164	-2.22886	0.318915	2.13445	-3.06226	-4.22165	2.69011	-5.98917	0.473536	10.7716	-5.6086	0.19292	0.0563969	0.757958	0.0653384	0.0155292	0.00290926	0.027492	0.000327323	0.648484	4.8603e-06	0.000505157	s10
ADNP	23394	ADNP:s98	926	8	TRUE	16.2862	1.2861e-52	2.31359	-0.613662	6.26278	-4.01861	-0.794622	-7.89088	-0.428501	-3.3311	-0.621102	11.386	-2.05802	0.0599732	0.561966	0.000769369	0.00696984	0.457104	0.00021956	0.683242	0.0157852	0.557376	2.75084e-05	0.08529	s10
AEBP2	121536	AEBP2:s206	1113	10	TRUE	5.35769	1.63047e-07	1.26413	0.608414	4.33251	-2.41622	0.210658	-4.18291	-3.03666	0.159195	0.136691	5.37264	-2.32016	0.241769	0.559786	0.0025035	0.0420978	0.83842	0.00306738	0.0161451	0.877461	0.894652	0.000667493	0.0489076	---
AFAP1	60312	AFAP1:s752	1267	12	TRUE	23.9592	9.7517e-104	-1.53013	0.370466	-0.96373	-11.4363	5.65295	6.14531	5.91286	3.18412	-0.537156	-3.60942	-0.587084	0.156983	0.718762	0.357907	4.58714e-07	0.000211589	0.000108991	0.000148463	0.00975098	0.602906	0.00477272	0.570164	---
AFAP1L1	134265	AFAP1L1:s747	865	7	TRUE	12.057	9.91306e-31	0.297371	-1.24399	-2.35187	1.48004	1.05647	3.6075	-1.63219	-1.09588	1.23482	-0.56743	-2.06775	0.778142	0.26864	0.0654081	0.198938	0.339102	0.015421	0.163568	0.323087	0.271757	0.59495	0.0935068	---
AFAP1L1	134265	AFAP1L1:s98	1125	8	TRUE	17.014	1.34697e-56	-0.573355	1.8099	-1.43946	-4.59604	2.29682	3.99175	1.46507	-0.431145	0.190192	-0.787769	-1.83264	0.587235	0.120291	0.200081	0.00370743	0.0613676	0.00718619	0.193248	0.681422	0.855431	0.460811	0.116562	---
AFAP1L2	84632	AFAP1L2:s640	1093	9	TRUE	28.5907	1.23359e-134	-0.242923	0.777528	1.94036	-2.22684	1.79661	4.7828	2.08402	-3.0918	-0.860092	-2.95593	-0.925596	0.815029	0.462311	0.0934855	0.0612558	0.115456	0.00200576	0.0756348	0.0175228	0.418219	0.0212273	0.385455	---
AFDN	4301	AFDN:s1100	835	8	TRUE	11.4321	3.2394e-28	1.04772	-2.10872	0.0465062	1.11992	-1.11525	-0.886257	3.26486	-4.09854	0.725987	1.34745	NA	0.335128	0.0795131	0.964416	0.305564	0.307408	0.409592	0.0171442	0.00636784	0.495179	0.22649	NA	---
AFDN	4301	AFDN:s1175	958	8	TRUE	21.6772	4.53056e-85	-1.03867	-0.954796	-0.717078	4.60146	-1.85297	-1.32784	-2.13825	1.76302	2.75595	-1.70557	NA	0.338994	0.376549	0.500275	0.00368636	0.113322	0.232509	0.0763347	0.128359	0.0330308	0.138966	NA	---
AFDN	4301	AFDN:s1268	853	7	TRUE	19.5191	2.0951e-70	-2.49017	-1.23287	-0.190358	1.12328	-1.03367	-1.5839	3.15095	-1.35883	3.26892	-0.349367	NA	0.0551498	0.272424	0.856516	0.31234	0.348672	0.174068	0.0253518	0.232283	0.022225	0.741046	NA	s9
AFDN	4301	AFDN:s1321	660	7	TRUE	8.82006	1.02047e-17	-2.30962	-0.264383	0.082838	-0.955973	-1.3087	2.61251	4.01665	-2.26088	0.803246	-1.61033	NA	0.0689399	0.802037	0.937194	0.382989	0.247557	0.0475256	0.0101544	0.0732706	0.458299	0.16824	NA	s7
AFDN	4301	AFDN:s1505	711	7	TRUE	11.9824	2.94698e-30	-1.28843	-0.556451	2.44524	0.19353	0.258058	-0.108516	0.947792	-0.539896	1.21146	-2.17844	NA	0.253992	0.601887	0.0582766	0.854161	0.806647	0.917806	0.386757	0.612437	0.279844	0.0812727	NA	---
AFDN	4301	AFDN:s1792	818	7	TRUE	10.563	1.55905e-24	-0.345753	-0.693182	-0.60894	1.22077	-0.969906	0.516956	1.62776	0.0972265	1.56704	-2.42196	NA	0.743601	0.51907	0.569167	0.276595	0.376639	0.627233	0.164505	0.926324	0.177888	0.0599719	NA	---
AFDN	4301	AFDN:s217	815	7	TRUE	14.2527	2.6278e-41	-0.674681	2.02646	2.10721	4.47587	-2.3433	1.40094	3.09052	-11.643	-0.898992	-0.903001	NA	0.52981	0.0985549	0.0889365	0.00654364	0.0661085	0.22014	0.0271435	8.20834e-05	0.409859	0.407921	NA	---
AFDN	4301	AFDN:s498	845	7	TRUE	12.8365	1.40589e-34	-0.890828	-0.0645542	0.48493	-0.571587	-0.238947	-1.04371	5.00924	-1.30156	1.95096	-2.90275	NA	0.413828	0.95103	0.648224	0.592336	0.820632	0.344431	0.00407237	0.249807	0.108537	0.0336826	NA	s7
AFF1	4299	AFF1:s219	799	7	TRUE	1.26237	0.207248	1.08978	-2.43393	0.522847	0.323686	-1.24732	-1.03204	-0.466682	0.696264	0.894467	1.83047	NA	0.325525	0.0590939	0.623414	0.759276	0.267519	0.349364	0.660355	0.517295	0.412055	0.126691	NA	---
AFF1	4299	AFF1:s595	967	7	TRUE	8.53585	7.30884e-17	0.457201	0.83331	-0.571129	-0.163705	-2.17936	-2.68844	0.750493	-1.31115	1.0508	3.22363	-1.6654	0.666705	0.442644	0.592624	0.876375	0.0811787	0.0433797	0.486753	0.24679	0.34146	0.023371	0.156714	---
AFF4	27125	AFF4:s1043	891	7	TRUE	6.14786	1.24919e-09	1.56001	-0.946666	-3.14844	3.28523	0.644867	-2.18234	0.0977458	-4.02868	3.6505	1.07627	0.70669	0.179506	0.387278	0.0254235	0.0218281	0.547431	0.0808736	0.925932	0.0100343	0.0147406	0.330974	0.511322	---
AFF4	27125	AFF4:s549	1186	9	TRUE	12.7042	1.29085e-34	-3.79139	1.0387	0.459883	-3.28592	-0.000876068	-5.39748	0.629884	-0.701104	2.13113	8.00492	-1.54484	0.00679062	0.333487	0.659543	0.0133776	0.999325	0.00101121	0.54877	0.505869	0.0705522	9.07921e-05	0.166299	---
AFF4	27125	AFF4:s694	1075	8	TRUE	3.808	0.000148622	-1.83029	1.60434	-1.24065	-0.291948	0.0375504	1.04166	0.176356	0.145356	0.485546	0.246651	-2.46176	0.116941	0.15976	0.261045	0.780158	0.971264	0.337709	0.865817	0.88919	0.644509	0.8134	0.0490022	---
AFF4	27125	AFF4:s703s706	847	8	TRUE	1.17337	0.240988	0.256382	1.8135	-2.72979	0.313071	-0.637111	1.16191	3.02854	-4.35029	0.302219	-0.193997	1.02635	0.80622	0.119694	0.0341956	0.764823	0.547577	0.289398	0.0231412	0.00482105	0.772687	0.85258	0.344314	---
AFF4	27125	AFF4:s706	1046	10	TRUE	6.47223	1.51875e-10	1.42699	-0.31279	-1.04052	2.27949	-3.40821	-0.22209	3.15044	-8.38812	1.70479	3.48229	0.454565	0.191425	0.762439	0.328521	0.0521129	0.0092476	0.829809	0.0135896	3.10015e-05	0.126632	0.0082917	0.661503	---
AFF4	27125	AFF4:s814	1153	10	TRUE	6.39985	2.32811e-10	0.16526	-1.07993	-0.464686	1.39682	-2.36186	-2.66441	1.66098	0.0878177	2.36647	1.41085	-2.06727	0.872839	0.31165	0.654541	0.2	0.0458248	0.0286089	0.135295	0.93218	0.0454967	0.19597	0.0725362	---
AFTPH	54812	AFTPH:s382	1420	12	TRUE	14.5469	1.21417e-44	-0.458588	0.223512	-0.306505	4.82873	-2.0708	-2.40132	-1.9426	-0.702105	0.464108	0.696819	-0.0315221	0.656335	0.827637	0.765507	0.000693098	0.0651963	0.0372313	0.0807325	0.498629	0.652509	0.501792	0.975473	---
AGAP1	116987	AGAP1:s521	1466	12	TRUE	23.091	1.78964e-100	-0.646734	-6.68035	-1.00608	2.72446	2.24241	-0.950475	1.97402	-4.10847	2.76125	2.79998	0.841979	0.532367	5.49728e-05	0.3381	0.021396	0.0488045	0.364277	0.0766308	0.00211571	0.0200865	0.0187953	0.41948	---
AGAP1	116987	AGAP1:t836	940	7	TRUE	8.92651	2.284e-18	-2.88705	-3.19668	-0.394617	-0.172936	-1.76771	1.22246	0.680712	1.20953	-1.17451	3.87343	-0.705559	0.0343046	0.0240843	0.709396	0.869484	0.137353	0.276012	0.526293	0.280524	0.293077	0.0117195	0.511968	---
AGAP2	116986	AGAP2:s638	1058	9	TRUE	6.17386	1.0578e-09	0.655263	1.00191	-0.613096	-0.576517	0.0198821	1.87171	-0.31296	0.618705	-0.92313	-1.22543	-0.716597	0.533233	0.349754	0.559198	0.582321	0.984692	0.103417	0.763429	0.555701	0.386653	0.260039	0.496829	---
AGAP3	116988	AGAP3:s574	1185	10	TRUE	17.0715	1.42494e-58	-1.22117	0.980276	1.13925	2.16087	1.80655	-1.71941	-0.349118	-1.95631	-0.27662	-0.568955	0.461057	0.256785	0.355661	0.28756	0.0627048	0.108461	0.123857	0.736012	0.0861484	0.789085	0.585002	0.657033	---
AGFG1	3267	AGFG1:s167	1270	11	TRUE	5.92213	4.08884e-09	1.03193	-2.36781	-2.59963	1.26804	-1.03563	4.88245	3.48927	0.60014	-1.46926	-3.67212	-2.08678	0.329039	0.0420598	0.0287557	0.236604	0.327401	0.000868436	0.00683798	0.563217	0.175829	0.00513791	0.0665297	---
AGFG1	3267	AGFG1:s181	1032	10	TRUE	10.0663	8.46425e-23	1.8486	1.08436	-2.08851	-0.985308	0.339451	2.06035	1.42344	-4.3807	0.899265	0.744559	-1.12274	0.101694	0.309801	0.0701805	0.353331	0.743009	0.0733206	0.192416	0.00234659	0.394773	0.477837	0.294109	---
AHCTF1	25909	AHCTF1:s1160	1126	11	TRUE	15.6805	2.95985e-50	0.154499	2.23849	6.67016	-2.7541	-3.93272	-8.34049	0.997322	-7.07884	0.907678	12.5463	-2.76905	0.880626	0.0519716	9.16022e-05	0.0223267	0.00344378	1.58416e-05	0.344665	5.79961e-05	0.387706	5.2652e-07	0.0217873	s10
AHCTF1	25909	AHCTF1:s1214	806	8	TRUE	9.45791	3.36104e-20	-0.586934	0.668392	1.3303	-0.420107	-0.140253	-1.94133	-2.58987	1.43094	2.20966	1.17907	-0.428405	0.578648	0.528743	0.231747	0.689036	0.89305	0.100256	0.0412192	0.202401	0.069176	0.283004	0.683309	---
AHCTF1	25909	AHCTF1:s1218	898	7	TRUE	11.7031	1.54746e-29	-0.170447	0.502786	4.4274	-2.1226	-2.00441	-3.35232	-3.32316	1.43079	2.30285	3.85077	-0.0253453	0.871341	0.636473	0.00684463	0.0872183	0.101367	0.0202773	0.0209355	0.211896	0.0695244	0.0119917	0.98076	s3
AHCTF1	25909	AHCTF1:s1232	1215	12	TRUE	9.60153	4.34088e-21	-0.17111	-1.50131	1.71324	1.52992	-1.49166	-2.36787	-2.06297	3.19109	2.28385	0.111252	-0.946283	0.86755	0.164174	0.117443	0.157034	0.166645	0.03942	0.0660575	0.00963631	0.0454868	0.913618	0.366308	---
AHCTF1	25909	AHCTF1:s1533	821	7	TRUE	12.7319	5.20631e-34	0.262163	-0.675178	2.96539	-0.0155194	-0.699752	-3.22709	-1.74726	1.57302	0.578041	2.26796	-0.734209	0.803654	0.52952	0.0313233	0.988218	0.515291	0.023281	0.141019	0.176523	0.588292	0.0726237	0.495787	---
AHCTF1	25909	AHCTF1:s528	659	7	TRUE	7.30413	8.36867e-13	0.114185	1.31129	2.25198	0.887005	-2.61086	-2.78536	2.24713	-5.50411	3.06633	0.835741	1.16713	0.913534	0.246746	0.0740929	0.415697	0.0476201	0.0386565	0.0745447	0.00270619	0.0279002	0.441396	0.295788	---
AHDC1	27245	AHDC1:s1476	1062	9	TRUE	11.7204	1.87141e-29	-1.05642	-1.67871	-0.464172	-4.29086	0.356219	1.04411	4.87779	1.17006	0.398356	0.569616	-1.38775	0.325865	0.137104	0.656615	0.00360687	0.732171	0.331145	0.00179816	0.280265	0.702238	0.586745	0.207781	s7
AHDC1	27245	AHDC1:s1507	812	8	TRUE	4.43092	1.0778e-05	-1.02139	-2.16178	-2.58794	0.178683	-0.202425	2.2069	3.62323	-4.74201	1.48433	1.60433	1.84265	0.346472	0.0738948	0.0413263	0.864067	0.846274	0.0694395	0.0110543	0.00318481	0.188254	0.159764	0.114955	---
AHNAK	79026	AHNAK:s1007	785	7	TRUE	8.17489	1.18932e-15	-1.22917	0.973309	-2.84252	-0.504438	1.30598	2.14675	1.86897	0.431352	-2.07616	-1.64635	0.285969	0.273694	0.375101	0.0361394	0.635392	0.248412	0.0845918	0.120573	0.684177	0.0925123	0.160609	0.786371	---
AHNAK	79026	AHNAK:s1010	887	7	TRUE	13.9056	6.64563e-40	-1.57754	1.54278	-4.07515	-3.82928	1.33244	5.5091	2.83046	2.31092	-0.336022	-4.38851	-1.18769	0.1755	0.183528	0.00958536	0.0122567	0.240212	0.00269545	0.0366547	0.0688281	0.750497	0.00709779	0.288296	---
AHNAK	79026	AHNAK:s1042	1254	10	TRUE	19.5068	3.30866e-74	-1.43161	-0.80596	-5.7025	0.0568249	1.54274	9.30738	1.38572	-0.57488	-0.78632	-4.78536	0.454585	0.190142	0.443561	0.000453072	0.956078	0.161468	1.44675e-05	0.203236	0.581175	0.454339	0.00138116	0.661489	---
AHNAK	79026	AHNAK:s1068	1416	11	TRUE	18.0607	9.0151e-66	-2.33157	0.826767	-4.3401	-2.41378	3.19156	6.81763	5.08625	1.07757	-0.059416	-8.05338	0.281497	0.0446326	0.429743	0.0018772	0.0390068	0.010979	7.75e-05	0.000657252	0.309261	0.953919	2.09887e-05	0.784694	---
AHNAK	79026	AHNAK:s1123	1108	8	TRUE	17.9001	3.99612e-63	-4.93085	-0.277356	-2.77496	-0.692529	0.289335	6.93201	0.217401	1.63908	0.0501648	-3.73695	1.73357	0.00262796	0.790815	0.0322105	0.5145	0.782062	0.000446492	0.8351	0.152309	0.961619	0.00965718	0.133694	---
AHNAK	79026	AHNAK:s1170	1116	9	TRUE	16.4704	1.02417e-54	-1.60892	-0.800821	-5.26093	2.63228	1.00439	5.14837	0.712314	1.50787	-1.54434	-4.20227	0.181068	0.15167	0.449558	0.00117216	0.0338002	0.348637	0.00132639	0.499317	0.175321	0.166419	0.00402418	0.861445	---
AHNAK	79026	AHNAK:s1196	1304	12	TRUE	17.9356	1.86019e-64	-2.31338	1.13289	-4.31194	-4.99108	2.50605	7.00357	4.55364	-0.0207633	1.00581	-4.99241	1.0973	0.0432581	0.283691	0.0015324	0.00054445	0.0311225	3.69963e-05	0.00105238	0.983843	0.338223	0.000543378	0.298229	---
AHNAK	79026	AHNAK:s1263	1131	9	TRUE	9.26588	9.49115e-20	-4.02974	1.59883	-0.753023	-1.36637	1.31597	3.01325	2.14332	-0.570276	1.51321	-3.09291	-0.29353	0.00499742	0.153891	0.475993	0.214093	0.229641	0.019572	0.0692937	0.586321	0.173991	0.0174954	0.777628	---
AHNAK	79026	AHNAK:s1298	1286	10	TRUE	16.5339	8.07538e-56	-2.04108	0.136975	-4.37588	0.530809	1.71999	6.65454	0.445171	1.22251	-0.360555	-5.31539	-0.635448	0.0755473	0.894435	0.0023618	0.609966	0.123748	0.000160053	0.667996	0.256308	0.727766	0.000714999	0.542881	---
AHNAK	79026	AHNAK:s1344	854	8	TRUE	12.711	5.08809e-34	0.543215	-2.06673	-5.16956	0.225651	1.60159	3.53542	2.1493	2.257	0.0207942	-3.54843	-0.612803	0.606557	0.0842674	0.00207531	0.828962	0.160365	0.0122868	0.0751788	0.0648151	0.984084	0.0120949	0.562498	---
AHNAK	79026	AHNAK:s135	1599	13	TRUE	26.2648	1.18525e-126	-1.97764	4.06246	-2.33714	-4.46283	0.772911	8.49002	3.02072	0.196064	0.628166	-8.08582	1.09846	0.0735656	0.00187533	0.0393704	0.000958162	0.455863	3.69543e-06	0.0116408	0.848135	0.542717	5.90113e-06	0.295465	---
AHNAK	79026	AHNAK:s1391	1162	9	TRUE	9.46589	1.56652e-20	-4.34731	1.60331	-0.783104	-1.51578	1.41596	2.7553	2.12331	-0.0343218	1.1912	-3.03351	-0.267437	0.00336587	0.1529	0.459235	0.173353	0.19971	0.0282868	0.0713717	0.973579	0.272395	0.0190201	0.796841	---
AHNAK	79026	AHNAK:s1452	1364	11	TRUE	15.9205	1.81774e-52	-2.49945	0.692707	-3.69697	-4.78657	3.243	6.46023	5.84657	0.987306	1.06694	-6.85555	0.774244	0.0338924	0.505973	0.00494372	0.000992131	0.0101099	0.000116738	0.000244804	0.34929	0.313781	7.42699e-05	0.458642	---
AHNAK	79026	AHNAK:s1519	1180	10	TRUE	9.93213	2.22232e-22	-4.17679	1.86505	-1.50462	-1.4946	1.29935	2.99025	2.12819	0.0366449	1.18342	-3.12453	-0.28711	0.00309318	0.099159	0.170836	0.173377	0.230015	0.0173274	0.0659791	0.971666	0.270612	0.0141315	0.781324	---
AHNAK	79026	AHNAK:s1571	769	7	TRUE	10.9325	5.90748e-26	-0.36916	2.38458	-1.16511	-0.256232	2.6803	0.951815	-1.6912	0.544584	1.4574	-3.43833	0.83456	0.727126	0.0628074	0.296531	0.80798	0.0438041	0.384901	0.151587	0.609438	0.204796	0.0184687	0.442002	---
AHNAK	79026	AHNAK:s1580	1324	11	TRUE	14.4388	5.43519e-44	-2.4373	-0.317232	-4.45489	-1.79981	2.66259	4.81744	3.79861	0.955252	0.243851	-4.6003	1.10476	0.0375302	0.758303	0.00158894	0.105422	0.0259356	0.000950361	0.00422636	0.364403	0.812814	0.00128998	0.297921	---
AHNAK	79026	AHNAK:s1654	1383	12	TRUE	17.3941	1.98225e-61	-1.98487	0.752119	-4.57787	-5.05827	2.27591	7.33806	3.93165	2.33945	-0.650119	-5.09641	0.870961	0.0752601	0.469313	0.00101394	0.000493229	0.0461048	2.4881e-05	0.00281271	0.041378	0.530266	0.000466465	0.4042	---
AHNAK	79026	AHNAK:s1721	1083	9	TRUE	9.27086	9.72106e-20	-4.22759	1.74243	-0.166662	-1.34862	1.26603	3.30739	2.38668	-1.64751	1.24971	-3.02721	-0.1841	0.00389975	0.124964	0.872348	0.219459	0.246005	0.0129881	0.0484044	0.143444	0.251569	0.01919	0.859154	---
AHNAK	79026	AHNAK:s1782	875	7	TRUE	10.672	4.47122e-25	-0.477482	-0.242825	-4.03911	-1.49661	1.54798	4.10575	1.38606	2.75231	-0.954437	-3.13955	-0.262135	0.653161	0.817788	0.00993148	0.194749	0.182305	0.00930243	0.22436	0.0402	0.383694	0.0256794	0.803674	---
AHNAK	79026	AHNAK:s18	1005	9	TRUE	13.0425	4.9849e-36	1.31942	1.3449	-2.14445	-3.07942	0.880585	5.55159	3.9574	-0.796961	-1.0981	-4.60323	-0.63691	0.228545	0.220598	0.0691779	0.0178298	0.407757	0.000858475	0.00547987	0.451654	0.30849	0.00247472	0.544442	---
AHNAK	79026	AHNAK:s1802	849	7	TRUE	8.51644	7.44955e-17	-1.51611	-1.69602	-4.62871	0.68523	1.60319	2.42071	4.06158	0.623106	-0.4477	-2.76684	0.0912714	0.189932	0.150648	0.00569039	0.523668	0.169796	0.0600645	0.00971397	0.560531	0.6731	0.0395128	0.930821	---
AHNAK	79026	AHNAK:s1856	1284	12	TRUE	18.0564	4.11147e-65	-2.23247	1.25667	-4.55708	-4.63234	2.72397	6.75374	4.42245	0.134519	0.385244	-4.9201	1.12141	0.0496345	0.237435	0.00104683	0.000932832	0.0214138	5.01892e-05	0.00128919	0.895661	0.708124	0.000604764	0.288318	---
AHNAK	79026	AHNAK:s1923	1284	12	TRUE	17.9444	2.06688e-64	-2.23328	1.25449	-4.55747	-4.53527	2.72004	6.75216	4.42345	0.132957	0.251341	-4.92749	1.12069	0.0495662	0.238192	0.00104621	0.00108256	0.0215587	5.02871e-05	0.00128719	0.896865	0.80664	0.000598169	0.288612	---
AHNAK	79026	AHNAK:s1990	1284	12	TRUE	17.9422	2.13306e-64	-2.2413	1.16877	-4.36593	-4.9061	2.52673	6.83706	4.45358	0.0619456	0.96085	-4.95428	1.11088	0.0488962	0.269604	0.00140802	0.000617482	0.030039	4.52971e-05	0.00122831	0.951827	0.359284	0.000574875	0.292618	---
AHNAK	79026	AHNAK:s2057	1083	9	TRUE	9.27086	9.72106e-20	-4.22759	1.74243	-0.166662	-1.34862	1.26603	3.30739	2.38668	-1.64751	1.24971	-3.02721	-0.1841	0.00389975	0.124964	0.872348	0.219459	0.246005	0.0129881	0.0484044	0.143444	0.251569	0.01919	0.859154	---
AHNAK	79026	AHNAK:s2092	1190	10	TRUE	16.0421	1.42816e-52	-2.04765	0.522003	-4.37626	1.12608	1.81638	6.30115	0.500303	-0.649683	0.0252952	-4.69011	-0.581786	0.0747803	0.615809	0.00236059	0.292776	0.106843	0.0002325	0.630332	0.534103	0.980439	0.00156131	0.576733	---
AHNAK	79026	AHNAK:s210	1408	11	TRUE	19.0956	1.89907e-72	-1.91859	0.014577	-3.87803	-1.90223	2.01794	10.6196	2.16618	-2.15518	-0.616756	-5.47436	0.49682	0.0872537	0.988688	0.00374264	0.0895676	0.0743686	2.16471e-06	0.0584763	0.0595323	0.552676	0.000393031	0.631225	---
AHNAK	79026	AHNAK:s2118	1284	12	TRUE	18.0564	4.11147e-65	-2.23247	1.25667	-4.55708	-4.63234	2.72397	6.75374	4.42245	0.134519	0.385244	-4.9201	1.12141	0.0496345	0.237435	0.00104683	0.000932832	0.0214138	5.01892e-05	0.00128919	0.895661	0.708124	0.000604764	0.288318	---
AHNAK	79026	AHNAK:s2138	1017	9	TRUE	15.7388	4.17141e-50	-1.75374	1.32204	-5.60764	1.74429	0.0116309	3.85699	1.80786	-1.16624	1.03219	-3.00657	-0.826707	0.122921	0.227716	0.000809459	0.124627	0.991045	0.00623572	0.11357	0.281709	0.336323	0.0197578	0.435673	---
AHNAK	79026	AHNAK:s216	1325	12	TRUE	18.4891	4.64633e-68	-0.356152	-1.03861	-2.48359	-1.28026	-1.64227	5.33787	2.57148	-2.01041	2.3738	-1.60165	-0.702213	0.729126	0.323447	0.0323432	0.229352	0.131565	0.000329246	0.02782	0.0721258	0.0390231	0.140316	0.498565	---
AHNAK	79026	AHNAK:s2252	1199	10	TRUE	9.98951	1.26549e-22	-4.07802	1.86066	-1.21185	-1.5191	1.14289	3.23576	1.81982	0.205943	0.701362	-3.0655	-0.249106	0.00354383	0.0998291	0.260145	0.167221	0.286131	0.0119533	0.106282	0.84198	0.502966	0.0154531	0.809555	---
AHNAK	79026	AHNAK:s2287	1210	10	TRUE	16.2826	4.82359e-54	-2.0097	0.0958122	-4.57607	0.862939	1.81517	6.55474	0.539292	-0.117501	0.367305	-4.87786	-0.593023	0.0793152	0.926026	0.0018113	0.413292	0.10704	0.00017759	0.604366	0.909359	0.722918	0.00122768	0.569547	---
AHNAK	79026	AHNAK:s2313	939	8	TRUE	11.578	4.5536e-29	-1.3235	0.514994	-4.57033	-3.66192	4.24995	5.62162	4.20896	0.748164	-0.427987	-5.0395	0.219656	0.233863	0.624973	0.00380916	0.0105553	0.00538042	0.0013537	0.00562961	0.482646	0.683597	0.00235802	0.833421	---
AHNAK	79026	AHNAK:s2387	1335	11	TRUE	13.8974	4.1723e-41	-3.72847	0.256545	-3.27372	-1.40817	1.59365	4.76618	2.90322	1.6157	-1.49093	-3.24507	0.125775	0.00470858	0.803298	0.00962537	0.192673	0.145479	0.00102081	0.0175033	0.140616	0.17017	0.0100766	0.902675	---
AHNAK	79026	AHNAK:s2519	1083	9	TRUE	9.27086	9.72106e-20	-4.22759	1.74243	-0.166662	-1.34862	1.26603	3.30739	2.38668	-1.64751	1.24971	-3.02721	-0.1841	0.00389975	0.124964	0.872348	0.219459	0.246005	0.0129881	0.0484044	0.143444	0.251569	0.01919	0.859154	---
AHNAK	79026	AHNAK:s256	1103	11	TRUE	10.2536	1.26467e-23	0.96312	1.80438	-2.90193	2.19226	0.401125	1.03821	2.5376	-3.40369	0.348769	-2.41537	-1.51597	0.360649	0.104662	0.0175402	0.0560438	0.697685	0.32626	0.0318359	0.0078274	0.735283	0.0389048	0.163833	---
AHNAK	79026	AHNAK:s2580	1443	12	TRUE	13.6832	3.68032e-40	-4.66374	0.924659	-3.35518	-1.46148	0.0868263	4.80194	2.76118	1.42288	-2.06044	-1.75802	0.0194176	0.000889235	0.376917	0.00730131	0.174585	0.932524	0.000721526	0.020089	0.185211	0.0663383	0.109254	0.98489	---
AHNAK	79026	AHNAK:s2600	934	8	TRUE	14.9319	2.31105e-45	-1.75706	1.06061	-4.66487	1.0369	-0.0240199	3.94168	1.60374	-0.809228	0.773214	-2.65027	-0.834235	0.129421	0.329682	0.00344981	0.339753	0.981616	0.00760997	0.159893	0.449275	0.468753	0.038015	0.436097	---
AHNAK	79026	AHNAK:s2647	1093	9	TRUE	9.31858	6.32268e-20	-4.28565	1.40992	-0.635249	-1.38929	1.36672	2.7677	2.17995	-0.806273	1.9548	-2.72705	-0.169249	0.00363006	0.201412	0.545463	0.207333	0.213986	0.0277862	0.065646	0.446608	0.0915178	0.029464	0.870388	---
AHNAK	79026	AHNAK:s2708	1336	11	TRUE	13.4174	1.34716e-38	-5.12107	-0.380886	-3.79038	-0.344425	0.213813	4.08035	3.7155	0.513633	0.296209	-2.24374	0.273528	0.000627076	0.712123	0.00428019	0.738438	0.835458	0.00275657	0.00480394	0.61988	0.773792	0.0515274	0.790621	---
AHNAK	79026	AHNAK:s2728	928	8	TRUE	14.9181	2.91245e-45	-1.72873	1.10946	-4.62697	1.097	0.0057954	3.83303	1.65324	-0.912514	0.799887	-2.66753	-0.811865	0.13459	0.30971	0.00358907	0.314704	0.995564	0.00862865	0.149367	0.396682	0.454271	0.0371489	0.447873	---
AHNAK	79026	AHNAK:s2775	916	8	TRUE	10.3361	9.273e-24	-3.18351	0.892707	-2.9019	-0.295131	1.20225	2.6342	3.81392	-0.411295	-0.592294	-2.83741	-0.457704	0.0189914	0.406391	0.0272666	0.77784	0.274557	0.0388409	0.00882307	0.695143	0.575279	0.0296676	0.663272	s7
AHNAK	79026	AHNAK:s2836	1023	9	TRUE	14.1963	7.03481e-42	-1.91855	-1.85231	-5.53261	-0.0808208	1.51816	5.49348	3.72241	0.700129	0.637703	-4.27811	-0.144932	0.0965354	0.106406	0.000875818	0.937847	0.172767	0.00091282	0.00743246	0.506442	0.543955	0.00366391	0.888849	---
AHNAK	79026	AHNAK:s2903	1083	9	TRUE	9.27086	9.72106e-20	-4.22759	1.74243	-0.166662	-1.34862	1.26603	3.30739	2.38668	-1.64751	1.24971	-3.02721	-0.1841	0.00389975	0.124964	0.872348	0.219459	0.246005	0.0129881	0.0484044	0.143444	0.251569	0.01919	0.859154	---
AHNAK	79026	AHNAK:s3031	1254	10	TRUE	9.77593	8.40717e-22	-4.16677	1.78449	-1.59552	-1.38795	1.31372	3.20874	1.6617	0.101731	1.02136	-2.97344	-0.28106	0.00313597	0.112178	0.149261	0.202582	0.225362	0.0124479	0.135149	0.921473	0.336973	0.0177776	0.785797	---
AHNAK	79026	AHNAK:s3092	1228	11	TRUE	13.1719	3.73174e-37	-5.40044	0.00287502	-3.40669	-0.163575	0.327295	4.09985	3.71472	-1.4247	1.02044	-1.83484	0.338425	0.000432755	0.997769	0.00779038	0.87368	0.750929	0.00267732	0.00480975	0.187982	0.334164	0.0997265	0.742804	---
AHNAK	79026	AHNAK:s3159	1003	9	TRUE	11.1378	3.03867e-27	-3.04873	0.898691	-3.47208	-0.8416	1.02375	4.68838	3.24797	-0.252718	-0.472376	-3.37799	-0.519583	0.0186165	0.398675	0.0103767	0.427824	0.340023	0.00223874	0.0140967	0.807746	0.651031	0.011791	0.619375	---
AHNAK	79026	AHNAK:s3220	1228	11	TRUE	13.1719	3.73174e-37	-5.40044	0.00287502	-3.40669	-0.163575	0.327295	4.09985	3.71472	-1.4247	1.02044	-1.83484	0.338425	0.000432755	0.997769	0.00779038	0.87368	0.750929	0.00267732	0.00480975	0.187982	0.334164	0.0997265	0.742804	---
AHNAK	79026	AHNAK:s3294	969	8	TRUE	8.59644	3.26974e-17	-1.26553	-0.315563	-3.86268	-1.15827	3.25006	3.77752	3.9355	0.180874	0.204462	-4.76948	-0.0728336	0.252604	0.763022	0.00833635	0.290771	0.017465	0.00920708	0.00766415	0.862422	0.844751	0.00309609	0.944306	---
AHNAK	79026	AHNAK:s332	1258	11	TRUE	17.7272	6.33318e-63	0.38295	-0.751831	-5.49951	-3.08173	6.58492	8.61435	3.22649	-1.22659	1.43847	-7.2739	-0.411812	0.710645	0.471356	0.000380428	0.0131033	0.000101015	1.21989e-05	0.0103808	0.251099	0.184151	4.69417e-05	0.690112	---
AHNAK	79026	AHNAK:s3326	914	9	TRUE	15.8952	2.13323e-50	-3.39307	-0.854722	-2.75723	-3.99345	-0.258703	7.91581	3.35126	1.96323	0.0194454	-4.13513	-0.564687	0.011551	0.420992	0.0282085	0.0052334	0.803306	9.7513e-05	0.0122296	0.0903885	0.985028	0.00437576	0.589915	---
AHNAK	79026	AHNAK:s337	1172	9	TRUE	14.1535	4.30103e-42	-0.722945	2.73715	-2.85599	-0.066291	3.28047	5.11196	-0.512187	-1.86441	0.534624	-5.9048	1.87543	0.493155	0.0290372	0.0244777	0.949	0.0134783	0.00138103	0.62428	0.104532	0.609463	0.000596585	0.102854	---
AHNAK	79026	AHNAK:s3426	1047	9	TRUE	14.2934	1.83221e-42	-1.26299	-0.324386	-1.09595	-3.63882	-0.40019	5.04679	-0.0320213	3.49384	0.0943026	-2.15553	NA	0.247035	0.755124	0.309367	0.00830005	0.700948	0.00148515	0.975349	0.0100763	0.927511	0.068056	NA	---
AHNAK	79026	AHNAK:s3544	1228	11	TRUE	13.1719	3.73174e-37	-5.40044	0.00287502	-3.40669	-0.163575	0.327295	4.09985	3.71472	-1.4247	1.02044	-1.83484	0.338425	0.000432755	0.997769	0.00779038	0.87368	0.750929	0.00267732	0.00480975	0.187982	0.334164	0.0997265	0.742804	---
AHNAK	79026	AHNAK:s3611	1196	10	TRUE	9.75592	1.09544e-21	-4.10237	1.89194	-1.60038	-1.34377	0.916298	3.40809	2.00683	0.0882744	0.734763	-3.09854	-0.301675	0.00342652	0.095141	0.148182	0.215886	0.386299	0.00924921	0.0796682	0.931828	0.483463	0.0146981	0.770593	---
AHNAK	79026	AHNAK:s3672	1072	10	TRUE	9.74708	1.45147e-21	-3.82758	-0.427252	-3.60491	-0.424608	-1.28417	3.91534	2.64344	1.05225	-0.485407	-1.16639	0.340602	0.00503517	0.680462	0.00693271	0.682311	0.235022	0.00444748	0.0295552	0.323428	0.640401	0.277049	0.742175	---
AHNAK	79026	AHNAK:s3746	1228	11	TRUE	13.1769	3.52247e-37	-5.40237	-0.00838882	-3.40922	-0.162388	0.325716	4.11059	3.70763	-1.42762	1.01629	-1.82203	0.340209	0.000431666	0.99349	0.00775917	0.874588	0.752085	0.00263469	0.00486278	0.187166	0.336032	0.101775	0.741505	---
AHNAK	79026	AHNAK:s3766	915	8	TRUE	14.7586	2.28388e-44	-1.75405	1.01459	-4.74712	1.39194	-0.0230291	3.68799	1.61513	-0.926001	0.868011	-2.66839	-0.832393	0.12996	0.349454	0.0031681	0.213347	0.982374	0.0102332	0.157409	0.390172	0.418748	0.037106	0.437057	---
AHNAK	79026	AHNAK:s379	978	9	TRUE	16.6368	6.63158e-55	-2.91259	0.0927071	-3.83265	-1.1921	0.622458	6.76928	-0.565524	2.64795	-0.938437	-3.1245	1.5204	0.022577	0.928734	0.00643561	0.272065	0.553369	0.000260388	0.589376	0.0330398	0.379262	0.0167379	0.172215	---
AHNAK	79026	AHNAK:s3813	1155	9	TRUE	9.17079	2.10012e-19	-4.17692	1.60809	-1.22735	-1.18922	1.47182	3.44422	1.7693	-1.64382	1.78959	-2.58107	-0.182906	0.00415314	0.15185	0.25936	0.273122	0.184547	0.0107754	0.12016	0.144214	0.116648	0.0364155	0.860057	---
AHNAK	79026	AHNAK:s3874	1228	11	TRUE	13.1719	3.73174e-37	-5.40044	0.00287502	-3.40669	-0.163575	0.327295	4.09985	3.71472	-1.4247	1.02044	-1.83484	0.338425	0.000432755	0.997769	0.00779038	0.87368	0.750929	0.00267732	0.00480975	0.187982	0.334164	0.0997265	0.742804	---
AHNAK	79026	AHNAK:s3941	901	8	TRUE	10.2669	1.84701e-23	-3.07247	0.617094	-2.82663	-0.551409	1.26499	4.67936	3.59969	-2.29689	-0.0427699	-2.80744	-0.4259	0.0218727	0.559846	0.0300907	0.601269	0.252785	0.0033982	0.0113707	0.0613618	0.967273	0.0308599	0.685035	---
AHNAK	79026	AHNAK:s4002	1323	12	TRUE	13.3876	2.01771e-38	-4.92843	1.32528	-3.29334	-1.52116	0.139169	5.44244	2.78726	-0.458403	-1.03981	-1.73168	0.0604875	0.000597332	0.214559	0.00810423	0.15919	0.89208	0.000283868	0.0192098	0.656463	0.322915	0.114007	0.952959	---
AHNAK	79026	AHNAK:s4022	915	8	TRUE	14.7586	2.28388e-44	-1.75405	1.01459	-4.74712	1.39194	-0.0230291	3.68799	1.61513	-0.926001	0.868011	-2.66839	-0.832393	0.12996	0.349454	0.0031681	0.213347	0.982374	0.0102332	0.157409	0.390172	0.418748	0.037106	0.437057	---
AHNAK	79026	AHNAK:s4069	1106	9	TRUE	9.28868	8.05471e-20	-4.07532	1.91237	-0.371483	-1.40231	1.29764	3.11593	1.96435	-1.61	1.35365	-2.66016	-0.144788	0.00471746	0.0974174	0.721267	0.203581	0.235534	0.01694	0.0902399	0.151434	0.217926	0.0324596	0.888959	---
AHNAK	79026	AHNAK:s41	790	7	TRUE	7.26913	8.72542e-13	-0.146844	0.943963	-0.0439416	-3.14265	-0.748166	-0.087562	-0.607305	3.62039	1.54025	-0.814902	-0.225635	0.888992	0.388532	0.966652	0.0255899	0.488036	0.933623	0.570169	0.0152134	0.184128	0.452182	0.830418	---
AHNAK	79026	AHNAK:s4130	907	8	TRUE	12.9573	2.4021e-35	-2.17385	0.881104	-4.28333	-2.54289	1.75775	5.2582	2.5341	0.837345	0.138436	-3.24647	0.8728	0.0726753	0.412162	0.00518665	0.0439093	0.129297	0.00190471	0.0444335	0.434477	0.894425	0.0175439	0.41633	---
AHNAK	79026	AHNAK:s4150	888	8	TRUE	14.5329	4.46335e-43	-1.213	0.705851	-4.30543	1.21688	0.20478	4.16702	1.86929	-0.716424	0.458394	-3.52052	-0.720174	0.270713	0.506748	0.00506266	0.26934	0.844514	0.0058981	0.110788	0.500651	0.662804	0.0125107	0.4985	---
AHNAK	79026	AHNAK:s4197	1155	9	TRUE	9.17079	2.10012e-19	-4.17692	1.60809	-1.22735	-1.18922	1.47182	3.44422	1.7693	-1.64382	1.78959	-2.58107	-0.182906	0.00415314	0.15185	0.25936	0.273122	0.184547	0.0107754	0.12016	0.144214	0.116648	0.0364155	0.860057	---
AHNAK	79026	AHNAK:s4258	1323	12	TRUE	13.3876	2.01771e-38	-4.92843	1.32528	-3.29334	-1.52116	0.139169	5.44244	2.78726	-0.458403	-1.03981	-1.73168	0.0604875	0.000597332	0.214559	0.00810423	0.15919	0.89208	0.000283868	0.0192098	0.656463	0.322915	0.114007	0.952959	---
AHNAK	79026	AHNAK:s4278	928	8	TRUE	14.9181	2.91245e-45	-1.72873	1.10946	-4.62697	1.097	0.0057954	3.83303	1.65324	-0.912514	0.799887	-2.66753	-0.811865	0.13459	0.30971	0.00358907	0.314704	0.995564	0.00862865	0.149367	0.396682	0.454271	0.0371489	0.447873	---
AHNAK	79026	AHNAK:s4325	1131	9	TRUE	9.45539	1.79652e-20	-4.22592	1.54911	-0.647678	-1.22509	1.2025	2.7925	2.08477	0.0732145	0.497005	-2.89231	-0.226748	0.00390782	0.165285	0.537848	0.260162	0.268262	0.0268118	0.0755516	0.943684	0.634413	0.0232394	0.827099	---
AHNAK	79026	AHNAK:s4360	903	8	TRUE	15.3712	1.5864e-47	0.484857	-1.41433	-4.1778	1.14339	0.225258	5.19827	1.64981	1.17044	-0.414765	-4.60708	NA	0.64497	0.206999	0.00582775	0.296439	0.829255	0.00201821	0.150074	0.286204	0.692735	0.00366469	NA	---
AHNAK	79026	AHNAK:s4386	1241	10	TRUE	13.0596	1.29684e-36	-3.81023	0.0595719	-3.68517	-1.76341	1.1242	5.52788	3.47204	-0.197106	-0.452282	-2.69865	0.409475	0.00516091	0.953958	0.00617298	0.115844	0.293527	0.000555212	0.00841752	0.84866	0.663078	0.0271308	0.692935	---
AHNAK	79026	AHNAK:s440	773	7	TRUE	9.55532	1.59803e-20	-1.81796	1.62149	-1.8946	-0.347174	2.58035	3.97147	1.0334	-3.66414	1.10616	-2.67671	NA	0.128747	0.16584	0.116669	0.742596	0.0494109	0.0106206	0.348788	0.014532	0.31902	0.0439932	NA	---
AHNAK	79026	AHNAK:s4406	928	8	TRUE	14.9181	2.91245e-45	-1.72873	1.10946	-4.62697	1.097	0.0057954	3.83303	1.65324	-0.912514	0.799887	-2.66753	-0.811865	0.13459	0.30971	0.00358907	0.314704	0.995564	0.00862865	0.149367	0.396682	0.454271	0.0371489	0.447873	---
AHNAK	79026	AHNAK:s4460	1323	12	TRUE	13.3876	2.01771e-38	-4.92843	1.32528	-3.29334	-1.52116	0.139169	5.44244	2.78726	-0.458403	-1.03981	-1.73168	0.0604875	0.000597332	0.214559	0.00810423	0.15919	0.89208	0.000283868	0.0192098	0.656463	0.322915	0.114007	0.952959	---
AHNAK	79026	AHNAK:s4480	919	8	TRUE	14.9345	2.6412e-45	-2.03343	0.928602	-4.8482	1.3494	-0.11718	3.90995	1.8124	-0.904958	0.86774	-2.71938	-0.830325	0.0882439	0.388926	0.00285686	0.225897	0.910541	0.00789288	0.119876	0.400365	0.418885	0.0346711	0.438138	---
AHNAK	79026	AHNAK:s4486	1144	10	TRUE	11.6344	1.20131e-29	-4.57901	-1.78315	-3.51774	2.01105	0.892939	3.80608	2.38684	-1.09671	-0.0291878	-1.54672	-1.09055	0.00180434	0.112409	0.00787189	0.0791488	0.397954	0.00519152	0.0440724	0.30468	0.97743	0.160517	0.307226	---
AHNAK	79026	AHNAK:s4522	921	8	TRUE	11.9017	1.76714e-30	-3.06138	0.41626	-1.78676	-1.01582	0.405415	5.43112	0.774269	2.69712	-2.37283	-2.96639	-0.168598	0.0221859	0.691699	0.12421	0.348912	0.699233	0.00161579	0.468174	0.0357127	0.0553063	0.0250746	0.871653	---
AHNAK	79026	AHNAK:s4594	805	7	TRUE	12.7319	5.9059e-34	-2.29802	0.854057	-3.86907	-2.00651	1.96037	5.47166	2.61078	-1.8572	1.27656	-2.78001	0.959208	0.0699451	0.432078	0.0117714	0.101096	0.107237	0.00277731	0.047625	0.122411	0.257832	0.0389018	0.381507	---
AHNAK	79026	AHNAK:s4661	1155	9	TRUE	9.17079	2.10012e-19	-4.17692	1.60809	-1.22735	-1.18922	1.47182	3.44422	1.7693	-1.64382	1.78959	-2.58107	-0.182906	0.00415314	0.15185	0.25936	0.273122	0.184547	0.0107754	0.12016	0.144214	0.116648	0.0364155	0.860057	---
AHNAK	79026	AHNAK:s4722	1228	11	TRUE	13.1719	3.73174e-37	-5.40044	0.00287502	-3.40669	-0.163575	0.327295	4.09985	3.71472	-1.4247	1.02044	-1.83484	0.338425	0.000432755	0.997769	0.00779038	0.87368	0.750929	0.00267732	0.00480975	0.187982	0.334164	0.0997265	0.742804	---
AHNAK	79026	AHNAK:s4789	1198	10	TRUE	9.83638	5.22646e-22	-4.08387	1.65078	-1.40942	-1.43953	0.773245	3.18124	2.2346	0.126892	0.73122	-2.88172	-0.262465	0.00351528	0.137389	0.196378	0.187957	0.461611	0.0129732	0.0558944	0.902157	0.485508	0.0204574	0.799595	---
AHNAK	79026	AHNAK:s4850	1264	11	TRUE	14.9492	1.20654e-46	-4.37039	-0.651987	-3.52898	-2.67634	1.9596	5.84729	2.48885	2.15037	1.60518	-4.54657	1.34042	0.00179608	0.530706	0.00642418	0.0253578	0.0816975	0.000244584	0.034487	0.0600006	0.142917	0.00139276	0.21296	---
AHNAK	79026	AHNAK:s4900	817	7	TRUE	15.6783	1.31407e-48	-2.29026	-0.17893	-3.61558	-2.14707	-0.269292	6.61829	2.11486	1.60996	-0.132688	-3.69962	1.29401	0.0706263	0.865017	0.0152904	0.0845575	0.798465	0.00118524	0.0880774	0.168322	0.899615	0.014005	0.252205	---
AHNAK	79026	AHNAK:s4908	1225	10	TRUE	23.8454	1.62426e-103	-1.12608	0.133254	-5.56389	-1.215	2.09611	8.05154	0.743508	1.36652	-0.588686	-4.9039	-0.498523	0.292775	0.897283	0.000532239	0.259006	0.0693563	4.16944e-05	0.478439	0.208945	0.572314	0.0011879	0.631531	---
AHNAK	79026	AHNAK:s4960	952	9	TRUE	14.0803	4.93119e-41	0.370429	0.663224	-4.91391	-2.18194	1.69215	4.18819	1.3349	2.59877	-0.433688	-3.87489	0.396775	0.722017	0.528415	0.00172556	0.0654532	0.134454	0.00409527	0.223689	0.0354886	0.677567	0.00609306	0.703352	---
AHNAK	79026	AHNAK:s5031	1245	10	TRUE	16.3278	1.92846e-54	-4.5889	2.15515	-0.944441	0.135083	2.32816	3.89583	1.60408	-0.956287	0.531543	-6.31702	2.55736	0.00178113	0.0632661	0.37259	0.895883	0.0483001	0.00457143	0.147364	0.366929	0.609481	0.000228561	0.0337855	---
AHNAK	79026	AHNAK:s5099	1111	10	TRUE	13.4654	2.16946e-38	-1.70628	1.7267	-1.2357	-0.321741	1.09381	1.45425	-0.567629	2.9017	0.721646	-3.96331	-1.29928	0.126346	0.122494	0.251623	0.755895	0.305878	0.183958	0.58586	0.01984	0.491063	0.00415768	0.230038	---
AHNAK	79026	AHNAK:s511	1381	12	TRUE	18.3626	1.51995e-67	-1.79884	0.0836518	-3.09352	-4.20483	1.62619	6.8647	1.88172	3.54342	-0.204028	-4.63113	-0.175076	0.102245	0.934984	0.0113755	0.00181474	0.13497	4.37903e-05	0.0892701	0.00532632	0.842424	0.000934557	0.864514	---
AHNAK	79026	AHNAK:s5110	1671	13	TRUE	25.0402	9.97299e-118	-2.50914	3.82174	-4.01814	-1.52952	2.55469	6.44192	1.93644	-1.0315	0.916772	-6.75361	-0.0434071	0.029031	0.0028346	0.00202254	0.154369	0.0267707	4.79514e-05	0.0789178	0.324454	0.378923	3.1422e-05	0.966155	---
AHNAK	79026	AHNAK:s5195	1032	9	TRUE	17.7906	5.99318e-62	0.265621	1.26931	-4.04711	-4.96397	2.0717	7.04976	2.94734	-0.366765	0.440785	-3.90147	-0.797788	0.798184	0.244902	0.00488868	0.00163025	0.0770227	0.00020243	0.0214879	0.72463	0.672661	0.0058877	0.451204	---
AHNAK	79026	AHNAK:s5293	945	8	TRUE	14.9731	1.24592e-45	-2.35695	0.433511	-4.45048	-0.052028	-0.0210313	4.6803	0.230987	2.18529	-0.98574	-2.54172	1.17835	0.0565193	0.679796	0.00432692	0.960195	0.983903	0.00339487	0.825	0.0715373	0.362327	0.0439787	0.283268	---
AHNAK	79026	AHNAK:s5298	1112	9	TRUE	15.2363	9.63239e-48	-0.835926	-1.83703	-4.17992	0.970187	0.15815	5.22682	2.05945	0.753008	0.348674	-3.87799	-0.874017	0.430803	0.108819	0.00413765	0.364274	0.878804	0.00121668	0.0784283	0.476002	0.737586	0.00606871	0.411089	---
AHNAK	79026	AHNAK:s5318	879	7	TRUE	10.8263	1.00501e-25	-2.35879	-0.17479	-2.76908	1.09475	0.819171	5.28298	2.08514	-1.48264	-0.720676	-3.59632	0.725412	0.0648485	0.868102	0.0394082	0.323538	0.449956	0.003237	0.0914629	0.198273	0.503385	0.0156037	0.500716	---
AHNAK	79026	AHNAK:s5332	1285	12	TRUE	24.2683	2.3038e-107	-1.53321	0.238225	-5.25348	0.114107	1.59776	9.10394	1.47315	-2.35835	0.00410089	-4.28234	-1.5528	0.156229	0.816517	0.000371526	0.911411	0.14118	3.7317e-06	0.171476	0.0400657	0.996809	0.00160547	0.15152	---
AHNAK	79026	AHNAK:s539	1212	10	TRUE	12.7446	5.31585e-35	0.178704	1.82872	-2.56887	1.53092	0.640116	1.10023	0.466	2.0026	-0.788784	-4.20015	-1.32605	0.862613	0.104843	0.0331857	0.164322	0.539993	0.303235	0.65364	0.0801922	0.452977	0.0029959	0.221431	---
AHNAK	79026	AHNAK:s5393	942	7	TRUE	17.6684	1.52668e-60	0.145084	0.913333	-5.47037	-0.412531	2.24153	5.7738	-0.213828	1.29416	0.163578	-4.45177	NA	0.890312	0.402959	0.00278018	0.697043	0.0750708	0.00219104	0.839127	0.252157	0.87647	0.00669136	NA	---
AHNAK	79026	AHNAK:s5400	964	9	TRUE	16.3075	5.68887e-53	-1.58586	0.179722	-3.84044	-0.621948	0.461993	3.99418	2.39249	-0.43285	1.05756	-3.62302	2.47637	0.156791	0.862463	0.00637094	0.553685	0.658102	0.00522849	0.0479928	0.678147	0.325383	0.00847607	0.042435	---
AHNAK	79026	AHNAK:s5448	1543	12	TRUE	23.5154	9.98613e-105	-4.17858	-0.063366	-6.58329	-2.26203	2.09676	10.0884	1.93142	1.17076	2.04958	-6.1014	0.546671	0.00189197	0.950724	6.20714e-05	0.0472057	0.0624158	1.46628e-06	0.0822409	0.268836	0.0675557	0.000115481	0.596591	---
AHNAK	79026	AHNAK:s5519	826	7	TRUE	14.2067	3.92465e-41	-1.05187	-0.603399	-1.91154	1.1574	-0.0621837	2.91497	1.57998	-1.99671	0.069614	-1.42578	0.429462	0.341014	0.572568	0.114161	0.299392	0.952826	0.0332074	0.174948	0.102369	0.947199	0.213258	0.685464	---
AHNAK	79026	AHNAK:s5530	1242	11	TRUE	12.4114	2.00725e-33	-0.900795	1.18636	-3.665	-0.337409	1.08095	4.49437	1.65553	-0.175537	-2.03347	-2.80069	0.521436	0.391164	0.265853	0.00519505	0.743544	0.307834	0.00150105	0.132201	0.864544	0.0725264	0.0206894	0.61465	---
AHNAK	79026	AHNAK:s5552	1104	9	TRUE	10.7357	1.21785e-25	-2.00719	1.29645	0.335982	-3.04918	0.310209	3.32807	-0.750715	3.44021	-0.950299	-2.15986	-0.736811	0.0847161	0.23592	0.746731	0.0186046	0.765434	0.0126244	0.477296	0.0108341	0.373609	0.0676215	0.485193	---
AHNAK	79026	AHNAK:s5555	815	7	TRUE	8.97354	1.95514e-18	-2.30759	-0.0581165	-2.26054	-1.73237	0.201113	4.49434	1.7605	1.0356	-2.13566	-0.717951	-0.907253	0.0691147	0.955907	0.0733022	0.143752	0.848536	0.00643302	0.138633	0.347854	0.0857877	0.504924	0.405873	---
AHNAK	79026	AHNAK:s5593	930	7	TRUE	11.7881	5.48564e-30	-4.91532	-0.492112	-1.39466	0.628215	-0.96584	3.23532	2.34266	-0.41147	1.20582	-1.24618	-0.747043	0.00441535	0.643484	0.221912	0.557438	0.378483	0.0230689	0.066161	0.697771	0.281828	0.267903	0.488657	---
AHNAK	79026	AHNAK:s5620	953	7	TRUE	14.6339	7.03531e-44	-4.4584	0.201091	-3.30567	-2.52177	2.49281	6.98109	1.72991	0.700494	0.132962	-3.96365	0.654956	0.00665032	0.848552	0.0213419	0.05306	0.0549718	0.000928226	0.144209	0.514866	0.899409	0.0107037	0.541425	---
AHNAK	79026	AHNAK:s5731	1132	8	TRUE	23.2011	1.13467e-97	-0.467217	-0.578822	-2.73809	-0.951298	0.661359	7.63535	2.50938	-4.2014	0.114766	-2.73845	-0.446078	0.65683	0.583768	0.0338212	0.378184	0.532942	0.000263339	0.0459419	0.00567702	0.912375	0.0338049	0.671187	---
AHNAK	79026	AHNAK:s5735	1182	9	TRUE	17.6208	7.2733e-62	-3.03257	-1.15002	-2.22568	-1.50267	1.23813	8.48282	4.41742	-2.7505	0.798163	-4.96425	0.169219	0.0190455	0.287904	0.0613608	0.176625	0.25558	6.25813e-05	0.00309093	0.0284833	0.451	0.00162974	0.87041	---
AHNAK	79026	AHNAK:s5739	1240	11	TRUE	23.5099	2.55249e-101	-3.21607	0.383674	-4.57756	-0.197777	0.80477	6.83833	2.34699	-0.0903531	-0.948462	-3.46708	-0.478534	0.0105556	0.710126	0.00133245	0.847614	0.441692	7.57185e-05	0.0435188	0.929986	0.367665	0.00708124	0.643681	---
AHNAK	79026	AHNAK:s5749s5752	1468	12	TRUE	25.9993	7.23948e-123	-2.44264	-0.508037	-5.13816	-0.7442	1.92677	5.3904	3.94874	0.639428	1.47166	-5.7437	0.689355	0.0346922	0.622445	0.000438935	0.47388	0.0828765	0.000305551	0.00273585	0.536916	0.17187	0.000186769	0.50628	---
AHNAK	79026	AHNAK:s5752	1262	10	TRUE	25.5919	1.23666e-116	-2.16713	-1.80063	-4.53047	-1.35151	1.78799	8.86634	1.78871	-0.185532	2.1047	-5.04338	-0.311387	0.0620953	0.109447	0.00192318	0.213504	0.111582	2.06831e-05	0.111458	0.857429	0.0684354	0.00099742	0.763466	---
AHNAK	79026	AHNAK:s5763	1170	11	TRUE	16.7947	7.31137e-57	-2.52655	1.36275	-0.423372	-0.905958	1.45177	3.64092	-0.098978	1.60489	0.744172	-4.2431	-0.858687	0.0324186	0.206081	0.681962	0.388568	0.180516	0.0053932	0.923325	0.14298	0.475752	0.00216437	0.412798	---
AHNAK	79026	AHNAK:s5780	1131	10	TRUE	18.88	2.64764e-69	0.844853	0.105781	-3.74191	0.390671	0.669452	5.20742	-0.186061	2.38088	-0.398495	-4.55048	-2.19597	0.422738	0.91836	0.0056898	0.706238	0.522055	0.000814987	0.857028	0.0444849	0.70069	0.00187319	0.0593659	---
AHNAK	79026	AHNAK:s5782	915	9	TRUE	16.6892	9.02811e-55	-1.04017	0.8037	-1.81564	-0.377131	-1.28058	2.667	1.67808	-1.723	0.817992	-0.906297	0.4852	0.332851	0.447998	0.112284	0.71725	0.241138	0.0321392	0.13723	0.128555	0.440313	0.394904	0.642351	---
AHNAK	79026	AHNAK:s5841	1544	12	TRUE	24.2294	3.77312e-110	-4.1252	0.62548	-3.52253	-1.59527	0.733192	8.21153	1.92186	-0.789458	0.778453	-3.6441	-1.02079	0.0020599	0.545665	0.00551514	0.141735	0.480276	9.36196e-06	0.0835522	0.448158	0.454327	0.00450612	0.331415	---
AHNAK	79026	AHNAK:s5851	1142	10	TRUE	17.9841	7.69782e-64	1.17703	-1.72428	-3.20327	3.08909	-1.10016	5.54972	5.02817	-8.16461	-0.398978	-1.93775	0.33836	0.273014	0.122945	0.0125506	0.0149101	0.303263	0.000541154	0.00101648	3.77021e-05	0.700348	0.0886535	0.743801	---
AHNAK	79026	AHNAK:s5854	994	7	TRUE	19.3316	6.69708e-71	-1.55979	1.73607	-2.72234	0.271303	1.25922	6.49742	3.99176	-6.60289	-0.819324	-4.64586	2.78414	0.179555	0.143068	0.0416586	0.797003	0.263536	0.00128898	0.0104082	0.0011979	0.449876	0.00560298	0.0387121	---
AHNAK	79026	AHNAK:s5857	1121	9	TRUE	17.3393	7.9332e-60	-4.71028	3.24387	-5.12894	0.51116	2.08814	6.84584	2.73481	-7.42644	1.8613	-3.721	1.9754	0.00218215	0.0141769	0.00135524	0.624962	0.0751761	0.000242901	0.0291356	0.000146105	0.105011	0.00744626	0.0887819	---
AHNAK	79026	AHNAK:s698	1164	10	TRUE	15.6618	2.65659e-50	-1.27519	-0.344117	-4.00331	-5.10973	3.85326	7.70492	4.51164	0.717872	1.48681	-5.88608	-0.873559	0.238024	0.739628	0.00393154	0.000918745	0.00485508	5.71756e-05	0.00197153	0.493264	0.175376	0.000367472	0.407815	---
AHNAK	79026	AHNAK:s758	934	8	TRUE	8.8028	6.40101e-18	-3.99583	0.672004	-2.54507	-2.20919	1.67626	4.96418	2.42832	0.186523	-0.871329	-2.02871	-0.46957	0.00715285	0.526596	0.0437803	0.06922	0.144704	0.0025416	0.0512793	0.858182	0.417071	0.0888221	0.655242	---
AHNAK	79026	AHNAK:s793	1018	8	TRUE	19.5336	2.15245e-72	0.510568	-2.30256	-5.68123	-2.18386	-0.859192	9.42795	1.58159	2.27467	0.0989357	-3.92218	1.26628	0.627889	0.0608863	0.00128191	0.0716788	0.423228	8.09603e-05	0.164829	0.0632605	0.924412	0.00778243	0.252353	s6
AHNAK	79026	AHNAK:s819	1389	12	TRUE	17.4716	6.16266e-62	-2.08981	1.33085	-4.47531	-4.9992	2.75184	5.71509	4.32635	1.83749	0.51729	-5.24413	1.06909	0.0631497	0.212785	0.00118761	0.000537966	0.0204138	0.00019424	0.00149811	0.0959921	0.616202	0.000376553	0.310155	---
AHNAK	79026	AHNAK:s845	1220	11	TRUE	10.4535	1.49573e-24	-4.39473	-0.729489	-3.31859	-0.713991	0.848918	3.91805	3.0593	2.08714	-0.480534	-2.63306	-0.606232	0.00173358	0.484254	0.00896042	0.493332	0.417934	0.00352137	0.013587	0.0664906	0.642313	0.0272215	0.559339	---
AHNAK	79026	AHNAK:s886	1218	11	TRUE	9.80553	6.74723e-22	-4.2177	1.77439	-1.11353	-1.5421	1.65401	3.52118	2.35737	0.0679289	-0.827057	-3.0285	-0.268903	0.00224706	0.109744	0.294336	0.157441	0.132514	0.00650334	0.0427856	0.947327	0.429586	0.0142814	0.794067	---
AHNAK	79026	AHNAK:s93	1525	12	TRUE	30.5054	7.18432e-160	-1.32331	0.163138	-3.58882	-4.41686	2.10125	9.00922	3.5267	-1.29321	2.0151	-5.13409	-0.109858	0.21519	0.87366	0.00493874	0.00130046	0.0619472	4.10013e-06	0.00547685	0.225014	0.0715631	0.00044154	0.914695	---
AHNAK	79026	AHNAK:s947	1046	9	TRUE	12.3237	1.12065e-32	-1.00854	0.997924	-4.13192	-3.60458	2.94779	4.95909	2.97297	1.84973	-0.685928	-4.23509	-0.398504	0.346779	0.351555	0.00439342	0.0086866	0.021474	0.00163928	0.0207202	0.106809	0.514827	0.00386372	0.702135	---
AHNAK	79026	AHNAK:t158	1255	11	TRUE	8.45227	7.8466e-17	-2.00593	1.30605	-2.07537	-2.47763	0.980362	6.29651	3.38055	-2.8421	0.583912	-3.33152	-0.365608	0.0758241	0.223927	0.0677723	0.0351279	0.352524	0.00014157	0.00811995	0.0193369	0.573621	0.00877781	0.723103	---
AHNAK	79026	AHNAK:t3366	979	9	TRUE	9.11739	4.274e-19	-3.55937	1.48894	-0.879692	-0.515609	1.1167	2.8618	2.6398	-0.256202	0.531916	-3.26749	-2.08339	0.00922721	0.180111	0.408209	0.622008	0.300983	0.024275	0.0334331	0.805161	0.611241	0.0137218	0.0757052	---
AHNAK	79026	AHNAK:t3716	1530	12	TRUE	18.975	2.91373e-72	-2.20934	1.70055	-3.54696	-1.80039	0.3147	6.46394	2.21203	2.02412	-0.180897	-5.9168	0.644463	0.0516187	0.119863	0.005295	0.101987	0.759457	7.21857e-05	0.0513837	0.0704938	0.860062	0.000147679	0.533779	---
AHNAK	79026	AHNAK:t4100	1687	13	TRUE	21.0336	2.16263e-87	-1.44759	2.82251	-4.51093	-1.54644	0.948925	5.95344	2.49491	1.18147	-0.217883	-6.62582	1.17789	0.175627	0.0165931	0.000885147	0.150267	0.363041	9.54478e-05	0.0297744	0.262329	0.831509	3.73106e-05	0.263695	---
AHNAK	79026	AHNAK:t4564	1362	11	TRUE	12.3878	1.8123e-33	0.679099	2.76601	-1.87127	-0.493599	0.870194	2.42128	0.73452	1.64748	0.558048	-5.87623	-0.865245	0.514158	0.0218961	0.0941075	0.63341	0.406805	0.0385294	0.48133	0.133863	0.590422	0.000235929	0.409375	---
AHNAK	79026	AHNAK:t4766	1436	11	TRUE	16.3971	1.64288e-55	-2.58198	1.79884	-2.93728	-5.27843	1.17178	8.14149	3.05278	1.6901	0.53058	-5.65901	0.375453	0.0296002	0.105585	0.0165598	0.000508161	0.27137	1.92365e-05	0.013731	0.125271	0.608551	0.000310027	0.71602	---
AHNAK	79026	AHNAK:t545	947	7	TRUE	6.18101	9.46032e-10	-0.0465514	1.65716	-0.803496	-0.504989	2.10566	1.47307	-0.518257	2.93891	-0.321087	-4.3144	-1.78392	0.964673	0.158387	0.458168	0.635031	0.089111	0.200723	0.626388	0.0322974	0.761131	0.00761085	0.134514	---
AHNAK	79026	AHNAK:t5824	1325	11	TRUE	15.2486	1.75115e-48	-6.42007	1.68699	-0.417108	-4.13731	1.62186	7.33505	2.08656	2.29929	0.610407	-5.4606	-0.79133	0.000122356	0.12588	0.686373	0.00253176	0.139283	4.39679e-05	0.0665536	0.0470541	0.55669	0.000400115	0.449103	---
AHNAK2	113146	AHNAK2:s1007	845	7	TRUE	27.0892	9.43996e-117	-0.122998	0.739138	-0.744449	-4.24493	2.23336	5.84244	1.94985	0.725943	-0.898849	-4.61932	-1.00965	0.906899	0.49304	0.490092	0.00813117	0.075844	0.00207893	0.108691	0.500418	0.409928	0.00573893	0.358996	---
AHNAK2	113146	AHNAK2:s1337	845	7	TRUE	27.0892	9.43996e-117	-0.122998	0.739138	-0.744449	-4.24493	2.23336	5.84244	1.94985	0.725943	-0.898849	-4.61932	-1.00965	0.906899	0.49304	0.490092	0.00813117	0.075844	0.00207893	0.108691	0.500418	0.409928	0.00573893	0.358996	---
AHNAK2	113146	AHNAK2:s1502	845	7	TRUE	27.0892	9.43996e-117	-0.122998	0.739138	-0.744449	-4.24493	2.23336	5.84244	1.94985	0.725943	-0.898849	-4.61932	-1.00965	0.906899	0.49304	0.490092	0.00813117	0.075844	0.00207893	0.108691	0.500418	0.409928	0.00573893	0.358996	---
AHNAK2	113146	AHNAK2:s1667	845	7	TRUE	27.0892	9.43996e-117	-0.122998	0.739138	-0.744449	-4.24493	2.23336	5.84244	1.94985	0.725943	-0.898849	-4.61932	-1.00965	0.906899	0.49304	0.490092	0.00813117	0.075844	0.00207893	0.108691	0.500418	0.409928	0.00573893	0.358996	---
AHNAK2	113146	AHNAK2:s1832	845	7	TRUE	27.0892	9.43996e-117	-0.122998	0.739138	-0.744449	-4.24493	2.23336	5.84244	1.94985	0.725943	-0.898849	-4.61932	-1.00965	0.906899	0.49304	0.490092	0.00813117	0.075844	0.00207893	0.108691	0.500418	0.409928	0.00573893	0.358996	---
AHNAK2	113146	AHNAK2:s1997	902	7	TRUE	21.0407	3.03211e-80	-3.18622	2.42228	0.523632	-7.18028	2.6504	5.1916	1.72209	2.84876	0.527007	-4.93939	-0.0513524	0.0243678	0.0599488	0.622905	0.00081532	0.0454045	0.00349139	0.145668	0.0358757	0.620725	0.00432437	0.961033	---
AHNAK2	113146	AHNAK2:s2162	845	7	TRUE	27.0892	9.43996e-117	-0.122998	0.739138	-0.744449	-4.24493	2.23336	5.84244	1.94985	0.725943	-0.898849	-4.61932	-1.00965	0.906899	0.49304	0.490092	0.00813117	0.075844	0.00207893	0.108691	0.500418	0.409928	0.00573893	0.358996	---
AHNAK2	113146	AHNAK2:s2492	845	7	TRUE	27.0892	9.43996e-117	-0.122998	0.739138	-0.744449	-4.24493	2.23336	5.84244	1.94985	0.725943	-0.898849	-4.61932	-1.00965	0.906899	0.49304	0.490092	0.00813117	0.075844	0.00207893	0.108691	0.500418	0.409928	0.00573893	0.358996	---
AHNAK2	113146	AHNAK2:s2822	845	7	TRUE	27.0892	9.43996e-117	-0.122998	0.739138	-0.744449	-4.24493	2.23336	5.84244	1.94985	0.725943	-0.898849	-4.61932	-1.00965	0.906899	0.49304	0.490092	0.00813117	0.075844	0.00207893	0.108691	0.500418	0.409928	0.00573893	0.358996	---
AHNAK2	113146	AHNAK2:s294	1411	12	TRUE	36.7003	2.00608e-207	-0.322572	1.56838	1.00156	-5.20908	3.66079	4.29092	2.11092	-0.499178	1.15609	-5.12149	0.831806	0.753662	0.147863	0.340175	0.000396065	0.00438338	0.00158392	0.0609474	0.628452	0.274517	0.000449714	0.424936	---
AHNAK2	113146	AHNAK2:s2987	845	7	TRUE	27.0892	9.43996e-117	-0.122998	0.739138	-0.744449	-4.24493	2.23336	5.84244	1.94985	0.725943	-0.898849	-4.61932	-1.00965	0.906899	0.49304	0.490092	0.00813117	0.075844	0.00207893	0.108691	0.500418	0.409928	0.00573893	0.358996	---
AHNAK2	113146	AHNAK2:s3152	845	7	TRUE	27.0892	9.43996e-117	-0.122998	0.739138	-0.744449	-4.24493	2.23336	5.84244	1.94985	0.725943	-0.898849	-4.61932	-1.00965	0.906899	0.49304	0.490092	0.00813117	0.075844	0.00207893	0.108691	0.500418	0.409928	0.00573893	0.358996	---
AHNAK2	113146	AHNAK2:s3408	1106	9	TRUE	31.8868	1.17964e-158	-1.43926	4.1389	-0.285329	-4.49911	3.54397	3.04674	0.793379	0.794144	0.758762	-5.47794	0.913935	0.193254	0.00435518	0.78365	0.0028013	0.00941963	0.0186687	0.453605	0.453188	0.472764	0.000927994	0.391144	---
AHNAK2	113146	AHNAK2:s3482	806	7	TRUE	20.0734	5.7734e-73	-3.10412	2.70822	0.813375	-5.88831	3.19206	3.1938	2.32574	1.62403	-0.173274	-4.10064	0.291638	0.026728	0.042366	0.452979	0.00200776	0.0242091	0.024162	0.0675684	0.165297	0.869232	0.00934894	0.782276	---
AHNAK2	113146	AHNAK2:s365	962	9	TRUE	16.6464	7.40593e-55	-1.08853	0.79573	-0.334561	-4.46202	2.205	5.49518	3.31289	2.29469	-1.73317	-6.72999	1.75108	0.312414	0.452324	0.747757	0.00292894	0.0632625	0.000911178	0.0128902	0.0554231	0.126663	0.000269907	0.123398	---
AHNAK2	113146	AHNAK2:s3812	845	7	TRUE	27.0892	9.43996e-117	-0.122998	0.739138	-0.744449	-4.24493	2.23336	5.84244	1.94985	0.725943	-0.898849	-4.61932	-1.00965	0.906899	0.49304	0.490092	0.00813117	0.075844	0.00207893	0.108691	0.500418	0.409928	0.00573893	0.358996	---
AHNAK2	113146	AHNAK2:s3977	845	7	TRUE	27.0892	9.43996e-117	-0.122998	0.739138	-0.744449	-4.24493	2.23336	5.84244	1.94985	0.725943	-0.898849	-4.61932	-1.00965	0.906899	0.49304	0.490092	0.00813117	0.075844	0.00207893	0.108691	0.500418	0.409928	0.00573893	0.358996	---
AHNAK2	113146	AHNAK2:s4142	845	7	TRUE	27.0892	9.43996e-117	-0.122998	0.739138	-0.744449	-4.24493	2.23336	5.84244	1.94985	0.725943	-0.898849	-4.61932	-1.00965	0.906899	0.49304	0.490092	0.00813117	0.075844	0.00207893	0.108691	0.500418	0.409928	0.00573893	0.358996	---
AHNAK2	113146	AHNAK2:s4307	845	7	TRUE	27.0892	9.43996e-117	-0.122998	0.739138	-0.744449	-4.24493	2.23336	5.84244	1.94985	0.725943	-0.898849	-4.61932	-1.00965	0.906899	0.49304	0.490092	0.00813117	0.075844	0.00207893	0.108691	0.500418	0.409928	0.00573893	0.358996	---
AHNAK2	113146	AHNAK2:s4710	676	7	TRUE	24.6433	4.26366e-96	-2.1565	3.29363	1.02764	-5.67576	3.40146	2.30322	2.41552	0.106896	-0.497205	-3.79116	1.39447	0.0835554	0.0216268	0.351242	0.00236374	0.0192205	0.069493	0.0604505	0.919028	0.640133	0.0127433	0.221967	---
AHNAK2	113146	AHNAK2:s5036	783	7	TRUE	19.8512	2.58025e-71	-0.680435	2.14602	0.795831	-3.53002	2.99624	1.44833	2.82123	-1.86279	1.12082	-2.91685	-1.01646	0.526454	0.0846706	0.462223	0.0167394	0.0302298	0.207191	0.0370549	0.121534	0.313292	0.0331348	0.356046	---
AHNAK2	113146	AHNAK2:s842	962	8	TRUE	28.5836	1.64518e-130	-0.142601	0.742393	-1.44693	-5.17222	1.65923	7.21284	1.73477	2.16853	-0.110986	-5.74746	-1.07543	0.891274	0.485886	0.198065	0.00206994	0.14814	0.0003598	0.133471	0.0732106	0.915247	0.0012072	0.323512	---
AHSG	197	AHSG:s138	978	8	TRUE	44.8334	4.92174e-239	-1.1392	0.10156	-4.41662	-5.17819	2.35508	8.37834	0.749839	5.45021	-0.514955	-4.23603	-0.924708	0.298049	0.922415	0.00448726	0.00205796	0.056664	0.000157311	0.481708	0.00158707	0.624998	0.00546366	0.390792	---
AIDA	64853	AIDA:s162	936	8	TRUE	13.0501	7.07123e-36	0.0957977	0.365887	1.09397	-1.91027	-2.33348	4.77378	1.14465	-2.98192	-0.544026	-0.0691243	0.953699	0.926801	0.727003	0.315929	0.104669	0.0583624	0.00308244	0.295953	0.0245754	0.606033	0.947137	0.377062	---
AJUBA	84962	AJUBA:s263	1235	10	TRUE	21.77	3.06294e-87	-1.36292	1.88996	1.03455	-0.80347	-1.0614	-1.04183	0.894073	-3.26819	0.841782	2.89917	-2.24813	0.210031	0.0954312	0.331136	0.444918	0.319498	0.32795	0.397382	0.011387	0.424357	0.019917	0.0547265	---
AKAP1	8165	AKAP1:s429	1055	9	TRUE	17.1583	2.22332e-58	1.0135	-0.108428	2.44259	2.96761	-3.1908	-6.162	-0.532548	-2.85012	1.25186	4.95534	0.550709	0.344565	0.916699	0.044589	0.0208784	0.0152597	0.000462079	0.610826	0.0246843	0.250828	0.00164625	0.59896	---
AKAP1	8165	AKAP1:s592	1018	10	TRUE	18.9994	4.6792e-69	-0.90825	-1.57447	-1.16495	6.57154	-3.78222	-2.70691	-2.4852	-5.55133	1.188	5.72325	1.00591	0.390286	0.154026	0.277596	0.000174496	0.0053711	0.0267861	0.0378038	0.000540132	0.268905	0.000442377	0.34391	s4
AKAP1	8165	AKAP1:t533	878	9	TRUE	22.7243	3.75832e-90	0.325312	-2.85799	0.432069	4.47277	-3.47924	-5.32863	-2.54239	-0.0903701	1.65677	5.7407	-0.478879	0.754452	0.0244078	0.678688	0.0028913	0.0102768	0.00108905	0.0385294	0.930525	0.141534	0.000705123	0.646622	---
AKAP11	11215	AKAP11:s1580	1136	9	TRUE	11.8057	2.35631e-30	-0.0731337	4.24261	0.756929	-2.85303	0.601298	2.73499	1.77342	-8.5059	0.359115	1.06115	0.364636	0.943746	0.00382792	0.473795	0.0245816	0.566596	0.0291282	0.119437	6.14943e-05	0.730097	0.323856	0.72615	---
AKAP11	11215	AKAP11:s18	950	7	TRUE	10.9044	4.0664e-26	0.024429	3.09312	2.03956	-1.30617	0.698097	2.18459	0.471672	-4.49157	1.16321	-2.55765	-0.109585	0.981455	0.0270634	0.0969226	0.248352	0.516241	0.0806448	0.657026	0.00644945	0.297233	0.0507913	0.917001	---
AKAP11	11215	AKAP11:s433	841	7	TRUE	9.92423	5.58069e-22	-1.25444	2.3197	-0.483842	-0.41184	0.62034	1.05262	1.5541	-6.74621	1.62988	1.24655	0.152366	0.26513	0.0680791	0.648945	0.697517	0.562211	0.340705	0.180875	0.00108602	0.164057	0.267778	0.884856	---
AKAP11	11215	AKAP11:s444	817	7	TRUE	9.94866	4.65273e-22	-1.35196	-0.170659	-1.13719	1.50406	0.522009	1.8543	2.25113	-2.76218	-0.609585	-1.29602	-0.450861	0.234323	0.871183	0.307002	0.192894	0.623956	0.122868	0.074172	0.039732	0.568772	0.251565	0.670969	---
AKAP11	11215	AKAP11:t1100	1154	11	TRUE	6.54182	9.2276e-11	0.924132	0.503965	-0.102063	-2.97263	0.211165	0.43318	-1.45063	5.21574	0.947974	-1.9119	-0.0204831	0.379528	0.626391	0.920944	0.0156356	0.837463	0.67508	0.180825	0.000552329	0.3679	0.0881934	0.984105	s8
AKAP12	9590	AKAP12:s1331	1488	13	TRUE	41.5365	6.28323e-251	-2.13476	0.0779516	-4.87108	-5.89148	5.79184	12.8494	2.1296	-3.76334	1.05765	-4.82621	0.653888	0.0561134	0.939266	0.000493859	0.000104399	0.000120724	5.74204e-08	0.0566192	0.00313645	0.312888	0.000530572	0.526617	s6
AKAP12	9590	AKAP12:s1512	818	7	TRUE	20.0773	3.55666e-73	0.222216	-1.39405	-3.41192	-3.83409	0.801901	9.58725	4.13361	-3.30676	0.148116	-2.83002	0.690995	0.832937	0.222086	0.0190038	0.0121969	0.459009	0.000209169	0.00905313	0.0213162	0.888039	0.0366741	0.520331	s6
AKAP12	9590	AKAP12:s1587	1448	12	TRUE	23.2132	1.40792e-101	-4.73698	-0.566479	-4.51843	-4.05307	5.83303	9.62586	2.86373	-3.65754	2.31216	-4.75395	1.99682	0.000795731	0.583558	0.00111103	0.00231214	0.000165369	2.25202e-06	0.0168488	0.00440698	0.0433477	0.000775597	0.0737779	---
AKAP12	9590	AKAP12:s1674	1019	10	TRUE	25.0324	4.33914e-108	1.18827	-0.0723111	-4.48545	-3.57442	1.24701	7.96736	0.0352424	0.363318	1.16984	-3.10248	0.0384571	0.268805	0.94413	0.00204102	0.00724694	0.247664	4.49721e-05	0.97275	0.72578	0.275736	0.0146109	0.970266	---
AKAP12	9590	AKAP12:s219	1106	10	TRUE	6.66306	4.22397e-11	-2.06644	1.22359	-0.841111	-2.76163	2.64438	3.32655	-1.47495	-1.28475	0.559068	-0.950635	1.74458	0.0726295	0.255921	0.424711	0.0246127	0.029512	0.0104378	0.17846	0.234827	0.591417	0.369622	0.119212	---
AKAP12	9590	AKAP12:s248	1036	8	TRUE	27.9705	1.27878e-128	-4.39105	0.759682	-6.35077	-2.07791	1.65918	10.5098	2.65318	-3.38211	0.789564	-2.70087	0.541317	0.00461275	0.476223	0.000714433	0.0829747	0.14815	4.35899e-05	0.0378672	0.0148191	0.459838	0.0355349	0.607787	s6
AKAP12	9590	AKAP12:s371	1297	12	TRUE	29.5169	7.35951e-147	-2.83478	-0.091066	-4.73928	-4.45029	4.95632	12.0242	0.756896	-1.73851	1.27068	-5.48088	1.1713	0.0177061	0.929238	0.000792978	0.00123459	0.000573142	2.86668e-07	0.466571	0.112756	0.232609	0.000268911	0.268632	s6
AKAP12	9590	AKAP12:s514	924	7	TRUE	18.1573	3.25469e-63	-6.46936	-0.232825	-3.67533	-4.81224	4.81692	4.49821	4.27836	-3.96184	1.4052	0.92406	1.84818	0.00131457	0.825128	0.0143633	0.00483129	0.00481146	0.00641011	0.00787583	0.0107231	0.218946	0.397859	0.123838	---
AKAP12	9590	AKAP12:s598	961	7	TRUE	21.9766	5.1309e-87	-3.32087	0.956999	-2.51952	-4.9037	3.84546	9.70384	1.06086	-0.775232	0.467243	-5.34874	2.25506	0.0209881	0.382518	0.0532059	0.00446013	0.0120565	0.000197423	0.337288	0.473254	0.65998	0.00306732	0.0738075	s6
AKAP12	9590	AKAP12:s612	1659	13	TRUE	37.4508	7.38868e-223	-6.29033	0.282439	-7.01794	-5.57871	6.71497	13.3137	3.85601	-0.848501	1.41511	-8.24648	2.43228	5.91672e-05	0.78285	2.21712e-05	0.000165491	3.30897e-05	3.97169e-08	0.00267165	0.414242	0.184716	4.88937e-06	0.033275	s6
AKAP12	9590	AKAP12:s627	969	10	TRUE	31.1894	2.42135e-148	-2.7575	-0.358293	-5.76615	-4.07684	4.25006	10.7007	1.10446	-2.96869	1.03423	-2.02072	0.45288	0.0247702	0.729395	0.000421133	0.00354961	0.00279894	5.10828e-06	0.3015	0.017907	0.331277	0.0779718	0.662665	s6
AKAP12	9590	AKAP12:s627s629	1188	11	TRUE	35.7749	1.0084e-190	-4.67364	0.916263	-4.76971	-5.56414	6.71567	10.162	1.44569	-0.915596	-0.0337368	-4.53996	0.944343	0.0011626	0.383424	0.00101578	0.000350009	8.69727e-05	3.12979e-06	0.182171	0.383755	0.973823	0.00140599	0.369654	---
AKAP12	9590	AKAP12:s651	884	9	TRUE	25.0891	2.85742e-105	-2.01011	-1.61502	-7.66676	-1.87023	1.87585	9.6391	3.7107	-0.168457	-0.0799293	-3.22058	0.147667	0.0843516	0.150341	0.00011948	0.103643	0.102791	2.72462e-05	0.00754785	0.870988	0.938531	0.0146417	0.886769	s6
AKAP12	9590	AKAP12:s696s697s698	1020	7	TRUE	30.0646	1.22438e-142	-7.30519	0.304079	-1.84195	-3.41796	6.12877	6.89214	1.42111	0.431245	-0.888806	-5.63326	3.13758	0.000752799	0.773316	0.124834	0.0188798	0.00167844	0.000984573	0.214536	0.68425	0.414816	0.00244354	0.0257363	---
AKAP12	9590	AKAP12:s806	724	8	TRUE	13.389	1.12449e-36	-5.80474	0.962568	-2.25941	-2.69007	0.55158	6.74071	1.41542	0.309012	0.12985	-3.20511	1.89753	0.00114656	0.372937	0.0646005	0.0360495	0.601158	0.000519338	0.206693	0.767762	0.900929	0.0184805	0.106534	---
AKAP12	9590	AKAP12:t1760	1345	12	TRUE	28.7046	1.11763e-141	-3.24935	-1.2855	-3.88437	-4.71501	2.88634	10.3183	0.300416	0.662979	0.304584	-7.5075	8.96551	0.00873004	0.227587	0.00303723	0.000822638	0.0162086	1.19189e-06	0.770012	0.522332	0.766927	2.04511e-05	4.28335e-06	---
AKAP13	11214	AKAP13:s1411	1057	10	TRUE	10.8486	4.53685e-26	1.70542	1.98428	0.148584	-0.893663	1.10693	-3.48455	1.50765	1.54256	-0.695314	-1.31933	-0.0363451	0.12651	0.0825	0.885559	0.397589	0.300497	0.00826422	0.170074	0.161512	0.506549	0.223566	0.971898	---
AKAP13	11214	AKAP13:s1507	1056	8	TRUE	12.4051	4.40739e-33	-0.863691	0.67499	-0.560758	-4.48727	2.57238	3.34246	4.51096	1.86573	0.00082805	-5.29004	-0.215426	0.420937	0.524825	0.595266	0.00415998	0.0421998	0.0155642	0.00405637	0.111337	0.999366	0.00184736	0.836572	---
AKAP13	11214	AKAP13:s1565	1604	13	TRUE	27.6274	1.03551e-137	-1.92866	6.77745	-3.14628	-1.35591	4.90472	-0.757229	4.29779	-2.16273	1.73586	-3.62046	-5.80343	0.0799677	3.04381e-05	0.0093036	0.202311	0.000468094	0.464824	0.00126061	0.0534493	0.110475	0.00402326	0.000118693	s2
AKAP13	11214	AKAP13:s1651	805	7	TRUE	6.02981	2.50194e-09	2.57125	-1.5917	-0.336072	0.71412	1.82254	1.29282	2.98919	-0.686742	-1.21741	-3.42921	-1.14009	0.0499594	0.172327	0.750461	0.507094	0.12799	0.252585	0.0304758	0.522791	0.277764	0.0186515	0.3059	---
AKAP13	11214	AKAP13:s1880	1092	11	TRUE	9.74163	1.47202e-21	-1.45127	0.195532	-0.553467	-4.4313	0.771826	3.2658	5.83588	-3.13899	-1.19299	0.862535	-1.76448	0.180651	0.84932	0.593424	0.00164406	0.460003	0.00974797	0.000248091	0.0119474	0.263375	0.410787	0.111472	s7
AKAP13	11214	AKAP13:s1933	662	7	TRUE	12.5346	1.75134e-32	1.21856	0.846062	-1.53374	-1.95172	2.41042	1.07833	3.57625	0.216167	-1.81701	-2.83708	NA	0.277363	0.436127	0.185676	0.108431	0.0608323	0.330139	0.0159379	0.8374	0.128904	0.0363709	NA	s7
AKAP13	11214	AKAP13:s2349	795	8	TRUE	8.28165	5.1472e-16	1.25466	1.72718	0.501068	1.4025	2.489	-0.683084	-1.35877	-0.405192	0.134378	-3.29014	-0.541371	0.256261	0.134879	0.634172	0.21033	0.0472262	0.520044	0.223077	0.699388	0.897498	0.0166108	0.607752	---
AKAP13	11214	AKAP13:s2502	882	8	TRUE	9.98302	2.6343e-22	-1.11642	2.44377	-2.35799	-0.940671	3.18735	-0.72077	0.977867	1.84724	-1.25904	-1.27831	-2.00447	0.306945	0.0502136	0.0564391	0.383185	0.0188995	0.498159	0.365905	0.114227	0.254781	0.24836	0.0918555	s5
AKAP13	11214	AKAP13:s2713	1108	10	TRUE	11.2617	6.28523e-28	0.754822	2.75797	0.427083	-3.21822	2.99262	0.768669	-2.29465	2.9596	-0.774882	-1.05823	-3.35648	0.471989	0.0247522	0.680581	0.012272	0.0172648	0.464175	0.0508938	0.0181573	0.460697	0.320856	0.00998373	---
AKAP13	11214	AKAP13:t953	784	8	TRUE	15.7765	6.89894e-49	-1.04538	2.55715	1.95539	0.398549	2.54255	-0.126016	-0.165201	0.0162006	-1.47191	-2.73599	-1.27962	0.336121	0.0430736	0.0983219	0.704022	0.0439296	0.903836	0.874211	0.9876	0.191463	0.0339155	0.247931	---
AKAP17A	8227	AKAP17A:s537	1337	11	TRUE	21.1162	1.37452e-85	-0.525091	0.387314	1.46473	1.0019	-2.46008	-5.09145	-4.57194	2.13173	1.14525	6.66333	-2.62069	0.612208	0.707524	0.177034	0.342567	0.0361537	0.000652645	0.00134317	0.0618469	0.281645	9.232e-05	0.0277796	---
AKAP8	10270	AKAP8:s112	933	8	TRUE	23.4148	1.05491e-95	2.19284	-1.70367	1.2198	-0.685758	-1.82555	-4.6628	-1.1015	-1.32838	-1.46637	9.7036	-2.49062	0.0707973	0.139332	0.268309	0.518471	0.117712	0.00345727	0.312894	0.232344	0.192908	6.8743e-05	0.0471228	s10
AKAP8	10270	AKAP8:s323s328	891	9	TRUE	13.2177	1.5189e-36	2.46386	-1.53174	2.51841	-3.86002	-0.219119	-1.85533	-0.0440492	0.305584	-0.129176	5.65889	-3.11088	0.0432204	0.169446	0.0399031	0.0062113	0.832809	0.105935	0.966095	0.768809	0.900851	0.000767357	0.0170602	---
AKAP8	10270	AKAP8:s328	1163	10	TRUE	15.505	2.02035e-49	2.66217	0.220924	5.57682	-3.72062	1.12457	-6.40327	-0.572339	0.410867	-0.810488	6.4672	-4.33566	0.0287088	0.830686	0.000524246	0.00586619	0.293378	0.000208405	0.582814	0.691955	0.441101	0.000194733	0.00249292	---
AKAP8	10270	AKAP8:s339	1006	8	TRUE	14.8751	2.27471e-45	1.449	0.579325	4.30533	-1.73992	0.874705	-5.44954	-0.138861	-2.91923	-0.184502	5.87707	-2.61891	0.19751	0.58345	0.00506317	0.132525	0.415371	0.00158807	0.894103	0.0266581	0.859698	0.0010749	0.0396441	---
AKAP8L	26993	AKAP8L:s222	1264	11	TRUE	22.022	3.27356e-91	-3.17315	0.82415	1.81948	0.465164	-2.29833	-5.84413	-3.13306	1.26855	-1.06245	11.7044	-6.46774	0.0113085	0.431153	0.102187	0.652864	0.0471284	0.000245548	0.0120622	0.23643	0.315708	9.51978e-07	0.00011572	s10
AKAP8L	26993	AKAP8L:s265	806	7	TRUE	13.0283	2.42802e-35	0.00906314	0.689081	2.6047	2.44901	-1.6858	-4.36385	-2.56961	-2.10118	-0.919545	6.05082	-2.28951	0.993119	0.521438	0.0479762	0.0580072	0.152646	0.0072639	0.050059	0.0896185	0.399999	0.0017777	0.0706925	---
AKAP9	10142	AKAP9:s3576	893	8	TRUE	5.65699	2.07541e-08	0.903293	0.767874	0.109557	0.111334	-0.277538	0.231824	-2.37414	5.28594	-0.441134	-2.11166	-3.20141	0.401179	0.471691	0.916333	0.914982	0.790682	0.824379	0.0552078	0.00185464	0.674567	0.079191	0.018567	s8
AKNA	80709	AKNA:s770	853	7	TRUE	10.7775	7.03742e-25	-0.552482	5.49227	1.63481	-6.71043	3.62576	3.36622	-0.701224	-0.884295	-0.192461	-1.71615	-0.802041	0.604406	0.00273189	0.163016	0.00111275	0.0151277	0.019972	0.514447	0.417026	0.854954	0.146789	0.458935	---
AKT1S1	84335	AKT1S1:s88s92	760	7	TRUE	5.99092	3.23937e-09	1.34744	4.09944	-1.80526	0.00525913	1.64968	-0.637346	0.738497	-2.44863	-1.33836	-0.889216	-0.414972	0.235675	0.00935991	0.130869	0.996007	0.159921	0.551936	0.493396	0.0580343	0.238413	0.414616	0.695368	s2
AKT2	208	AKT2:t451	1056	10	TRUE	2.70323	0.00697746	0.278768	-1.99518	-1.21905	2.49694	-0.894364	1.58325	2.20245	-1.53231	-0.973563	-0.816219	-0.255727	0.787493	0.0811198	0.257549	0.0371186	0.397236	0.152022	0.0587689	0.163983	0.358788	0.438001	0.804614	---
ALB	213	ALB:s82	1506	12	TRUE	33.6058	3.92191e-185	-3.97672	0.356391	-1.67968	-4.34654	3.72265	12.0496	1.22013	-3.47573	-0.402041	-4.4327	1.04001	0.0026148	0.728953	0.123941	0.00145143	0.00395795	2.81025e-07	0.250407	0.00596367	0.696113	0.00126879	0.322827	s6
ALDH1A1	216	ALDH1A1:t337	728	7	TRUE	22.0477	7.31487e-83	-1.59834	-2.24282	-2.41573	1.30503	-1.33747	3.07145	-2.18086	1.62019	-0.716264	1.48166	1.59491	0.170861	0.0749489	0.0604349	0.24871	0.238682	0.027738	0.0810253	0.166117	0.505879	0.198522	0.171617	---
ALDH3A2	224	ALDH3A2:s293	881	7	TRUE	18.8076	1.4028e-66	-2.22351	-0.677703	1.72131	4.00332	-1.04014	-4.70328	-2.22469	3.02581	2.27979	0.291767	-2.20119	0.0767888	0.528046	0.145816	0.0102895	0.345934	0.00532146	0.0766748	0.0292212	0.0715566	0.782183	0.0789754	---
ALDOA	226	ALDOA:s46	1148	10	TRUE	24.3495	7.20067e-106	1.7938	2.09831	1.66814	-3.57011	3.02893	1.43645	-3.80246	6.26759	1.66152	-5.87522	0.892331	0.110595	0.0691189	0.133842	0.00729247	0.016336	0.188803	0.00521831	0.000241075	0.135186	0.000372006	0.39826	s8
ALDOC	230	ALDOC:s36	841	7	TRUE	25.7394	3.8087e-108	-0.0812576	-4.04972	-2.33169	2.28247	-1.38816	4.21887	-1.03472	1.86785	-0.393226	-5.68986	7.78026	0.938389	0.00982809	0.0670702	0.0713178	0.223762	0.00833683	0.348226	0.120746	0.71036	0.00233794	0.000561539	s11
ALDOC	230	ALDOC:s45	947	8	TRUE	21.0951	2.99974e-81	0.877974	-0.66273	0.634656	-2.74132	1.20253	1.01291	0.634912	0.840838	0.00477766	-1.10652	1.71108	0.413729	0.532122	0.549072	0.0336767	0.274455	0.350194	0.548916	0.432664	0.996343	0.310881	0.137914	---
ALG3	10195	ALG3:s11s13	975	9	TRUE	-0.0349399	0.97215	-3.96521	4.25008	1.40555	2.4351	-0.719248	-1.89045	-1.69235	-0.75266	1.04877	-1.88687	1.12336	0.00542543	0.00379276	0.202655	0.0450817	0.495292	0.100608	0.134415	0.476198	0.329141	0.10114	0.298328	s2
ALKBH5	54890	ALKBH5:s361	1281	10	TRUE	14.8283	5.83017e-46	1.07128	0.820579	0.20869	-0.945172	-0.625194	-2.89707	1.59073	-0.766093	-0.518109	2.71113	-1.51874	0.315297	0.435653	0.839906	0.372239	0.549257	0.0199813	0.150335	0.465622	0.618403	0.0266115	0.16731	---
ALMS1	7840	ALMS1:s465	679	7	TRUE	5.58746	3.87909e-08	1.01423	-0.991528	2.09203	-1.34291	-0.254126	-2.02002	0.827237	-3.47781	0.0861124	4.61818	-0.324243	0.357009	0.366955	0.0906664	0.237038	0.809518	0.0993681	0.445773	0.0177003	0.934719	0.00574488	0.758879	---
ALPL	249	ALPL:s110	725	7	TRUE	26.7959	2.56361e-109	-3.71795	1.91348	1.22559	-1.8699	0.795719	1.0312	0.0373192	0.107847	-0.204816	-0.122593	0.29372	0.0137413	0.113877	0.274929	0.120429	0.462283	0.349722	0.971675	0.918311	0.845793	0.907204	0.780774	---
ALS2	57679	ALS2:s483	1218	10	TRUE	4.77924	2.00217e-06	1.03019	-2.17205	-1.06266	2.28415	-0.0667461	-0.920711	-0.872993	1.05291	0.0703814	0.414391	0.0393211	0.333059	0.0616216	0.318958	0.0517354	0.948422	0.384125	0.408105	0.323144	0.945618	0.689476	0.969598	---
ALS2	57679	ALS2:s483s492	834	7	TRUE	6.43226	2.27488e-10	-0.0149591	-0.0681652	0.697213	0.59634	-0.563718	-0.431699	-0.852156	1.70071	1.73394	-1.58613	-1.09162	0.988643	0.948296	0.516749	0.576919	0.59729	0.683942	0.433038	0.14974	0.143462	0.173569	0.324785	s9
ALS2	57679	ALS2:s492	863	7	TRUE	5.57599	3.38782e-08	1.78457	-0.434572	-0.395508	1.42876	-0.240434	-0.321459	-3.41872	2.19172	-0.610664	0.440923	-0.651156	0.134401	0.681988	0.708779	0.212448	0.819541	0.760866	0.0188643	0.079923	0.568112	0.677681	0.543682	---
ALYREF	10189	ALYREF:s101	967	7	TRUE	1.81737	0.0694702	1.21841	0.401716	0.364948	-2.24309	3.30624	3.11782	0.155402	-0.0342296	0.0727315	-1.80458	-3.27191	0.277416	0.704488	0.730078	0.0749234	0.0213284	0.0263171	0.882584	0.974019	0.94484	0.130983	0.0221518	s5
ALYREF	10189	ALYREF:s246	928	8	TRUE	6.64116	5.29855e-11	0.552465	-0.664105	2.05608	0.865333	-1.20333	-1.53643	-0.671635	1.52077	-0.858298	0.994494	-1.52233	0.600589	0.5313	0.0855193	0.420104	0.27417	0.175344	0.526816	0.179133	0.423683	0.358382	0.178752	---
AMOTL1	154810	AMOTL1:s191	778	8	TRUE	16.4517	1.16357e-51	-2.95387	-3.79499	-2.28499	-3.86846	-0.12872	4.9486	4.66142	4.83341	-0.344116	-1.4039	-2.35246	0.0254848	0.0090205	0.0623711	0.00828066	0.901786	0.00258156	0.00346223	0.00290018	0.742499	0.209935	0.0568666	---
AMOTL1	154810	AMOTL1:s778	1025	8	TRUE	17.0511	4.02191e-57	-1.51567	-2.4917	0.179181	-5.28865	0.386057	6.47868	5.66928	-1.34385	-0.680308	-0.697016	-1.59146	0.180384	0.047054	0.863693	0.00184982	0.712772	0.000642402	0.00129595	0.227584	0.521681	0.511881	0.16261	---
AMOTL1	154810	AMOTL1:s856	826	8	TRUE	14.6345	4.49829e-43	2.30925	-0.764422	-2.49538	-3.72756	1.56764	3.50718	1.91739	-0.599971	-0.0665242	0.114419	-0.342411	0.0603308	0.473597	0.0468202	0.00976481	0.168011	0.0127149	0.10364	0.570474	0.949122	0.912639	0.743718	---
AMOTL2	51421	AMOTL2:s817	846	8	TRUE	13.1509	6.72018e-36	1.69087	0.735898	2.94078	-2.84621	-0.702665	1.93329	1.13914	-0.349891	0.928361	-2.8415	0.307659	0.141815	0.489551	0.0259215	0.0293269	0.508595	0.101381	0.298073	0.738375	0.389041	0.0295088	0.768741	s3
AMPD2	271	AMPD2:s100	1432	12	TRUE	15.0872	7.73907e-48	-3.18503	3.25898	1.34383	-7.1761	5.06113	7.43577	4.90279	-2.51185	-1.42472	-5.35142	-1.58423	0.00973588	0.00858898	0.208698	3.01011e-05	0.000491166	2.22123e-05	0.000620537	0.030815	0.184692	0.000322948	0.144225	---
AMPD2	271	AMPD2:s168	1221	11	TRUE	20.9755	1.20983e-83	-4.43714	2.04428	1.50376	-2.43082	-0.13292	4.4241	1.19362	1.75111	-0.231156	-3.3697	-1.7221	0.00163021	0.0712707	0.166896	0.0379318	0.897181	0.0016613	0.263138	0.113845	0.822363	0.00826085	0.119153	---
AMPD2	271	AMPD2:s76	1175	10	TRUE	6.96909	5.31112e-12	-1.77715	1.24997	-0.42889	-5.76888	4.28528	4.45516	3.08183	-2.3072	0.646846	-2.35276	0.785486	0.113442	0.246635	0.679319	0.00041982	0.00266835	0.00212469	0.0150751	0.0499068	0.535845	0.0464803	0.454801	---
ANAPC2	29882	ANAPC2:s314	856	8	TRUE	6.78297	2.22169e-11	3.10868	-0.109214	1.42053	-0.194427	-1.05678	-5.33823	-1.50785	-0.339113	-0.230041	4.57471	-0.563722	0.0208841	0.916594	0.205273	0.852258	0.331293	0.00176425	0.18232	0.746079	0.825702	0.00379159	0.593371	---
ANK1	286	ANK1:s1686	1325	12	TRUE	43.8181	1.01187e-259	-1.06518	0.62848	0.0511931	0.171176	1.097	2.21356	-2.50863	3.44555	-0.370256	-2.79276	-1.5037	0.311839	0.543776	0.96018	0.8675	0.298356	0.0512505	0.0309853	0.00627273	0.718913	0.0190294	0.163566	---
ANK1	286	ANK1:s429	911	8	TRUE	47.0022	1.52925e-245	-1.76991	-0.462059	-0.750409	-0.568777	-0.679808	1.71676	-2.95624	7.0767	-0.843726	-0.511182	-2.10682	0.12714	0.660319	0.481389	0.590146	0.521975	0.136835	0.0254063	0.000399145	0.431169	0.627483	0.0797229	s8
ANK1	286	ANK1:s781	1066	11	TRUE	43.7915	3.06523e-240	-4.57675	-0.598449	1.53879	-1.50699	0.207646	2.46281	-2.1494	7.99224	-1.94654	-2.0835	-2.29069	0.00133398	0.564296	0.158237	0.16608	0.840128	0.0359922	0.0600955	2.2307e-05	0.0834286	0.0668847	0.0477211	s8
ANK1	286	ANK1:s834	1284	10	TRUE	47.2708	3.49038e-283	-4.80007	-0.127164	0.236801	-2.17783	-1.15863	-0.145263	-2.82963	9.50824	0.070391	0.291084	-0.468319	0.00135541	0.901948	0.818762	0.0610685	0.280022	0.888096	0.0221627	1.23526e-05	0.94561	0.778391	0.652051	s8
ANK1	286	ANK1:s856	828	7	TRUE	14.1523	7.15554e-41	1.94245	-1.88112	-1.13425	0.0425554	0.0714486	1.93459	-0.30274	4.91534	-1.5122	-3.11226	-0.345536	0.109726	0.118705	0.308124	0.967703	0.945811	0.110837	0.774278	0.00441528	0.190889	0.026483	0.743754	s8
ANK1	286	ANK1:t1378	1000	9	TRUE	36.5727	2.41572e-186	-1.21327	0.537536	0.0224295	1.72882	-0.930002	-0.37677	-2.02966	3.74084	-0.967096	-1.37872	-0.811391	0.264375	0.607555	0.982731	0.127469	0.383322	0.717506	0.0819539	0.00725479	0.365713	0.210426	0.443851	---
ANK3	288	ANK3:s1444	889	8	TRUE	21.3197	9.45114e-82	-0.769212	-2.76714	0.741072	2.81043	-1.80134	-0.207424	3.15703	-2.24244	1.39117	-1.82819	3.07787	0.470954	0.0325452	0.48663	0.030739	0.121726	0.84254	0.0196388	0.0661252	0.213569	0.117282	0.021722	s7
ANK3	288	ANK3:s1463	758	8	TRUE	13.8748	3.67975e-39	0.411867	-0.694348	-1.32677	2.94015	-0.103123	-0.392001	0.948849	0.318751	0.383029	-2.56194	0.964057	0.694746	0.513438	0.232842	0.0259424	0.921226	0.708603	0.379332	0.76072	0.714901	0.0427967	0.372248	---
ANK3	288	ANK3:s1713	822	7	TRUE	22.4737	1.58324e-87	2.53737	-2.12071	-0.0519598	2.98011	-2.47975	-1.87043	0.820831	-4.33794	0.349899	1.09512	5.51669	0.05206	0.0874273	0.960573	0.0307959	0.0558582	0.120348	0.449093	0.00744338	0.740671	0.323389	0.0026792	s11
ANK3	288	ANK3:s33	608	7	TRUE	14.2756	4.56803e-40	0.0244388	-2.92983	0.78215	1.72238	-0.757422	-2.37304	3.44161	-0.384984	2.1917	-0.865806	1.46187	0.981448	0.0326393	0.469528	0.145614	0.482944	0.0637124	0.0184034	0.716081	0.079925	0.42618	0.203626	s7
ANK3	288	ANK3:s841	824	8	TRUE	18.8527	3.65023e-66	1.23318	-1.59605	-1.17226	2.58516	-2.90566	-1.43182	2.30346	-0.107176	0.130161	-1.23793	3.47529	0.263625	0.161589	0.285525	0.0414805	0.0271335	0.202161	0.0608117	0.918143	0.900693	0.261982	0.0132181	---
ANK3	288	ANK3:s847	844	7	TRUE	19.785	7.62236e-72	0.979737	-1.76431	-0.919081	3.00244	-2.03748	-1.00141	0.751361	-0.733905	0.634455	-1.72971	3.5469	0.372211	0.137954	0.40022	0.0300149	0.0971803	0.362597	0.486274	0.495957	0.553674	0.144245	0.0164415	---
ANKIB1	54467	ANKIB1:s737	1704	13	TRUE	14.5707	2.3635e-45	1.89164	-0.341081	-2.51695	6.84239	3.27236	-0.101816	-2.70455	-3.58521	0.103142	-5.14387	3.94137	0.0851453	0.739468	0.0286303	2.79218e-05	0.00743397	0.920735	0.0204893	0.00427942	0.919707	0.000321292	0.0023066	s4
ANKLE2	23141	ANKLE2:s528	688	7	TRUE	12.871	4.20139e-34	-1.01755	1.43494	2.51187	-0.246503	2.47019	-3.46839	-2.78108	1.36786	0.654994	0.492708	-0.95346	0.355572	0.210774	0.0537051	0.815093	0.0565168	0.0178803	0.0388526	0.229628	0.541403	0.643091	0.384143	---
ANKLE2	23141	ANKLE2:s662	993	9	TRUE	7.27873	7.01502e-13	-1.18376	2.36269	1.4328	0.354168	1.95653	-1.29813	-2.39428	-0.657353	-1.36176	0.694994	-0.766277	0.275143	0.0501424	0.195024	0.733641	0.0912847	0.235375	0.0478671	0.531966	0.215476	0.509464	0.468559	---
ANKRD17	26057	ANKRD17:s2058	798	7	TRUE	4.41101	1.17039e-05	2.55736	-1.10904	-0.655292	1.33285	0.970246	-1.18344	0.70732	1.15104	0.142127	-2.46628	NA	0.0508096	0.317884	0.541226	0.240087	0.376485	0.289829	0.510962	0.301768	0.892529	0.0567886	NA	s1
ANKRD26	22852	ANKRD26:s530	883	7	TRUE	3.36771	0.00080926	0.338402	0.43071	-1.80007	0.782042	0.392701	-0.71979	-0.546085	-0.813883	-0.330928	1.32279	-0.181388	0.748807	0.684614	0.131745	0.469586	0.710724	0.503885	0.60848	0.452714	0.754117	0.243174	0.863187	---
ANKRD27	84079	ANKRD27:s962	919	9	TRUE	8.74188	1.33226e-17	0.90921	-1.14121	-0.200554	0.912041	1.97096	-1.16357	-2.23056	0.184276	0.921145	-0.231671	2.22352	0.393466	0.291315	0.84675	0.392074	0.0893642	0.282721	0.0609204	0.859021	0.387619	0.82342	0.0615567	---
ANKS1A	23294	ANKS1A:s647	1082	9	TRUE	16.5158	8.39987e-55	-1.30306	0.275419	1.58813	1.23928	-2.59753	-0.531675	1.52496	-7.91646	3.56996	2.79184	0.213606	0.233779	0.790947	0.15628	0.25518	0.0355526	0.6114	0.171095	9.7462e-05	0.0090974	0.0268373	0.836942	---
ANKS1A	23294	ANKS1A:s887	1238	10	TRUE	8.45204	7.96042e-17	1.69459	2.31347	-0.287316	2.29475	0.239075	-1.60597	-0.46117	-4.32058	1.76914	1.46093	-3.85679	0.128601	0.0494206	0.781172	0.0508865	0.817058	0.146947	0.656956	0.00254409	0.114837	0.182167	0.0048308	---
ANKS1A	23294	ANKS1A:t318	895	8	TRUE	11.2257	1.90134e-27	1.51569	1.97441	6.22837	-1.45823	-1.39882	-3.24975	-1.20106	-1.19814	-0.100918	0.977952	-0.554671	0.180381	0.0957633	0.000792154	0.195053	0.211378	0.0174718	0.274986	0.276039	0.922903	0.365866	0.599171	s3
ANKZF1	55139	ANKZF1:s361	943	8	TRUE	22.6171	1.05788e-90	0.455606	3.174	3.02388	-0.245469	-0.37839	-4.93664	0.50631	-4.30353	1.50939	2.56466	-0.96633	0.664697	0.0192212	0.0232806	0.814274	0.718168	0.00261274	0.6307	0.00507315	0.181937	0.0426403	0.371198	---
ANKZF1	55139	ANKZF1:s56	769	7	TRUE	15.1761	1.81209e-45	2.07166	0.259618	1.42308	1.86366	-0.223914	-4.62308	-1.34351	-2.38376	1.43678	2.44055	-1.47936	0.0930432	0.80551	0.213997	0.121399	0.831686	0.00571947	0.236856	0.0628712	0.210277	0.0586142	0.199111	---
ANKZF1	55139	ANKZF1:s675	1024	9	TRUE	10.2896	1.11565e-23	1.87665	3.85973	1.36687	-1.61226	-1.21641	-2.12749	0.328277	-0.299198	-0.648331	0.372531	-2.22048	0.10267	0.00621365	0.213943	0.15094	0.263249	0.0709324	0.752304	0.773477	0.537449	0.720521	0.0618335	---
ANKZF1	55139	ANKZF1:t607	1115	10	TRUE	18.5971	2.32146e-67	1.42504	1.37726	2.74281	-1.40718	0.158679	-4.35119	-3.35738	2.93504	1.42711	1.90532	-2.64552	0.19197	0.205734	0.0253388	0.197017	0.877854	0.00244136	0.00997048	0.0188523	0.191392	0.0932006	0.0294599	---
ANO6	196527	ANO6:s256	794	8	TRUE	10.6922	5.12182e-25	-2.40237	0.813104	1.86065	2.12057	0.836693	-0.245405	-0.159033	0.017954	1.14758	-3.1223	-1.85089	0.053123	0.447214	0.112122	0.0782215	0.434817	0.814321	0.878861	0.986258	0.294832	0.0205248	0.113651	---
ANP32A	8125	ANP32A:t15	1021	8	TRUE	14.8054	4.60858e-45	-1.99834	-0.046936	-3.1513	-0.521121	1.01547	0.15182	0.359373	-2.5789	1.53716	3.89195	-0.722179	0.0926386	0.964087	0.019782	0.620949	0.349068	0.884305	0.731625	0.0418315	0.175168	0.00805859	0.497353	---
ANP32B	10541	ANP32B:t15	987	10	TRUE	13.2463	5.61309e-37	1.4759	0.356164	0.701236	-5.31396	-1.04612	-5.18517	0.5193	1.27787	-0.024083	8.44391	-2.80554	0.178211	0.730928	0.50304	0.000716226	0.326081	0.000837442	0.617609	0.237125	0.981376	2.95432e-05	0.0230008	---
ANTXR1	84168	ANTXR1:s362	1206	10	TRUE	31.4436	2.10933e-158	-5.15165	0.49257	-2.26403	-4.42768	3.54182	4.75873	3.39425	-0.510241	1.68777	-2.1519	0.109104	0.000872556	0.635549	0.0533859	0.00220382	0.00759964	0.00142914	0.00944036	0.623659	0.129933	0.0635864	0.915807	---
ANXA2	302	ANXA2:s127	1076	10	TRUE	12.6896	1.75906e-34	-0.332331	2.66612	-0.132286	-1.51291	-0.783232	3.59898	5.75375	-4.89763	-2.31056	-2.38982	-1.54848	0.74818	0.0285333	0.898025	0.168758	0.45605	0.0069926	0.000427156	0.00119736	0.0496458	0.0438683	0.160099	s7
ANXA2	302	ANXA2:s184	1049	9	TRUE	15.0697	1.35992e-46	2.24487	2.23352	2.25558	-3.74052	2.70538	1.18179	-1.29203	4.74893	-2.28353	-4.41975	-0.976635	0.0596474	0.060655	0.0587131	0.0072578	0.0304017	0.275874	0.237364	0.00208611	0.0563424	0.0030822	0.361286	s8
ANXA4	307	ANXA4:s14	1058	8	TRUE	31.0358	8.08656e-151	0.988101	-0.238996	-0.785452	-2.44317	1.68444	3.34446	-1.01381	3.36214	0.634301	-4.01806	1.1455	0.36126	0.819063	0.462069	0.0502547	0.14308	0.0155257	0.349796	0.0151894	0.549289	0.00697418	0.295628	---
AP2A1	160	AP2A1:s655	1172	10	TRUE	10.2863	8.10471e-24	0.13438	2.05438	-1.3824	-2.56029	-8.59231e-05	0.654676	1.01016	1.6342	0.345399	-0.864946	-1.05807	0.896422	0.074003	0.204214	0.0336317	0.999934	0.531044	0.341994	0.140857	0.738701	0.412253	0.320923	---
AP3D1	8943	AP3D1:s658	1475	13	TRUE	8.17653	6.23995e-16	-0.521253	2.92902	-2.87399	-1.62848	0.515867	1.4805	1.94805	1.44437	1.44859	-4.33949	0.519067	0.612523	0.0137143	0.0151331	0.131699	0.616157	0.166803	0.0773744	0.176508	0.17535	0.0011758	0.613997	---
APBA1	320	APBA1:t305s313	1195	11	TRUE	15.4842	2.0599e-48	-2.01942	-3.39618	-1.50435	-1.66173	0.0276774	3.66453	4.1687	-0.811932	-1.60159	-1.27375	4.71276	0.0741914	0.0079211	0.166749	0.130933	0.978523	0.00519881	0.00241627	0.437778	0.14371	0.234663	0.00110023	s11
APBB1	322	APBB1:s205	809	7	TRUE	8.25342	6.45545e-16	-1.60866	-1.33748	-1.69904	-4.18911	0.11929	3.74536	5.73305	-1.92852	-1.32823	0.0681872	1.99801	0.168603	0.238678	0.150061	0.00857919	0.90969	0.0133575	0.00226096	0.111702	0.2415	0.948279	0.102199	s7
APBB1	322	APBB1:s517	789	8	TRUE	9.63483	8.36944e-21	-2.8862	-1.24268	-0.803636	-2.03849	-0.719368	5.5203	4.97597	-3.53643	0.0446742	-2.12791	3.12175	0.0278314	0.260347	0.452261	0.0876271	0.498962	0.0014865	0.00251181	0.0122719	0.965817	0.0774331	0.0205392	---
APBB2	323	APBB2:s160	1011	8	TRUE	16.2449	7.28445e-53	-0.887419	-1.18075	-4.452	-1.9429	0.888029	5.37504	4.49651	1.00658	-0.270545	-3.2245	-1.7199	0.409014	0.282383	0.0043199	0.10004	0.40871	0.00170364	0.00411923	0.352993	0.795806	0.0180349	0.136243	---
APC	324	APC:s2260	791	7	TRUE	10.6276	1.17106e-24	-0.16011	0.0889778	1.14621	3.94019	-1.527	-3.26105	-2.53517	-4.1192	0.731148	3.42418	2.19068	0.879062	0.932554	0.303585	0.0109578	0.187291	0.0224196	0.0521998	0.00918112	0.497498	0.0187531	0.080028	---
APC	324	APC:s2724	700	7	TRUE	9.65703	9.33425e-21	-2.12839	-1.31182	-2.1087	3.41969	-0.772249	0.0736025	2.40728	-1.6637	1.42033	-0.838682	-0.99287	0.0865805	0.246579	0.0887677	0.0188444	0.474867	0.94418	0.0610687	0.157057	0.214751	0.439889	0.366361	---
APC	324	APC:t1438	721	7	TRUE	9.22235	4.74425e-19	0.509304	-1.00162	-2.22083	0.844134	1.26926	-2.71096	1.36623	-3.0859	1.33912	2.2729	3.16159	0.632213	0.362505	0.0770475	0.437107	0.260218	0.0422278	0.230105	0.0272861	0.238181	0.0721765	0.0250505	---
API5	8539	API5:s464	1132	9	TRUE	14.5444	4.68393e-44	-0.940574	0.808259	5.26737	-3.7609	-0.904382	-9.1649	-1.80444	2.4157	-0.153179	9.73016	-1.44717	0.378239	0.445537	0.00116396	0.00706657	0.39585	3.78998e-05	0.114141	0.0463838	0.882579	2.56146e-05	0.191105	---
APIP	51074	APIP:s87	989	9	TRUE	13.6063	9.22721e-39	-0.250764	1.31768	1.73902	0.731182	-0.11212	-6.47493	-1.75585	-3.45834	-0.406165	6.84709	0.532659	0.809198	0.229095	0.125588	0.488415	0.913876	0.000342117	0.122542	0.0105713	0.696751	0.000242628	0.610753	---
APOBR	55911	APOBR:s162	781	7	TRUE	18.682	1.21969e-64	-0.509807	2.43482	1.57213	-3.24155	4.35562	-0.237246	-4.29711	6.04329	-0.368536	-3.03834	-0.625889	0.631885	0.0590294	0.176725	0.0229097	0.00732038	0.821881	0.00773661	0.00178764	0.727563	0.0288053	0.558845	s8
APOBR	55911	APOBR:s175	1133	11	TRUE	19.2736	1.77434e-71	1.34789	3.34241	-0.206654	-5.68815	7.39029	-0.546579	-3.41546	6.49726	-0.488866	-3.84634	-1.00513	0.210639	0.00862709	0.840879	0.000298762	4.14586e-05	0.597956	0.00768296	0.000111807	0.636628	0.00392826	0.341093	s5
APOBR	55911	APOBR:t572	991	9	TRUE	33.6113	8.35257e-166	0.93015	3.35124	-0.556477	-1.04145	4.99139	-2.15791	-4.78915	8.13803	0.549816	-5.33614	-1.49507	0.38325	0.0122299	0.595218	0.332296	0.00158055	0.0678172	0.0019911	8.17043e-05	0.599541	0.00108025	0.178548	s8
APOL1	8542	APOL1:s311	973	8	TRUE	23.911	1.0536e-99	-0.944188	-1.67279	-2.20798	-0.345008	2.1263	5.12225	-3.87182	6.18948	1.06572	-3.98978	-0.64866	0.381524	0.145396	0.0693359	0.741861	0.0776049	0.00217343	0.00824843	0.000818838	0.327545	0.00720242	0.540575	s8
APOL1	8542	APOL1:s314	891	8	TRUE	22.3287	5.2701e-88	-0.855537	-1.2529	0.84863	-0.801293	2.19825	5.7174	-3.78846	3.7813	0.0482944	-3.64323	-0.985977	0.425094	0.256857	0.428639	0.453517	0.0702712	0.00124048	0.00908973	0.00916633	0.963049	0.0107931	0.36222	---
APPL1	26060	APPL1:s401	831	8	TRUE	6.81167	1.85485e-11	0.409432	-1.44611	-0.982005	-2.03808	0.00588396	3.05942	1.54602	2.40488	0.823933	-1.57006	-1.90719	0.696438	0.198284	0.364021	0.0876776	0.995496	0.0222417	0.173057	0.0529417	0.441491	0.167455	0.105116	---
APRT	353	APRT:s15	893	8	TRUE	12.0988	2.62452e-31	-0.13284	0.210232	-0.393734	-1.32756	0.0753698	5.84295	0.200773	4.20146	-1.32325	-5.83156	-2.81925	0.898663	0.840444	0.707389	0.232597	0.942371	0.00110805	0.847509	0.00567659	0.233941	0.00111938	0.030384	---
APTX	54840	APTX:s132	856	7	TRUE	13.264	1.20356e-36	2.46477	0.188879	-0.531198	2.65678	-1.4666	-4.03298	-3.01756	-0.422557	1.14365	3.00129	NA	0.056894	0.857615	0.618023	0.045058	0.202396	0.00999171	0.0294987	0.690175	0.304551	0.0300545	NA	---
AQP1	358	AQP1:s262	1327	11	TRUE	22.1283	2.30135e-90	-4.46441	-3.45229	-2.44206	-1.51674	-0.864659	6.67526	0.199411	2.21188	0.313298	-2.97034	5.62022	0.00156724	0.00724849	0.0372388	0.163642	0.40968	9.10706e-05	0.846374	0.0542781	0.761193	0.0156937	0.000325742	---
AR	367	AR:s96	958	9	TRUE	13.0575	5.19893e-33	-2.11566	-1.98567	-6.83316	0.879382	-0.210172	2.47459	2.90743	-2.57772	2.41138	0.879199	1.20407	0.0721825	0.0874472	0.000245704	0.408366	0.83952	0.042546	0.0227438	0.0365939	0.0466791	0.408459	0.267693	---
ARAF	369	ARAF:s157	1160	11	TRUE	11.5337	3.30087e-29	-0.0739066	-1.04187	-1.14758	3.51892	-0.352476	0.197345	-0.669095	1.32743	-1.67896	-0.0797792	-3.39218	0.942701	0.32465	0.28073	0.00652649	0.732595	0.847943	0.520227	0.217052	0.127467	0.938159	0.00797148	---
ARAF	369	ARAF:s186	1191	10	TRUE	7.01996	3.72349e-12	-0.0120798	0.118878	-0.970736	2.01408	-0.668008	2.2674	-2.49872	4.08685	-0.249674	-3.08541	-2.73793	0.990658	0.908303	0.36011	0.0787789	0.522929	0.0531055	0.0370161	0.00350079	0.809131	0.0149935	0.0255309	---
ARAF	369	ARAF:s257	1028	9	TRUE	11.5097	6.46725e-29	-2.2492	-0.503962	-2.89987	3.48297	-0.365527	-1.26944	0.815591	-3.20799	1.6113	2.87148	-2.49284	0.0592682	0.629759	0.0229903	0.0102252	0.725513	0.244857	0.441598	0.0148997	0.151149	0.0239414	0.0414237	---
ARAP1	116985	ARAP1:s1419	1062	9	TRUE	12.4572	2.42926e-33	-0.909827	3.51904	0.0373412	-4.02479	3.23455	3.18481	2.58672	-0.0181199	-0.508975	-4.70358	-1.00087	0.393162	0.00974025	0.971256	0.00502891	0.0143609	0.0153874	0.0361167	0.986049	0.626417	0.00219931	0.350222	---
ARAP1	116985	ARAP1:s1428	1113	9	TRUE	7.23411	8.71442e-13	-0.133195	0.247824	-3.05921	2.24644	-3.20614	3.06886	4.52196	-4.71824	-0.910435	-0.620546	-0.307878	0.897787	0.811383	0.0183439	0.0595096	0.0149378	0.0180965	0.00272577	0.00216198	0.392863	0.554556	0.767134	---
ARAP1	116985	ARAP1:s1435	870	7	TRUE	9.43583	3.45481e-20	-4.97059	2.2195	-0.434214	-2.45278	2.31063	3.07138	3.72468	0.332869	-1.43583	-3.17035	-1.49802	0.00420963	0.0771765	0.682232	0.0577386	0.0688529	0.0277403	0.0136458	0.752737	0.210534	0.0248052	0.194396	---
ARAP3	64411	ARAP3:s1444	1185	10	TRUE	15.9505	8.97429e-52	-1.69485	-1.58723	-0.643969	-6.56188	0.999408	5.77764	5.62957	1.49354	0.645463	-2.41802	-1.57711	0.128552	0.151123	0.537616	0.000176267	0.346863	0.000415636	0.000492978	0.173649	0.536696	0.0419793	0.153421	---
ARFGAP1	55738	ARFGAP1:s97	887	9	TRUE	7.00649	4.83979e-12	-1.33743	0.274354	0.770533	0.559656	-0.047197	1.92468	3.049	-3.75986	-0.568987	-2.53774	2.95582	0.222904	0.791733	0.466189	0.593162	0.963675	0.0956684	0.0186094	0.00707615	0.587148	0.0387917	0.0212306	---
ARFGAP2	84364	ARFGAP2:s146	1084	9	TRUE	9.3868	3.5328e-20	1.12431	1.63752	0.969865	-0.282172	1.59789	-2.59893	-2.42639	2.97969	-0.338791	-0.0495651	-2.15599	0.297951	0.145534	0.364424	0.785972	0.154099	0.0354806	0.0456619	0.0205238	0.744703	0.961854	0.0680096	---
ARFGAP3	26286	ARFGAP3:s143	749	8	TRUE	7.06602	3.66003e-12	3.89657	0.215458	-2.31631	1.77615	-1.05707	1.09056	-1.07868	2.94047	-2.08213	-3.34161	-0.827924	0.00801563	0.836547	0.0597504	0.126046	0.331172	0.317315	0.322174	0.0259319	0.0824918	0.0155805	0.439396	s1
ARFGAP3	26286	ARFGAP3:s451	798	7	TRUE	11.6489	4.55701e-29	2.86758	2.52088	-1.64151	-0.236204	1.96935	2.10443	1.9095	-0.94934	-0.757943	-5.69469	-0.276169	0.0350937	0.0531174	0.161615	0.822645	0.106012	0.0892497	0.114459	0.386042	0.482658	0.00232918	0.79347	---
ARFGEF1	10565	ARFGEF1:s1569	1123	10	TRUE	12.5447	7.17487e-34	0.67124	0.278541	-2.53514	2.89043	0.842664	-2.53938	0.52846	-3.02189	2.35573	0.989283	-1.59009	0.520974	0.787662	0.0349745	0.0201858	0.423892	0.0347445	0.611522	0.016512	0.0462656	0.351498	0.150477	---
ARFGEF1	10565	ARFGEF1:s52	1462	12	TRUE	23.6883	3.16788e-105	-1.63675	0.340518	1.05886	2.70791	-1.89235	-6.22678	-3.49048	-0.262082	0.636935	3.45061	4.15548	0.132725	0.740512	0.314569	0.0220125	0.0877211	9.79691e-05	0.00581833	0.798578	0.538474	0.00621982	0.00196282	---
ARFGEF2	10564	ARFGEF2:s1528	984	11	TRUE	5.4272	7.21308e-08	-1.9628	1.13784	-1.45394	1.15359	2.02404	1.02463	-0.276256	1.11533	-0.371989	-2.74503	-0.603659	0.0812776	0.284571	0.179928	0.278384	0.0736399	0.332288	0.788591	0.293602	0.718508	0.0226603	0.560975	---
ARFGEF3	57221	ARFGEF3:s2081	1128	10	TRUE	23.5298	1.44716e-99	-1.12561	-2.1305	-1.26621	2.83735	-1.66827	-2.08619	1.30135	-0.767885	0.097644	1.1654	3.26414	0.292965	0.0657414	0.241063	0.0219009	0.133817	0.0704336	0.229363	0.464615	0.924617	0.277426	0.0114561	---
ARFIP1	27236	ARFIP1:s132	748	7	TRUE	5.97281	3.6123e-09	3.56265	1.65021	-1.74468	1.17888	1.42101	0.989652	-0.52543	-1.9346	-1.37924	-1.58618	-2.04612	0.016169	0.159813	0.141489	0.291486	0.214566	0.367788	0.621744	0.110835	0.226322	0.173558	0.096116	s1
ARFIP1	27236	ARFIP1:s93	955	8	TRUE	9.44467	2.66103e-20	1.5402	-0.60111	-2.00636	2.21158	-1.02502	1.11224	-1.18865	1.59451	-1.10273	-1.38036	0.86267	0.17444	0.569763	0.091615	0.0689931	0.344891	0.308601	0.279485	0.161932	0.3124	0.2167	0.421456	---
ARHGAP1	392	ARHGAP1:s35	832	8	TRUE	13.7605	5.8708e-39	0.365032	-0.44632	-1.72632	-0.982982	1.98788	3.50433	-0.244702	4.77939	-2.58905	-6.46936	4.39297	0.727609	0.671022	0.135041	0.363577	0.0939916	0.0127591	0.814841	0.00306475	0.0412647	0.000647363	0.00460316	---
ARHGAP12	94134	ARHGAP12:s176	1317	10	TRUE	22.3064	1.32597e-92	2.51837	-0.298631	-1.30977	7.7359	0.0228	-1.02393	-1.30632	-0.822833	0.0115062	-4.45394	-1.66643	0.0358998	0.772831	0.226632	5.55591e-05	0.982368	0.335829	0.227747	0.434443	0.991101	0.00212812	0.134189	s4
ARHGAP12	94134	ARHGAP12:s213s215	1024	10	TRUE	8.8549	4.11796e-18	4.21427	-0.736411	0.23531	1.11709	1.38237	-2.34619	-0.826352	-2.38975	1.32319	0.0489207	1.08821	0.0029387	0.482514	0.819879	0.296378	0.204222	0.04696	0.432557	0.0438729	0.222339	0.962182	0.308195	s1
ARHGAP12	94134	ARHGAP12:s240	1065	10	TRUE	21.1243	1.56363e-81	1.97756	0.995309	0.766791	3.74575	-1.76051	-1.92377	-2.00258	-1.60556	-0.0266955	-0.21769	0.724453	0.0833626	0.348734	0.46523	0.00565853	0.116356	0.0905878	0.0801944	0.147039	0.979357	0.833121	0.48943	---
ARHGAP12	94134	ARHGAP12:s262	983	8	TRUE	10.1698	4.85251e-23	2.20015	1.35147	-1.61078	1.22715	1.32365	-0.0498748	0.659849	-0.510247	-0.295536	-2.60214	-0.450873	0.0700881	0.225273	0.158353	0.265728	0.233816	0.961841	0.533845	0.6281	0.777545	0.0405457	0.667917	---
ARHGAP15	55843	ARHGAP15:s243	974	8	TRUE	17.3132	1.56668e-58	-2.98502	3.63584	-2.33105	-2.36723	4.44073	2.02529	1.14937	-1.90824	-0.208583	-1.77162	-0.341562	0.0244771	0.0108889	0.0585563	0.0557312	0.00437243	0.0892446	0.294147	0.104964	0.841675	0.12684	0.744325	s5
ARHGAP15	55843	ARHGAP15:s43	1223	10	TRUE	29.3525	7.81008e-143	-0.975176	4.83369	-1.0024	-3.52188	5.68119	5.3234	-1.77616	1.78716	-2.71602	-5.03511	-1.61874	0.358034	0.00129851	0.345502	0.00782434	0.000464352	0.000708128	0.113615	0.111722	0.0264109	0.00100774	0.144163	s5
ARHGAP17	55114	ARHGAP17:s484	1020	8	TRUE	7.81055	1.41151e-14	-3.24244	1.39375	-0.996423	-1.63099	0.833997	3.5299	-0.0826214	0.577038	-1.45761	-1.12898	0.912535	0.0176327	0.212827	0.357517	0.154014	0.43622	0.0123692	0.93684	0.584898	0.195217	0.302013	0.396671	---
ARHGAP17	55114	ARHGAP17:s575	984	10	TRUE	4.91031	1.06452e-06	0.869593	-0.123491	3.73422	1.82976	2.17327	-2.09169	-3.44204	1.15129	0.300468	-0.497297	-3.87811	0.409854	0.904765	0.00575283	0.104675	0.0615046	0.0698342	0.00879736	0.282856	0.771481	0.632358	0.00468728	---
ARHGAP21	57584	ARHGAP21:s1099	942	8	TRUE	14.2709	7.59621e-42	-3.79613	-2.98219	0.378744	0.795465	0.782398	-0.389178	1.45817	-1.20503	0.539182	0.284107	3.69181	0.00900854	0.0245669	0.717918	0.45665	0.46373	0.710582	0.195068	0.273559	0.60917	0.785878	0.0101868	---
ARHGAP21	57584	ARHGAP21:s253	840	8	TRUE	6.31081	4.54238e-10	-0.375352	-1.48245	1.30874	-0.502219	2.16083	2.4179	-0.932521	2.35652	-0.853531	-2.8162	-0.340421	0.72031	0.188736	0.238512	0.633408	0.0739924	0.0520118	0.387054	0.0565526	0.426122	0.0305061	0.745142	---
ARHGAP21	57584	ARHGAP21:s954	760	7	TRUE	12.2481	1.3728e-31	-1.13059	-1.45361	-1.06909	-0.22054	-1.20546	6.14951	2.42654	-1.45382	0.248337	-3.05892	0.209762	0.309526	0.205794	0.333901	0.834173	0.281955	0.00165313	0.0596346	0.205739	0.813751	0.0281366	0.842132	---
ARHGAP23	57636	ARHGAP23:s351	916	9	TRUE	12.0812	8.04733e-31	-1.21785	-2.17706	-0.282041	-7.24807	2.09211	2.5612	3.94225	0.914826	-1.10141	0.518129	4.40119	0.262735	0.0659265	0.786068	0.000170213	0.0747363	0.0374857	0.0055872	0.390707	0.307142	0.620337	0.00315231	---
ARHGAP23	57636	ARHGAP23:s623	789	8	TRUE	8.67631	3.93237e-17	-0.14343	-1.64111	0.438153	-6.5048	2.55908	4.18723	3.42802	-1.90192	-2.16879	0.107882	2.91912	0.890647	0.151884	0.67661	0.000628742	0.0429617	0.00576699	0.0140052	0.105887	0.0731844	0.917606	0.0266617	---
ARHGAP24	83478	ARHGAP24:s415	1010	8	TRUE	15.4107	2.40823e-47	-0.54433	1.3672	-2.89005	-4.72484	1.71789	8.28854	2.64434	0.392719	-0.574235	-5.04567	0.0363623	0.605837	0.220568	0.0276918	0.00324176	0.136623	0.000167063	0.0383174	0.708099	0.586676	0.00234365	0.972173	---
ARHGAP25	9938	ARHGAP25:s363	1455	12	TRUE	26.2953	7.64863e-125	0.72016	4.96687	1.69302	-4.93251	5.0137	1.75595	-2.8791	5.50342	-3.26655	-6.14485	0.252609	0.487918	0.000564268	0.121321	0.000593726	0.000526599	0.109621	0.0164109	0.000260535	0.00847957	0.000109057	0.805687	---
ARHGAP25	9938	ARHGAP25:s534	861	7	TRUE	17.0042	4.1171e-56	1.17779	2.78128	-0.100372	-4.8555	3.53385	2.2597	-1.50654	4.24563	-1.38554	-3.22682	-0.499637	0.291882	0.0388431	0.923949	0.00465141	0.0166714	0.0733796	0.192281	0.00812567	0.224509	0.0232881	0.638537	---
ARHGAP27	201176	ARHGAP27:s466	1175	11	TRUE	11.9831	2.6914e-31	0.476824	3.58416	1.64397	-2.64915	4.2051	-3.19737	-4.04448	5.9951	-0.711018	-1.79102	-0.846509	0.644852	0.00589229	0.134594	0.026513	0.00228936	0.0108772	0.00290894	0.000203721	0.495086	0.106898	0.419207	s8
ARHGAP27	201176	ARHGAP27:s481	783	7	TRUE	2.76257	0.00586973	0.489229	2.09179	-0.556166	0.485407	-0.472694	2.40497	-1.7717	-1.17089	0.650241	-0.759268	-2.37302	0.645385	0.0906931	0.602068	0.647909	0.656345	0.0612437	0.136648	0.294403	0.544227	0.481933	0.0637134	---
ARHGAP29	9411	ARHGAP29:s1019	990	8	TRUE	16.3456	2.95514e-53	0.45379	0.119807	1.00051	-0.314871	1.08179	1.78389	0.0746838	-0.808723	-1.9352	-0.643505	-1.19189	0.665931	0.908547	0.355691	0.763522	0.320895	0.124703	0.942894	0.449544	0.101112	0.543693	0.278306	---
ARHGAP29	9411	ARHGAP29:s499	910	7	TRUE	14.5871	2.06726e-43	0.021411	0.683426	0.538905	1.94363	-0.503436	1.22761	-0.944075	3.13191	-1.51738	-2.82342	-3.01898	0.983746	0.524715	0.613072	0.109561	0.636048	0.274232	0.38848	0.0259014	0.189623	0.0369594	0.0294506	---
ARHGAP30	257106	ARHGAP30:s630	1116	11	TRUE	27.0009	8.55173e-124	3.0661	5.87641	0.153753	-5.59366	5.43593	2.47835	0.972106	-2.23347	0.23077	-4.50837	-1.85759	0.0134384	0.000235878	0.881197	0.000336999	0.000413165	0.0350864	0.356398	0.0523995	0.822654	0.00147116	0.0961825	s2
ARHGAP30	257106	ARHGAP30:s630s632	1019	8	TRUE	22.9416	5.73954e-94	3.55626	6.54	1.02754	-4.92801	4.59937	1.62566	-0.996794	-2.75856	-1.32915	-2.81399	-0.0668501	0.0119811	0.00061085	0.343795	0.00263548	0.00369446	0.155147	0.357351	0.0329168	0.232103	0.030595	0.948873	s2
ARHGAP30	257106	ARHGAP30:s709	910	8	TRUE	36.5365	1.53779e-179	0.25923	7.8903	1.06911	-3.25535	5.51301	0.735931	-5.02818	3.3567	-1.86775	-4.64711	-1.26536	0.804123	0.000219648	0.326134	0.0173496	0.00149663	0.489532	0.00238461	0.0152919	0.111024	0.00351427	0.252659	s2
ARHGAP31	57514	ARHGAP31:s1178	1390	12	TRUE	13.5286	5.6553e-39	-1.04237	0.712496	-2.90339	-2.50119	2.47771	5.81178	7.8904	-8.27235	1.11025	-3.96532	2.12309	0.321786	0.492447	0.0157418	0.0313828	0.0326706	0.000170209	1.32845e-05	8.77199e-06	0.292874	0.00266342	0.0597125	---
ARHGAP31	57514	ARHGAP31:s476	1089	8	TRUE	6.94257	6.81601e-12	1.03299	0.93095	0.595076	-2.60227	0.823569	3.13797	-0.567544	1.08746	-1.87289	-0.479132	-2.38276	0.341435	0.387804	0.573535	0.0405384	0.441683	0.0201197	0.590932	0.318578	0.110237	0.648807	0.054562	---
ARHGAP31	57514	ARHGAP31:s629	915	9	TRUE	8.41688	1.66461e-16	-0.621006	-1.47677	-1.41767	-2.2134	3.77022	3.53372	1.02315	-0.92123	0.926688	-1.59565	0.641014	0.55427	0.183252	0.199229	0.0624826	0.00698088	0.00954995	0.340287	0.387578	0.384926	0.154597	0.541923	s5
ARHGAP31	57514	ARHGAP31:s954	918	8	TRUE	22.6288	4.35095e-89	-0.837018	-0.888076	-4.10219	-7.30709	3.70951	5.16924	5.40535	1.23953	1.22854	-2.61373	0.165794	0.434647	0.408687	0.00634171	0.000335172	0.00997544	0.00207595	0.0016555	0.261432	0.265242	0.0399203	0.873765	---
ARHGAP32	9743	ARHGAP32:s1203	940	8	TRUE	7.47471	1.83682e-13	1.31774	0.891103	-0.738824	0.294641	0.851601	-0.501201	0.189925	4.44852	-0.39185	-4.99941	0.302967	0.235667	0.407185	0.487898	0.778197	0.427112	0.634083	0.855631	0.00433603	0.708709	0.00245378	0.772145	---
ARHGAP32	9743	ARHGAP32:s655	751	7	TRUE	14.0219	1.15795e-39	0.603319	-1.85758	-0.598827	1.48461	-0.810833	-2.39929	2.33094	-0.87882	0.0554779	0.791252	1.31514	0.572617	0.12235	0.575383	0.197772	0.45431	0.0616747	0.067133	0.419721	0.957906	0.464659	0.245543	---
ARHGAP32	9743	ARHGAP32:s682	982	7	TRUE	19.0948	6.39987e-69	0.397337	-1.75787	-1.95742	5.12427	-1.04989	-1.20419	1.81989	-4.68404	1.41847	-0.657586	3.42191	0.707514	0.139104	0.107643	0.00369383	0.341841	0.282406	0.128427	0.00541393	0.215263	0.539867	0.0187993	s4
ARHGAP32	9743	ARHGAP32:s892	1039	8	TRUE	14.6586	6.86763e-44	-1.02826	1.04693	-0.41106	3.97099	-1.87834	-1.49766	2.96233	-6.51648	0.893905	1.23995	0.0844838	0.343485	0.335463	0.695306	0.00735862	0.109406	0.184869	0.0252067	0.000622737	0.405799	0.261286	0.93542	---
ARHGAP35	2909	ARHGAP35:s1150	869	8	TRUE	10.6926	3.77225e-25	-2.19604	-0.233395	-0.712146	-1.66723	-3.13794	3.76297	7.99338	-7.77231	1.82905	-0.35677	1.69746	0.0704853	0.823214	0.503112	0.146515	0.0201205	0.00936578	0.000204401	0.000238737	0.117142	0.733476	0.140532	s7
ARHGAP35	2909	ARHGAP35:s1179	1315	11	TRUE	15.7737	1.84819e-51	-0.987364	1.01804	2.35623	3.59164	-2.21616	-1.88204	1.00281	-3.27673	-0.771593	-1.35773	2.49307	0.349264	0.335242	0.0428651	0.00582385	0.0539008	0.0925043	0.342149	0.0095792	0.460134	0.207613	0.034249	---
ARHGAP35	2909	ARHGAP35:s970	933	7	TRUE	7.69693	3.54988e-14	0.436489	-2.06023	-0.459496	2.16711	-0.538349	3.21459	0.630541	-2.34956	0.229875	-2.22732	1.13099	0.680687	0.0944055	0.665165	0.0824431	0.613428	0.0236075	0.556033	0.065596	0.827297	0.0764219	0.309373	---
ARHGAP35	2909	ARHGAP35:s985	813	7	TRUE	10.7588	2.51028e-25	1.11061	-2.24735	-2.91873	1.37865	-2.7359	1.81376	3.16069	-0.328098	-0.686596	-0.741507	0.85981	0.317268	0.0745245	0.0330626	0.226491	0.0409915	0.129444	0.0250757	0.756132	0.522876	0.491723	0.429183	s7
ARHGAP39	80728	ARHGAP39:s604	978	7	TRUE	5.68254	2.13796e-08	0.203695	-2.53959	1.00028	-0.613658	-1.29348	-2.25331	-0.559186	2.55098	1.58684	0.505967	2.67799	0.846622	0.0519199	0.363093	0.566282	0.252375	0.0739693	0.600154	0.0512053	0.173409	0.634392	0.0439259	---
ARHGAP4	393	ARHGAP4:s900	1111	10	TRUE	26.6244	3.72788e-121	1.46523	2.99616	2.73804	-2.56946	2.08623	-1.12071	-3.80676	2.45557	-0.840737	-0.788637	-0.671415	0.181023	0.0171718	0.0255266	0.0331555	0.0704298	0.294925	0.00518649	0.0395912	0.424909	0.453058	0.520868	---
ARHGAP45	23526	ARHGAP45:s73	1074	11	TRUE	19.4049	3.99859e-72	0.064505	6.30093	-0.0599125	-3.26349	6.35342	1.98811	-1.19057	0.479337	-1.33939	-5.27403	-3.33677	0.949978	0.000140828	0.953535	0.00978395	0.000132341	0.0780343	0.264275	0.643132	0.213282	0.000511128	0.00870477	s5
ARHGAP5	394	ARHGAP5:s1124	731	7	TRUE	9.08992	9.25772e-19	-0.750463	-0.5944	-1.45032	3.96919	0.518691	0.207706	0.270559	-2.13575	0.840799	-0.486143	-1.45527	0.486769	0.578118	0.206664	0.0106447	0.626106	0.843654	0.797543	0.0857776	0.438807	0.647422	0.205356	---
ARHGAP5	394	ARHGAP5:s1195	1064	9	TRUE	12.982	7.12575e-36	-0.510724	-0.343686	1.0699	2.36352	-1.36627	-0.389583	1.57453	-1.29234	0.0249192	-2.26307	1.13295	0.625253	0.741175	0.320163	0.0500813	0.214121	0.708426	0.159365	0.237262	0.980815	0.0580678	0.294544	---
ARHGAP5	394	ARHGAP5:s1202	1106	10	TRUE	10.2422	1.40034e-23	0.172044	0.400951	1.93822	0.327208	-0.45392	-0.532279	0.106405	-0.414395	-0.156353	-1.66814	2.02348	0.867675	0.698952	0.0885897	0.751908	0.661948	0.608994	0.917881	0.689473	0.879628	0.133844	0.0776389	---
ARHGAP5	394	ARHGAP5:s1218	895	7	TRUE	8.7879	7.72977e-18	-2.66219	0.522245	1.03819	1.11715	-0.370972	2.54159	-1.4827	-0.983131	-0.155884	-0.809874	-0.277717	0.0447661	0.623803	0.346758	0.314715	0.725857	0.0517937	0.198258	0.370692	0.882223	0.454813	0.792347	---
ARHGAP9	64333	ARHGAP9:s113	1111	10	TRUE	15.1943	1.65361e-47	1.41098	5.05267	1.89865	-5.11591	1.87627	1.31915	-2.79677	3.66243	-2.03519	-2.80042	-1.63249	0.195932	0.000985983	0.0941639	0.00091177	0.0974626	0.223624	0.0233135	0.00637878	0.0762406	0.0231827	0.14122	---
ARHGAP9	64333	ARHGAP9:s203	789	8	TRUE	18.1695	7.98385e-62	0.520651	3.7934	1.55381	-3.55893	4.17317	1.46	-3.15785	4.20077	-0.305427	-5.3201	-0.980059	0.621257	0.0090373	0.171224	0.0119426	0.00585782	0.194585	0.0196185	0.00568098	0.770359	0.00179501	0.364906	---
ARHGDIA	396	ARHGDIA:s34	1476	13	TRUE	7.69939	2.49237e-14	0.243372	-0.718147	-2.8716	0.851894	1.75275	2.32209	1.47826	-0.0333378	0.617559	-5.23396	3.42393	0.812196	0.48764	0.015198	0.412436	0.107431	0.0404284	0.167391	0.974002	0.549437	0.000279415	0.00568364	---
ARHGEF10	9639	ARHGEF10:s379	987	7	TRUE	14.1005	2.95522e-41	-3.02972	0.440476	0.720057	-4.06314	3.51037	5.09148	1.44382	0.68946	1.09141	-3.4475	-1.83474	0.0290907	0.677984	0.503734	0.00969913	0.0170939	0.00379739	0.208391	0.521218	0.324872	0.0182869	0.125997	---
ARHGEF11	9826	ARHGEF11:s1155	943	8	TRUE	4.06833	5.13192e-05	-0.194491	-2.58439	-0.243848	-2.5722	0.675847	2.46325	0.592688	1.82565	-0.132461	1.02131	-1.27542	0.852209	0.0415234	0.815473	0.0422099	0.524317	0.0489036	0.575032	0.117695	0.89895	0.346509	0.249316	---
ARHGEF11	9826	ARHGEF11:s1295	1045	9	TRUE	10.1904	2.6349e-23	1.85247	-1.61666	-0.647997	2.27425	-1.09178	1.7779	-2.2039	0.953916	-1.98909	0.655163	-1.76448	0.106381	0.149984	0.537653	0.0571187	0.311078	0.118658	0.0633652	0.371898	0.0870078	0.533294	0.121008	---
ARHGEF11	9826	ARHGEF11:s663t668	749	7	TRUE	5.79005	1.03607e-08	3.44923	-0.0438039	-0.0444033	1.71074	-0.795814	-1.60946	-1.95567	1.28747	-0.264477	-0.881429	-0.994926	0.0182528	0.966756	0.966302	0.147817	0.462232	0.168429	0.107884	0.254303	0.801968	0.418435	0.365453	s1
ARHGEF11	9826	ARHGEF11:t668	717	7	TRUE	7.60204	9.24927e-14	0.0916593	-1.15507	1.31736	1.72197	0.079728	-1.56479	-0.573706	0.128374	2.69511	-1.82083	0.714839	0.930528	0.30026	0.244853	0.145692	0.939546	0.178404	0.591007	0.902857	0.0430349	0.128272	0.506687	s9
ARHGEF12	23365	ARHGEF12:s22	1076	10	TRUE	11.2015	1.27952e-27	-2.73337	1.1821	-2.2938	2.72872	0.672124	0.978974	2.47175	-4.46922	-1.08462	-1.09469	1.29476	0.0257115	0.271107	0.0509619	0.0258971	0.52044	0.356265	0.0386051	0.0020854	0.309692	0.305513	0.231518	---
ARHGEF12	23365	ARHGEF12:s41	1276	11	TRUE	11.8697	6.79645e-31	-0.672372	-0.413523	-3.4771	-0.718035	-0.633754	7.47856	5.58383	-3.5735	-1.13027	-2.86947	-1.51792	0.518235	0.688903	0.00697029	0.490953	0.542011	3.77683e-05	0.00034127	0.00599136	0.287583	0.0184926	0.163348	---
ARHGEF16	27237	ARHGEF16:s107	1367	11	TRUE	29.3199	1.54134e-146	2.02104	-0.0118159	0.924951	-1.5308	-0.451839	-1.56858	3.67308	0.211405	-1.82225	-0.45293	0.625748	0.0739976	0.99083	0.379124	0.160177	0.662077	0.15119	0.00513027	0.83728	0.10174	0.661321	0.547019	---
ARHGEF16	27237	ARHGEF16:s208	1192	10	TRUE	26.6861	6.86507e-123	2.39451	-2.01909	-0.62614	4.61448	-1.79178	-4.36046	1.58508	-1.3589	0.78866	0.110831	1.31933	0.0435485	0.0781693	0.548667	0.00172256	0.110938	0.00241116	0.151607	0.211247	0.453046	0.914481	0.223567	---
ARHGEF17	9828	ARHGEF17:s1002	1059	10	TRUE	16.875	9.4863e-57	0.19798	-3.17178	-4.16824	-4.20653	1.08297	8.22074	1.69879	0.978635	1.2113	-1.47595	-1.18013	0.847999	0.0131593	0.00312966	0.00296991	0.310379	3.58796e-05	0.127787	0.356423	0.260346	0.178198	0.271846	---
ARHGEF17	9828	ARHGEF17:s420	1065	9	TRUE	15.3124	5.88876e-48	-2.55635	-0.954452	-3.13352	-6.81546	3.73174	8.45808	4.45694	0.813372	-0.74262	-3.8242	1.45133	0.0377522	0.371644	0.0165282	0.000249678	0.00734191	6.37706e-05	0.00294688	0.442787	0.481883	0.00650661	0.189982	---
ARHGEF17	9828	ARHGEF17:s527	1012	10	TRUE	13.0379	5.15614e-36	-2.41614	0.0903688	-1.94599	-6.27526	0.298489	5.20356	2.01349	3.87002	1.21842	-2.74897	-0.0229881	0.0421029	0.930216	0.0875328	0.000239084	0.772936	0.000818833	0.0788502	0.00474122	0.257773	0.025099	0.982223	---
ARHGEF17	9828	ARHGEF17:s619	1320	11	TRUE	18.1502	7.22587e-66	0.805528	-3.80513	-3.33051	-6.32792	2.78045	8.38992	6.94144	1.29019	-2.30896	-2.86614	-0.751543	0.441277	0.00418427	0.00879193	0.000136392	0.0213851	1.51043e-05	6.74844e-05	0.229146	0.0463156	0.0185935	0.471521	---
ARHGEF17	9828	ARHGEF17:t170	1158	10	TRUE	15.7907	5.37834e-51	-2.18373	-1.06569	-4.57276	-2.295	2.454	6.01573	3.40386	-3.3894	1.76912	-1.50539	1.31263	0.0605094	0.317668	0.0018192	0.0508665	0.0396884	0.00031778	0.00930724	0.00950835	0.114841	0.170641	0.225712	---
ARHGEF17	9828	ARHGEF17:t1991	1115	9	TRUE	15.8016	6.99075e-51	-2.2582	-0.0801152	-4.05625	-1.76914	-1.25952	7.37419	6.70961	-8.31381	2.19976	-1.03006	1.78287	0.0584867	0.938388	0.00483248	0.120186	0.248212	0.000152743	0.000274999	7.12369e-05	0.0637531	0.337253	0.1178	---
ARHGEF18	23370	ARHGEF18:s1160	956	9	TRUE	5.69965	1.59957e-08	-1.16727	0.61823	-1.39712	0.483155	1.95098	1.78273	-0.127534	1.70518	-0.268884	-3.04009	-1.11297	0.28132	0.555997	0.205067	0.643731	0.0920341	0.117823	0.902104	0.131931	0.795772	0.0188446	0.302473	---
ARHGEF18	23370	ARHGEF18:s760	1171	11	TRUE	18.0057	3.65397e-64	-0.442088	2.41739	-0.549511	0.0221537	2.70932	0.0604413	-0.896882	1.19124	-0.507864	-2.45312	-1.90225	0.668858	0.0387761	0.596024	0.982809	0.024024	0.953125	0.39314	0.264027	0.623761	0.0365692	0.0895656	s5
ARHGEF2	9181	ARHGEF2:s886	932	10	TRUE	9.80572	1.14398e-21	-3.31031	-0.15994	1.44773	-3.91327	1.41089	1.26164	3.43347	0.360464	-2.14247	0.112675	0.735221	0.0106933	0.876893	0.18572	0.00446044	0.195959	0.242621	0.0089092	0.727832	0.0645274	0.913064	0.483199	---
ARHGEF2	9181	ARHGEF2:s932	1154	9	TRUE	27.4094	9.9851e-128	-0.262945	-0.357023	4.03986	-4.47127	-1.48901	-0.929821	1.73747	-0.0510668	-1.06033	1.88973	2.09389	0.800164	0.731595	0.00493372	0.00289651	0.180093	0.383409	0.125872	0.960699	0.324203	0.100715	0.0745402	---
ARHGEF2	9181	ARHGEF2:s956	774	7	TRUE	8.99565	1.79736e-18	0.6582	1.04574	0.112258	-2.64869	3.08351	-2.14053	-1.35615	-0.0657643	-0.0917806	1.95652	0.507765	0.539504	0.343579	0.914987	0.0454982	0.0273604	0.0852602	0.233079	0.950114	0.930436	0.107767	0.633218	s5
ARHGEF25	115557	ARHGEF25:s595	938	9	TRUE	8.06258	5.55583e-15	-3.03118	-2.572	-3.3211	-4.56324	2.77989	8.23967	0.628732	0.737278	0.298727	-1.1384	2.84946	0.0190827	0.0369	0.0127458	0.00259489	0.0273024	7.54549e-05	0.549482	0.484927	0.773822	0.292411	0.0247075	---
ARHGEF25	115557	ARHGEF25:s595s599	800	8	TRUE	5.80767	1.23856e-08	-5.18455	-0.0790992	-2.15959	-4.19409	-0.0212717	9.71976	2.06759	1.08111	-0.145452	-3.47197	0.639944	0.00204528	0.939526	0.0741191	0.00572321	0.983719	6.80955e-05	0.0841682	0.321175	0.889117	0.0132718	0.545854	s6
ARHGEF26	26084	ARHGEF26:s392	883	8	TRUE	20.8091	7.47219e-72	-1.44777	-4.05132	-1.39748	1.29339	0.140342	1.38216	-3.04229	0.928935	0.454488	3.05742	1.56564	0.197839	0.00671613	0.21176	0.243436	0.892983	0.216175	0.0227359	0.388767	0.665457	0.0222988	0.168471	---
ARHGEF28	64283	ARHGEF28:s1538	940	8	TRUE	7.02371	4.31995e-12	0.120356	-0.25873	-0.521006	-0.580708	0.101282	0.0799142	3.57053	-1.08212	2.10695	-2.41521	-0.307429	0.908131	0.804491	0.621024	0.582575	0.922626	0.938904	0.0117766	0.32076	0.0797085	0.0522025	0.768908	s7
ARHGEF35	445328	ARHGEF35:s445	755	7	TRUE	10.9893	1.30066e-25	1.57209	0.056283	-1.63012	0.183676	-3.06111	1.44801	2.7258	-0.245179	-2.36568	-0.469783	NA	0.176734	0.957296	0.164005	0.861484	0.0280665	0.207276	0.041487	0.816063	0.0642963	0.658285	NA	---
ARHGEF35	445328	ARHGEF35:s450	878	8	TRUE	11.1989	8.4224e-27	2.94139	-0.157204	-2.00147	1.57328	-2.35702	0.041006	4.00302	-2.03254	-0.961005	-1.62505	NA	0.025901	0.880241	0.0922377	0.166717	0.0565138	0.968622	0.0070945	0.0883527	0.373661	0.155277	NA	s7
ARHGEF40	55701	ARHGEF40:s262	833	7	TRUE	13.1112	8.44839e-36	0.791721	-3.4255	-1.06984	-0.0204118	-0.0408002	1.37113	3.53002	-3.88208	1.20969	2.4257	-1.83275	0.464409	0.0187264	0.333594	0.984504	0.969034	0.228673	0.0167394	0.0116174	0.280467	0.0596963	0.126321	---
ARHGEF5	7984	ARHGEF5:s1044	1371	11	TRUE	12.9377	3.40052e-36	-0.756872	3.47176	0.782469	4.87957	1.16821	-2.20971	-3.27422	-1.36937	-3.70203	-0.500273	-0.613891	0.468476	0.0070292	0.454033	0.000871896	0.272735	0.0544712	0.00961768	0.204078	0.00490514	0.628887	0.554485	---
ARHGEF5	7984	ARHGEF5:s445	788	7	TRUE	10.3712	1.04921e-23	2.18377	0.506458	0.318209	1.41447	-1.82239	0.575169	-0.783789	-0.588994	-1.07909	-0.789699	NA	0.0807285	0.634071	0.763188	0.216367	0.128014	0.59009	0.468648	0.581468	0.329829	0.465487	NA	s1
ARHGEF5	7984	ARHGEF5:s450	962	8	TRUE	9.46253	2.24519e-20	1.86813	1.01524	-0.842791	1.72691	-2.11343	-0.585696	1.28822	-0.624417	-1.25696	-0.996628	NA	0.110966	0.34917	0.431653	0.13493	0.0789978	0.579428	0.245113	0.555338	0.255482	0.357425	NA	---
ARHGEF5	7984	ARHGEF5:s57	739	7	TRUE	11.1623	7.88879e-27	1.66432	1.07598	0.787214	0.288503	-0.105752	-1.64052	2.25024	-0.212015	-1.14022	-1.75844	1.2942	0.156932	0.331092	0.466815	0.78454	0.919891	0.16182	0.0742545	0.840467	0.30585	0.139002	0.252145	---
ARHGEF5	7984	ARHGEF5:s983	1021	9	TRUE	24.0853	1.3176e-101	2.61602	0.758159	0.191342	0.877534	-0.0990214	-4.02251	-2.0783	0.461406	1.21712	1.24777	0.0179372	0.0346088	0.473103	0.85369	0.409303	0.923897	0.00504353	0.0762758	0.658502	0.262996	0.252236	0.98619	---
ARHGEF6	9459	ARHGEF6:s488	1476	12	TRUE	11.5916	8.53805e-30	-0.794551	1.25873	-2.83054	-4.74722	3.50734	4.48642	-1.38775	5.3119	0.718089	-4.61945	1.60416	0.445322	0.23672	0.0178355	0.000783516	0.00565675	0.00116736	0.195357	0.000341677	0.489139	0.000951391	0.13976	s8
ARHGEF6	9459	ARHGEF6:s640	1344	11	TRUE	22.0457	3.78205e-92	-2.82119	4.52599	-1.72843	-3.99594	6.37319	4.7083	-0.00723298	-3.23237	0.0271714	-4.50883	2.10536	0.020008	0.00143442	0.117976	0.00312953	0.000129288	0.00110716	0.994387	0.0102836	0.978916	0.00147019	0.0645542	s5
ARHGEF6	9459	ARHGEF6:s684	1636	13	TRUE	28.5316	1.33571e-145	-1.83287	3.36104	-1.52122	-0.821537	6.39175	4.67368	-0.0981543	1.54842	-0.776023	-10.2091	1.18611	0.0940023	0.00635219	0.156417	0.428787	5.13884e-05	0.000678478	0.923576	0.149793	0.454097	6.00981e-07	0.260568	---
ARHGEF7	8874	ARHGEF7:s497	1319	12	TRUE	10.4723	1.0486e-24	-0.736362	0.731728	-2.58697	-4.02788	3.64324	5.18761	-1.1993	5.19405	0.295828	-3.75323	-2.22177	0.478429	0.481131	0.0270906	0.00240771	0.00451252	0.000408554	0.258056	0.000404761	0.773413	0.00376376	0.0505424	s8
ARHGEF7	8874	ARHGEF7:s673	1112	10	TRUE	10.9389	1.60375e-26	-2.20354	0.17272	-2.13045	-2.81587	2.35651	4.55465	0.922782	0.945254	0.075828	-3.05946	2.20205	0.0586694	0.867161	0.0657465	0.0226373	0.0462096	0.00186296	0.383108	0.372199	0.941418	0.0155954	0.0588052	---
ARHGEF7	8874	ARHGEF7:s717	1034	11	TRUE	6.29301	4.59483e-10	-2.19502	-0.25732	-2.91773	0.948928	0.93007	2.40708	3.6863	0.169361	0.907902	-3.96475	-1.49794	0.0557917	0.802718	0.0170949	0.36744	0.376608	0.0394372	0.00502615	0.869258	0.387594	0.0032806	0.168375	---
ARID1A	8289	ARID1A:s363	1335	10	TRUE	13.4899	5.72057e-39	1.02677	-2.65049	-1.35797	-0.505639	-1.44845	1.30403	2.15907	-1.94609	-1.06442	4.43833	-2.89398	0.334571	0.0292337	0.21153	0.626745	0.185524	0.228491	0.0628804	0.0875187	0.31821	0.00217278	0.0200763	---
ARID1A	8289	ARID1A:s382	686	7	TRUE	14.1484	4.75539e-40	-0.434783	-1.88688	1.26696	0.0176915	-2.12114	-1.4568	-1.29797	2.58581	-0.454926	3.70914	-1.8766	0.681845	0.11783	0.260977	0.986569	0.0873787	0.204954	0.250944	0.0490853	0.668233	0.0138673	0.119397	---
ARID1A	8289	ARID1A:s696	924	8	TRUE	15.3786	1.12827e-47	0.746685	-0.527995	0.16245	-0.785735	0.286723	-1.41675	-0.95532	-3.30137	-1.22447	6.36279	-0.250389	0.483475	0.616451	0.876284	0.461915	0.783968	0.206322	0.376305	0.0163798	0.266666	0.000707285	0.81064	---
ARID1A	8289	ARID1A:s772	843	8	TRUE	6.97777	6.07865e-12	1.032	-1.38351	-0.940007	-0.237804	0.857725	-0.167955	-0.662855	1.92972	0.664445	-0.0347643	-0.578364	0.341863	0.215783	0.383499	0.819945	0.423976	0.872137	0.532047	0.101884	0.531097	0.973395	0.584058	---
ARID1B	57492	ARID1B:s1595	846	9	TRUE	7.27178	8.0986e-13	-0.674357	-1.55627	1.27595	-1.63377	-2.12095	-0.23319	-1.44454	0.291104	-0.275512	4.40625	2.14978	0.521724	0.163598	0.242677	0.146324	0.0716213	0.822286	0.191815	0.779408	0.790878	0.00313302	0.0686358	---
ARID1B	57492	ARID1B:s502	1117	10	TRUE	6.30855	4.05571e-10	-0.273186	-2.29197	-0.348444	-0.320561	-1.32106	0.277616	-1.25296	3.04985	1.33565	1.0929	-0.246759	0.79163	0.0511077	0.736499	0.756756	0.223014	0.788346	0.245603	0.0158246	0.218413	0.306251	0.811309	---
ARID3A	1820	ARID3A:s119	1008	9	TRUE	27.1709	5.92097e-120	-1.44202	3.39378	2.0507	-2.08608	-0.282102	-4.66236	-4.73128	2.54543	2.12901	4.01314	-1.7999	0.192501	0.0115399	0.0794477	0.0754049	0.786024	0.00230809	0.00212937	0.0383587	0.0707735	0.0051039	0.114902	---
ARID4A	5926	ARID4A:s538s542	966	9	TRUE	13.8373	1.20616e-39	-3.75514	1.05274	-1.94025	-0.370039	-0.117289	-1.19172	-1.35824	-0.142654	0.671262	5.02563	-1.67514	0.00712002	0.327438	0.0934999	0.722296	0.909925	0.272201	0.216535	0.890583	0.523579	0.0015208	0.137816	---
ARID4A	5926	ARID4A:s561	734	7	TRUE	13.2514	5.28285e-36	-0.127072	0.0850611	-0.78868	-1.82655	-2.52575	1.59354	1.98693	-7.84131	-0.263838	7.61412	-0.96722	0.903835	0.935514	0.466031	0.127331	0.052803	0.17192	0.103656	0.000541392	0.802434	0.000621037	0.377856	---
ARID4A	5926	ARID4A:s716	731	7	TRUE	14.7615	2.44742e-43	-0.612236	-2.4352	-1.09755	1.28887	0.47701	-0.465383	0.346372	-0.861703	-2.30748	4.711	-2.00189	0.567151	0.0590013	0.322423	0.253852	0.653474	0.661223	0.743163	0.428233	0.0691239	0.00528491	0.101694	---
ARID5B	84159	ARID5B:s759	727	7	TRUE	6.61891	7.63439e-11	-0.595066	-0.0980974	-2.23385	-0.349608	1.03543	4.16124	2.11903	-5.24788	-0.131112	1.25354	-1.51601	0.577706	0.925666	0.0757976	0.740876	0.347926	0.00881345	0.0876136	0.00333207	0.900799	0.265429	0.189957	---
ARID5B	84159	ARID5B:s789	956	9	TRUE	7.1297	2.85066e-12	-1.85417	-0.807526	-1.068	-5.75072	0.436245	2.15135	3.42928	0.433556	1.19193	1.99395	NA	0.106116	0.445932	0.320963	0.000697897	0.675797	0.0684772	0.010996	0.677658	0.272126	0.0863866	NA	---
ARL6IP4	51329	ARL6IP4:s332	1028	7	TRUE	10.5567	8.42627e-25	0.853341	0.527926	-1.52626	2.74696	0.178867	-2.10351	-1.1016	-0.950426	0.106325	2.27463	-3.76408	0.432439	0.620132	0.187469	0.0404563	0.865064	0.0893542	0.320818	0.385541	0.919459	0.07202	0.0131024	---
ARMC1	55156	ARMC1:s260	793	7	TRUE	5.07777	4.76548e-07	2.39937	-0.928877	2.21899	0.120975	0.0439877	0.637022	-0.495606	0.867306	-1.88852	-0.787339	-2.01552	0.0616691	0.395585	0.0772264	0.908422	0.966617	0.552131	0.641184	0.425432	0.117584	0.466748	0.0999393	s1
ARMC10	83787	ARMC10:s45	822	7	TRUE	16.7656	1.84418e-54	-2.71758	-2.87311	-0.577388	5.08845	-1.53792	-0.883671	-1.41427	-0.085857	2.20566	-0.256507	NA	0.0418955	0.0348677	0.588701	0.00380712	0.18468	0.417333	0.216421	0.934912	0.0785322	0.807779	NA	s4
ARMCX3	51566	ARMCX3:s61	973	9	TRUE	34.5661	2.44345e-171	-5.50603	0.189083	-0.946863	3.68187	0.623284	-0.851697	-0.326707	-4.69894	1.75457	1.6439	1.90206	0.000900767	0.855393	0.37524	0.00784031	0.552856	0.42256	0.753441	0.00221125	0.122771	0.144196	0.0989055	---
ARMCX3	51566	ARMCX3:s72	1271	9	TRUE	24.0131	2.47352e-105	-5.6206	1.8682	-1.95801	2.34031	0.111966	0.0606545	1.3982	-2.35639	-2.24152	1.15988	1.96716	0.000798572	0.103952	0.0910862	0.0518211	0.913994	0.95333	0.204757	0.0506097	0.0599436	0.284126	0.0898662	---
ARNT	405	ARNT:s68	893	8	TRUE	7.48255	1.83529e-13	1.21719	-2.68729	2.6018	-0.94469	-0.00287736	-0.957136	-0.520298	2.13931	0.000508503	0.69807	NA	0.26923	0.0361829	0.040564	0.381287	0.997797	0.375459	0.621489	0.0762234	0.999611	0.511267	NA	---
ARPC5L	81873	ARPC5L:s64	822	8	TRUE	12.253	8.22863e-32	2.67549	3.11836	5.29729	-1.80529	-2.02765	-4.7828	-1.13284	-5.93108	-0.592062	4.66573	4.76501	0.0367566	0.0206279	0.00183457	0.121063	0.0889525	0.00305407	0.300512	0.00102472	0.575425	0.00344673	0.00311031	---
ARPP19	10776	ARPP19:s123	1163	9	TRUE	8.89074	2.27254e-18	-4.03975	1.00551	-0.299864	-1.63556	3.16048	4.64771	2.8948	-6.01717	0.290783	-2.37269	1.88951	0.00493445	0.348134	0.77299	0.145945	0.0159176	0.0023482	0.023157	0.000533062	0.779644	0.0494102	0.100748	---
ARPP19	10776	ARPP19:s81	1144	10	TRUE	5.69671	1.55287e-08	-3.72454	-0.623155	-1.14977	-1.03042	0.363445	4.12171	2.21185	-1.37441	-0.451515	-1.06607	0.992766	0.0058333	0.550531	0.283447	0.332956	0.725689	0.00333632	0.0579133	0.206584	0.663608	0.317505	0.349899	---
ARRB1	408	ARRB1:t410	573	7	TRUE	18.3319	2.25029e-59	-0.0377044	-3.5692	-3.16696	1.76813	0.157756	2.46725	2.05167	-1.03798	-1.61503	-0.230202	3.54892	0.971382	0.0160573	0.0248998	0.137279	0.880822	0.0567212	0.0954393	0.346845	0.167225	0.827057	0.0164063	---
ARVCF	421	ARVCF:s267	947	7	TRUE	18.0177	1.34702e-62	1.54596	-1.92272	-1.2485	1.40302	-0.831634	0.6476	-0.3541	1.14312	-1.20693	1.29137	-2.27146	0.182779	0.112535	0.267121	0.219555	0.443506	0.5458	0.737707	0.304753	0.281439	0.253051	0.0723065	---
ARVCF	421	ARVCF:s343	1189	11	TRUE	27.7602	2.92475e-130	-1.21109	-3.193	-3.23704	1.77821	-0.282077	-1.01655	0.55459	-2.24549	2.36136	3.50881	1.84305	0.256703	0.0109537	0.010207	0.109084	0.784263	0.335913	0.592687	0.0513804	0.0425067	0.00663102	0.0984329	---
ASAP2	8853	ASAP2:s701	1628	13	TRUE	38.9957	7.00978e-235	-1.38651	-2.19857	-2.1233	0.317435	3.82712	2.14865	-0.379296	1.7458	1.03317	-3.90008	1.94619	0.19305	0.0502114	0.0572418	0.756858	0.00280836	0.0547755	0.711688	0.108676	0.323703	0.00247626	0.0776193	---
ASAP2	8853	ASAP2:s712	783	7	TRUE	21.3428	5.59377e-80	0.954089	-1.15161	-1.00642	-1.56937	2.18045	0.77071	2.18405	0.551216	-0.584067	-1.30958	0.256846	0.383854	0.301556	0.360404	0.177356	0.081067	0.4757	0.0806993	0.605211	0.584532	0.247282	0.807532	---
ASCC3	10973	ASCC3:s2195	911	9	TRUE	9.28806	1.12777e-19	-1.40177	0.841864	1.00078	1.22289	-0.920781	-5.13839	0.198209	1.82888	-0.134889	2.16568	-1.83091	0.203733	0.427686	0.350265	0.26094	0.387796	0.00134113	0.848515	0.110126	0.896496	0.0670431	0.109799	---
ASMTL	8623	ASMTL:s223	914	8	TRUE	12.5065	3.08274e-33	0.130366	-1.57205	-1.00504	0.947894	-0.781453	2.80084	-1.1748	1.49556	0.137495	-1.5357	NA	0.900538	0.166999	0.353673	0.379781	0.464245	0.0311297	0.284582	0.1854	0.895137	0.175518	NA	---
ASS1	445	ASS1:t219	874	7	TRUE	26.2486	2.24498e-112	0.0504374	-1.10371	0.248368	2.96135	0.563643	-0.118648	-2.37909	1.32179	0.488581	-1.76055	-0.414098	0.961727	0.319985	0.813728	0.0314697	0.597337	0.910174	0.0632362	0.243481	0.645812	0.138625	0.695967	---
ATAD2	29028	ATAD2:s1302	1062	10	TRUE	12.7751	9.03124e-35	2.0686	1.67004	3.78216	0.247302	-0.218091	-5.06843	-1.41669	-1.60742	0.547403	3.15216	-3.15528	0.0723863	0.13346	0.00537159	0.810903	0.832819	0.00096689	0.194315	0.14663	0.599036	0.0135542	0.0134906	---
ATAD2B	54454	ATAD2B:s1342	847	7	TRUE	10.8529	1.18252e-25	-0.797142	0.303882	2.70233	0.992122	-2.94384	-3.98417	-1.47611	-1.21118	1.09422	5.53057	-2.94542	0.461528	0.773457	0.042665	0.366692	0.0321135	0.0104871	0.199942	0.279944	0.323748	0.00264979	0.032055	---
ATAT1	79969	ATAT1:s303	844	8	TRUE	13.5202	8.57625e-38	0.449411	-3.65644	2.51273	0.172303	-0.180756	-2.59619	-0.82091	-1.23382	-1.55858	3.54934	3.03793	0.668913	0.0106244	0.0457341	0.868864	0.86251	0.040871	0.443083	0.263405	0.170109	0.0120818	0.0228636	---
ATF2	1386	ATF2:s112	1320	10	TRUE	12.0972	5.19339e-32	-0.539425	-0.868329	-1.0788	1.33079	-5.92588	1.66019	3.79295	-7.35699	-0.192665	5.08254	0.972099	0.604278	0.410505	0.312126	0.219936	0.000351363	0.135456	0.00528952	7.94038e-05	0.852023	0.000950137	0.359472	---
ATF2	1386	ATF2:s136	930	9	TRUE	8.09522	1.79197e-15	2.73764	-3.39891	-2.19727	3.05471	-0.518253	0.786081	-1.66558	-3.82727	1.0861	3.58641	0.676473	0.0290167	0.0114595	0.0639881	0.0184604	0.620255	0.4576	0.13974	0.00648077	0.313416	0.00889968	0.520459	---
ATF2	1386	ATF2:s90	920	8	TRUE	5.85176	6.76828e-09	-0.398775	-0.113467	-2.02326	0.0675095	-3.79486	2.98266	2.81269	-4.00893	-0.662848	2.36601	0.422834	0.703864	0.913362	0.0894957	0.94837	0.00902187	0.024552	0.0306473	0.00704693	0.532051	0.0558243	0.687151	---
ATF7	11016	ATF7:s97	933	8	TRUE	5.14779	3.22807e-07	2.41497	-0.33729	-1.16444	-1.50546	0.955281	1.74736	-0.293353	-0.180189	0.192525	-0.204274	-0.781448	0.0522195	0.747385	0.288447	0.182913	0.376323	0.131169	0.779134	0.862936	0.853682	0.844892	0.464248	s1
ATF7IP	55729	ATF7IP:s113	1469	12	TRUE	15.2654	9.44875e-49	-0.364749	0.221077	-0.258975	1.54148	-5.75002	-1.73789	6.39576	-10.9127	0.440467	8.1221	-1.78249	0.722894	0.829481	0.800907	0.154225	0.000185163	0.112868	7.87517e-05	7.0992e-07	0.668967	1.03094e-05	0.105002	---
ATF7IP	55729	ATF7IP:s445	1267	11	TRUE	16.6195	3.82301e-56	1.04131	1.5922	3.08911	-5.29129	-2.01748	-2.90136	1.91706	-2.55925	-0.100363	6.92518	-1.83956	0.324894	0.145803	0.0129481	0.000499578	0.0744239	0.0175563	0.0874674	0.0307248	0.922256	6.87146e-05	0.0989815	---
ATF7IP	55729	ATF7IP:s496	1072	8	TRUE	15.5327	3.2288e-49	0.997465	0.640146	0.52416	1.48531	-2.05823	-2.45935	1.08041	-5.92568	-0.410162	6.41421	-2.4503	0.357051	0.545731	0.618958	0.188004	0.0852647	0.0491627	0.321462	0.00102962	0.695931	0.000677613	0.0497705	---
ATF7IP	55729	ATF7IP:s559	848	7	TRUE	9.59991	9.24121e-21	1.32152	1.09223	0.884995	2.22342	-0.222954	-5.43081	-0.867213	-2.51576	0.907034	3.67187	-2.16255	0.243566	0.324542	0.416683	0.0767975	0.832393	0.00286998	0.425478	0.0534508	0.405979	0.0144152	0.0829197	---
ATG16L2	89849	ATG16L2:s198	1079	9	TRUE	1.38948	0.166572	0.78622	4.54206	-0.816327	-3.83271	3.61426	-0.135025	-3.49513	3.80993	-0.663079	-1.1208	-0.891868	0.457523	0.00266114	0.441204	0.00643509	0.00857539	0.896392	0.0100589	0.00662851	0.528503	0.299348	0.40208	s2
ATG2A	23130	ATG2A:s403	1046	9	TRUE	7.15458	1.61282e-12	-2.27686	1.31046	0.254954	0.414372	0.904202	0.982981	3.00613	-2.80505	-0.626735	-2.32873	0.903924	0.0568995	0.231399	0.806087	0.691005	0.395939	0.358364	0.0197699	0.0263325	0.550717	0.0527122	0.396077	---
ATG2B	55102	ATG2B:s1743	975	7	TRUE	15.0593	3.87081e-46	0.0629967	0.515072	1.08542	0.792888	-0.34039	-1.17305	-1.18007	-2.08436	-1.22793	-0.00253761	6.43747	0.95221	0.628457	0.327272	0.463788	0.747398	0.293611	0.291051	0.0915536	0.274122	0.998073	0.00134439	s11
ATG9A	79065	ATG9A:s828	1446	11	TRUE	17.5509	1.91398e-62	-2.12579	0.90694	2.18298	-0.923673	1.57442	-2.3833	-1.59097	3.6954	0.532202	-0.973206	-0.633853	0.0624477	0.388076	0.0568975	0.379755	0.149842	0.0410056	0.14608	0.00495572	0.607472	0.35588	0.541949	---
ATL1	51062	ATL1:s10	1588	13	TRUE	34.6864	1.85636e-196	-7.33662	-1.67352	-3.82109	-1.24846	6.71414	6.89384	1.58281	-1.07424	2.3999	-7.64433	5.42837	1.47296e-05	0.122391	0.00283778	0.237782	3.31269e-05	2.60865e-05	0.141771	0.305715	0.035239	1.00389e-05	0.000207526	---
ATL1	51062	ATL1:s22s23	726	7	TRUE	22.2058	1.0112e-83	-2.42173	-3.28746	-2.67297	-0.499861	0.520135	4.76108	0.0198444	0.720304	1.04505	-1.04232	2.85873	0.059989	0.0217744	0.0441906	0.63839	0.62517	0.00505459	0.984935	0.503595	0.343868	0.345016	0.0354591	---
ATL3	25923	ATL3:s517	868	8	TRUE	21.2384	6.60288e-81	-7.31137	3.5846	-0.802152	2.72111	1.60283	2.0144	2.13456	-3.45729	2.73371	-6.51218	NA	0.0003341	0.0115788	0.453056	0.0345916	0.160093	0.0906006	0.076725	0.013512	0.0340181	0.000624937	NA	---
ATN1	1822	ATN1:s34	1473	12	TRUE	15.4488	4.93169e-49	0.423468	-3.1951	0.595323	0.144273	0.597652	-2.55221	0.393631	-4.08962	1.85025	7.94816	-4.41112	0.680917	0.00957095	0.564856	0.888151	0.56336	0.0287545	0.702116	0.0021805	0.0940073	1.24643e-05	0.00131213	---
ATN1	1822	ATN1:s645	1575	13	TRUE	11.012	7.13989e-27	1.98898	-2.33715	2.25781	-2.33343	-1.04375	-4.57427	0.48323	-5.2382	1.92031	11.5483	-3.83878	0.0721528	0.0393699	0.0452657	0.0396291	0.318996	0.000797782	0.638407	0.000277594	0.0811099	1.72389e-07	0.0027523	---
ATP13A1	57130	ATP13A1:s899	865	8	TRUE	10.0053	2.261e-22	-4.1168	-1.88083	-2.08714	5.09228	0.450506	-3.97388	-0.983055	-1.14506	-0.0153136	4.42208	0.340452	0.00623858	0.10903	0.0819221	0.00223832	0.668167	0.00733433	0.363544	0.295795	0.988278	0.00446093	0.74512	s4
ATP13A3	79572	ATP13A3:s817	1396	12	TRUE	22.1057	7.63642e-92	-3.65121	3.70245	0.649322	1.32145	0.0146026	-5.37639	-2.31382	3.13041	2.43539	-0.00731885	-1.90178	0.00445341	0.00409192	0.530761	0.215786	0.988636	0.000311687	0.0432254	0.010683	0.0351251	0.994304	0.0863682	---
ATP1A1	476	ATP1A1:s16	1410	12	TRUE	23.259	1.64922e-101	-5.30225	1.54085	1.02005	6.98728	1.79899	-3.63432	-3.7853	-0.529042	0.291879	-1.81324	1.11064	0.000346426	0.154378	0.331749	3.77308e-05	0.10222	0.00457967	0.00357078	0.608318	0.776345	0.0998733	0.292715	s4
ATP2A2	488	ATP2A2:s663	902	8	TRUE	14.0492	1.12571e-40	-3.51112	0.556602	-1.57012	0.634095	0.73228	2.87203	-2.81777	-1.33148	2.93365	-1.36655	0.588964	0.0126542	0.59793	0.167441	0.549414	0.4916	0.0283517	0.0304432	0.231381	0.0261628	0.220761	0.577371	---
ATP2B1	490	ATP2B1:s1155	1108	10	TRUE	17.5105	8.77055e-61	-5.49165	-0.481485	0.230371	1.75353	-1.01233	-2.08442	-1.30626	3.64709	1.07037	1.18913	-1.04387	0.000579423	0.643066	0.823585	0.117599	0.341014	0.0706279	0.227768	0.00652175	0.31568	0.268486	0.32706	---
ATP2B4	493	ATP2B4:s13	934	8	TRUE	13.2489	7.80402e-37	-4.35726	1.20177	-0.165687	0.0345107	3.95404	1.85651	-2.03283	3.36169	0.0411074	-5.30269	1.58992	0.00478469	0.27473	0.873845	0.973589	0.00750285	0.112769	0.0883166	0.0151979	0.968544	0.00182512	0.162955	---
ATP2B4	493	ATP2B4:s328	1060	10	TRUE	17.5008	2.00352e-60	-7.57861	-0.838763	1.6569	-0.381973	0.282511	2.79578	1.71569	0.781667	0.0463815	-4.11639	4.64846	6.43277e-05	0.425953	0.13613	0.712428	0.784723	0.0233491	0.124558	0.456918	0.964143	0.00336088	0.00164798	---
ATP6V0A2	23545	ATP6V0A2:s695	883	9	TRUE	9.92755	4.33673e-22	-4.11129	3.40168	0.963942	-1.31153	-1.00579	-0.491327	1.9781	-5.76608	0.917939	3.26315	NA	0.00450861	0.0114163	0.367186	0.231056	0.34801	0.638224	0.0884287	0.000686982	0.389183	0.0138042	NA	---
ATP6V1G1	9550	ATP6V1G1:s68	911	7	TRUE	8.93806	2.1732e-18	-0.266994	3.60713	0.473374	0.829894	2.74087	1.58837	-4.74047	-1.42111	0.16229	-2.26774	0.202765	0.800136	0.0154269	0.655893	0.444402	0.04075	0.173068	0.00514794	0.214538	0.877432	0.0726436	0.847312	---
ATP7A	538	ATP7A:s1463	913	7	TRUE	14.6082	1.75448e-43	-3.35169	-0.345059	-1.09869	5.16257	0.864305	-4.58832	-2.11503	2.00122	0.207179	0.863558	-0.423325	0.0202913	0.744091	0.321971	0.00357702	0.42693	0.0059026	0.0880587	0.101781	0.844043	0.427304	0.68965	s4
ATP7A	538	ATP7A:t327	881	9	TRUE	16.4988	2.32021e-53	-2.79091	-1.31228	-1.71524	5.9953	-0.374101	-2.66622	-0.743095	-1.25285	1.29058	0.577728	1.68746	0.0268733	0.230816	0.130015	0.000544805	0.719403	0.0321757	0.481613	0.250489	0.237838	0.581547	0.135372	s4
ATRX	546	ATRX:s1061	894	7	TRUE	14.6276	1.36479e-43	1.57175	0.391048	-0.363249	1.67566	0.725777	-0.907798	-1.52036	-5.15785	2.82954	2.9112	-2.3424	0.176811	0.711869	0.731271	0.154654	0.500511	0.405612	0.188897	0.00359121	0.0366946	0.0333532	0.0661821	---
ATRX	546	ATRX:s1348s1352	1246	11	TRUE	25.1855	2.00068e-113	-1.32303	-2.25432	0.0392874	1.27282	-1.35569	-0.243469	0.656278	-4.53796	2.54333	5.2466	-2.92925	0.218452	0.0506447	0.969519	0.234977	0.208238	0.813101	0.528065	0.00141002	0.0315379	0.00053009	0.0167775	---
ATRX	546	ATRX:s1352	992	8	TRUE	12.7511	1.37008e-34	1.20894	0.363439	-0.520741	2.25951	-0.915417	-3.83301	-1.10158	-3.78596	1.14801	4.30454	-0.295029	0.272161	0.728739	0.621198	0.0645913	0.395273	0.00862883	0.312859	0.00911648	0.294668	0.00506754	0.777914	---
ATRX	546	ATRX:s634	865	7	TRUE	9.05304	9.07514e-19	-1.27987	0.70341	-1.14947	0.416571	-4.29842	-0.705597	4.77847	-4.79057	1.15902	2.91752	-0.969329	0.256756	0.513196	0.302358	0.694271	0.00772701	0.511946	0.00497735	0.00492444	0.298787	0.033109	0.3769	---
ATRX	546	ATRX:s677	1173	10	TRUE	18.5008	3.06308e-67	1.47194	-1.73165	1.14564	1.66491	-0.676694	-5.04032	0.19415	-5.34911	1.09	7.65383	-1.40199	0.17925	0.121578	0.285057	0.134496	0.517684	0.00100123	0.850898	0.000686583	0.307452	5.99564e-05	0.198505	---
ATXN1	6310	ATXN1:s775	1028	9	TRUE	11.4129	2.76201e-28	0.762959	1.61897	-1.18025	-5.99336	4.57547	3.49071	1.76431	-1.88118	2.24536	-1.90507	-1.05434	0.470413	0.149486	0.27645	0.000545862	0.00255746	0.010119	0.121038	0.101988	0.0596048	0.098469	0.326752	---
ATXN1L	342371	ATXN1L:s284	1166	11	TRUE	8.78506	6.65871e-18	-2.05109	-1.21214	-1.12391	1.41406	-0.608049	1.3231	3.05744	-0.349025	0.263953	-0.30585	-3.67973	0.0704894	0.25632	0.290136	0.19099	0.558185	0.218431	0.0136279	0.735097	0.797761	0.766675	0.00507762	---
ATXN1L	342371	ATXN1L:s615	744	8	TRUE	5.60997	2.91565e-08	-1.18857	-0.556219	-0.588593	0.411748	0.191439	3.89379	1.94474	-2.34113	-0.859279	-1.2915	-1.03383	0.279513	0.598177	0.577604	0.694829	0.854496	0.00804142	0.0997841	0.0577546	0.423183	0.244048	0.341076	---
ATXN1L	342371	ATXN1L:t330	1141	10	TRUE	9.85039	6.54293e-22	0.819607	-3.10648	-2.82777	2.89024	-2.61061	0.567957	2.12623	-1.28416	-0.0247853	0.718579	1.34317	0.436176	0.0145226	0.0222264	0.0201917	0.031101	0.585647	0.0661804	0.235026	0.980833	0.492851	0.216073	---
ATXN2	6311	ATXN2:s624	711	7	TRUE	13.7472	2.74404e-38	1.5831	-0.301612	0.323356	1.85351	-1.46964	-4.26497	-1.13885	-3.97857	1.32075	4.17565	1.34787	0.174248	0.775089	0.759512	0.122992	0.201608	0.00797693	0.306371	0.0105457	0.243803	0.0086914	0.235545	---
ATXN2L	11273	ATXN2L:s111	1624	13	TRUE	9.30859	4.07033e-20	3.86664	4.79667	2.80009	-4.15621	0.859444	-2.72147	0.292152	2.10816	-0.775346	-1.08984	-3.27077	0.00262307	0.000556315	0.0172719	0.00159955	0.408435	0.019879	0.775607	0.0587636	0.454481	0.299082	0.00745499	---
ATXN2L	11273	ATXN2L:s449	1119	9	TRUE	19.016	4.6239e-70	2.39452	4.55877	2.73497	1.19587	-0.809701	-6.8658	-0.712019	-4.42746	2.37561	3.12628	-3.56856	0.04785	0.00260873	0.0291288	0.27068	0.44476	0.000238562	0.499489	0.00305363	0.0491989	0.0166964	0.00911445	---
ATXN2L	11273	ATXN2L:s594	1140	9	TRUE	12.2921	1.0734e-32	2.21778	4.06499	4.13047	-0.913372	-0.0280359	-7.17268	-0.262018	-2.85351	1.3082	4.3983	-4.48741	0.0620804	0.00477935	0.00440141	0.39142	0.978416	0.000181726	0.80085	0.0245646	0.232123	0.00316338	0.00284091	---
BABAM1	29086	BABAM1:s29	1134	10	TRUE	3.57498	0.000365012	1.29924	2.28715	-4.01169	6.34395	-0.452115	-1.08121	-2.90034	1.46657	-0.595316	-2.39884	-2.74383	0.230052	0.0514934	0.00388589	0.000222045	0.663193	0.311117	0.0198812	0.180667	0.568086	0.0432548	0.0252991	s4
BAD	572	BAD:s118	1630	13	TRUE	0.840839	0.400572	3.13914	-1.2737	-2.39785	5.09809	-2.10189	3.09044	-0.543733	2.50301	-2.06012	-5.57027	0.569017	0.00942286	0.229026	0.0353667	0.000345076	0.0594055	0.010278	0.597473	0.029349	0.063852	0.000167592	0.580777	---
BAD	572	BAD:s134	1486	12	TRUE	9.79567	6.00578e-22	1.51618	-0.0311092	-2.28954	4.53142	-0.878119	0.00111643	1.15125	-4.68942	-0.957965	-0.348374	1.38482	0.160428	0.975795	0.0450492	0.00108901	0.400485	0.999131	0.276412	0.000855185	0.360668	0.734782	0.196223	---
BAD	572	BAD:s25	1123	10	TRUE	5.62985	2.29179e-08	2.65215	0.42209	-2.29751	4.28866	-0.401276	0.357484	-2.91288	-0.702499	0.457747	-2.09308	0.730767	0.0291585	0.684074	0.0506675	0.00265619	0.698722	0.729977	0.0195029	0.502294	0.65931	0.0696838	0.48577	---
BAD	572	BAD:s99	1597	13	TRUE	6.53591	8.66948e-11	2.68455	0.0769835	-0.765815	4.51955	-1.69246	0.0900262	-2.18899	0.47722	-1.80069	-3.56621	3.92031	0.021235	0.940019	0.459904	0.000872692	0.118654	0.929885	0.0510584	0.642546	0.0992008	0.00442434	0.00239156	---
BAG3	9531	BAG3:s289	748	7	TRUE	17.0784	2.00585e-55	1.05321	0.25894	-1.83678	-0.246875	2.68676	4.21848	1.20925	-4.68036	-0.629767	-1.88325	1.16306	0.340457	0.806004	0.125666	0.814821	0.0434668	0.00834001	0.280622	0.00543183	0.5565	0.118382	0.297289	---
BAG3	9531	BAG3:s377	1055	10	TRUE	27.2315	4.81446e-124	-0.252614	-0.708423	-4.57593	-0.645317	1.79335	7.27006	-0.536711	-1.38665	1.42333	-3.57574	2.41116	0.806936	0.498802	0.00181165	0.536786	0.110672	8.63555e-05	0.606067	0.202964	0.192448	0.00723297	0.0424315	---
BAG3	9531	BAG3:t406	873	8	TRUE	11.5142	1.17671e-28	2.67082	1.94457	2.45232	1.40844	-0.515839	-1.92377	-2.44245	-1.32273	0.930772	-1.68891	1.22052	0.0369862	0.0998081	0.049634	0.208651	0.624417	0.102728	0.0503041	0.234104	0.387889	0.142199	0.268053	s1
BAG6	7917	BAG6:s958	1464	12	TRUE	16.4826	4.08419e-56	2.33476	1.79577	-0.381074	1.36814	-2.62029	-3.92705	-2.52411	1.78335	1.15219	1.61674	-0.426251	0.0417102	0.102758	0.711119	0.201222	0.0255849	0.00283378	0.030174	0.104855	0.276042	0.137007	0.678955	---
BAG6	7917	BAG6:s958s967	923	9	TRUE	10.5703	9.97738e-25	4.04959	1.01999	-0.16491	-0.133826	-1.34055	-2.92549	0.388973	-0.366767	-1.48174	1.82004	-0.516232	0.00487335	0.341682	0.873676	0.897306	0.221938	0.0221661	0.708857	0.724628	0.181966	0.111561	0.621595	s1
BAG6	7917	BAG6:s967	1318	11	TRUE	16.9622	1.62181e-58	1.97001	2.71027	0.22136	0.94812	-1.55941	-3.69285	-1.0328	-2.96654	-0.339577	3.80604	-0.925519	0.0803415	0.023987	0.829753	0.367829	0.15333	0.00497536	0.328651	0.0157909	0.741965	0.00417844	0.378844	---
BAHD1	22893	BAHD1:s101	798	8	TRUE	3.72825	0.00022026	1.26256	-1.81594	-0.0581927	0.0118676	-0.604602	0.0938677	-2.864	2.71318	0.568962	0.79396	0.21715	0.253597	0.119289	0.955485	0.990916	0.567588	0.92827	0.0286513	0.0349582	0.590028	0.457461	0.835287	---
BAHD1	22893	BAHD1:s121	1101	10	TRUE	2.38761	0.0173102	0.535521	-0.585245	-1.86196	-1.14005	0.249907	-0.362827	2.95427	2.75482	-0.461075	-1.78931	-0.456057	0.606852	0.574515	0.0996296	0.287245	0.808957	0.726133	0.0183058	0.0248728	0.657021	0.111356	0.660474	---
BAHD1	22893	BAHD1:s184	1099	10	TRUE	4.4059	1.29547e-05	1.90222	-1.04751	-0.869581	1.3821	-1.87997	-0.461802	0.108647	-2.25716	1.87078	1.92194	-1.25612	0.0936466	0.325476	0.40986	0.204303	0.0969097	0.656522	0.916158	0.0539608	0.0982896	0.0908436	0.244514	---
BAIAP2	10458	BAIAP2:s261	877	8	TRUE	19.7241	6.22114e-72	-1.0767	2.16964	-1.21758	3.30112	0.567231	-1.16998	2.35852	-5.28924	-0.978303	0.955669	-2.06666	0.322989	0.0730983	0.26909	0.016385	0.591131	0.286373	0.0563981	0.00184877	0.365706	0.376142	0.0842755	---
BAIAP2	10458	BAIAP2:s366	1011	8	TRUE	28.9896	6.56584e-135	-0.562376	1.09193	-0.231092	2.58761	-0.463093	-0.872771	1.05491	-3.37274	-0.696158	0.707828	-0.279914	0.594231	0.316757	0.824922	0.0413446	0.659619	0.416344	0.332083	0.0149916	0.512381	0.505604	0.788943	---
BAIAP2L1	55971	BAIAP2L1:s261	999	9	TRUE	16.3407	3.32514e-53	0.630333	-1.19837	2.43679	1.01837	-0.782018	-0.413159	0.478767	-0.367803	0.114571	-1.13988	-1.24386	0.548494	0.269767	0.0449703	0.342403	0.459833	0.691852	0.646698	0.72389	0.912002	0.291832	0.253588	---
BAIAP2L1	55971	BAIAP2L1:s414	818	7	TRUE	10.1795	5.56147e-23	3.00369	-1.90264	1.67029	2.05814	-1.68309	-2.22844	0.872142	0.251681	-2.02155	0.552305	0.673911	0.0299719	0.115472	0.155729	0.0946565	0.15318	0.0763144	0.423026	0.811305	0.0991737	0.604519	0.53026	s1
BAIAP2L1	55971	BAIAP2L1:t257	845	7	TRUE	10.7847	1.71391e-25	0.476822	-1.50594	0.183616	-0.617548	1.58232	1.84473	-0.156512	-0.552802	-0.774605	0.0282976	NA	0.6536	0.19243	0.861529	0.56391	0.174421	0.124389	0.881753	0.604203	0.473592	0.97852	NA	---
BAIAP2L1	55971	BAIAP2L1:t257s261	862	8	TRUE	12.6776	7.3831e-34	0.30545	-0.530354	0.9779	1.7475	-0.0731209	-0.791124	0.889873	-2.11128	-0.222359	-0.587425	-0.256414	0.770343	0.614912	0.36589	0.131143	0.944087	0.458993	0.407795	0.0792324	0.83141	0.578338	0.806197	---
BAP1	8314	BAP1:s292	1015	10	TRUE	4.27432	2.13525e-05	2.83742	-1.49718	1.4632	0.198112	-0.549881	-6.10369	0.905041	-2.28575	0.278996	5.61358	0.257965	0.0218988	0.172718	0.181563	0.847899	0.597413	0.000288297	0.391884	0.0516058	0.787324	0.000502234	0.802946	---
BAP1	8314	BAP1:s369	677	7	TRUE	1.73625	0.0830033	1.93837	-4.25608	0.369033	2.14139	-1.00654	-0.611703	-1.36853	1.22055	-1.11636	2.36622	-1.35046	0.110301	0.00804496	0.727215	0.0851672	0.360352	0.567476	0.229432	0.276674	0.315024	0.064253	0.234771	---
BASP1	10409	BASP1:s164	859	9	TRUE	43.9541	1.07383e-221	-2.38641	0.73191	-1.53877	-3.41887	4.16129	1.90118	-0.828604	1.76594	-0.108759	-2.06794	4.1972	0.0484236	0.487998	0.167751	0.0111525	0.00423491	0.0990345	0.434668	0.12075	0.916445	0.0774516	0.00404963	s11
BASP1	10409	BASP1:t31	853	8	TRUE	41.0087	9.65785e-204	-4.39734	-0.290362	0.474767	-3.23764	5.16114	2.06189	-1.77556	4.02919	0.830615	-3.78148	4.24344	0.00458149	0.781314	0.65174	0.0177394	0.0020924	0.0848339	0.126149	0.00688663	0.437987	0.00916445	0.00541919	s5
BASP1	10409	BASP1:t36	1122	9	TRUE	40.2623	7.6809e-220	-3.24389	-0.608437	-5.96693	-3.03562	3.0997	3.79197	0.951018	-1.11688	0.564212	-1.76792	7.00736	0.0141766	0.562113	0.000560476	0.0189637	0.0173296	0.00678543	0.373268	0.300911	0.590222	0.120402	0.000210177	s11
BAZ1A	11177	BAZ1A:t731	1192	9	TRUE	15.7052	1.39634e-50	-1.03668	2.31125	4.95247	0.0737062	1.15715	-4.7494	-0.778355	-1.02138	-0.0977134	1.75376	-3.15006	0.334362	0.0540869	0.00165162	0.943306	0.285166	0.00208497	0.461854	0.34107	0.924899	0.122917	0.0161507	s3
BAZ1B	9031	BAZ1B:s1342	937	7	TRUE	15.5784	8.25241e-49	-1.95108	0.284535	4.12891	-0.894446	-0.615345	-3.98587	-0.378979	-0.568969	2.70263	3.02243	-2.12165	0.10852	0.787409	0.00909462	0.412066	0.565253	0.0104694	0.720263	0.593982	0.0426497	0.0293345	0.0873228	s3
BAZ1B	9031	BAZ1B:s1468	1647	13	TRUE	17.6885	6.24683e-64	-1.02832	-0.136944	3.32849	-1.42263	0.348195	-1.63171	-0.585619	-3.92334	0.502021	6.36031	-3.53089	0.325879	0.893549	0.00672921	0.182577	0.734266	0.131013	0.569951	0.00237916	0.62555	5.3676e-05	0.0047075	---
BAZ1B	9031	BAZ1B:s705s708	908	8	TRUE	20.5669	2.47228e-77	-0.933864	1.02445	0.927345	-0.0372399	1.48763	-5.38228	-3.99822	0.890262	2.1129	5.05886	-1.71433	0.386415	0.345141	0.389527	0.971502	0.187412	0.00169201	0.00713342	0.407602	0.0790549	0.00231329	0.137295	---
BAZ1B	9031	BAZ1B:s947	1172	11	TRUE	16.0171	2.36723e-52	-0.928944	3.15019	1.23265	0.260808	0.261764	-2.13555	-2.15609	-5.48844	2.5979	4.34051	-2.61112	0.37716	0.0117339	0.248933	0.80011	0.799396	0.0614641	0.0594443	0.000385921	0.0288374	0.00187606	0.028219	---
BAZ2A	11176	BAZ2A:s1395	1208	11	TRUE	10.3079	6.40168e-24	0.640615	2.53757	0.0374923	2.12279	0.0498716	-6.69225	-4.00264	4.32573	1.97547	1.04133	-2.5934	0.53774	0.0318373	0.970911	0.0627528	0.961314	8.93216e-05	0.00309805	0.00191704	0.0796384	0.324886	0.0290511	---
BBX	56987	BBX:s844	1049	9	TRUE	15.0667	3.38793e-46	1.10615	-0.733909	0.286028	0.442674	-1.55833	-1.96519	-0.169143	-3.35411	2.44806	3.63353	0.906996	0.305221	0.486853	0.783137	0.671357	0.163117	0.0901283	0.870469	0.0121821	0.0442331	0.00835857	0.394558	---
BCAP31	10134	BCAP31:s216	753	8	TRUE	15.6227	7.51836e-48	-7.14888	3.41633	0.838258	3.22296	1.04448	-3.79471	-0.657956	2.60668	1.63032	-3.69203	0.0817991	0.000377701	0.0142076	0.434003	0.0180698	0.336508	0.00902347	0.53498	0.0402994	0.154155	0.0101842	0.937467	---
BCAR1	9564	BCAR1:s740	786	7	TRUE	9.90754	6.99189e-22	-1.8014	-1.6789	-0.909782	3.10306	0.247071	0.889852	2.53697	-0.844413	0.207106	-1.75943	-2.40968	0.13152	0.154009	0.404659	0.0267601	0.814678	0.414305	0.0520857	0.436965	0.844098	0.138825	0.0608885	---
BCAR3	8412	BCAR3:s290	903	9	TRUE	15.3224	5.11789e-47	-0.738855	0.158946	1.44567	-1.68994	2.04697	1.94857	2.79566	1.56678	-0.420631	-5.33846	0.506655	0.484027	0.8782	0.191511	0.134886	0.0798869	0.0923624	0.0266903	0.161149	0.686637	0.00107754	0.627962	---
BCAS1	8537	BCAS1:s399	902	9	TRUE	32.2671	2.19157e-152	2.29108	-3.71532	-3.11721	4.10223	3.55915	1.37418	-0.158448	0.196233	-0.774814	-5.47649	4.84421	0.055719	0.00750208	0.0169096	0.00456024	0.00922993	0.211768	0.878578	0.850003	0.463813	0.000929428	0.00186869	---
BCAS1	8537	BCAS1:s552	966	8	TRUE	28.606	8.51195e-131	0.780719	-3.58717	-4.9775	2.30196	6.71636	0.91833	0.778704	0.294713	-1.67302	-6.20604	5.57121	0.464646	0.0115431	0.00250798	0.0609368	0.000529557	0.393864	0.465746	0.778145	0.145351	0.000807351	0.00141801	s5
BCAS3	54828	BCAS3:s570	766	7	TRUE	6.40213	2.69855e-10	-0.951795	1.22112	4.2667	0.749293	-0.691048	-6.50448	-2.71689	-0.964933	-1.41883	4.34412	2.46977	0.38491	0.276476	0.00796376	0.487414	0.520301	0.00128263	0.0419304	0.378896	0.215165	0.00740008	0.0565461	---
BCCIP	56647	BCCIP:s42	943	8	TRUE	13.0345	8.07378e-36	2.56228	2.47378	2.56072	-0.00576481	0.208061	-6.36523	-5.25644	0.465107	1.22613	5.22318	-3.2027	0.0427769	0.04821	0.0428669	0.995587	0.842064	0.000705844	0.00190794	0.658256	0.266085	0.00197012	0.0185367	---
BCKDHA	593	BCKDHA:s347	1395	12	TRUE	28.3455	6.88174e-140	3.21682	-1.96754	-2.76131	10.7678	-3.95688	0.226369	-2.2147	-6.06993	1.68779	-0.797617	0.630235	0.0092248	0.077461	0.0200846	8.03642e-07	0.00270005	0.825474	0.0511517	0.000120386	0.122343	0.44362	0.542673	s4
BCL11A	53335	BCL11A:s574	648	7	TRUE	17.2934	1.84957e-47	-1.20473	-4.05078	-0.721963	-4.09142	-1.40793	-3.0069	4.75961	-0.663748	-0.0839552	7.78612	1.10085	0.282215	0.00981788	0.502659	0.00943373	0.218183	0.0298618	0.00506118	0.536227	0.93635	0.000559567	0.321114	s10
BCL11A	53335	BCL11A:s86	973	9	TRUE	16.3052	2.31879e-48	-2.00291	-2.78297	5.16615	-0.960246	-3.67204	-3.3709	3.04339	-5.05573	-1.3704	8.35133	2.27645	0.0852532	0.0271817	0.0013006	0.368918	0.00794278	0.0119057	0.0187571	0.00147037	0.212891	6.92045e-05	0.0569338	---
BCL2L13	23786	BCL2L13:s444	813	7	TRUE	12.2487	9.09821e-32	-1.64582	2.80115	0.64042	5.33162	0.40889	-3.28598	-3.45354	-1.44805	0.0225199	-0.975594	NA	0.160718	0.0379422	0.550091	0.00311048	0.699545	0.02181	0.0181683	0.207264	0.982904	0.374072	NA	s4
BCL2L13	23786	BCL2L13:s450	920	7	TRUE	20.9398	6.79835e-80	-5.1635	-0.558642	-2.46539	5.64168	0.750966	-0.313983	-1.74586	0.0700818	1.0244	-2.77881	4.10153	0.00357426	0.600499	0.0568512	0.00242748	0.486492	0.766211	0.141273	0.946845	0.352628	0.0389571	0.00934084	s4
BCL3	602	BCL3:s41	1226	10	TRUE	14.8755	2.51278e-45	1.91	0.461286	1.20877	-0.864367	4.64626	0.286615	-3.54005	1.29283	-0.971556	-0.976677	-2.10448	0.0925316	0.656876	0.261263	0.412552	0.0016527	0.78169	0.00761929	0.232156	0.359726	0.357334	0.0684591	s5
BCL6	604	BCL6:s333	936	8	TRUE	8.14062	1.98968e-15	-0.615274	-1.19038	-1.76196	1.57303	-0.791982	-2.66665	-0.557369	0.543904	2.40145	2.68481	-0.788348	0.56097	0.278853	0.128545	0.166774	0.458529	0.0371926	0.597438	0.606112	0.0531899	0.0363029	0.460496	---
BCL6	604	BCL6:s343	951	9	TRUE	8.4347	2.28936e-16	0.232805	-0.470975	-0.668153	1.04631	0.382868	-0.349537	0.109645	-4.12233	1.39984	3.07479	-1.87903	0.822573	0.651982	0.525447	0.330196	0.713178	0.736966	0.915768	0.00444653	0.204286	0.0179462	0.102312	---
BCL6	604	BCL6:s404	941	8	TRUE	7.87708	1.44179e-14	-1.39287	-1.69492	-0.256053	1.51629	-1.35035	-0.621607	2.25149	-2.55039	-0.193125	3.12587	-0.731239	0.21308	0.141024	0.806463	0.180233	0.22561	0.557065	0.0653069	0.0434679	0.853233	0.0204317	0.492191	---
BCL9	607	BCL9:s687	888	9	TRUE	7.72641	3.71325e-14	-1.28708	-2.58318	-0.235144	-0.788558	-1.15581	1.50872	0.521125	-1.09203	-0.828979	4.50666	-0.792625	0.238989	0.0363036	0.820827	0.456241	0.285681	0.175109	0.618355	0.310973	0.434469	0.00277609	0.454017	---
BCL9	607	BCL9:s917	1050	10	TRUE	10.0956	1.34148e-22	1.96905	-2.82286	-0.537361	-0.151274	-2.07041	-2.36347	3.56027	-5.39164	0.917431	8.31172	-3.92965	0.084467	0.022395	0.605638	0.883505	0.0721833	0.0457103	0.00739783	0.000652499	0.38574	3.31301e-05	0.00435886	---
BCL9L	283149	BCL9L:s1017	975	9	TRUE	12.9938	1.48024e-35	0.548413	-0.734403	-3.16857	0.769822	0.00648622	1.54003	-0.634711	-4.11231	1.85352	3.53052	-1.00048	0.600453	0.48657	0.0157391	0.466584	0.995006	0.167449	0.545795	0.00450283	0.106217	0.00959107	0.3504	---
BCL9L	283149	BCL9L:s116	1175	10	TRUE	12.3177	9.1947e-33	0.326344	-1.04243	-0.780205	-2.70156	2.10738	0.260869	4.93393	-3.08916	2.57095	-0.914077	1.19471	0.752538	0.327688	0.45773	0.0270086	0.068151	0.800783	0.00114376	0.0149086	0.0330784	0.387396	0.266417	s7
BCL9L	283149	BCL9L:s116s118	957	8	TRUE	10.8146	1.04056e-25	1.75753	-0.761296	-1.77617	-2.6178	-0.618656	0.936913	2.37234	-0.782349	2.8598	0.717556	-1.49675	0.129337	0.475328	0.126043	0.039703	0.558882	0.384965	0.0553437	0.463757	0.0288092	0.500001	0.185098	s9
BCL9L	283149	BCL9L:s750	835	7	TRUE	3.14193	0.00174078	1.80776	0.557899	-1.46775	-1.5047	1.9155	-0.871999	2.90158	3.34387	0.433771	-3.1775	-4.0619	0.130449	0.600969	0.202096	0.192736	0.113582	0.423097	0.0337288	0.0204655	0.682533	0.0246071	0.00971099	---
BCL9L	283149	BCL9L:s975	1048	9	TRUE	7.84627	1.0597e-14	4.75107	2.20204	-1.36936	-2.00487	0.830205	-0.524451	1.5807	-1.09634	-0.00760608	-1.81067	-0.31918	0.00208091	0.0635393	0.213201	0.0850066	0.433821	0.616157	0.157958	0.309208	0.994144	0.113104	0.758904	s1
BCLAF1	9774	BCLAF1:s175	1278	11	TRUE	20.2208	4.33313e-79	0.269218	-0.359214	2.46017	-0.411468	-1.48544	-6.71929	-3.37691	1.65501	0.352996	11.4172	-7.03031	0.793832	0.727718	0.0361488	0.690356	0.171588	8.66153e-05	0.0081669	0.132307	0.732218	1.17533e-06	6.11695e-05	s10
BCLAF1	9774	BCLAF1:s194	701	7	TRUE	9.23795	2.96369e-19	-1.95543	-1.42388	3.86657	-1.53196	0.437052	-3.03196	-1.05379	-0.508977	0.888054	4.3718	NA	0.107917	0.213778	0.0118011	0.1861	0.680305	0.0290164	0.340215	0.632427	0.415184	0.00720986	NA	---
BCLAF1	9774	BCLAF1:s220	1230	11	TRUE	5.70684	1.44151e-08	0.977009	0.586624	1.94211	0.558333	-1.67949	-3.41859	-3.14983	0.238589	-0.803143	6.35054	-4.18628	0.354094	0.571875	0.0840243	0.590235	0.127362	0.00764493	0.0117407	0.816768	0.442585	0.00013279	0.00235406	---
BCLAF1	9774	BCLAF1:s288	1230	11	TRUE	9.26202	8.68477e-20	2.33398	0.0233958	0.463157	0.617211	-1.1097	-5.30194	-1.76676	0.893735	0.611212	4.68388	-1.5421	0.0444561	0.981845	0.654247	0.552388	0.295897	0.000492592	0.111073	0.394734	0.55618	0.00114591	0.157441	---
BCLAF1	9774	BCLAF1:s383	956	7	TRUE	9.90694	4.33395e-22	2.07537	0.449137	2.42719	0.838137	-0.907264	-4.42044	-3.61018	-0.132269	0.145551	4.18434	-1.09487	0.0926055	0.672131	0.059587	0.440168	0.405868	0.00688918	0.0153775	0.89993	0.889962	0.00861878	0.323489	---
BCLAF1	9774	BCLAF1:s395	1227	9	TRUE	14.4884	5.01826e-44	-0.154408	0.490388	0.899112	-3.94829	-2.53449	-4.63311	0.737711	-0.212656	1.14688	9.87243	-5.65629	0.881646	0.638856	0.398465	0.00554412	0.0389762	0.00238891	0.48468	0.837655	0.289116	2.32824e-05	0.000769436	---
BCLAF1	9774	BCLAF1:s395t400	1092	8	TRUE	9.54631	8.50323e-21	0.54943	0.0937176	2.5287	-3.59988	-2.61983	-0.476037	1.39096	-2.71777	-0.0116702	7.54269	-6.03139	0.602544	0.928385	0.044758	0.0113682	0.0395952	0.650886	0.213627	0.0347454	0.991067	0.000281642	0.000938465	---
BCLAF1	9774	BCLAF1:s412	781	7	TRUE	6.13948	1.31825e-09	-1.86779	-0.827025	-0.544569	1.74944	-2.08424	0.472585	-0.130036	-0.228328	-0.0443286	1.30618	NA	0.120755	0.445883	0.609448	0.140624	0.0915671	0.656418	0.901608	0.828436	0.966358	0.248349	NA	---
BCLAF1	9774	BCLAF1:s494	1310	12	TRUE	23.7955	2.7449e-104	0.557131	0.366895	2.20854	1.31365	-2.6174	-7.88898	-1.2048	-0.237266	0.704727	10.5985	-7.99983	0.589689	0.721342	0.0516881	0.218302	0.0257122	1.33054e-05	0.256018	0.817241	0.497065	9.30675e-07	1.17771e-05	s10
BCLAF1	9774	BCLAF1:s510	1185	11	TRUE	17.8874	1.60851e-63	0.849775	-2.71952	4.08968	-1.58147	0.156079	-6.44643	-1.63057	-1.15846	0.254855	9.42961	NA	0.417481	0.0236262	0.00271833	0.14823	0.879416	0.000118636	0.13742	0.276491	0.804563	5.82117e-06	NA	---
BCLAF1	9774	BCLAF1:s529	879	9	TRUE	10.5647	1.22074e-24	-2.02348	-0.587912	1.75112	1.57422	-3.23217	-2.84929	-0.450409	-2.86765	0.713778	6.06133	NA	0.082705	0.575059	0.123391	0.159438	0.0144084	0.0247135	0.666034	0.0240727	0.498466	0.000510202	NA	---
BCLAF1	9774	BCLAF1:s646	1095	10	TRUE	11.058	5.10904e-27	-5.55897	2.34298	1.46846	-3.45511	-3.71327	-4.77371	0.88236	-0.444708	1.45445	9.17353	NA	0.000535313	0.047196	0.180167	0.00862962	0.00592847	0.00140192	0.403315	0.668316	0.183904	1.61004e-05	NA	---
BCLAF1	9774	BCLAF1:s656	828	7	TRUE	12.3047	4.54061e-32	1.03222	-0.424326	3.56845	-1.63054	-1.89788	-2.95211	-0.994459	-2.18103	2.00003	6.28127	-3.56404	0.349288	0.688966	0.0160701	0.163917	0.116179	0.0318076	0.365659	0.0810074	0.101935	0.00150249	0.0161453	---
BCLAF1	9774	BCLAF1:t400	853	8	TRUE	9.21179	2.44644e-19	-1.1785	-0.32623	2.2801	1.31719	-2.96796	-3.30787	-1.51896	0.276485	-0.969785	4.97409	-2.33709	0.283214	0.755329	0.0627908	0.235839	0.0250235	0.0162477	0.179576	0.791453	0.369607	0.00251653	0.0580748	---
BCLAF1	9774	BCLAF1:y381	960	8	TRUE	10.9958	1.43744e-26	0.765235	-1.48929	2.50305	-1.49805	-0.25507	-6.06908	-0.774461	-0.280015	1.8767	5.63433	1.49199	0.473147	0.186989	0.0463366	0.184771	0.807187	0.000908231	0.468069	0.78887	0.109655	0.00133802	0.186301	---
BCLAF3	256643	BCLAF3:s139	1269	11	TRUE	5.88	5.83337e-09	-0.701785	-0.858806	-2.48278	-0.93652	-0.349627	-1.35353	3.24659	-4.91641	4.35358	3.80429	-0.90351	0.500557	0.412736	0.0348321	0.373454	0.73466	0.208898	0.0100521	0.000828695	0.00184062	0.00418969	0.389798	---
BCLAF3	256643	BCLAF3:s192	1027	9	TRUE	3.98788	7.37077e-05	1.47576	0.185951	-1.36457	-1.61095	-1.35776	-0.227549	0.559017	1.29967	2.35027	-0.675042	0.670978	0.183517	0.857757	0.214631	0.151226	0.21668	0.8265	0.593575	0.234873	0.0510671	0.521315	0.52375	s9
BCOR	54880	BCOR:s336	727	7	TRUE	4.1962	3.12493e-05	0.722591	-0.729689	-1.24292	0.634802	-0.830674	-1.95302	0.688055	0.26251	1.12389	1.23264	NA	0.502305	0.498316	0.269002	0.553465	0.444	0.108251	0.522031	0.803401	0.312104	0.272502	NA	---
BCR	613	BCR:s122	1051	9	TRUE	19.1906	1.38388e-70	-0.685506	0.25127	3.0955	4.5797	1.16683	-6.16143	-1.48203	-1.21748	0.804394	0.160245	1.24886	0.515078	0.808822	0.0174319	0.00254466	0.281487	0.000462339	0.18189	0.262865	0.447623	0.877215	0.25186	---
BCR	613	BCR:s215	818	8	TRUE	8.74338	1.28182e-17	0.980414	0.805765	-0.421699	2.51385	-0.542165	0.79176	0.402011	-4.56061	-1.43935	0.0954828	2.01514	0.364744	0.451123	0.687936	0.0456649	0.607237	0.458649	0.701605	0.00384844	0.200109	0.927041	0.0905075	---
BCR	613	BCR:s473	753	7	TRUE	17.3628	4.98387e-57	-1.15003	-0.276323	1.56062	0.383443	-1.13004	0.66632	0.51875	-1.42336	1.51243	-1.60513	1.76999	0.302146	0.793358	0.179363	0.717154	0.309736	0.534713	0.626069	0.213922	0.190833	0.169373	0.136949	---
BCR	613	BCR:s698	984	8	TRUE	13.7442	1.91648e-39	-4.92157	0.624377	-0.271531	1.40106	1.05479	-2.71029	2.227	0.436675	2.67498	-3.24165	2.51388	0.0026526	0.555363	0.795084	0.21074	0.332132	0.0350926	0.0675437	0.677623	0.0367817	0.0176502	0.0456629	---
BET1L	51272	BET1L:s37	1150	9	TRUE	12.3914	3.96288e-33	-3.77817	3.08915	-2.45437	2.89043	2.40178	-0.723009	1.6384	1.27749	0.62392	-5.22612	-1.69479	0.00690876	0.017588	0.0438254	0.0233018	0.047342	0.493118	0.145347	0.242164	0.552461	0.00121761	0.133939	---
BET1L	51272	BET1L:s9	1397	12	TRUE	19.3562	8.58623e-74	-3.4173	1.97217	-2.05819	2.03944	-0.0421076	0.572315	1.37517	0.790152	0.0433413	-2.41605	-2.6006	0.0065772	0.0768666	0.0665886	0.0687115	0.967242	0.579746	0.199101	0.447771	0.966283	0.0363057	0.0264641	---
BICC1	80114	BICC1:s766	1360	11	TRUE	32.2607	1.02377e-164	-0.523343	4.90008	-3.61165	-6.66537	4.39457	8.36367	3.50626	-6.0209	1.3434	-2.90598	-1.65955	0.613375	0.000847555	0.00564473	9.21044e-05	0.00173401	1.5491e-05	0.00665768	0.000197379	0.21203	0.017425	0.131376	---
BICD2	23299	BICD2:s582	775	7	TRUE	20.2855	1.59686e-73	0.648704	4.77717	1.47247	-1.62024	2.88526	0.0619177	0.711058	-5.33139	2.19759	-1.46296	-3.85955	0.545142	0.00498308	0.200879	0.166107	0.0343764	0.953027	0.508834	0.00311105	0.0793346	0.203342	0.0118854	---
BICRA	29998	BICRA:s1413	1231	11	TRUE	7.84448	1.20638e-14	-0.846426	-1.63313	-2.12535	-1.40614	-1.5537	0.153546	2.54927	-2.03773	-0.319108	5.32593	-1.22181	0.419251	0.136875	0.0624915	0.193257	0.154675	0.881356	0.0312323	0.0720289	0.756927	0.000477235	0.252813	---
BIN1	274	BIN1:s296	733	7	TRUE	15.2576	8.07427e-46	1.34424	3.57373	0.593805	-3.36299	0.821176	3.2878	-1.59272	-2.5316	-0.185896	-0.00150308	NA	0.236637	0.0159805	0.578486	0.0200424	0.448913	0.0217663	0.172102	0.0524276	0.859832	0.998859	NA	---
BIN1	274	BIN1:s296s298	799	8	TRUE	15.4106	4.28776e-47	1.74457	3.91411	1.31211	-3.12203	1.89786	2.8879	-1.79968	-1.44877	-1.96061	-1.33615	NA	0.131676	0.00785511	0.237444	0.0205317	0.106485	0.0277697	0.122006	0.197571	0.0976125	0.229942	NA	s2
BIN2	51411	BIN2:s233	1120	11	TRUE	20.9831	1.09594e-82	-0.320003	2.36239	1.02607	-5.35424	3.11857	2.51579	-0.67025	5.6075	-1.50709	-4.33944	-1.41058	0.75627	0.0424352	0.331646	0.00045978	0.0123471	0.0329958	0.519525	0.00033108	0.166057	0.00187899	0.191983	s8
BIRC6	57448	BIRC6:s480	1183	12	TRUE	10.8813	2.40611e-26	3.4181	2.52611	1.7895	1.88762	1.56929	-5.01888	-2.26851	-1.87825	-1.17596	1.3291	-0.829455	0.00656829	0.030071	0.103812	0.0884085	0.147653	0.000522602	0.0466889	0.0897818	0.266848	0.213341	0.426203	---
BLNK	29760	BLNK:s129	961	10	TRUE	24.9553	8.90543e-104	3.04722	2.49147	-2.9193	-0.325034	2.2992	0.942164	-2.14814	1.23799	-0.271054	-3.07079	0.631765	0.015888	0.0374361	0.0193121	0.753493	0.0505339	0.373685	0.0639607	0.250816	0.793212	0.0153295	0.545166	---
BLOC1S3	388552	BLOC1S3:t63s65	1264	11	TRUE	10.9573	9.47555e-27	0.9319	1.13731	-2.24317	2.49204	-2.58688	3.47181	2.37889	-8.84111	0.0401363	0.630161	1.23297	0.375711	0.284779	0.0515758	0.0343068	0.0293632	0.00702872	0.0413027	9.87502e-06	0.968861	0.544255	0.24882	---
BLVRA	644	BLVRA:s230	719	7	TRUE	13.5727	1.63504e-37	1.35378	0.481654	-1.26092	-4.87445	2.05388	2.88384	0.734341	3.48745	0.0202185	-2.40103	-2.29857	0.233782	0.650394	0.262971	0.00457508	0.0951714	0.0344333	0.495713	0.0175183	0.984651	0.0615424	0.069897	---
BMP2K	55589	BMP2K:s1029s1031s1032	751	8	TRUE	14.9647	1.72288e-44	1.62747	3.71804	-0.318968	0.759647	0.149392	2.7195	3.66156	-8.39237	-0.143535	-2.71713	0.24742	0.154761	0.00987528	0.760563	0.476242	0.886139	0.0346656	0.0105598	0.000155848	0.890567	0.0347752	0.812832	---
BMP2K	55589	BMP2K:s1107s1111	804	8	TRUE	15.3333	1.02714e-46	0.543565	3.38153	-3.13539	-1.36666	1.81224	1.81119	1.1333	0.822509	0.259162	-3.88034	-1.79916	0.606332	0.0148298	0.0201857	0.220726	0.119902	0.120077	0.300333	0.442241	0.804173	0.00816746	0.122095	---
BMS1	9790	BMS1:s552	1085	9	TRUE	16.7428	3.91411e-56	0.168129	2.99185	3.83668	3.40965	-2.29193	-4.90572	-1.15221	-7.01061	0.490699	5.14617	-2.4267	0.871237	0.0201733	0.00640202	0.0112931	0.055649	0.00174173	0.28706	0.00020957	0.638647	0.00132963	0.045641	---
BNIP2	663	BNIP2:s235	1188	10	TRUE	10.7792	7.30402e-26	-2.31121	3.20805	2.75804	-2.95565	-0.0386708	5.19536	2.7303	-5.55333	-0.0671343	-2.31208	-1.07716	0.0495953	0.0124607	0.0247497	0.0182673	0.9701	0.000827078	0.0258339	0.000538862	0.948122	0.0495277	0.312814	---
BNIP3	664	BNIP3:s151	878	7	TRUE	23.0024	6.31018e-90	-3.02582	0.294659	-1.58592	6.8629	-1.07814	-3.34529	-3.95036	-0.428748	3.39998	-0.495806	0.899242	0.0292209	0.780097	0.173615	0.00100397	0.330216	0.0204339	0.0108468	0.685951	0.0192514	0.641052	0.409738	s4
BNIP3L	665	BNIP3L:s80	919	7	TRUE	15.1183	3.94966e-43	-4.95478	-0.969674	-3.75093	2.98806	1.36046	0.898226	-0.641041	0.25272	2.11408	-0.308948	-0.688413	0.00426733	0.376744	0.0132809	0.0305153	0.231801	0.41023	0.54972	0.810545	0.0881647	0.76982	0.521824	---
BOD1L1	259282	BOD1L1:s1077	1189	10	TRUE	11.2407	6.43721e-28	-1.49015	1.83959	-0.950997	-0.935888	-0.170587	-1.48483	1.37689	-1.3928	-0.167995	2.83156	-1.63368	0.174518	0.10311	0.369449	0.376717	0.868784	0.175889	0.205845	0.201165	0.870756	0.022097	0.140967	---
BOD1L1	259282	BOD1L1:s1531	754	7	TRUE	9.07867	9.55877e-19	-0.259518	0.86879	5.44937	-1.58786	-1.23954	-4.9827	0.386588	-1.54675	-0.807328	5.93921	-3.30798	0.805582	0.424693	0.00282743	0.173181	0.27015	0.00416607	0.714966	0.182595	0.45615	0.00193212	0.0212877	---
BOD1L1	259282	BOD1L1:s2203	960	8	TRUE	10.3444	7.56031e-24	1.38242	1.68843	-1.2313	1.91332	-2.53354	-1.09745	2.35673	-8.99267	1.11133	5.72338	-4.15639	0.216099	0.142294	0.26428	0.104228	0.0444669	0.314525	0.0565359	0.000105756	0.308962	0.00123377	0.00596841	---
BOD1L1	259282	BOD1L1:s2501	1141	10	TRUE	11.6719	8.18311e-30	0.0752545	-0.692315	-2.98711	0.876308	-1.96646	-3.81298	-0.43345	-1.13051	1.72997	6.0775	-0.0161686	0.94186	0.508333	0.0174105	0.406406	0.0848069	0.00514083	0.676139	0.291013	0.121888	0.000296748	0.987496	---
BOD1L1	259282	BOD1L1:s2973	1001	9	TRUE	8.78419	6.75316e-18	0.707884	2.5543	-1.32164	0.13604	0.0511255	-0.517594	-0.593665	0.440371	0.125226	-0.919784	-1.5509	0.5019	0.0378652	0.227842	0.895619	0.960654	0.620692	0.571413	0.672946	0.903865	0.388283	0.164863	---
BOD1L1	259282	BOD1L1:s2986	1322	11	TRUE	11.6545	6.50572e-30	2.20775	2.38841	-0.814968	-4.17825	0.407097	-2.1524	0.552782	-0.750164	0.0384437	6.51188	-5.72996	0.0546453	0.0406633	0.436125	0.00238225	0.693449	0.0598031	0.593874	0.472311	0.970173	0.000109922	0.000283367	---
BOD1L1	259282	BOD1L1:s3019	857	10	TRUE	11.3304	8.096e-28	1.90679	2.64469	3.76653	-1.66756	-2.81684	-6.075	-0.933717	-2.69741	0.153775	7.48458	-2.36733	0.0929898	0.0294977	0.0054928	0.133959	0.0226037	0.000297567	0.377771	0.0271829	0.881596	7.02973e-05	0.0454355	---
BOD1L1	259282	BOD1L1:s3029	1201	10	TRUE	16.0617	1.28966e-52	2.81078	2.34646	-0.502883	-4.25699	-0.938255	-3.91084	0.676507	-0.119887	0.529079	7.11029	-5.53816	0.0228158	0.0469396	0.628596	0.00277271	0.375572	0.00447572	0.517796	0.907529	0.611112	0.000100963	0.000548541	---
BOLA1	51027	BOLA1:s81	950	8	TRUE	8.94157	2.13352e-18	1.72009	-2.40155	0.321324	-4.01107	-3.43878	1.54232	2.47038	1.59597	0.16951	1.87129	0.655722	0.136208	0.0531821	0.758864	0.00702982	0.0138215	0.173937	0.0484328	0.161608	0.870966	0.110481	0.536321	---
BOP1	23246	BOP1:s126s127	820	8	TRUE	12.764	3.72059e-34	3.59079	-0.0457316	3.65882	0.317325	-1.49016	-6.22796	-3.43082	-1.33735	0.359883	5.80872	-1.49989	0.0114929	0.965008	0.0105944	0.761749	0.186767	0.000792427	0.0139572	0.229574	0.731263	0.00114248	0.184309	---
BORCS6	54785	BORCS6:t196	1318	12	TRUE	7.6228	4.80349e-14	-2.27221	1.7074	-1.13236	-2.25863	2.68529	4.64073	1.88295	2.98892	-2.28469	-5.71169	-0.621295	0.0463963	0.118551	0.283906	0.0474786	0.0228841	0.000920967	0.0890896	0.0135986	0.0454224	0.000195148	0.548306	---
BPTF	2186	BPTF:s1251	872	8	TRUE	7.32151	5.5935e-13	1.82123	-1.14827	-1.12368	-2.3331	0.666497	-3.22774	2.10547	-1.2356	0.455322	4.15661	0.765641	0.118419	0.294567	0.304086	0.0583925	0.529873	0.0179614	0.0798717	0.262787	0.66489	0.00596694	0.472923	---
BPTF	2186	BPTF:s1310	1086	8	TRUE	12.5921	4.99429e-34	-1.29053	-0.754179	0.222423	-0.562735	-2.73672	-0.812441	2.14033	-1.26723	1.1894	3.61837	-2.5328	0.244362	0.479284	0.831363	0.594002	0.0338825	0.447566	0.0761157	0.252034	0.279213	0.0111188	0.0445114	---
BPTF	2186	BPTF:s2370	1243	10	TRUE	20.3402	1.51082e-79	0.445648	0.0297872	2.46206	0.955131	-1.74532	-7.37074	-3.43587	-2.91251	1.12434	10.5752	-2.08743	0.667665	0.976966	0.0391924	0.367478	0.119078	7.83619e-05	0.00887766	0.0195138	0.293471	5.58253e-06	0.0702979	s10
BPTF	2186	BPTF:s572	810	7	TRUE	14.2108	4.82822e-41	-2.64973	0.726194	0.922532	2.30078	-0.315684	-4.42931	-1.66113	-3.65808	2.54304	5.41904	-2.12178	0.045441	0.500277	0.398582	0.0697046	0.764994	0.00683248	0.157578	0.0146241	0.0517021	0.00289734	0.0873081	---
BRAF	673	BRAF:s151	1153	12	TRUE	13.8355	2.25542e-40	-1.1884	0.903903	-1.48683	-0.933534	0.664449	-1.41026	2.7774	-2.22905	-0.0501378	1.96674	0.176488	0.262133	0.387304	0.167894	0.372537	0.521429	0.188801	0.0195376	0.0499226	0.961	0.0775634	0.863433	---
BRAP	8315	BRAP:s117	1324	12	TRUE	15.9928	9.652e-53	0.151438	3.39361	3.42737	0.657983	-1.23011	-3.07492	-1.82841	-7.24438	-0.121681	5.9019	-1.55911	0.882642	0.00684418	0.00646693	0.525406	0.24681	0.011742	0.0974287	2.77685e-05	0.905562	0.000150671	0.150029	---
BRCA1	672	BRCA1:s114	761	8	TRUE	12.8002	8.67736e-33	1.15603	1.433	2.72678	-0.641745	-2.06793	-7.82417	-3.3376	-1.17662	1.32276	9.79207	-4.23082	0.291618	0.201839	0.0343323	0.544761	0.0841286	0.000230121	0.0156582	0.283908	0.234094	6.52844e-05	0.00549514	s10
BRD2	6046	BRD2:s298	820	8	TRUE	8.35462	2.79854e-16	-0.767279	-1.37728	0.356599	2.83287	-4.81146	0.494018	3.23129	-8.3776	0.190571	4.66505	0.21222	0.472019	0.217598	0.733597	0.0298452	0.00296581	0.638856	0.0178816	0.000157388	0.855147	0.00344917	0.838961	---
BRD2	6046	BRD2:s298s301	1026	10	TRUE	7.10836	2.20316e-12	0.241258	0.0674891	-2.09531	3.9848	-5.49539	-0.19682	4.98313	-7.47058	-0.373394	2.3025	0.978886	0.815423	0.947849	0.0694424	0.00403455	0.000576876	0.848877	0.00107527	7.12374e-05	0.718556	0.0502741	0.356307	---
BRD2	6046	BRD2:s301	855	8	TRUE	8.27879	4.786e-16	-0.415385	1.22426	1.50934	2.51891	-3.96824	-1.54472	3.83232	-10.4375	-0.944164	5.45493	-1.2035	0.692306	0.26674	0.181949	0.0453538	0.0073818	0.173365	0.00863578	4.53492e-05	0.381536	0.00158006	0.274108	---
BRD2	6046	BRD2:s633	1041	10	TRUE	16.189	9.89174e-53	0.351272	1.16272	3.35318	0.505157	-2.23012	-5.74453	1.61299	-7.82369	0.748104	8.42904	-4.03097	0.734456	0.278451	0.0100328	0.627069	0.0562868	0.000431695	0.145411	5.12484e-05	0.475812	2.99244e-05	0.00378297	---
BRD3	8019	BRD3:s281	704	7	TRUE	8.47643	1.36369e-16	-0.951399	-0.941446	-1.84497	1.90116	-1.62849	-1.27728	-0.139207	0.780853	1.02488	2.06721	-0.839553	0.385092	0.389701	0.12435	0.115691	0.164349	0.257596	0.89472	0.470225	0.352422	0.093571	0.439444	---
BRD7	29117	BRD7:s279	1132	11	TRUE	12.7288	9.80645e-35	-0.65457	0.555504	0.855306	-1.84695	-1.98485	-5.1149	-1.5206	-1.36214	0.460489	9.29853	-0.54885	0.529115	0.592088	0.41457	0.0978244	0.0784442	0.000632314	0.162683	0.206267	0.656089	6.53263e-06	0.59646	---
BRD8	10902	BRD8:t264	1183	10	TRUE	11.1707	1.46562e-27	1.19847	0.10202	2.50064	-4.28563	-0.797871	-2.01933	0.0572835	-0.789089	-1.62861	7.9629	-3.1594	0.265029	0.921252	0.0369054	0.00266709	0.447979	0.0781393	0.955724	0.452809	0.142044	4.51533e-05	0.0134071	---
BRD8	10902	BRD8:t264s268	1287	11	TRUE	10.1552	2.51483e-23	3.3843	0.158194	1.63361	-6.26946	-3.4678	-3.0798	0.462324	1.27117	-0.0608623	8.45102	-3.13565	0.00807172	0.877797	0.136773	0.0001462	0.00707322	0.0131442	0.654822	0.235537	0.952799	1.42445e-05	0.0120119	---
BRD9	65980	BRD9:t103	1393	11	TRUE	8.77519	5.55755e-18	-2.03498	-2.47254	-0.40198	2.70303	-2.00279	1.02725	1.81327	-5.31883	1.61236	5.94157	-4.77769	0.0723501	0.0354222	0.697078	0.0242731	0.0762096	0.331121	0.103199	0.000481727	0.141342	0.000217591	0.00100451	---
BRF2	55290	BRF2:s353	985	8	TRUE	10.6886	8.4231e-24	-2.09358	-1.81385	4.08335	-0.792962	-2.61365	-2.15142	-1.43498	1.16546	-1.88751	4.85156	1.09979	0.0811956	0.119636	0.00647756	0.458	0.0399248	0.0749595	0.201299	0.288066	0.108025	0.00284712	0.313579	---
BRMS1L	84312	BRMS1L:s197	869	8	TRUE	10.0677	1.29207e-22	-0.413715	-2.52084	6.30576	-1.34452	-2.84067	-3.16963	-0.0341435	-1.51793	-1.05038	7.76116	-3.66735	0.693464	0.0452359	0.000741948	0.227381	0.0295411	0.0193278	0.97387	0.179829	0.333996	0.000240637	0.0104873	---
BRPF3	27154	BRPF3:s17s19	867	8	TRUE	5.25152	1.97015e-07	1.86372	0.5215	1.7394	0.615406	-4.99766	-3.34958	-0.0485486	-5.04754	3.22892	5.54727	-1.89248	0.111646	0.6207	0.132621	0.560888	0.00245806	0.0154275	0.962855	0.00233933	0.0179348	0.00144976	0.107283	---
BRPF3	27154	BRPF3:s900	731	7	TRUE	1.49283	0.135995	0.486739	1.05499	-1.63144	-0.110243	-0.793972	1.39704	1.90368	-1.27845	3.009	-2.20715	-2.60495	0.647029	0.339716	0.163726	0.916505	0.463211	0.221238	0.115317	0.257218	0.0297896	0.0783847	0.0479618	s9
BRWD1	54014	BRWD1:s696	1048	10	TRUE	5.13407	3.43158e-07	0.217943	0.415307	0.319737	-1.27496	-0.538803	-2.57561	0.340582	3.81855	0.962745	-0.179558	-1.60938	0.83293	0.688833	0.757358	0.238102	0.604688	0.0328399	0.742189	0.0051002	0.363869	0.861964	0.1462	---
BTAF1	9044	BTAF1:s224	838	8	TRUE	9.94532	4.21449e-22	-4.5512	1.07328	0.639865	0.800686	-0.0665555	-2.29514	-1.23767	1.79043	1.14987	1.37307	-0.552908	0.00388689	0.324402	0.545902	0.453842	0.949098	0.061509	0.262071	0.123579	0.293957	0.218835	0.600304	---
BUB3	9184	BUB3:s211	1000	9	TRUE	6.66748	4.301e-11	1.53542	-1.44525	1.67536	-0.609775	-3.17393	-2.89702	-0.740679	-0.967308	0.101494	5.86404	-0.18182	0.168558	0.191624	0.137772	0.561274	0.015622	0.0230839	0.482988	0.365614	0.922004	0.000621686	0.860877	---
BUD13	84811	BUD13:s197s201	902	7	TRUE	9.7426	2.71986e-21	0.697448	0.257143	1.415	-0.485402	0.669044	-3.51326	-3.12714	-1.11438	0.502032	7.49528	-4.60182	0.516614	0.807315	0.216219	0.647913	0.533112	0.0170412	0.0260415	0.315794	0.636967	0.000668208	0.00583068	---
BUD13	84811	BUD13:s222s226	1451	11	TRUE	12.6311	1.15971e-34	1.52016	0.485796	1.49628	-0.69049	-0.596084	-4.54509	-0.522295	-4.66905	1.03457	9.00529	-4.15765	0.162792	0.63872	0.168798	0.507301	0.565807	0.0013957	0.614076	0.00117016	0.327868	8.49711e-06	0.00245629	---
BUD13	84811	BUD13:s248	1310	12	TRUE	11.6869	5.07067e-30	-0.430974	2.09583	1.44955	-2.89522	-0.0521096	-4.72684	-0.22424	-3.76576	1.01538	8.57575	-2.76977	0.675629	0.0625142	0.177811	0.0159638	0.959468	0.000808035	0.827086	0.00368711	0.33386	6.37396e-06	0.0197951	---
BUD13	84811	BUD13:s271	1533	12	TRUE	8.96641	9.23898e-19	-2.55557	-1.38183	2.54459	0.483109	-0.787413	-4.02044	-4.56932	3.11719	-1.41289	7.10131	-1.51645	0.0285895	0.19711	0.029133	0.639421	0.4493	0.00243672	0.00102733	0.0109261	0.188048	3.29024e-05	0.16036	---
BUD13	84811	BUD13:s325	1546	12	TRUE	13.8671	4.43118e-41	1.21718	0.421433	4.32623	0.636777	-2.73377	-6.57507	-1.67853	-1.0656	-0.828156	8.88073	-4.9502	0.251478	0.682354	0.00149838	0.538573	0.0210568	6.27164e-05	0.124169	0.311657	0.426905	4.66468e-06	0.000578365	---
BUD13	84811	BUD13:t135	1038	10	TRUE	10.0357	1.21412e-22	0.907959	-0.701512	-2.18513	2.7696	-0.887317	-3.7017	-0.100168	-3.46025	0.150321	4.9818	0.211906	0.39043	0.502877	0.0603774	0.0243116	0.400797	0.00602784	0.922676	0.00856469	0.884232	0.00107706	0.837479	---
BUD13	84811	BUD13:t135s139	946	7	TRUE	11.6447	2.51988e-29	-1.50962	1.40813	-0.182752	2.82389	-0.930068	-6.09244	-2.16859	-1.84367	0.0532033	6.7267	-1.26064	0.191522	0.218127	0.862171	0.036939	0.395024	0.00172387	0.0822893	0.124558	0.95963	0.0011005	0.263065	---
BUD13	84811	BUD13:t159	1047	10	TRUE	8.68016	1.596e-17	-0.102388	-0.487462	0.533087	1.09872	-0.950729	-2.72948	-0.506476	-4.44794	0.385455	5.80737	-0.659381	0.920969	0.639008	0.608459	0.303852	0.369577	0.0258666	0.626183	0.00214518	0.709948	0.000401777	0.528171	---
BUD13	84811	BUD13:t159s163	1127	11	TRUE	13.4411	3.44733e-38	0.00295294	1.53491	2.69254	-0.932609	-2.06222	-3.93248	-0.175383	-2.39117	0.217893	6.27217	-3.27168	0.997708	0.159177	0.0246938	0.375364	0.069231	0.00344504	0.864661	0.0404795	0.832372	0.000145729	0.00965683	---
BYSL	705	BYSL:s98	1318	11	TRUE	16.3536	7.2317e-55	-1.48977	0.129919	6.72404	-0.280389	0.310321	-4.76233	-5.85017	3.23206	0.69019	3.23661	-2.05235	0.170469	0.899488	8.61494e-05	0.785518	0.763382	0.00102632	0.000243708	0.0102886	0.507481	0.010214	0.0703462	s3
C11orf58	10944	C11orf58:s147	1236	10	TRUE	10.0277	8.35932e-23	1.36948	0.382067	0.61634	0.192341	-1.07957	-1.47552	-0.513647	0.866535	0.605906	1.19364	-2.31859	0.208057	0.712361	0.554799	0.852268	0.311804	0.178311	0.621381	0.411431	0.56137	0.266811	0.049027	---
C11orf58	10944	C11orf58:s15s17	720	7	TRUE	7.58315	1.04574e-13	1.80433	-0.702928	0.527712	1.33686	-1.68784	-0.219437	1.86601	-5.12068	1.71779	1.76485	-1.16926	0.131025	0.513472	0.62027	0.238866	0.152245	0.834987	0.121033	0.00370501	0.146478	0.137859	0.295001	---
C11orf58	10944	C11orf58:s17	972	11	TRUE	13.7234	2.6664e-39	0.374083	-1.18914	-0.660863	-1.17731	-1.87881	1.75384	2.84624	-3.21853	-0.779229	3.27926	-1.37912	0.717004	0.264809	0.525254	0.269267	0.0929831	0.113357	0.0192066	0.0105142	0.455845	0.00954054	0.201161	---
C11orf96	387763	C11orf96:s72	906	7	TRUE	14.1473	3.40921e-41	-0.954276	-2.61372	-2.24885	-1.50477	-1.80815	7.46999	6.23287	-4.75507	-0.0953518	-1.92703	2.24092	0.383768	0.0474561	0.074384	0.192718	0.130382	0.000678787	0.00155587	0.00508159	0.927739	0.111915	0.0751275	---
C11orf96	387763	C11orf96:s86	1305	12	TRUE	23.5793	1.15821e-101	-5.04947	-2.82848	-2.89406	-7.78134	4.51813	10.528	7.73037	-2.02323	-0.482613	-3.64625	2.3034	0.000499639	0.0178984	0.0159956	1.49973e-05	0.00111155	9.89932e-07	1.5879e-05	0.0705984	0.639761	0.00449011	0.0439993	---
C12orf45	121053	C12orf45:s178	1341	11	TRUE	15.7071	9.05111e-51	1.76914	-0.269215	4.90465	1.62131	-4.01422	-7.36867	-2.14932	-2.43001	-3.45197	10.022	-1.12615	0.110656	0.793834	0.000842233	0.139402	0.00304445	4.24218e-05	0.0601035	0.0379821	0.00725215	3.51324e-06	0.289236	---
C14orf93	60686	C14orf93:s224	869	8	TRUE	1.49723	0.139327	2.71057	-3.62415	-3.43957	-0.297819	-3.81334	0.308605	1.37902	0.889134	0.743674	3.33742	0.412456	0.0350795	0.0110422	0.0138083	0.775884	0.00882908	0.768056	0.21709	0.408162	0.485166	0.0156618	0.694337	---
C16orf54	283897	C16orf54:s194	885	8	TRUE	2.09041	0.0400156	-0.429	3.68028	0.411885	-5.7788	5.32441	0.566907	-2.7027	7.52265	-1.75233	-3.78196	0.00180457	0.682899	0.0103272	0.694734	0.00117358	0.00178765	0.591338	0.0354487	0.000285792	0.13027	0.00915926	0.998619	s8
C16orf86	388284	C16orf86:s313	936	8	TRUE	6.63748	9.61194e-11	-1.17735	-2.41556	-4.00058	1.42111	-1.48843	6.88582	3.99464	-2.02611	-3.4922	-1.18764	0.897355	0.283637	0.0521772	0.00711427	0.205111	0.187208	0.000462943	0.00716256	0.0891423	0.0129487	0.279855	0.404096	---
C17orf49	124944	C17orf49:s96	1237	11	TRUE	14.8766	3.61114e-46	0.853218	2.21929	8.68707	-3.65666	-0.337188	-9.55194	-4.10442	0.408915	-1.37583	10.1475	-3.29156	0.415668	0.053626	1.13941e-05	0.00526275	0.743706	5.23355e-06	0.00265909	0.692161	0.202141	3.16731e-06	0.00935499	---
C19orf24	55009	C19orf24:s117s120	734	8	TRUE	#N/A	#N/A	-1.683	1.59188	-0.406707	-0.0623039	-0.268645	1.41418	-0.348684	2.0854	-0.786116	-1.53545	-1.44128	0.143364	0.162518	0.698333	0.952344	0.797201	0.20704	0.739236	0.0821191	0.461708	0.175577	0.199586	---
C1orf116	79098	C1orf116:s185	716	7	TRUE	10.0482	2.66105e-22	1.05318	-0.839625	-1.24086	0.525458	-1.45286	1.5489	0.453926	-0.200417	1.71934	-1.26088	NA	0.34047	0.439407	0.269701	0.621725	0.205991	0.18209	0.668906	0.849051	0.146187	0.262986	NA	s9
C1orf174	339448	C1orf174:s189	787	8	TRUE	3.18105	0.00152817	-1.59099	-0.767884	-0.420903	0.554864	-4.39514	1.76133	5.42913	-4.71123	-0.930043	1.70102	0.602671	0.162716	0.471686	0.688486	0.599047	0.0045924	0.128658	0.00161882	0.0032877	0.388237	0.139842	0.56879	s7
C1orf198	84886	C1orf198:s289	1085	9	TRUE	23.9991	2.57387e-102	-1.31533	-0.8057	1.44038	-4.34448	2.04906	4.88101	3.01984	1.25901	1.14796	-6.7157	4.28581	0.229844	0.446917	0.192946	0.00337753	0.0796406	0.00179156	0.0193908	0.248386	0.288698	0.000273468	0.00362932	---
C1orf226	400793	C1orf226:s198	1075	9	TRUE	16.4171	2.19691e-52	2.48804	-4.29617	-1.98518	5.12645	-2.56517	-1.5898	-1.19782	-1.42488	1.88352	3.40677	-0.997704	0.0417161	0.0035834	0.0875114	0.00135899	0.0372696	0.155905	0.269966	0.197216	0.101638	0.0113375	0.351654	---
C1orf52	148423	C1orf52:s158	818	8	TRUE	6.48487	1.64828e-10	0.859588	0.755576	1.58692	-1.76699	-0.909141	-1.92059	1.14479	-1.24662	-1.64488	3.81116	-1.27078	0.423025	0.478505	0.163629	0.127655	0.398322	0.103181	0.295901	0.258997	0.151097	0.00885161	0.250852	---
C2CD2L	9854	C2CD2L:s662	937	8	TRUE	10.9353	4.73833e-26	0.649892	-0.744278	-3.02206	2.93157	1.43614	1.74757	-2.38741	1.63886	-0.766999	-2.53777	0.960085	0.539831	0.484826	0.023335	0.0262336	0.200981	0.131131	0.0542177	0.152355	0.472173	0.0442139	0.374088	---
C2CD5	9847	C2CD5:s260	1261	12	TRUE	14.4524	6.48008e-44	-1.25373	-0.146228	0.197818	2.67422	-1.30708	1.93417	2.27249	-12.048	-0.584288	2.64853	3.37785	0.238458	0.886647	0.847151	0.023323	0.220442	0.0818671	0.0463737	2.81372e-07	0.571971	0.0243747	0.00702798	---
C2CD5	9847	C2CD5:s903	1137	9	TRUE	15.6548	3.66292e-50	0.086675	-2.93669	-1.62741	-0.721257	0.452914	-1.94037	1.008	-0.816372	0.199978	3.30596	3.31752	0.933357	0.0218156	0.147675	0.494131	0.664315	0.0934838	0.347021	0.44118	0.847183	0.0130137	0.0128086	---
C2orf49	79074	C2orf49:s182	817	8	TRUE	6.48046	1.58277e-10	-1.78602	-0.33649	1.88925	0.420445	-0.23361	-3.54139	-3.28527	-0.964095	0.173733	6.58617	0.595324	0.124336	0.747958	0.107765	0.688802	0.823054	0.0121984	0.0167121	0.37223	0.867788	0.000588261	0.57338	---
C3	718	C3:s672	863	8	TRUE	7.61196	7.08971e-14	-0.118634	3.49104	-0.174125	0.398519	0.705537	1.72633	-3.70476	0.514042	0.607211	-1.88977	-2.08212	0.909438	0.0129669	0.867494	0.704042	0.50693	0.135038	0.0100317	0.6256	0.565966	0.107686	0.0824923	---
C3	718	C3:s742	1142	10	TRUE	11.24	7.1701e-28	-2.39406	-0.00583403	1.37175	2.55557	0.427102	1.48886	0.527276	0.315003	-1.62114	-2.83998	-1.82591	0.0435788	0.995488	0.207376	0.0338797	0.680567	0.174848	0.612307	0.760819	0.143646	0.0218128	0.105295	---
C5AR1	728	C5AR1:s327	845	8	TRUE	13.3405	2.66525e-35	-5.7172	2.18356	4.09568	-3.9366	3.08952	-2.20167	-2.32165	7.1458	2.15286	-3.11274	-1.37145	0.0012407	0.0717087	0.00638834	0.00765447	0.0214009	0.0699413	0.0593146	0.00037859	0.0748108	0.0207762	0.219312	s8
C5orf30	90355	C5orf30:s167	1028	8	TRUE	5.3468	2.53894e-07	1.53967	-3.21154	-1.80439	3.4936	-0.557669	-2.99966	0.261846	0.114578	0.136427	2.51527	0.253519	0.174567	0.0183315	0.121213	0.0129266	0.597246	0.0240186	0.802197	0.912518	0.895946	0.0455775	0.808331	---
C5orf30	90355	C5orf30:s25	934	8	TRUE	7.73009	1.71603e-13	2.83819	-3.84404	1.27521	1.43602	-0.38743	-5.69806	-2.7988	-0.0788903	0.45804	7.00426	0.500221	0.0296371	0.0085188	0.249385	0.201014	0.711808	0.00126244	0.0312133	0.939685	0.663044	0.000422089	0.634733	---
C6orf132	647024	C6orf132:s969	912	9	TRUE	24.7893	2.67437e-102	1.3367	1.83748	-0.373481	4.1261	0.54741	-4.01317	-2.11966	-0.445664	0.787571	-0.960502	NA	0.223128	0.108746	0.719845	0.00442558	0.601106	0.00510373	0.071758	0.669297	0.456782	0.368797	NA	---
C7orf50	84310	C7orf50:s175	1047	9	TRUE	17.186	1.87037e-58	0.112285	-1.87059	1.21072	1.72259	-2.03855	-2.88241	-1.00122	1.39504	2.06513	1.31186	NA	0.91375	0.103588	0.265291	0.128631	0.0808852	0.0235702	0.350069	0.205669	0.0777743	0.230949	NA	---
C9orf40	55071	C9orf40:s76	1021	8	TRUE	8.88082	5.14052e-18	1.40521	-1.2239	2.24264	0.989478	-1.18132	-1.48923	-2.33263	3.77021	-2.43468	1.20517	-1.86547	0.209564	0.266867	0.0661071	0.360638	0.282175	0.187003	0.0584302	0.00928647	0.050838	0.273509	0.111376	---
C9orf78	51759	C9orf78:s15s17	1054	9	TRUE	8.55491	4.16529e-17	1.53232	-1.12098	0.537982	-0.972178	0.172717	2.22374	1.51872	-7.84492	0.624205	5.87162	-3.69245	0.169307	0.299275	0.607262	0.363349	0.867762	0.0615369	0.172629	0.000103263	0.552284	0.000616929	0.00773156	---
C9orf78	51759	C9orf78:s261	1217	11	TRUE	20.4845	3.94984e-80	1.01274	-0.966428	2.13688	2.21454	-1.18237	-4.27184	-1.25426	-3.9202	-0.939851	6.34422	-0.452364	0.337635	0.35908	0.0613315	0.0540436	0.267355	0.0020747	0.241343	0.0035099	0.371832	0.000133787	0.661713	---
CA9	768	CA9:s102	768	7	TRUE	24.705	1.61475e-96	-4.20725	-0.214007	1.54413	-0.0136352	3.08789	-0.82452	-0.412063	2.73881	0.45287	-0.452404	-2.38277	0.00843054	0.838995	0.183211	0.989648	0.0272244	0.447179	0.697364	0.0408496	0.669616	0.66993	0.0629484	---
CAAP1	79886	CAAP1:s203	1278	11	TRUE	17.9601	2.39289e-64	1.7871	0.758999	0.928784	0.771238	-0.204978	-2.95921	-6.4395	1.62882	0.507064	4.12621	-0.98392	0.107563	0.467265	0.377239	0.460334	0.84215	0.01598	0.000119602	0.13779	0.6243	0.00257398	0.350865	---
CABLES1	91768	CABLES1:t415	999	9	TRUE	6.98132	5.87871e-12	-1.02734	-1.65058	-3.42107	-2.57819	-1.45165	3.13719	4.15043	0.371272	1.90739	-1.35829	2.76511	0.338445	0.142809	0.0111193	0.0365688	0.189897	0.0164436	0.0042928	0.721417	0.098134	0.216521	0.0278897	s7
CABLES2	81928	CABLES2:s130	874	8	TRUE	0.182407	0.855478	-0.169473	-0.0165405	0.49757	1.29158	-2.41353	-0.960028	0.753144	-1.09262	0.710888	0.32221	0.35165	0.870994	0.98734	0.636493	0.244024	0.0523218	0.374114	0.479862	0.316479	0.503837	0.758224	0.737121	---
CACNB3	784	CACNB3:s152	967	8	TRUE	16.345	1.09557e-49	0.351829	-2.02494	-0.492818	-4.74288	0.969198	2.06709	3.28798	-0.552736	2.0528	-0.652954	2.75192	0.736993	0.0892869	0.639655	0.00318198	0.369876	0.0842254	0.0166558	0.600415	0.0859089	0.537986	0.0332073	---
CAD	790	CAD:s1796	1531	13	TRUE	30.1627	3.22258e-157	-0.409545	5.81218	5.1844	0.451278	-1.18369	-8.47724	-4.23972	1.8998	-0.916323	4.87774	-4.77102	0.690002	0.000117183	0.000301686	0.660556	0.261485	3.74958e-06	0.00138954	0.0839785	0.379148	0.000488643	0.000579732	---
CALD1	800	CALD1:s12	1421	11	TRUE	7.09828	1.98956e-12	-1.1111	0.419026	-1.81591	-2.33537	-2.94119	8.12586	6.4109	-4.04354	-1.42875	-3.28842	0.856295	0.295326	0.685021	0.102768	0.0443554	0.0164548	1.95352e-05	0.000123679	0.00291305	0.186848	0.009402	0.414052	---
CALD1	800	CALD1:s125	842	9	TRUE	19.0392	1.82822e-67	-2.19721	-0.935171	-1.1677	-7.5579	2.34802	9.84421	5.48664	1.91555	-1.40784	-4.89273	-3.03776	0.0639938	0.38083	0.281157	0.000130796	0.0512365	2.37252e-05	0.00091947	0.096963	0.202002	0.00176773	0.0189064	s6
CALD1	800	CALD1:s131	851	9	TRUE	19.6879	2.34195e-71	-2.18915	-0.654337	-1.27216	-7.6088	2.44231	9.89879	5.61299	1.71004	-1.398	-5.01917	-3.03142	0.0647598	0.533795	0.243946	0.00012536	0.0446076	2.28773e-05	0.000804943	0.131002	0.204816	0.00153188	0.0190762	s6
CALD1	800	CALD1:s196	1639	13	TRUE	30.9189	1.03648e-165	-2.1436	3.32719	-2.34692	-5.60232	3.91375	9.57953	3.23603	-1.6319	0.751024	-4.94563	-4.06909	0.0552584	0.00674477	0.0386969	0.000159758	0.00241869	1.1337e-06	0.0079298	0.130972	0.468401	0.000438654	0.00185429	---
CALD1	800	CALD1:s202	1447	12	TRUE	16.5006	3.63001e-56	-3.98473	-0.334386	-2.45657	-5.56497	1.38682	15.0192	0.89197	0.329608	-0.275395	-5.53511	0.399419	0.00258119	0.744996	0.0338745	0.000239057	0.195631	3.45368e-08	0.393366	0.748496	0.788619	0.000249229	0.697982	s6
CALD1	800	CALD1:s232	1061	9	TRUE	22.1142	2.148e-89	-3.32314	2.2371	0.876789	-4.35379	2.56251	6.08627	5.91972	-3.2539	0.623653	-5.42948	-1.24771	0.0127101	0.0603356	0.409681	0.00333938	0.0374144	0.000497776	0.000587682	0.0139816	0.552627	0.00097716	0.252257	---
CALD1	800	CALD1:s416	745	7	TRUE	12.9254	1.28349e-34	-2.03619	0.415746	-2.56679	-4.02814	1.82469	4.87866	6.19632	0.215352	-1.14365	-3.12001	-1.81719	0.0973408	0.694837	0.0502309	0.0100396	0.127637	0.00455833	0.00159766	0.838002	0.30455	0.0262521	0.128874	s7
CALD1	800	CALD1:s493	992	9	TRUE	20.0925	1.43821e-75	-3.58797	1.52603	0.17893	-4.42458	2.98563	5.87631	5.56651	-0.0942387	-0.10099	-6.46386	-1.41798	0.00888116	0.170836	0.863061	0.00306426	0.020352	0.000614005	0.000845109	0.92756	0.92239	0.000345709	0.19914	---
CALD1	800	CALD1:s498	1008	9	TRUE	22.9384	5.36103e-94	-1.57318	2.50639	-2.94137	-5.05419	2.38977	6.88243	4.05913	-1.55727	1.00139	-3.04911	-3.23525	0.159675	0.0406108	0.0216711	0.00147289	0.0481849	0.000235014	0.00481486	0.163364	0.349991	0.0186066	0.014347	---
CALD1	800	CALD1:s67	809	9	TRUE	16.1402	5.35689e-51	-0.343941	1.52381	-2.08663	-3.43736	3.22681	5.58468	1.79957	-1.31674	-0.222577	-2.94667	-1.00832	0.740991	0.171378	0.075344	0.0108761	0.0145158	0.000829153	0.114958	0.229394	0.83022	0.0215083	0.346875	---
CALD1	800	CALD1:s73	809	9	TRUE	16.1402	5.35689e-51	-0.343941	1.52381	-2.08663	-3.43736	3.22681	5.58468	1.79957	-1.31674	-0.222577	-2.94667	-1.00832	0.740991	0.171378	0.075344	0.0108761	0.0145158	0.000829153	0.114958	0.229394	0.83022	0.0215083	0.346875	---
CALD1	800	CALD1:s759	922	8	TRUE	21.5786	6.90767e-84	-2.25249	1.58542	-2.56899	-5.71358	2.06363	6.95789	3.15408	1.21239	0.968769	-2.79333	-3.73996	0.065218	0.163964	0.0423925	0.00124478	0.0846302	0.000437567	0.0197123	0.270932	0.370074	0.031439	0.00962299	---
CAMK2D	817	CAMK2D:t287	1541	12	TRUE	16.4129	6.61921e-56	-5.91091	0.458763	-1.16983	-1.24096	-0.227123	7.7511	2.60678	-1.62151	0.454972	-4.87916	2.38409	0.000148854	0.656213	0.269196	0.242943	0.824904	1.55138e-05	0.0261853	0.135975	0.658847	0.000642762	0.038344	---
CAMK2G	818	CAMK2G:s346	799	7	TRUE	9.31016	1.21104e-19	-7.17117	-0.435149	-0.665921	0.342843	0.0808381	1.214	3.64311	-1.01264	1.515	-2.47751	3.89356	0.000820117	0.681596	0.534948	0.74566	0.938707	0.278956	0.014855	0.357697	0.190204	0.0560119	0.0114836	---
CAMK2G	818	CAMK2G:t287	1377	12	TRUE	14.5352	1.24155e-44	-4.57237	1.05274	-1.09086	-3.37674	-1.27242	6.62302	1.53731	-1.32876	0.142228	-4.75799	9.02169	0.00102254	0.317231	0.300921	0.0070411	0.232013	5.90525e-05	0.155233	0.21345	0.889724	0.000770882	4.04942e-06	s11
CAMKK1	84254	CAMKK1:s458	1267	10	TRUE	11.479	4.63621e-28	-2.14965	-0.102964	-0.30425	-7.61248	4.02393	3.96731	3.86292	1.55378	0.219303	-5.01955	6.32845	0.0638103	0.920525	0.768701	6.23168e-05	0.00382019	0.00413449	0.00478906	0.158843	0.831906	0.00102745	0.00022577	---
CAMKK1	84254	CAMKK1:s52	797	7	TRUE	7.78651	3.83583e-14	-2.21955	0.42561	-0.993946	-6.39714	2.03331	5.1501	4.92969	-3.00658	-0.0268289	-1.24529	3.09201	0.0771722	0.68809	0.365885	0.00138325	0.0976986	0.00361457	0.00436078	0.0298726	0.979634	0.268202	0.0270975	---
CAMKK2	10645	CAMKK2:s495	1314	11	TRUE	12.5168	5.36413e-34	-0.293933	1.17796	-0.444376	-3.79554	3.13113	1.73031	-1.23436	4.14958	-1.33397	-3.83465	4.34244	0.775475	0.269019	0.667264	0.00424636	0.0120997	0.117628	0.248326	0.00248592	0.214985	0.00399913	0.00187079	---
CAMKK2	10645	CAMKK2:s511	1001	11	TRUE	11.5487	5.01524e-29	-0.593089	-0.495596	-0.770733	-1.34802	1.12929	2.09395	-0.843477	2.59117	0.212533	-2.78491	3.03615	0.567724	0.632055	0.460619	0.210598	0.287976	0.0657612	0.420814	0.0291573	0.836427	0.0212296	0.0141056	---
CAMSAP1	157922	CAMSAP1:s1080	991	8	TRUE	4.32386	1.70722e-05	0.632343	-1.38191	1.53362	0.323451	0.483397	-0.180205	1.12901	-1.9601	-2.13281	0.262279	2.67461	0.550484	0.216247	0.176017	0.75733	0.645948	0.862924	0.302004	0.0976822	0.0769104	0.801879	0.0367994	---
CAMSAP1	157922	CAMSAP1:s1372	748	7	TRUE	5.92881	4.68218e-09	-2.18529	-0.476547	0.566798	-1.4389	-0.228381	0.790908	2.25723	-3.22904	1.06411	1.82825	0.999092	0.0805737	0.653783	0.595348	0.209709	0.828396	0.464842	0.0736071	0.0232307	0.335947	0.127053	0.363617	---
CAMSAP1	157922	CAMSAP1:s1372s1378	670	7	TRUE	5.32898	1.35837e-07	-3.31499	1.85956	-0.283614	-1.37718	2.7058	1.56698	3.13813	-4.95975	0.887053	0.175499	-0.0278913	0.0211243	0.12204	0.788075	0.226917	0.0424887	0.177903	0.0257205	0.00424908	0.415674	0.867573	0.978828	---
CAMSAP1	157922	CAMSAP1:s563	1492	12	TRUE	11.9029	3.96257e-31	-0.326509	1.69216	-0.830172	-0.605234	-0.441911	1.11559	4.22212	-6.07397	0.0916847	1.27095	-1.60644	0.75077	0.121488	0.425816	0.558508	0.667957	0.290687	0.00176568	0.000119743	0.928759	0.232515	0.139256	---
CAMSAP1	157922	CAMSAP1:s629	1290	11	TRUE	7.6126	5.5284e-14	-1.2414	0.817797	1.23528	-1.85856	2.78131	0.331021	1.65544	-1.38106	-2.84648	-0.384166	2.46087	0.245838	0.434589	0.247999	0.0960335	0.0213551	0.748206	0.132219	0.200583	0.019199	0.709775	0.0361069	---
CAMSAP2	23271	CAMSAP2:s1019	902	7	TRUE	10.1414	6.59869e-23	-0.214869	0.726351	0.668618	-3.00204	0.259449	3.83663	0.901518	-0.5853	-0.430443	-2.52757	2.15511	0.838358	0.500188	0.533363	0.0300287	0.805633	0.0121654	0.408637	0.583764	0.684796	0.0526859	0.0837023	---
CAMSAP2	23271	CAMSAP2:s673	797	7	TRUE	12.0208	1.06529e-30	-1.67219	0.409218	1.24696	-1.08226	0.993677	-0.406502	3.47193	-6.91482	1.01372	2.24937	-0.0507013	0.155349	0.699319	0.267637	0.328546	0.366004	0.701189	0.0178124	0.000969831	0.357231	0.0743354	0.961527	---
CAMSAP3	57662	CAMSAP3:s1020	770	7	TRUE	12.2405	1.34237e-31	3.34656	-1.33714	-0.0337022	0.431102	-0.946402	-4.51756	0.904502	-3.18938	1.97315	3.91516	NA	0.0204055	0.238783	0.974419	0.684348	0.387401	0.006297	0.407197	0.0242819	0.105498	0.0112366	NA	---
CAMSAP3	57662	CAMSAP3:s334	1061	9	TRUE	22.8579	3.39401e-94	1.29196	0.706012	-1.72214	5.12254	-4.71542	-7.06356	-0.833919	1.80645	-0.0578857	3.67933	NA	0.237387	0.502994	0.128715	0.00136489	0.0021691	0.000199978	0.43186	0.113804	0.955457	0.00786667	NA	---
CAMSAP3	57662	CAMSAP3:s368	845	7	TRUE	8.67034	2.21203e-17	0.674529	0.792295	0.557381	0.450864	-0.974327	-5.08553	-0.225472	3.0473	0.658386	1.364	-0.0736737	0.529899	0.464103	0.601297	0.670967	0.374642	0.00381655	0.830538	0.028512	0.539394	0.230761	0.944127	---
CANX	821	CANX:s554	1557	12	TRUE	33.9817	1.03376e-189	-11.4067	2.47742	-0.933708	8.12747	1.11359	-3.94219	-2.57958	-1.70019	3.13275	-0.549853	-0.256063	4.69953e-07	0.0326867	0.372451	1.02496e-05	0.291506	0.00276506	0.0274358	0.119933	0.0106405	0.594487	0.803093	---
CANX	821	CANX:s554s564	1196	10	TRUE	14.271	8.88071e-43	-10.0123	2.71373	0.653543	3.02869	0.625988	-2.19831	0.308266	0.268001	0.908874	-1.03396	-0.0191622	8.41083e-06	0.0265047	0.531737	0.016342	0.548762	0.0591498	0.765754	0.795479	0.389975	0.331397	0.985181	---
CANX	821	CANX:s564	1477	12	TRUE	28.113	1.36713e-139	-11.1277	1.25928	-0.587019	6.18862	1.95975	-2.80533	-2.68512	0.429524	2.28542	0.259287	-1.86841	5.92083e-07	0.236527	0.570206	0.000102975	0.0784683	0.0186233	0.0228906	0.676649	0.0453655	0.800673	0.0912461	---
CANX	821	CANX:s583	1697	13	TRUE	36.5696	2.76203e-216	-10.1145	3.34944	-1.70934	8.05668	2.61689	-2.83202	-2.13273	-2.37974	3.61325	-1.31787	-3.88234	6.59751e-07	0.00648406	0.115412	6.10772e-06	0.0239614	0.016313	0.0563117	0.0365181	0.00407433	0.214333	0.00255304	---
CANX	821	CANX:t562	1016	9	TRUE	22.6008	6.42997e-92	-1.23416	1.41735	-2.55389	5.78048	2.11031	-2.0845	-1.25466	-3.45167	2.25238	-1.05273	-3.01007	0.256965	0.199319	0.0378878	0.000676922	0.0727547	0.0755815	0.249869	0.0106672	0.0589902	0.32744	0.0196602	s4
CANX	821	CANX:t562s564	941	8	TRUE	20.3997	7.63611e-77	-8.218	2.70648	-0.218692	4.54894	2.86188	-2.72475	-1.79748	0.786819	0.76102	-2.15202	-0.655226	0.000175215	0.0352708	0.834139	0.00389622	0.0287309	0.0344249	0.122378	0.461326	0.475481	0.0748968	0.53662	---
CAP1	10487	CAP1:s255	750	7	TRUE	6.93249	8.94165e-12	0.107022	1.70581	0.0196606	1.52468	0.0806976	0.916785	-0.933503	2.65124	-2.11349	-2.67376	-2.32959	0.918933	0.148758	0.985075	0.187851	0.938813	0.401313	0.393411	0.0453586	0.0882308	0.0441491	0.0672457	---
CAP1	10487	CAP1:s266	932	8	TRUE	10.3843	5.6284e-24	0.423884	1.3639	-0.829501	-2.52279	1.02515	5.51124	1.55731	1.68529	-1.71584	-5.43224	-0.338263	0.686427	0.221547	0.43857	0.0451169	0.344833	0.00149909	0.170405	0.142913	0.137009	0.00161409	0.746687	---
CAPG	822	CAPG:s337	1118	9	TRUE	4.86026	1.33983e-06	1.8571	1.74722	0.00472591	-2.077	1.52016	-0.174912	-0.889417	1.31802	-1.02646	-0.410566	-1.37376	0.10566	0.124095	0.996361	0.0764225	0.172275	0.8661	0.403308	0.228988	0.338831	0.693667	0.211893	---
CAPN15	6650	CAPN15:s296	1088	10	TRUE	7.33686	4.50417e-13	1.31123	1.84846	-0.854385	2.23612	-0.46122	0.894707	0.170019	1.20912	0.727413	-5.08007	-2.90342	0.226163	0.101717	0.417741	0.055762	0.656921	0.397063	0.869216	0.261136	0.487712	0.00095305	0.0197876	---
CARD11	84433	CARD11:s886	1010	9	TRUE	22.283	2.77166e-88	0.636736	3.9043	0.377597	0.0585678	1.30287	0.658854	-1.79317	-1.23932	-0.364855	-1.85412	-1.93053	0.544549	0.00586631	0.716918	0.954933	0.23384	0.531056	0.116038	0.255164	0.725994	0.106124	0.0948481	---
CARHSP1	23589	CARHSP1:s30s32	1372	11	TRUE	16.8519	4.75618e-58	3.22546	4.40841	0.430107	-1.25597	-0.437398	-2.33696	-0.688201	0.791129	-0.922674	-0.534085	-1.87795	0.010398	0.0016995	0.677233	0.240751	0.672131	0.0442398	0.508674	0.449214	0.380248	0.606221	0.0931101	---
CARHSP1	23589	CARHSP1:s30s32s41	953	9	TRUE	10.952	2.26361e-26	2.82736	2.29516	-0.317879	-2.92985	0.708198	0.967454	-0.979812	1.65954	-0.32577	-1.38646	-1.60329	0.0255025	0.055385	0.75985	0.022029	0.501717	0.365546	0.35982	0.140967	0.75412	0.208157	0.152905	---
CARHSP1	23589	CARHSP1:s32	1029	10	TRUE	12.6584	3.1424e-34	2.01124	2.47748	-0.461526	-3.70579	0.522805	1.37765	-2.71981	4.48235	0.344639	-1.55172	-3.2225	0.0791254	0.0382615	0.656711	0.00599253	0.615276	0.205619	0.0262563	0.0020494	0.739251	0.159329	0.0121933	s8
CARHSP1	23589	CARHSP1:s41	1641	13	TRUE	24.4984	3.54646e-113	3.13273	0.613389	-2.82296	-1.65482	1.15858	4.61278	0.419758	-0.18131	-0.503483	-1.29843	-3.30268	0.0095311	0.552091	0.0165797	0.126182	0.27116	0.000749137	0.682743	0.859422	0.624554	0.2207	0.00704446	---
CARHSP1	23589	CARHSP1:s58	1139	9	TRUE	10.9868	9.28128e-27	0.538069	0.659808	-1.76287	1.03091	-0.358287	0.906235	0.8923	-2.33425	-0.517374	-0.492697	1.66468	0.607205	0.530479	0.121292	0.336882	0.73069	0.394934	0.401863	0.0522855	0.620838	0.637304	0.139922	---
CARMIL1	55604	CARMIL1:s1101	1223	11	TRUE	14.7291	2.55949e-45	-0.518977	1.57237	0.905913	0.369289	1.8494	-0.906847	-2.94464	3.35082	-1.7722	-1.6006	0.331149	0.616296	0.150314	0.388591	0.720451	0.0974443	0.388122	0.0163628	0.00851248	0.110124	0.14393	0.748112	---
CARMIL1	55604	CARMIL1:s122	1056	10	TRUE	24.8258	1.76971e-107	0.890488	1.09598	6.99094	-3.80993	-1.30109	-7.3799	0.79894	0.257912	-1.76109	5.49056	-0.430464	0.399192	0.304981	0.000113662	0.00516317	0.229446	7.76765e-05	0.447393	0.802985	0.116253	0.000580174	0.67822	---
CARMIL1	55604	CARMIL1:s1325	1232	11	TRUE	23.9427	2.64084e-104	0.849798	-0.744147	0.115995	0.471497	0.58969	0.306843	0.141524	-0.314323	0.371323	-0.693892	-0.808323	0.417469	0.475767	0.910203	0.648506	0.569904	0.765943	0.890573	0.76044	0.718987	0.505264	0.439747	s1
CARMIL1	55604	CARMIL1:s1354	792	7	TRUE	22.1556	5.73231e-85	-1.24387	1.15884	1.26648	1.07639	-1.87229	-1.73422	1.17642	-1.50312	0.0485566	0.290237	0.598982	0.268683	0.298857	0.261135	0.330926	0.12006	0.143409	0.292382	0.193127	0.963153	0.783287	0.575288	---
CARMIL1	55604	CARMIL1:s880	952	8	TRUE	15.819	3.33908e-50	-3.56329	-2.1053	-0.284583	2.41311	-2.52585	1.10779	4.17862	0.584665	-1.63597	-1.62669	0.350295	0.0118799	0.0798904	0.785531	0.0523514	0.0449305	0.310373	0.00582239	0.580078	0.152962	0.154928	0.738087	s7
CARMIL1	55604	CARMIL1:t916	1369	12	TRUE	32.2007	1.66592e-169	2.25864	0.755563	1.19521	1.89266	-4.00312	-1.77554	2.51784	-4.38718	0.294271	-0.445203	2.74961	0.0474777	0.467335	0.259581	0.0876767	0.00250568	0.106193	0.0305002	0.00136204	0.774569	0.665656	0.0204918	---
CARS	833	CARS:s102	1186	9	TRUE	9.76681	1.00657e-21	0.495824	3.2136	2.75925	-1.747	-0.585386	-0.140264	0.272178	-3.50659	-0.583142	0.491483	0.78628	0.635205	0.0147841	0.0281264	0.124136	0.576664	0.892402	0.793338	0.00990476	0.578093	0.63812	0.45749	---
CASC3	22794	CASC3:s117	1016	8	TRUE	10.3666	5.59949e-24	0.262893	1.62609	2.12021	0.222443	-3.13987	-3.09041	4.50882	-10.1403	1.44556	5.84205	-0.966262	0.801428	0.155055	0.0782603	0.831348	0.0200713	0.0213766	0.00406557	5.34938e-05	0.198434	0.00110894	0.371229	---
CASC3	22794	CASC3:s148	1175	11	TRUE	11.1195	2.90678e-27	0.746202	0.66242	3.36543	0.999181	-2.62214	-2.64698	1.3219	-10.4015	2.69248	5.48621	-0.769547	0.474585	0.5243	0.00831713	0.343812	0.0277135	0.0266077	0.218812	2.57614e-06	0.0246961	0.000387036	0.461287	---
CASC3	22794	CASC3:s363	1181	11	TRUE	10.6447	2.66221e-25	1.38267	0.104683	-0.378852	2.54617	-0.0707712	-3.3032	0.606683	-5.44701	0.719841	3.88607	-1.24432	0.200107	0.918923	0.713581	0.0313914	0.945127	0.00918291	0.559052	0.000407248	0.489893	0.00369703	0.244812	---
CASKIN1	57524	CASKIN1:s1257	974	7	TRUE	20.713	1.90023e-62	-0.334126	-5.71917	-4.15155	6.13057	-0.774962	-0.40908	-0.914892	-2.30678	0.593634	-1.58753	9.55207	0.751843	0.00228536	0.00889666	0.00167622	0.473399	0.699414	0.402215	0.0691843	0.578592	0.173255	0.000212875	s11
CASKIN2	57513	CASKIN2:s389	916	8	TRUE	12.3798	1.30764e-32	-3.53925	-2.86606	-3.26253	-0.292556	-0.645708	5.54908	3.14394	-1.99243	0.8782	0.378501	-0.718266	0.01223	0.0285742	0.0171942	0.779715	0.542359	0.00144733	0.0199676	0.0934007	0.413616	0.718089	0.499594	---
CASP10	843	CASP10:t198	879	7	TRUE	16.6211	3.88043e-54	0.97083	2.63607	-0.8199	0.0459124	0.796215	2.53211	-3.23435	4.04006	0.0233376	-5.6926	-0.249151	0.376221	0.0461944	0.449576	0.965157	0.46202	0.0523953	0.0230938	0.00992219	0.982284	0.00233297	0.813155	---
CASP2	835	CASP2:s340	867	8	TRUE	16.1159	2.93169e-51	1.78083	1.14907	1.67482	2.16411	-0.311635	-5.8132	-1.6622	-3.0968	-0.242979	6.55687	-3.8112	0.125233	0.294263	0.144991	0.0736583	0.765862	0.00113791	0.147536	0.021203	0.816115	0.000602483	0.00885114	---
CAST	831	CAST:s304	759	7	TRUE	9.83056	1.51798e-21	0.694371	1.63647	-0.639871	0.640461	0.901589	1.38169	-0.250245	-0.600957	-1.27676	-2.67082	NA	0.518384	0.162668	0.550421	0.550067	0.408603	0.225616	0.812355	0.57407	0.257767	0.0443051	NA	---
CAST	831	CAST:s427	817	8	TRUE	11.5895	7.40071e-29	1.1987	1.57298	-1.27037	1.21087	0.209938	0.887842	0.0965986	0.645748	0.00530301	-3.97834	NA	0.275835	0.166785	0.250988	0.27147	0.840663	0.408803	0.926191	0.542335	0.995941	0.00729706	NA	---
CAST	831	CAST:s434	991	9	TRUE	19.4749	9.30966e-72	1.68456	0.234826	0.223968	0.66139	0.890638	0.0803297	0.503355	-0.132859	-0.691967	-2.52375	NA	0.135944	0.821065	0.829179	0.529523	0.402696	0.938223	0.630164	0.898044	0.51125	0.0395929	NA	---
CAST	831	CAST:s501	928	9	TRUE	13.8042	1.48702e-39	0.314793	0.361573	-1.47239	0.876996	-0.278591	5.86727	-1.04044	-0.0300568	-0.429511	-4.3492	NA	0.762095	0.728339	0.184396	0.409575	0.788609	0.00061965	0.332732	0.976861	0.680463	0.00335815	NA	---
CAST	831	CAST:s51	951	8	TRUE	21.3047	1.28085e-82	-0.494705	3.29281	-2.31147	-2.05823	2.2802	4.08	3.44805	-2.73654	-0.432053	-4.28917	-0.384673	0.638399	0.0165557	0.0601477	0.0852647	0.0627824	0.0065021	0.0136655	0.0338908	0.680798	0.00515355	0.713745	---
CAV1	857	CAV1:s37	1362	12	TRUE	31.6974	1.52699e-165	-10.3813	1.69784	-2.39272	-3.70902	1.00288	11.5673	2.35373	-0.263352	1.39075	-4.82989	-0.60168	1.12684e-06	0.120386	0.0377828	0.00404785	0.339568	4.12347e-07	0.040383	0.797626	0.19447	0.000691893	0.56078	s6
CAV1	857	CAV1:s9	1198	10	TRUE	20.5417	1.55688e-80	-4.21762	0.212403	-0.744339	-4.41358	2.5155	7.32411	1.97987	0.524798	0.0373395	-3.95216	0.192481	0.0029253	0.837105	0.477963	0.00224565	0.0360604	8.19572e-05	0.0830655	0.613951	0.971129	0.00422321	0.852162	---
CAVIN1	284119	CAVIN1:s365s366	1014	9	TRUE	17.608	9.64285e-61	-2.06773	-1.78791	-2.14142	-3.22025	0.322642	8.49717	2.37621	-0.523487	0.359026	-2.31355	-0.543059	0.0774755	0.116935	0.0694879	0.0146484	0.75639	6.1903e-05	0.0491553	0.616794	0.730161	0.0539043	0.603943	---
CAVIN1	284119	CAVIN1:y308	878	8	TRUE	19.8223	1.61996e-72	-3.09128	-3.3088	-3.34919	-6.74742	1.6548	12.5484	3.42975	2.05715	-0.514783	-3.62239	0.555911	0.0213528	0.016229	0.0154348	0.000516564	0.149047	1.56719e-05	0.0139755	0.0853928	0.625112	0.0110655	0.598375	s6
CAVIN2	8436	CAVIN2:s293	1343	11	TRUE	30.1844	4.12284e-153	-2.63916	-1.28016	-3.12404	-5.21832	-1.51985	8.43672	1.67881	0.563072	2.9707	-0.729729	1.20675	0.0269509	0.232497	0.0122387	0.00055043	0.162868	1.44408e-05	0.127496	0.587137	0.0156847	0.484115	0.258288	---
CAVIN3	112464	CAVIN3:s165s166	1034	10	TRUE	8.99953	1.06602e-18	-3.36996	-1.60617	-0.610483	-3.57322	-0.362076	6.0862	1.0362	1.69011	-0.146896	-0.30818	-0.585194	0.00978622	0.146904	0.558482	0.00725954	0.726673	0.000293909	0.330411	0.129476	0.886849	0.765817	0.574548	---
CAVIN3	112464	CAVIN3:s62	1182	10	TRUE	23.8474	6.79727e-103	-1.65115	1.1109	-2.99665	-8.73159	4.97638	10.314	3.9051	1.79753	-0.430561	-5.41863	-2.23464	0.137314	0.298879	0.0171591	2.31385e-05	0.00108439	6.73567e-06	0.00451209	0.109967	0.678152	0.000631828	0.0558906	s6
CBFA2T2	9139	CBFA2T2:s24	798	7	TRUE	9.30065	3.3595e-19	0.72302	-1.97015	-2.18154	3.3245	-1.14404	-3.29955	0.503257	-4.50209	-0.697712	7.76293	-0.897559	0.502063	0.105903	0.0809559	0.0209046	0.304406	0.0214861	0.636165	0.0063872	0.516462	0.000567419	0.410554	---
CBFB	865	CBFB:s173	1124	11	TRUE	16.1848	4.11489e-53	1.94657	5.537	-0.453693	-4.56877	3.75337	1.22375	2.81056	-2.88015	0.642006	-2.47007	-3.99962	0.0834246	0.000362448	0.660792	0.00134926	0.0045311	0.252117	0.0203584	0.0181737	0.536877	0.0355664	0.0031122	s2
CBL	867	CBL:s483	1220	11	TRUE	14.1145	5.21254e-42	-0.913675	1.72409	-0.42311	-1.66316	4.25131	1.27293	-4.18271	4.78996	-0.965837	-2.3541	-1.48534	0.384711	0.118781	0.682146	0.130643	0.00213833	0.23494	0.00236655	0.000987452	0.35936	0.0430152	0.171615	s8
CBLB	868	CBLB:s662	1128	10	TRUE	11.5556	2.96338e-29	-0.229222	2.16109	-0.208056	-1.73032	1.28142	-0.58701	2.53051	-0.862479	-0.65995	-1.01943	-0.626094	0.824448	0.0626829	0.840384	0.121823	0.235937	0.573385	0.0352272	0.41353	0.527825	0.337833	0.548696	---
CBX1	10951	CBX1:s175	995	8	TRUE	13.4419	5.76119e-38	-0.0551603	-2.40378	-1.20749	3.48252	-2.11277	-2.44135	-0.460459	-3.56114	-0.758209	7.59834	-0.379368	0.957802	0.0530214	0.272678	0.0131021	0.0790694	0.0503795	0.661403	0.0119108	0.477041	0.000270481	0.717478	---
CBX1	10951	CBX1:s89	1113	10	TRUE	15.5511	1.7324e-49	-3.57024	-0.103634	-2.18433	-2.36132	-0.975079	-1.2693	2.29344	-2.7138	-0.884937	10.177	-3.50541	0.00729107	0.920011	0.0604527	0.0458633	0.358079	0.240014	0.0509906	0.0265016	0.402004	7.44503e-06	0.00801529	s10
CBX1	10951	CBX1:s89s91	692	7	TRUE	12.7708	1.1176e-33	-4.32749	-3.11464	-0.895456	-0.376913	-0.776151	-2.42112	1.98965	-0.495198	0.558179	7.281	-0.0508263	0.00751718	0.0264118	0.411575	0.721705	0.472757	0.0600343	0.103297	0.641453	0.600792	0.00076445	0.961432	---
CBX3	11335	CBX3:s93	1371	12	TRUE	11.4165	6.71444e-29	-1.35028	1.36138	-0.390106	-0.531625	0.398928	-1.45499	-1.25921	0.0365374	0.18137	3.59097	-4.20458	0.206692	0.203278	0.704638	0.606593	0.698332	0.176332	0.236553	0.971573	0.8597	0.00492117	0.00181545	---
CBX3	11335	CBX3:s93s95	1058	9	TRUE	14.1604	8.31785e-42	3.10031	2.04692	2.41769	-1.58634	1.79452	-7.64816	-1.73301	-1.25834	0.247223	6.21367	-3.46085	0.0173148	0.0798931	0.0462489	0.156682	0.115809	0.000121332	0.126692	0.248613	0.81183	0.000439371	0.0105354	---
CBX3	11335	CBX3:s95	1233	12	TRUE	10.1467	2.75073e-23	0.521015	0.159704	0.279382	0.795045	-0.0338326	-4.65859	0.724423	-3.41094	0.682014	5.23321	-1.70644	0.613697	0.876294	0.785644	0.445048	0.973676	0.000896234	0.485409	0.00664782	0.510717	0.000382518	0.118735	---
CBX4	8535	CBX4:s291	860	7	TRUE	15.3233	3.56552e-46	0.667005	0.323182	-0.545398	0.069413	-3.50438	-3.99845	-2.71571	-0.454629	2.23329	7.64234	-1.70579	0.534311	0.759636	0.608918	0.947351	0.0172038	0.0103393	0.0419891	0.668433	0.0758505	0.000610422	0.148763	---
CBX8	57332	CBX8:s311	997	8	TRUE	4.52486	6.80389e-06	0.983511	-0.927306	-1.41463	1.22401	0.373329	-1.71048	-0.64472	-1.21904	-0.115952	2.30256	0.470994	0.363337	0.389546	0.206915	0.266826	0.721739	0.138028	0.542957	0.268577	0.911474	0.0608861	0.654281	---
CC2D1A	54862	CC2D1A:s292	828	8	TRUE	9.24515	1.95413e-19	1.15318	-1.49406	0.266852	3.28381	0.13945	2.01692	2.22179	-0.852896	-1.54404	-4.26515	0.330855	0.292699	0.185778	0.798518	0.0167427	0.893658	0.0902851	0.0680301	0.426447	0.173527	0.00529121	0.752003	---
CC2D1A	54862	CC2D1A:s455	1334	11	TRUE	23.6822	9.46739e-104	0.82093	0.717316	0.513846	7.47694	1.28843	-4.72238	-3.02464	-2.58448	-0.314687	-0.328945	-0.216682	0.432892	0.491376	0.619737	3.78326e-05	0.229732	0.00108546	0.014371	0.029479	0.760172	0.749722	0.833288	s4
CCAR1	55749	CCAR1:s670	722	8	TRUE	3.85763	0.000124754	-1.25249	1.44511	1.89227	0.631069	2.56307	-2.67139	-3.45478	0.986568	-1.30362	2.04281	-1.36297	0.256997	0.198555	0.107314	0.551262	0.0427316	0.0369581	0.0135534	0.361953	0.240144	0.0871042	0.221824	---
CCAR1	55749	CCAR1:s670s682	802	7	TRUE	7.0104	5.05486e-12	-0.953197	0.299617	1.51367	3.64546	-1.42375	-4.35756	-2.37585	-0.749219	1.56425	3.4884	-2.10842	0.384264	0.776525	0.190527	0.0148185	0.213815	0.00730702	0.0634906	0.487455	0.178528	0.0175004	0.0887999	---
CCAR1	55749	CCAR1:s682	1260	11	TRUE	13.3265	5.36205e-38	-2.53079	-0.210586	0.138804	0.910091	0.863431	-5.51115	-2.75892	0.397407	2.00168	6.40158	-1.99524	0.0321938	0.837901	0.892661	0.386499	0.41032	0.000374742	0.0221511	0.700328	0.0763463	0.00012504	0.0771419	---
CCAR2	57805	CCAR2:s124	1111	10	TRUE	8.72616	9.50623e-18	1.31443	1.55825	-0.905724	2.06821	-2.04877	-0.529439	1.07306	-5.68275	2.03658	1.98275	-2.16526	0.225133	0.15779	0.391543	0.0724306	0.0746509	0.610873	0.314543	0.000463518	0.076077	0.0826957	0.0622767	---
CCAR2	57805	CCAR2:s569	1143	9	TRUE	26.2178	6.01905e-119	-2.00509	-0.987282	-0.490323	-2.14263	-1.85667	-1.85024	-2.63019	3.02056	0.299398	8.83433	-3.82872	0.0849788	0.356393	0.6389	0.0693646	0.105728	0.106729	0.0339034	0.019371	0.77333	4.81287e-05	0.00646858	---
CCAR2	57805	CCAR2:t35	904	8	TRUE	3.21889	0.00133282	1.53377	-0.55683	-1.3061	-0.624627	-2.34599	1.65635	1.70571	-2.44705	0.829891	1.63989	-1.48593	0.175981	0.597785	0.239352	0.555209	0.0573724	0.148728	0.13894	0.0499903	0.438365	0.152138	0.187844	---
CCDC102A	92922	CCDC102A:s12	1005	8	TRUE	18.461	3.74289e-65	-1.29291	-2.47205	-3.16892	-7.39308	2.44627	11.8979	5.30659	-2.03868	2.15212	-3.75113	-0.279781	0.243591	0.0483235	0.0193453	0.00031438	0.0500435	2.13374e-05	0.00181833	0.0876044	0.0748865	0.0094971	0.789041	s6
CCDC120	90060	CCDC120:s291	775	7	TRUE	10.4022	2.61541e-23	-1.98181	2.45511	1.96428	-0.416393	-0.557028	-3.81341	2.98475	-5.69688	2.51194	2.07292	1.19668	0.104337	0.0575734	0.106702	0.694393	0.601521	0.0124566	0.0306319	0.00232522	0.0537006	0.0928942	0.285072	---
CCDC124	115098	CCDC124:s141	852	7	TRUE	10.7504	2.31367e-25	0.62573	-0.813555	0.813875	1.01717	-1.65823	-2.906	2.35616	-1.81659	-0.259124	2.85115	-1.9107	0.558941	0.452885	0.452718	0.355738	0.158169	0.0335555	0.0650603	0.128973	0.80587	0.0357756	0.114284	---
CCDC130	81576	CCDC130:s332	1000	9	TRUE	6.9988	8.3798e-12	1.14966	-0.252208	2.18802	0.79169	-0.733714	-3.38069	-2.55423	-2.01441	-0.414396	7.09063	-3.60041	0.288044	0.808126	0.0648677	0.454528	0.486964	0.0117477	0.0378691	0.0838183	0.690988	0.000195264	0.00873501	---
CCDC137	339230	CCDC137:s19	1227	10	TRUE	9.91662	4.00728e-22	1.41519	3.44626	4.29828	0.0737691	-2.59605	-6.8912	-0.799968	-3.60324	0.208666	5.63602	-1.90265	0.194739	0.00874287	0.00262183	0.943005	0.0318123	0.000125639	0.446831	0.00694955	0.839924	0.000489296	0.0935851	---
CCDC149	91050	CCDC149:s469	830	7	TRUE	7.26368	1.14484e-12	1.59976	-1.8123	-4.97481	2.29716	1.39654	2.62594	-0.72291	-0.294897	1.20096	-1.68179	1.19903	0.170549	0.129688	0.00419438	0.0700205	0.22138	0.0467618	0.502125	0.779924	0.283551	0.153437	0.284236	---
CCDC43	124808	CCDC43:t139	1261	11	TRUE	11.6189	1.02021e-29	-0.640413	-1.68548	2.189	1.48511	-2.37057	-1.88804	3.3984	-3.11412	-2.2197	2.8508	0.75717	0.537865	0.126177	0.0563417	0.171676	0.0418701	0.0916225	0.0078933	0.012436	0.0535903	0.0190644	0.468307	---
CCDC6	8030	CCDC6:s240	1172	9	TRUE	16.7663	1.0506e-56	0.591677	3.22016	0.703366	-1.25599	-0.272046	0.0276701	-2.08458	-1.08138	0.853053	-2.61018	5.27297	0.572671	0.0146502	0.504543	0.249414	0.793436	0.978698	0.0755728	0.31537	0.421857	0.0349041	0.00115687	s11
CCDC6	8030	CCDC6:s240s244	1620	13	TRUE	21.0804	2.33688e-87	1.49903	3.91727	-0.848461	-1.15483	1.27195	-0.10318	-2.14085	-0.955267	2.60499	-3.35482	2.09741	0.162006	0.00240411	0.414264	0.272629	0.229623	0.919677	0.0555235	0.359965	0.0244754	0.00642256	0.0598681	---
CCDC6	8030	CCDC6:s244	1429	11	TRUE	20.971	2.55905e-85	0.723106	2.14903	0.886578	0.416048	0.47777	0.0754046	-0.6773	-1.87997	1.17505	-4.06613	3.3794	0.48798	0.0601316	0.398377	0.68712	0.644204	0.941542	0.515247	0.0928113	0.270123	0.00281592	0.00813476	---
CCDC6	8030	CCDC6:s52	892	9	TRUE	16.1135	1.89016e-51	1.22122	2.76907	8.55302	-4.38012	-0.0840221	-8.312	-2.13821	2.5946	-1.16275	3.83452	NA	0.261532	0.027731	5.93407e-05	0.00323399	0.935391	7.13368e-05	0.0698191	0.035705	0.283034	0.00641998	NA	s3
CCDC61	729440	CCDC61:s373s376	875	8	TRUE	20.1958	1.66285e-74	-0.560833	0.420702	0.159896	1.36716	1.15797	2.03984	1.03005	-1.18168	-0.0914409	-2.88461	-2.00206	0.595219	0.688625	0.87821	0.220578	0.290882	0.0874644	0.342708	0.28204	0.930119	0.0278892	0.0921633	---
CCDC61	729440	CCDC61:t285	1175	10	TRUE	12.8719	1.84477e-35	-0.0720236	0.660187	-1.29976	4.38628	0.463462	-1.15892	-3.21415	2.43049	-1.1562	-0.778504	-2.78328	0.944351	0.52768	0.229884	0.00232912	0.655382	0.27991	0.0123472	0.0411706	0.280957	0.458677	0.0238039	---
CCDC8	83987	CCDC8:s261	1312	11	TRUE	20.3477	2.23527e-79	-0.104069	-2.36275	-3.61035	-2.02311	2.07287	5.44404	4.22364	-0.175206	-0.588692	-1.95357	-1.83538	0.919397	0.0424097	0.00565619	0.0737508	0.0680469	0.000408827	0.00222742	0.864796	0.570545	0.0824919	0.0996412	---
CCDC80	151887	CCDC80:s503	1017	9	TRUE	30.0868	3.28978e-142	-2.92388	0.717397	-2.44834	-6.64608	5.78823	10.0292	2.6137	-2.36895	0.6398	-4.80531	NA	0.022217	0.496365	0.0442149	0.000291579	0.000671573	2.09862e-05	0.0347258	0.0496829	0.542667	0.00195428	NA	s6
CCDC85C	317762	CCDC85C:s246	1032	9	TRUE	10.1068	8.69721e-23	0.334369	-1.94273	0.407304	2.12993	0.733846	-1.07583	-2.33537	-1.67855	0.699831	2.68542	-1.70895	0.747896	0.0931601	0.695952	0.0706776	0.486889	0.317678	0.0521994	0.137136	0.506617	0.0312927	0.13121	---
CCDC85C	317762	CCDC85C:s258	972	8	TRUE	8.28366	4.42338e-16	0.748871	-2.64482	-0.0461741	1.98509	-2.83938	-3.27163	-0.590826	3.12775	-0.128021	3.47784	-1.60954	0.48225	0.0382926	0.96467	0.0943566	0.0295911	0.0169995	0.5762	0.0203828	0.902316	0.0131772	0.158624	---
CCDC86	79080	CCDC86:s102	1007	9	TRUE	8.73934	9.75925e-18	2.45263	0.640608	0.554231	0.178436	2.4374	-1.84733	-2.51827	-1.232	1.87797	0.637189	-2.643	0.0439374	0.542172	0.596674	0.863435	0.0449299	0.107186	0.0399111	0.257723	0.102472	0.54427	0.033278	---
CCDC86	79080	CCDC86:s18	994	8	TRUE	15.1287	1.56892e-46	2.06978	0.0121455	3.88823	-3.4313	0.158234	-3.83281	1.18155	-2.34337	1.10666	4.65125	-2.08124	0.0839131	0.990703	0.00809324	0.013949	0.879464	0.00863082	0.282087	0.0575778	0.310825	0.00349914	0.0825933	---
CCDC86	79080	CCDC86:s58	1063	11	TRUE	11.2432	9.03556e-28	1.13651	3.06892	3.49304	1.87003	0.392193	-5.84127	-2.41896	-2.96351	0.790082	1.89523	-1.26756	0.285097	0.0133774	0.00679756	0.0942947	0.704042	0.000246425	0.0386767	0.0158687	0.449795	0.090576	0.236768	---
CCDC86	79080	CCDC86:s80s91	1029	10	TRUE	5.21609	2.20964e-07	4.23487	2.20364	1.23599	-0.488425	0.900924	-3.35331	-3.56173	0.999582	-0.714765	1.51396	-1.51616	0.00285734	0.0586601	0.25152	0.638355	0.393941	0.0100309	0.00738206	0.346784	0.49508	0.168496	0.167949	s1
CCDC86	79080	CCDC86:s91	1668	13	TRUE	16.544	8.00675e-57	1.54889	0.0559848	1.49648	0.722409	2.02127	-5.69688	-2.959	0.539008	1.02658	5.98514	-6.38491	0.149683	0.956358	0.162659	0.485118	0.0682677	0.00013883	0.0129985	0.60062	0.326665	9.11886e-05	5.18772e-05	---
CCDC88B	283234	CCDC88B:s436	873	7	TRUE	9.87335	7.63842e-22	-0.162124	3.6888	-0.263129	-3.38313	2.78396	0.00794919	-3.01674	5.14993	-0.248134	-2.26105	-1.74155	0.877556	0.0141633	0.80295	0.0196072	0.0387202	0.993965	0.0295264	0.00361511	0.813899	0.0732554	0.14206	s8
CCDC88C	440193	CCDC88C:s227	980	8	TRUE	17.502	1.20111e-59	-0.104508	1.14754	1.72734	1.28777	-0.885891	-6.54131	-2.83749	3.26498	0.321107	2.73086	-0.517604	0.920172	0.294847	0.134849	0.245262	0.409774	0.000610196	0.0296645	0.0171415	0.75902	0.0341468	0.623257	---
CCDC9	26093	CCDC9:s202	1377	12	TRUE	9.92178	1.88308e-22	-0.581993	2.91678	-0.906823	0.206465	0.697242	0.573206	2.46841	-3.18321	0.957175	-1.93334	-1.76722	0.573457	0.015385	0.38583	0.840571	0.501539	0.579166	0.0331952	0.00976609	0.361047	0.0819799	0.107636	---
CCDC9	26093	CCDC9:s80	1158	9	TRUE	15.2749	4.33456e-48	-0.264138	0.273599	1.29543	2.57812	-2.80292	-3.28412	-1.63602	-2.72591	2.21562	4.47699	-1.83608	0.799281	0.79229	0.236255	0.0365722	0.0264133	0.0134107	0.145849	0.0295125	0.0622782	0.00287667	0.108969	---
CCDC9	26093	CCDC9:t95	769	8	TRUE	8.14793	1.50122e-15	-0.0312024	-0.285012	3.5854	-0.817351	-0.465333	-4.50867	-1.92474	-0.0350576	0.943884	4.89097	-1.60068	0.97612	0.785217	0.0115677	0.444963	0.658103	0.00406623	0.10259	0.973171	0.381668	0.00273571	0.160566	---
CCDC97	90324	CCDC97:s147	711	8	TRUE	13.7463	5.32456e-38	0.436172	-0.226911	3.25037	0.823501	-1.02588	-3.00521	-0.752155	-3.56086	-0.647472	5.6025	-1.22277	0.677968	0.828026	0.0174582	0.441719	0.344517	0.0238474	0.480413	0.0119147	0.541292	0.00137769	0.267264	---
CCDC97	90324	CCDC97:s192	858	8	TRUE	8.46701	1.15243e-16	1.81807	-0.706501	0.950916	-0.799131	-0.546942	-1.30405	-1.07189	1.15161	-1.0976	3.48054	-2.78447	0.118938	0.506372	0.378363	0.454677	0.604149	0.240009	0.32498	0.293296	0.314463	0.0131339	0.0318089	---
CCNE1	898	CCNE1:s103	837	7	TRUE	4.96638	1.42947e-06	0.464404	1.14308	6.88749	-2.27415	-0.818485	-6.63644	-1.09198	-0.269688	-2.72204	5.83967	NA	0.661878	0.304769	0.000987625	0.0720639	0.450313	0.00117053	0.324644	0.798176	0.0416737	0.00208331	NA	s3
CCNK	8812	CCNK:s324	1160	9	TRUE	7.51302	1.15249e-13	-1.45744	2.08821	1.82781	0.903456	1.00596	-7.39069	-2.62454	-0.786832	1.00535	6.40184	-3.11522	0.188347	0.0751687	0.110299	0.396309	0.347933	0.000150611	0.034183	0.457187	0.348206	0.000366641	0.0169568	---
CCNK	8812	CCNK:s340	1655	13	TRUE	11.6948	2.21753e-30	-2.41702	3.00136	1.69231	1.20134	-2.34717	-7.76469	-3.13089	-3.01612	3.14195	9.70879	-4.45196	0.0341868	0.0120505	0.118685	0.254848	0.0386796	8.66653e-06	0.0095624	0.0117368	0.00937581	9.92491e-07	0.000975529	---
CCNL1	57018	CCNL1:s352	1327	11	TRUE	8.95624	1.19875e-18	0.413057	1.18704	2.27108	0.626467	-2.96241	-6.40395	3.2951	-10.4404	1.72254	10.9447	-4.12581	0.689232	0.265599	0.0492757	0.546568	0.0158972	0.000124693	0.00930237	2.4969e-06	0.119071	1.6798e-06	0.00257553	s10
CCNL1	57018	CCNL1:s352s355	716	8	TRUE	6.27535	6.25234e-10	1.21439	0.630606	1.04584	1.65533	1.48013	-5.69571	-0.846067	-1.9135	0.913693	3.03258	-0.928849	0.27022	0.551545	0.335927	0.148939	0.189335	0.00126514	0.42996	0.104201	0.396109	0.0230213	0.388808	---
CCNL1	57018	CCNL1:s374	1155	10	TRUE	10.6347	3.30506e-25	1.16922	0.89655	1.93683	-0.727456	-2.15379	-9.39235	-0.0509926	-2.65284	3.10395	9.34827	-3.07542	0.27597	0.396136	0.0887792	0.487687	0.0633999	1.35271e-05	0.960582	0.0291271	0.0145784	1.40062e-05	0.0152224	---
CCNL1	57018	CCNL1:s445	774	7	TRUE	7.03984	4.33021e-12	-1.13167	2.41163	1.59139	-2.39469	-0.101776	-4.82444	1.47999	-1.8027	0.546033	5.55566	-3.65339	0.309111	0.0607416	0.172396	0.0620267	0.92289	0.00477976	0.198949	0.1313	0.608513	0.00259758	0.0146961	---
CCNL2	81669	CCNL2:s108	837	8	TRUE	4.61458	4.69431e-06	0.0939785	-0.461257	-0.590871	4.05605	-1.06602	0.778548	-1.15004	-1.93971	-0.484643	0.77405	-2.75116	0.928186	0.660862	0.576172	0.00668024	0.32742	0.465831	0.293894	0.100483	0.645113	0.468295	0.0332406	---
CCNL2	81669	CCNL2:s147	1211	11	TRUE	8.43316	1.25425e-16	-2.53938	1.34479	3.43463	2.34858	-1.41757	-2.44925	-1.83329	-1.35369	0.595898	2.19676	-3.9612	0.0317431	0.211601	0.00745351	0.0434058	0.189994	0.0368021	0.0999713	0.20885	0.565926	0.0556338	0.00329828	---
CCNY	219771	CCNY:s326	1333	12	TRUE	10.2562	8.55391e-24	-5.06101	-1.68952	-1.51503	1.99808	0.580577	0.518525	-2.61292	1.77149	1.53137	-0.271305	3.18518	0.000491257	0.122004	0.160714	0.0736236	0.574375	0.615371	0.0259107	0.106893	0.156678	0.791675	0.0097334	---
CCNY	219771	CCNY:s83	1424	12	TRUE	9.6728	1.81163e-21	-3.91382	1.21605	-1.17065	-2.77903	3.22564	4.67674	1.4246	0.580261	0.729608	-4.83949	0.818884	0.00289526	0.25189	0.268881	0.019483	0.00908789	0.000871827	0.184725	0.57458	0.48237	0.000682021	0.431934	---
CCNYL1	151195	CCNYL1:s344	1006	9	TRUE	7.2103	1.2212e-12	-3.029	0.660007	0.369454	-1.13042	1.14848	-2.53237	-1.38015	2.2157	1.85437	0.638722	1.0682	0.0191416	0.530359	0.722713	0.295539	0.2885	0.0390971	0.210006	0.062271	0.106085	0.543329	0.320876	---
CCSAP	126731	CCSAP:s240	1368	12	TRUE	8.16505	1.97162e-15	-1.21094	0.482535	-1.97294	0.498542	0.186514	-0.967614	-2.11212	-0.267033	-0.0350861	-1.79111	9.44019	0.253761	0.639815	0.0767684	0.628884	0.855771	0.356056	0.0608251	0.79487	0.972702	0.10354	2.68822e-06	s11
CCSAP	126731	CCSAP:s80	1122	9	TRUE	2.71956	0.00676201	-0.612454	-1.34325	-1.47849	1.98069	-0.0338719	-0.704751	-3.23107	-0.898431	-1.03204	0.951603	6.30241	0.559599	0.221104	0.182808	0.0880921	0.973925	0.503732	0.0144303	0.398804	0.336388	0.372991	0.000403231	s11
CCZ1	51622	CCZ1:s266	1368	12	TRUE	10.5435	4.84062e-25	1.64794	0.499165	-0.481077	-1.95938	2.10154	-1.33974	0.53285	0.865949	-0.469621	-0.0118332	0.1127	0.130383	0.628461	0.640815	0.0785166	0.0619164	0.209979	0.605775	0.406814	0.648698	0.990791	0.912498	---
CD163L1	283316	CD163L1:s1412	921	8	TRUE	30.269	1.2664e-136	-3.79067	2.75269	-0.750022	-1.69796	0.680307	3.63309	1.68762	-2.95607	-0.0793264	-1.8374	NA	0.00906623	0.0331732	0.481606	0.140434	0.521681	0.0109247	0.142454	0.025412	0.939353	0.115794	NA	---
CD248	57124	CD248:s746	1033	11	TRUE	21.7618	7.77062e-86	-1.63452	2.06199	-3.30655	-6.40107	2.81718	7.75775	5.93654	-1.58161	-0.856057	-4.16672	0.485684	0.136581	0.0692571	0.00913399	0.000125115	0.0201397	2.82747e-05	0.000218946	0.148196	0.414176	0.0024234	0.638796	---
CD2AP	23607	CD2AP:s256	1140	11	TRUE	12.1988	2.95282e-32	-0.676517	0.00229214	-0.520377	0.91292	-0.675715	1.53034	3.08913	-2.41955	-0.188827	-1.71787	-0.107263	0.515721	0.998221	0.615359	0.385087	0.516206	0.160291	0.0129476	0.0386389	0.854418	0.119945	0.916933	---
CD2AP	23607	CD2AP:s458	1383	11	TRUE	13.9354	2.13827e-41	0.504424	-1.1683	-0.968783	-4.72976	-0.826486	4.97341	4.04228	3.09098	-0.0301341	-2.88735	-2.41942	0.626081	0.2727	0.357966	0.00107425	0.429894	0.000766322	0.00291856	0.0129091	0.976618	0.0179617	0.0386474	---
CD2AP	23607	CD2AP:s510	1097	11	TRUE	25.6681	4.25642e-114	2.00966	3.52437	2.31084	2.42554	-1.02824	-5.63724	-3.74704	-1.79567	1.30779	2.53253	-2.10029	0.0753688	0.00647088	0.046173	0.0382617	0.330676	0.000318741	0.00457549	0.106115	0.22336	0.0321017	0.0650874	---
CD3EAP	10849	CD3EAP:s138	892	9	TRUE	1.91529	0.0557775	1.89323	0.535518	1.91694	-0.6639	-1.57444	0.580681	-1.78257	1.40144	0.106892	-0.761885	-1.30346	0.100198	0.608877	0.0967638	0.528008	0.159387	0.579661	0.117852	0.203827	0.917874	0.471014	0.233647	---
CD44	960	CD44:s686	935	7	TRUE	20.1533	2.87024e-75	-4.10619	4.92028	1.3968	-1.99848	4.83185	1.63145	-1.76346	2.67822	0.169018	-5.38008	-2.3215	0.00929836	0.00439643	0.221306	0.102138	0.00474875	0.163723	0.138106	0.0439135	0.872407	0.00299013	0.0679266	---
CD44	960	CD44:s697	1573	13	TRUE	27.458	7.19834e-136	-7.91411	10.2247	3.95333	-0.896706	5.04425	-2.21958	-0.88782	-1.12631	-0.748443	-6.31607	0.127912	7.23719e-06	5.91804e-07	0.00225975	0.389079	0.000375452	0.0484007	0.393636	0.284005	0.469893	5.70809e-05	0.900527	s2
CD44	960	CD44:s706	1580	13	TRUE	29.7254	1.57786e-154	-5.98638	4.67072	4.29721	-1.52413	4.694	2.13387	2.25679	-3.93401	-0.329087	-7.7561	2.38117	9.10257e-05	0.000681741	0.00126185	0.155697	0.000656485	0.0562004	0.045347	0.00233592	0.748271	8.75737e-06	0.0364255	---
CD74	972	CD74:s8	931	8	TRUE	31.0073	1.74982e-145	-4.36853	3.77837	0.387883	1.93675	0.621343	0.34607	-0.575556	-2.56426	2.06364	-2.96923	1.24864	0.00472655	0.00919797	0.71149	0.100895	0.557227	0.741103	0.585837	0.0426634	0.0846288	0.0249824	0.258306	---
CD99	4267	CD99:s151	747	7	TRUE	13.8656	4.66417e-39	-2.40973	0.883695	-0.662633	-2.35625	1.76768	3.18389	-0.22498	-0.36978	0.938167	-1.37522	1.75883	0.060884	0.417321	0.536885	0.065053	0.137358	0.0244316	0.830901	0.726691	0.39123	0.227485	0.138933	---
CDC16	8881	CDC16:s560	988	8	TRUE	9.59185	6.84101e-21	0.546372	1.07592	2.5619	-1.19843	-0.709697	-1.70853	-4.65587	4.31925	0.336006	1.18249	-1.32016	0.604517	0.32331	0.0427989	0.275933	0.504525	0.1384	0.00348233	0.00498679	0.748305	0.281743	0.234907	---
CDC26	246184	CDC26:s42	1223	11	TRUE	8.63647	1.8794e-17	2.12337	2.15672	1.55834	0.75417	-1.27709	-0.989067	-3.0459	-0.710962	-0.597624	0.075794	1.40609	0.0626933	0.0593835	0.153581	0.470019	0.233534	0.348474	0.0138847	0.495119	0.564823	0.941241	0.19327	---
CDC27	996	CDC27:s370	843	8	TRUE	0.37559	0.707316	0.712141	0.868172	-0.762532	2.35534	-1.58506	-0.595684	-0.29492	-0.236357	-0.985147	0.488802	-1.5841	0.503115	0.418666	0.474643	0.0566435	0.164046	0.573154	0.777994	0.821018	0.362596	0.642334	0.164262	---
CDC42BPA	8476	CDC42BPA:s1600	786	7	TRUE	13.0282	2.90702e-35	-0.317205	-2.27454	-1.42166	-2.05942	0.606808	4.65384	2.75191	0.5439	-0.255919	-2.48204	0.183466	0.763906	0.0720284	0.214386	0.0945024	0.570474	0.00556283	0.0402189	0.609875	0.808209	0.0557016	0.861641	---
CDC42BPA	8476	CDC42BPA:s1616	921	7	TRUE	22.1703	1.41833e-87	-0.961602	-2.54671	-0.276523	-3.82926	0.743455	5.10286	7.10616	-2.58475	1.05051	-2.79097	0.709261	0.380413	0.051472	0.793213	0.0122569	0.490643	0.00376108	0.000855328	0.0491484	0.341583	0.0384007	0.509856	s7
CDC42BPA	8476	CDC42BPA:s1638	1106	9	TRUE	27.8173	1.72299e-129	-0.99669	-1.97295	-2.64138	-1.62226	1.57049	5.9153	7.24973	-4.51183	-0.442196	-3.47246	2.25282	0.352113	0.0891036	0.0333567	0.148777	0.160294	0.000590305	0.000169969	0.00275898	0.671687	0.0103714	0.0589526	s7
CDC42BPA	8476	CDC42BPA:s1706	1118	9	TRUE	19.2406	1.80347e-71	0.00856198	-3.23724	-3.28239	0.743279	-0.485328	4.67379	5.07111	-0.229091	0.728925	-4.79641	0.336896	0.993408	0.0143076	0.0134427	0.481509	0.642264	0.00227734	0.0014453	0.825348	0.489711	0.00197446	0.746071	s7
CDC42BPB	9578	CDC42BPB:s1643	1000	8	TRUE	10.2955	1.07687e-23	-2.01834	-0.141085	-3.41775	-2.9296	0.779667	5.6563	4.72251	1.54713	0.0863522	-4.98584	-0.312288	0.0901068	0.892421	0.0141829	0.0263008	0.46522	0.00131139	0.00324956	0.172795	0.933996	0.00248719	0.76539	---
CDC42BPB	9578	CDC42BPB:s1690	775	7	TRUE	7.69005	4.48252e-14	0.468462	-1.45421	-1.30634	2.82581	-1.53805	2.05701	-1.00545	-5.10674	1.96808	1.20573	-0.333462	0.659167	0.205636	0.248298	0.0368559	0.184649	0.0947936	0.360828	0.00374878	0.106184	0.28186	0.752315	---
CDC42BPB	9578	CDC42BPB:t676	687	7	TRUE	9.64568	9.96164e-21	-2.42688	-0.512359	-3.43583	-0.796383	3.30224	4.10797	4.42503	-3.13584	0.310782	-3.48759	1.9109	0.0596093	0.630222	0.0185186	0.46193	0.0214226	0.00928222	0.00685976	0.025787	0.768505	0.0175156	0.114254	s7
CDC42EP1	11135	CDC42EP1:s121	1111	10	TRUE	19.1028	1.5047e-70	-2.17793	-2.54444	2.59788	-5.99722	1.79932	6.35996	5.224	-2.32626	-0.684838	-2.66342	3.68792	0.0610589	0.0344715	0.0317224	0.000324396	0.109667	0.000218269	0.000798681	0.0484435	0.512796	0.0286529	0.0061486	---
CDC42EP1	11135	CDC42EP1:s180	937	9	TRUE	13.1838	1.5941e-36	0.67088	-1.25903	-1.66326	-4.13434	1.85863	5.12231	3.15479	0.960623	0.450297	-3.99013	1.61583	0.523808	0.248379	0.14021	0.00438012	0.105423	0.00136525	0.0160444	0.36874	0.666111	0.00525559	0.150165	---
CDC42EP1	11135	CDC42EP1:s190	1144	11	TRUE	21.9253	3.65776e-89	2.28117	-2.25691	1.68361	-7.47619	3.94191	3.0989	5.26455	2.28895	1.28727	-5.61878	1.25791	0.0484698	0.0504309	0.126545	3.78627e-05	0.00339611	0.012745	0.000517596	0.0478565	0.230118	0.000326342	0.240081	---
CDC42EP1	11135	CDC42EP1:s192	1482	13	TRUE	29.6302	8.93571e-152	0.264052	-1.00257	1.58678	-8.33734	5.88368	3.94742	5.89037	0.738938	0.733022	-7.17668	3.91337	0.796621	0.337612	0.14087	4.40127e-06	0.000105589	0.00228278	0.000104568	0.475417	0.478875	1.80575e-05	0.00242028	---
CDC42EP1	11135	CDC42EP1:s350	1154	11	TRUE	19.8447	1.31115e-75	2.72864	-0.655217	0.922901	-5.89409	2.90925	3.93619	3.38884	1.34695	0.729354	-5.63526	1.25112	0.0232764	0.528718	0.380136	0.000230756	0.0173324	0.00342569	0.00801388	0.210928	0.484333	0.000319547	0.242435	---
CDC42EP1	11135	CDC42EP1:s350s353	1067	8	TRUE	13.3445	1.12621e-37	-0.779166	-2.70754	-0.650897	-6.99781	2.25176	6.12258	5.72046	1.99219	-1.09476	-4.23577	2.88976	0.465494	0.035221	0.539225	0.000424203	0.0652828	0.000867194	0.00123704	0.093432	0.315613	0.00546521	0.0277024	---
CDC42EP1	11135	CDC42EP1:s353	1258	11	TRUE	15.6764	1.04454e-50	-1.95481	-1.68655	0.160572	-4.56431	3.34083	6.12741	5.86229	1.82758	-0.072575	-7.41613	0.8894	0.0823288	0.125966	0.875977	0.00135789	0.00864881	0.00017339	0.000240057	0.100882	0.943732	4.03392e-05	0.396938	---
CDC42EP1	11135	CDC42EP1:t34	854	7	TRUE	10.8782	6.73667e-26	1.22511	-0.886484	2.85812	-5.79641	0.531572	2.92385	5.95548	0.891375	-0.102638	-5.37379	-0.452508	0.275094	0.415953	0.0354846	0.00215334	0.617782	0.0328667	0.00190866	0.413562	0.922239	0.00300545	0.66986	s7
CDC42EP2	10435	CDC42EP2:s109	1129	9	TRUE	8.42674	1.24048e-16	-3.77341	-1.86497	-1.32051	-2.13452	0.0875214	8.03769	3.37142	-0.7049	-1.21284	-2.97165	1.18437	0.00695188	0.104446	0.228201	0.0702001	0.932708	8.84532e-05	0.0118972	0.503645	0.264528	0.0207591	0.274918	---
CDC42EP2	10435	CDC42EP2:s141	920	8	TRUE	7.5367	1.24556e-13	1.48846	-0.939989	-1.54303	-5.84019	0.851002	5.14764	-0.199006	6.22462	-0.25293	-4.63035	1.58915	0.187201	0.383507	0.173768	0.00111078	0.427419	0.00212013	0.84883	0.000794685	0.808765	0.0035764	0.163128	s8
CDC42EP3	10602	CDC42EP3:s144	864	7	TRUE	5.3858	1.03684e-07	-4.39951	-0.133857	-1.39906	-4.09961	1.41051	8.41823	1.72128	-1.9717	0.842118	-1.37022	-0.806815	0.00702506	0.898737	0.22067	0.00935838	0.217465	0.000387866	0.145822	0.105695	0.438135	0.228938	0.45642	---
CDC42EP4	23580	CDC42EP4:s105	911	8	TRUE	10.9903	1.81132e-26	-1.70359	-1.21228	1.49071	-1.2873	-0.645772	3.53033	2.23469	-1.66848	-2.69783	-0.476676	2.32911	0.139346	0.270969	0.186628	0.245414	0.542321	0.0123628	0.0668336	0.146263	0.0356788	0.650457	0.058712	---
CDC42EP4	23580	CDC42EP4:s109	1186	9	TRUE	11.9891	2.43645e-31	-3.84448	-0.965881	0.940838	-3.24032	0.025877	5.3388	2.13835	-0.10285	-2.19845	-0.58811	1.33923	0.00633761	0.36628	0.378113	0.0142468	0.980078	0.00107715	0.0698041	0.920967	0.0638774	0.574933	0.222345	---
CDC42EP4	23580	CDC42EP4:s118	1496	12	TRUE	19.0262	1.93086e-72	0.190328	-1.7383	5.22623	0.820637	-2.61294	-1.6976	0.199006	-0.0584059	-2.95741	2.17245	0.0291026	0.852861	0.112794	0.000386386	0.430981	0.0259097	0.120432	0.846246	0.954576	0.0143517	0.054942	0.977355	s3
CDC42EP4	23580	CDC42EP4:s18	948	9	TRUE	11.618	2.90891e-29	-1.45019	-0.788973	0.515078	-0.877407	-1.11763	3.27581	1.44281	-1.41616	0.106068	-1.38333	1.8173	0.190291	0.456014	0.62236	0.409367	0.30061	0.0135652	0.192285	0.199653	0.918504	0.209073	0.11201	---
CDC42EP4	23580	CDC42EP4:s292	1049	8	TRUE	13.6805	2.56534e-39	1.89634	-0.977842	3.0249	-3.26795	-1.69643	0.842314	-0.0990791	1.31545	-1.94923	0.702715	2.2055	0.106711	0.365916	0.0232499	0.017078	0.140732	0.4319	0.924303	0.23639	0.0991653	0.508566	0.0695728	---
CDC42EP4	23580	CDC42EP4:s322	1028	9	TRUE	12.2794	1.95413e-32	-0.0427271	-0.841287	3.78956	-1.88275	0.33924	0.00542808	-1.32976	1.04747	0.24119	-0.407444	0.927893	0.967112	0.427988	0.00680676	0.101753	0.744379	0.99582	0.225291	0.329698	0.81632	0.695854	0.384342	s3
CDC42EP4	23580	CDC42EP4:s64	1324	12	TRUE	20.0373	3.39458e-78	-2.86805	-1.09304	0.578269	-2.3778	-0.191629	5.37225	2.43032	-3.92386	-1.72127	0.0560494	3.87881	0.0167244	0.300006	0.575873	0.0387578	0.851868	0.000313523	0.0354305	0.00284848	0.115935	0.956407	0.00306486	---
CDK1	983	CDK1:t14y15	787	7	TRUE	20.0597	1.40092e-72	0.310913	0.985246	7.10585	-5.01842	-1.86735	-3.47832	-0.944687	-0.631517	-0.3321	5.56129	NA	0.768411	0.369748	0.000855498	0.00404055	0.120824	0.0176906	0.388196	0.555444	0.753284	0.00258601	NA	s3
CDK11A	728642	CDK11A:s47	1297	11	TRUE	10.7253	1.45356e-25	4.5758	2.93874	1.38718	-0.519227	-0.63092	-4.36464	-2.30067	0.418101	-0.473036	4.41891	-5.72868	0.0013358	0.0165207	0.198774	0.616128	0.54378	0.00181118	0.0469477	0.685673	0.647449	0.00167383	0.000283827	---
CDK11A	728642	CDK11A:s72	867	8	TRUE	10.1673	5.37046e-23	3.29473	1.42502	3.04052	-1.18886	-0.609657	-2.95318	-0.226893	-0.392977	-1.08864	1.64408	-2.67577	0.0165161	0.204028	0.0227875	0.279407	0.564447	0.0255076	0.82804	0.707919	0.318097	0.151263	0.0367426	s1
CDK11B	984	CDK11B:s234	879	9	TRUE	15.9807	7.21337e-50	3.55582	1.07585	1.19848	0.310537	-0.158765	-5.22875	-0.917239	-1.41598	0.201513	5.08692	-5.06515	0.00927113	0.317673	0.269725	0.765195	0.878337	0.00121411	0.389525	0.199702	0.846028	0.00142004	0.00145495	---
CDK11B	984	CDK11B:s283	993	10	TRUE	11.2217	1.82921e-27	1.2359	2.05633	1.94392	2.28574	-1.50744	-4.80357	-3.19995	-4.30717	1.12944	5.28839	-1.20996	0.251552	0.073779	0.0878126	0.0516066	0.170126	0.00134937	0.0126132	0.00259053	0.291439	0.000738677	0.260831	---
CDK11B	984	CDK11B:s47	1319	12	TRUE	12.7467	5.33913e-35	4.05762	2.78968	2.55157	-0.918675	-0.772313	-4.65924	-2.97138	-0.222272	0.44433	3.65031	-3.64059	0.00229531	0.0191303	0.0287863	0.379891	0.457793	0.000895348	0.0140128	0.828576	0.666265	0.00445998	0.00453237	---
CDK11B	984	CDK11B:s713	904	8	TRUE	2.83249	0.00472207	-0.0967665	2.50425	2.24402	0.817518	1.82098	-1.32299	-4.03253	3.60934	0.493242	-3.63343	0.102278	0.926063	0.0462614	0.0659818	0.444875	0.11846	0.234022	0.00686056	0.0112398	0.639373	0.0109202	0.921869	---
CDK11B	984	CDK11B:s72	962	9	TRUE	10.3441	7.53818e-24	3.51267	1.48951	3.21319	-1.38081	-0.45546	-3.74953	0.0512763	-0.186436	-1.5271	1.86073	-2.13699	0.00982397	0.179966	0.0147925	0.209811	0.66257	0.00717262	0.960538	0.857391	0.170573	0.105098	0.069945	---
CDK12	51755	CDK12:s274s276	1031	10	TRUE	16.2695	3.87806e-53	2.3512	-0.348502	4.11444	1.77806	-2.42138	-5.18021	-2.45266	-5.376	1.96917	6.87468	-0.697117	0.0465938	0.736457	0.00336996	0.113285	0.0417598	0.000842539	0.0397715	0.00066481	0.0844517	0.000127755	0.505479	---
CDK12	51755	CDK12:s423	1648	13	TRUE	19.3464	2.74746e-75	1.76437	2.11745	1.09963	5.27982	-5.94185	-5.78673	0.00450589	-11.0379	2.8358	10.6601	-5.32318	0.105383	0.0578248	0.294977	0.000260355	9.70585e-05	0.00012163	0.996486	2.73288e-07	0.0162031	3.88906e-07	0.000243599	---
CDK12	51755	CDK12:s644	801	7	TRUE	8.91861	3.17123e-18	0.65564	-0.902754	-1.06815	3.65115	0.281228	-3.02662	-0.170885	-3.45815	0.144432	3.93732	-0.882509	0.54102	0.408041	0.334285	0.0147305	0.789803	0.0291941	0.871014	0.0180782	0.890801	0.0109894	0.417904	---
CDK12	51755	CDK12:s681	1054	9	TRUE	10.6493	3.20489e-25	1.28651	0.983933	2.80972	-0.47193	-0.822566	-7.35296	-3.33369	3.11943	1.71539	3.36163	0.529894	0.239176	0.357927	0.0261565	0.651334	0.437874	0.000155537	0.0125275	0.0168571	0.129986	0.0120575	0.612571	---
CDK12	51755	CDK12:s681s685	954	9	TRUE	9.56715	9.10219e-21	0.268526	0.490001	1.95959	2.92599	-1.87534	-7.14659	-4.50439	1.79742	2.47003	4.37697	-2.2554	0.796036	0.639116	0.0908749	0.0221503	0.102868	0.000185914	0.00278364	0.115319	0.0428312	0.0032464	0.0587281	---
CDK12	51755	CDK12:t692	1450	12	TRUE	16.047	1.89994e-53	2.54532	1.44124	1.91565	0.343011	-3.35683	-9.27162	-0.507174	-2.93166	4.6895	7.6903	-3.4053	0.0290966	0.180087	0.084414	0.738691	0.00728111	3.16483e-06	0.623029	0.0149982	0.000855082	1.66113e-05	0.0067111	---
CDK13	8621	CDK13:s525	1298	11	TRUE	10.1087	3.63417e-23	0.491883	-1.31846	-2.77781	4.83627	-3.89466	-2.89654	0.9259	-6.0516	1.2953	6.05111	-0.839611	0.634576	0.219913	0.0214774	0.000925803	0.00364895	0.0176946	0.378657	0.000190115	0.227455	0.000190229	0.422868	---
CDK13	8621	CDK13:t1246	1408	10	TRUE	9.15572	1.85644e-19	1.9952	-1.87764	1.27751	3.26574	-1.98174	-5.39817	-0.387324	-2.44197	2.56681	6.15303	-4.78686	0.0811174	0.0972579	0.237245	0.0114288	0.0828247	0.000647429	0.708617	0.0404404	0.0332925	0.000273089	0.00137851	---
CDK14	5218	CDK14:s95	1562	13	TRUE	10.9829	5.40995e-27	-0.790172	0.211023	-3.76502	-3.83267	5.38262	7.74164	6.63018	-7.05637	0.323942	-5.36867	1.82883	0.446128	0.836728	0.00312731	0.00278154	0.000222466	8.9128e-06	3.70915e-05	2.10905e-05	0.752058	0.000227243	0.0946413	---
CDK16	5127	CDK16:s193	1514	13	TRUE	7.93186	4.3265e-15	-1.40664	-0.217551	-0.0595888	-2.62176	1.88208	4.92245	3.04921	-1.25962	0.0474266	-2.84828	-1.08797	0.187152	0.831761	0.953552	0.0237538	0.086532	0.000455084	0.0110631	0.233878	0.963023	0.0158455	0.299871	---
CDK16	5127	CDK16:s227	1063	8	TRUE	9.26959	1.18688e-19	0.561979	-1.21714	0.460889	0.739181	0.286896	0.418597	1.72099	1.89694	-1.90234	-2.76779	0.547175	0.594485	0.269246	0.661112	0.487696	0.783842	0.690081	0.136038	0.106621	0.105826	0.0325174	0.603999	---
CDK17	5128	CDK17:s137	1165	10	TRUE	9.44999	2.09162e-20	-0.916905	-0.483692	-0.417609	-2.50188	5.41176	1.22693	3.92908	-1.04088	-0.47443	-3.60734	0.37037	0.385999	0.641566	0.687216	0.0368338	0.000637021	0.25473	0.0043623	0.328363	0.647873	0.00690829	0.720721	s5
CDK17	5128	CDK17:s146	1590	13	TRUE	6.47601	1.28008e-10	-1.48479	-2.63313	-2.48353	-3.81537	2.06224	5.67083	4.0571	0.933655	-0.138081	-1.51115	-1.07611	0.165682	0.023277	0.0303826	0.00286603	0.0636192	0.000144287	0.00189251	0.370524	0.892672	0.158933	0.304912	---
CDK17	5128	CDK17:s165	896	8	TRUE	4.67265	3.43065e-06	0.563231	0.138141	-0.546595	-3.57825	2.99953	2.16205	1.1887	4.80037	0.0805419	-4.91592	-0.133625	0.593685	0.894649	0.604373	0.0116676	0.0240227	0.0738672	0.279466	0.0029996	0.938426	0.00266773	0.898068	---
CDK17	5128	CDK17:s92	930	7	TRUE	7.77118	2.17214e-14	-3.51414	1.20217	1.92077	-4.05545	2.17039	2.56655	1.53646	-1.27884	-1.06407	0.818786	-1.00861	0.0170252	0.283122	0.112817	0.00977275	0.0821022	0.0502455	0.185028	0.25709	0.335962	0.450156	0.359453	---
CDK18	5129	CDK18:s132	1136	10	TRUE	14.1182	8.86975e-42	0.798401	-1.06644	0.160605	5.00862	0.330439	-0.841946	-0.356395	1.3175	-1.89669	-5.11814	4.69087	0.447689	0.317347	0.876386	0.00104156	0.749556	0.424271	0.730761	0.224149	0.0944482	0.00090927	0.00155977	---
CDK18	5129	CDK18:s89	1433	12	TRUE	18.7637	2.10382e-70	1.38476	-0.0374672	1.22044	3.97126	-0.178836	-0.349965	1.91891	-2.17214	-0.777297	-7.08418	6.1365	0.196241	0.97085	0.250297	0.00263794	0.861638	0.733624	0.0839602	0.0549707	0.454979	3.35828e-05	0.000110262	---
CDK18	5129	CDK18:s98	1367	11	TRUE	15.574	1.83711e-50	1.05761	-0.651084	0.265471	-2.03485	0.426564	4.05742	3.61861	0.230772	-1.23892	-6.39575	4.36648	0.317792	0.531262	0.796628	0.0723656	0.679718	0.00285296	0.00558381	0.822653	0.246713	0.000125901	0.00180634	---
CDK9	1025	CDK9:s347	1242	11	TRUE	7.53886	9.11988e-14	-1.07524	2.49947	0.227949	-0.939262	-0.554821	-3.94407	2.17768	-3.57352	1.78209	3.65541	-1.90958	0.310248	0.0338915	0.82478	0.372118	0.592536	0.00338501	0.0573908	0.00599112	0.108418	0.00527298	0.0885211	---
CDKN1B	1027	CDKN1B:s10	843	7	TRUE	25.7322	8.01167e-108	1.074	-0.507052	-3.84916	1.25291	1.00383	3.68257	-0.285261	-4.36278	-1.5519	1.70189	1.59034	0.331898	0.633683	0.0120113	0.265642	0.361538	0.0142554	0.786883	0.00727124	0.181388	0.149512	0.172629	---
CDR2L	30850	CDR2L:t157	816	7	TRUE	14.819	5.00303e-44	-0.124996	0.843564	-0.843112	-4.41176	2.28668	4.39731	1.73622	0.311189	-0.681957	-2.97889	0.895625	0.905397	0.437397	0.437628	0.00694513	0.0709427	0.00703955	0.14304	0.768213	0.525569	0.0308394	0.411492	---
CDS1	1040	CDS1:s9	978	9	TRUE	16.2494	1.51615e-52	-9.64005	0.867182	-0.644577	4.00858	1.46921	-3.07674	2.06444	-0.564157	1.93855	-1.59161	2.48998	2.72285e-05	0.414577	0.539742	0.00513354	0.185231	0.0178973	0.0778535	0.590257	0.093735	0.155499	0.0415976	---
CDS2	8760	CDS2:s21	1031	8	TRUE	19.8383	2.07512e-74	-6.8599	2.12216	-1.33715	6.31439	0.403824	-3.01727	-3.4861	-3.11359	2.43915	0.440391	1.20727	0.00047248	0.07805	0.229633	0.000736581	0.700341	0.0234795	0.0130452	0.0207536	0.0505299	0.675077	0.272757	---
CDV3	55573	CDV3:s106s107	608	7	TRUE	7.00346	6.65733e-12	-0.529149	1.96759	-2.44441	-0.330753	-0.418436	3.41542	-0.536883	-2.38821	-0.314293	0.232495	0.411746	0.619343	0.106251	0.0583359	0.754241	0.692994	0.0189317	0.614368	0.0625259	0.765989	0.825371	0.697582	---
CDV3	55573	CDV3:s107	728	7	TRUE	12.806	5.40798e-34	-0.108563	2.8441	1.35167	-0.71502	-0.894839	0.92963	-3.04249	-1.57966	0.730697	0.621468	-0.421505	0.917771	0.0360723	0.23441	0.506584	0.411875	0.395231	0.0286692	0.175021	0.497751	0.561526	0.690894	---
CDV3	55573	CDV3:s8	1229	12	TRUE	10.8643	2.58498e-26	4.83483	1.73721	1.24643	-0.188266	0.107686	-0.131561	-1.61589	0.862663	-3.12027	-1.28634	-1.14704	0.000686795	0.112993	0.241013	0.854434	0.916375	0.89794	0.137191	0.408535	0.010869	0.227308	0.278067	s1
CEBPZ	10153	CEBPZ:s629	1001	8	TRUE	26.925	1.68963e-120	0.0667817	0.596252	6.77479	1.39256	-1.98085	-9.9741	-1.88039	-0.157276	-0.492806	6.99408	-2.9179	0.948925	0.572799	0.000505417	0.213169	0.0949114	5.87827e-05	0.109096	0.880186	0.639663	0.000425433	0.0267043	---
CENPC	1060	CENPC:s225	1101	11	TRUE	17.1157	3.16036e-58	-0.913725	0.386115	-0.209285	2.1737	-0.0658801	-4.33489	-4.14797	1.87703	0.0608489	4.70996	-2.08428	0.384686	0.708381	0.838886	0.0577643	0.948913	0.00189153	0.00249191	0.0932473	0.952809	0.00110457	0.0668006	---
CEP128	145508	CEP128:s1008	1043	9	TRUE	13.4301	1.0288e-37	-3.153	4.2195	-2.82568	-4.28206	2.84034	2.14276	0.110973	-0.633938	-0.408354	2.14091	-2.44346	0.0160846	0.00393907	0.025564	0.00364613	0.0250325	0.0693513	0.914753	0.546271	0.695217	0.0695413	0.0445324	---
CEP131	22994	CEP131:s381	977	11	TRUE	16.2536	2.5837e-52	2.09224	2.34395	2.81455	-0.956085	-1.65568	-5.1944	-2.71928	-0.437466	-0.954323	6.13302	-1.54246	0.0659434	0.0437365	0.0202262	0.364004	0.13217	0.000568291	0.0236356	0.672083	0.364848	0.000172217	0.157355	---
CEP135	9662	CEP135:t1121	933	9	TRUE	10.3778	6.91931e-24	0.845791	-0.843681	-1.70433	-4.52543	1.8113	1.15248	0.481105	2.03429	0.131986	1.03952	-0.045519	0.425633	0.426735	0.132094	0.00271448	0.113	0.286959	0.645116	0.0813962	0.898709	0.333131	0.964965	---
CEP152	22995	CEP152:s1461	1132	11	TRUE	3.77385	0.00017238	2.10693	2.0055	5.15044	-4.20221	-0.763343	-3.19029	0.691907	-4.00008	-0.389467	5.58667	-2.64933	0.0643902	0.075877	0.000602777	0.00229914	0.464797	0.0110014	0.506451	0.00311005	0.705986	0.000340032	0.0265053	---
CEP164	22897	CEP164:s359	855	7	TRUE	2.06369	0.0394063	-0.995694	-3.26835	-2.39288	-0.347818	2.15317	4.33453	2.23938	-2.70568	1.07608	0.260297	-1.28135	0.365114	0.022239	0.0621657	0.742141	0.0839085	0.00746735	0.0752735	0.0424948	0.331049	0.805014	0.256275	---
CEP164	22897	CEP164:s407	802	7	TRUE	1.82594	0.0683176	-0.654511	-3.63255	-2.75209	-4.81922	1.34098	4.47369	4.58601	2.36153	-1.63989	-0.0260154	-0.838309	0.541689	0.0150204	0.0402103	0.00480174	0.23762	0.00655685	0.00591504	0.0646279	0.161953	0.980251	0.44008	---
CEP170	9859	CEP170:s356s359	1229	9	TRUE	19.2517	2.2625e-72	-0.443714	1.05691	2.69972	-9.59468	2.75804	3.73592	1.85305	-1.39241	-1.43618	2.4404	-0.729194	0.67064	0.325657	0.0306513	2.80845e-05	0.0281754	0.00730179	0.10629	0.206429	0.194096	0.0447326	0.489556	---
CEP170	9859	CEP170:s359	1233	10	TRUE	20.9909	7.5323e-84	1.36212	1.01271	2.3785	-8.83123	3.79115	2.54397	1.90514	-2.46628	-1.72423	1.10233	1.6529	0.210271	0.340845	0.0446498	2.12937e-05	0.00530312	0.0344967	0.0932273	0.0389357	0.122954	0.302374	0.136952	---
CEP170	9859	CEP170:s379	958	10	TRUE	11.7179	9.969e-30	-0.505048	0.664738	-0.125988	-5.11499	2.2054	1.61064	2.55387	-1.86781	-1.45851	1.58576	2.19803	0.627141	0.524913	0.90285	0.000912812	0.0584991	0.145923	0.0339693	0.0987387	0.182813	0.151455	0.0591752	---
CEP170	9859	CEP170:s446	725	7	TRUE	8.61167	4.49674e-17	1.49416	0.89965	-0.426716	-2.37282	-3.12879	1.74508	7.24708	-7.62121	-0.630846	1.32751	0.423769	0.195364	0.40954	0.687335	0.0637291	0.0259929	0.141416	0.000781153	0.000618349	0.555849	0.24172	0.689347	---
CEP170	9859	CEP170:s667	1015	8	TRUE	11.3357	4.03577e-28	-0.481377	2.86918	0.859294	-3.03159	3.92872	2.95832	4.09976	-8.12505	-1.59369	-1.06895	0.335495	0.647302	0.0284577	0.423175	0.0230508	0.00772409	0.0253381	0.0063591	0.000186667	0.162115	0.326197	0.748672	---
CEP170	9859	CEP170:t644	1099	9	TRUE	8.04749	2.18314e-15	-0.388899	2.48054	0.611248	-3.05586	3.12925	0.102929	3.24323	-1.36951	0.21748	-2.62385	-0.640069	0.708909	0.0421769	0.560353	0.0184305	0.0166271	0.920906	0.0141895	0.213156	0.834038	0.034217	0.542502	---
CEP170B	283638	CEP170B:s527	776	7	TRUE	9.95686	4.66706e-22	1.02891	-0.916993	-0.139297	0.841902	-0.715417	0.313187	0.492592	0.0117628	-0.0012852	-0.666307	NA	0.350698	0.401213	0.894652	0.438245	0.506359	0.766782	0.643167	0.99107	0.999024	0.534721	NA	s1
CEP170B	283638	CEP170B:s783	831	7	TRUE	13.9498	6.96925e-40	0.620648	-0.762824	-1.48237	4.0094	-3.02896	1.6285	3.36067	-6.5813	0.286737	-0.885782	NA	0.562024	0.47999	0.198343	0.0102276	0.0291161	0.164347	0.0200932	0.00121591	0.785816	0.416297	NA	---
CEP350	9857	CEP350:s1648	976	9	TRUE	9.80058	1.34419e-21	1.95024	0.0229809	-1.5834	-1.00292	0.48358	-2.27425	-0.336752	-0.550984	3.37982	2.74401	-2.78077	0.0921347	0.982307	0.157348	0.349303	0.643444	0.0571182	0.746174	0.598781	0.0117616	0.0287513	0.0272681	s9
CEP350	9857	CEP350:s939	780	7	TRUE	2.34943	0.019065	0.814302	0.884327	0.362121	-2.17153	0.525479	-0.380415	-2.42961	-0.679968	0.421211	3.1107	0.489493	0.452495	0.41701	0.732063	0.0819849	0.621712	0.719262	0.0594092	0.526725	0.691094	0.0265297	0.64521	---
CEP350	9857	CEP350:t878	1027	10	TRUE	6.7339	2.90752e-11	0.213877	-1.08422	0.61778	-0.428331	-0.548314	-0.858208	-0.712012	3.18346	-0.915925	0.695171	-0.636528	0.835994	0.309858	0.553895	0.679709	0.59844	0.415748	0.496693	0.01293	0.386483	0.506634	0.542212	---
CEP68	23177	CEP68:s435	961	8	TRUE	7.9783	4.50792e-15	-2.0602	-4.02033	-4.04987	-1.52739	2.1641	2.22149	3.36175	0.391648	0.848916	1.1658	1.00304	0.0850325	0.00695626	0.00672715	0.17752	0.0736594	0.0680582	0.0151966	0.70885	0.428492	0.287937	0.354564	---
CEP68	23177	CEP68:s478	1373	12	TRUE	5.85452	6.2667e-09	0.693926	-4.89022	-3.97654	-0.162698	-2.73294	1.91884	3.09481	-1.76561	0.13565	4.85453	0.655087	0.503529	0.000632258	0.00261556	0.873997	0.0210867	0.0839691	0.0113505	0.107918	0.89479	0.000666844	0.527192	---
CEP97	79598	CEP97:s545	738	7	TRUE	3.30234	0.00100514	-1.64123	2.40337	-2.18966	-0.0466467	1.6227	-0.636867	2.20772	-1.03387	1.93284	-1.0294	-2.39054	0.161672	0.0613649	0.0801308	0.964601	0.16558	0.552224	0.0783292	0.348587	0.111086	0.350488	0.0623459	---
CETN2	1069	CETN2:s20	1560	13	TRUE	24.7782	1.51887e-114	0.0462009	-2.58571	-6.34701	2.94882	-0.102583	2.31907	-1.17404	-2.02328	1.07364	2.78891	0.419499	0.963978	0.025331	5.46762e-05	0.0132372	0.92014	0.0406444	0.265171	0.0680321	0.30597	0.017621	0.682927	---
CFDP1	10428	CFDP1:s250	907	8	TRUE	10.3516	8.24424e-24	1.34473	0.518008	4.41423	-3.42632	-1.05838	-0.598854	4.44613	-0.213622	-2.76775	-1.19221	-1.44624	0.227315	0.622992	0.0044988	0.0140343	0.33062	0.571172	0.00434714	0.837916	0.032519	0.278188	0.19825	s7
CFL1	1072	CFL1:s24	813	7	TRUE	6.12882	1.38141e-09	-0.311198	3.26504	-0.385718	-0.498152	1.49488	-1.57249	-1.16989	-2.6915	1.2258	0.463802	1.62141	0.768206	0.0223207	0.715571	0.639511	0.195183	0.176643	0.29477	0.043221	0.274855	0.662281	0.165856	---
CFL1	1072	CFL1:s41	1013	8	TRUE	9.0963	4.84988e-19	0.485573	5.87077	1.78622	-1.27692	0.379637	0.680594	-0.916233	-2.7743	0.92758	-3.48885	0.835658	0.644491	0.00108093	0.124301	0.248821	0.717289	0.521511	0.394878	0.032239	0.389415	0.0130015	0.435355	s2
CFL1	1072	CFL1:t25	1229	11	TRUE	13.8859	7.94672e-41	-0.875755	-0.616856	1.48467	-2.0182	0.811647	-1.89793	-1.05021	0.548471	0.252666	-1.09752	7.25508	0.40393	0.552613	0.171788	0.0743372	0.437933	0.0901862	0.321002	0.596709	0.806203	0.300908	4.79002e-05	s11
CGN	57530	CGN:s258	999	8	TRUE	14.0631	4.11402e-41	1.35063	0.53268	-0.124665	0.0477939	-4.38465	-1.70758	0.458429	2.33052	-1.85935	2.41483	0.279133	0.225527	0.613396	0.90486	0.963432	0.00464476	0.138582	0.66278	0.0585994	0.112325	0.0522294	0.789514	---
CGN	57530	CGN:s276	899	7	TRUE	11.9638	1.03803e-30	1.10917	-0.251029	-1.29382	3.10296	-3.99672	-2.91125	-0.0594651	2.64472	-0.705684	0.611611	0.0157261	0.317837	0.811782	0.252268	0.0267632	0.0103571	0.0333513	0.954885	0.045716	0.511896	0.567533	0.988061	---
CGN	57530	CGN:s338	792	7	TRUE	23.0492	2.6418e-90	0.902407	0.376326	-1.08803	6.69204	-2.1826	-3.2091	-2.34889	-1.92378	0.301945	0.975565	0.376222	0.408208	0.722115	0.326223	0.00112679	0.0808476	0.0237527	0.0656505	0.112383	0.77485	0.374085	0.722187	s4
CGNL1	84952	CGNL1:s283	1454	11	TRUE	34.7121	4.38875e-192	-1.20011	-1.29797	-4.12046	3.85384	0.904748	5.31359	0.169889	-1.52377	-0.627855	-5.28845	3.1793	0.260734	0.226574	0.00259616	0.00388344	0.389176	0.000485072	0.868855	0.161901	0.545698	0.000501462	0.0111974	---
CHAMP1	283489	CHAMP1:s108	1116	11	TRUE	7.25564	7.48361e-13	3.11371	-0.0286899	-0.404539	0.421317	-1.1751	-3.48506	-1.60711	0.316419	0.962041	3.09571	-0.913511	0.0124441	0.977738	0.695262	0.683407	0.270106	0.00688345	0.142493	0.7589	0.361162	0.0128109	0.384793	---
CHAMP1	283489	CHAMP1:s204	1181	11	TRUE	21.8661	3.19894e-89	-1.27041	-2.33538	-0.709574	0.767302	-0.761072	-0.834458	3.47684	-8.12752	1.46539	7.65294	-2.62941	0.235795	0.0443543	0.495939	0.462555	0.466087	0.425617	0.00697323	1.95033e-05	0.176858	3.14914e-05	0.0273853	---
CHAMP1	283489	CHAMP1:s204s214	1115	10	TRUE	16.8971	3.41608e-57	1.44183	-1.20349	3.57431	1.20601	-2.75774	-6.17467	0.449062	-7.30006	0.92723	10.1469	-1.19616	0.187327	0.263186	0.00724802	0.262267	0.0247611	0.000266698	0.665302	8.38829e-05	0.38093	7.6115e-06	0.265881	s10
CHAMP1	283489	CHAMP1:s214	967	10	TRUE	20.0178	8.13577e-75	-0.636722	-1.03874	4.86953	1.03485	0.588301	-3.94713	0.54297	-6.80567	0.648988	6.725	-2.87336	0.542092	0.3293	0.00124071	0.331006	0.57256	0.0042531	0.601946	0.000137029	0.534529	0.000148826	0.0207218	---
CHAMP1	283489	CHAMP1:s382s386	867	9	TRUE	7.04288	3.84023e-12	2.535	-1.10743	0.292858	-1.21772	0.18463	-2.19437	0.906156	0.659905	-0.616073	2.74766	-2.31806	0.0389472	0.304704	0.778121	0.262782	0.858755	0.064263	0.394974	0.53042	0.55734	0.0286002	0.0535475	---
CHAMP1	283489	CHAMP1:s386	1040	8	TRUE	14.8706	1.74777e-45	1.29736	-1.02401	1.26623	0.948354	-4.25615	-3.48442	-2.11117	-1.11172	1.40713	7.88371	-3.59935	0.242154	0.34533	0.252369	0.379565	0.00534384	0.0130719	0.0792445	0.308811	0.209021	0.000220667	0.0113754	---
CHAMP1	283489	CHAMP1:s405	1308	12	TRUE	11.0897	2.25531e-27	1.18064	-0.998779	3.15895	-0.444159	-2.14627	-4.24536	-0.462828	0.923227	-0.229358	5.45277	-3.81814	0.265067	0.341456	0.010177	0.666385	0.0574243	0.00170193	0.653395	0.377627	0.823213	0.000279762	0.00338385	---
CHAMP1	283489	CHAMP1:s416	1585	12	TRUE	10.2812	4.80215e-24	2.40907	1.35326	1.71781	-2.87789	-3.18929	-3.09737	0.296953	2.00869	0.353268	7.10216	-7.70311	0.0367416	0.20577	0.116583	0.016445	0.00966575	0.0113013	0.772579	0.0723324	0.731221	3.2869e-05	1.63733e-05	---
CHAMP1	283489	CHAMP1:s427	1178	9	TRUE	10.2379	1.27398e-23	0.186698	-0.918931	0.951719	0.696397	0.354674	-1.62382	-0.638349	-0.328797	-1.98821	5.16082	-4.20705	0.857193	0.388699	0.372936	0.508637	0.733278	0.148443	0.543558	0.751927	0.0871211	0.00130827	0.00400039	---
CHAMP1	283489	CHAMP1:s445	981	8	TRUE	10.4313	3.14532e-24	-1.73496	-2.06312	0.753276	-0.633169	-2.4152	-1.65469	1.3788	-0.174106	-1.03374	5.95315	-1.43347	0.133438	0.0846903	0.479788	0.549979	0.052203	0.149069	0.217154	0.867508	0.341113	0.00100499	0.20171	---
CHAMP1	283489	CHAMP1:s476	1448	12	TRUE	30.1666	1.94002e-155	-0.143077	-3.55362	1.55617	-3.51077	-3.35567	-3.15123	3.16241	-3.65349	2.14891	12.64	-5.40655	0.889072	0.00523659	0.150723	0.0056244	0.00729537	0.0103115	0.0101172	0.00443658	0.0571699	1.78956e-07	0.000298635	s10
CHAMP1	283489	CHAMP1:s542	1401	12	TRUE	24.1817	3.1619e-108	1.55352	-2.24571	2.90763	-4.70341	-3.55685	-5.07787	2.64472	0.633953	1.76728	9.67478	-5.21473	0.151348	0.0485317	0.015628	0.000837231	0.00520847	0.000479277	0.0245342	0.540341	0.107627	2.1504e-06	0.000392852	---
CHAMP1	283489	CHAMP1:s603	1099	10	TRUE	9.43594	2.24069e-20	0.2819	-0.133997	2.97389	0.153946	-2.52425	-3.25423	-0.714474	0.141781	0.909984	5.31019	-5.34358	0.785176	0.896714	0.0177654	0.881465	0.0355723	0.0116272	0.49525	0.890758	0.389424	0.000719489	0.000691158	---
CHCHD6	84303	CHCHD6:s13	1132	10	TRUE	11.5977	1.84195e-29	2.57715	-2.57018	-1.55978	7.62073	-1.37382	-0.409848	-2.43831	0.296714	1.53975	-4.17446	2.61473	0.0327614	0.0331182	0.157432	6.18379e-05	0.206759	0.692672	0.0406716	0.774242	0.162186	0.00310308	0.0309023	s4
CHD1	1105	CHD1:s1689	1009	8	TRUE	11.5912	3.04846e-29	2.30037	2.76029	1.18506	0.538942	1.43155	-4.27289	-1.5857	-2.86253	-1.54576	2.57301	0.528332	0.0610695	0.0328414	0.280799	0.609326	0.202234	0.00524641	0.163902	0.0287065	0.173119	0.0421639	0.616231	---
CHD1	1105	CHD1:s215s216	766	7	TRUE	18.0303	8.02805e-61	-0.191195	0.635526	1.52765	1.25507	-0.502494	-4.98731	-4.94428	1.25723	0.597694	6.1778	-2.4329	0.855894	0.55303	0.187135	0.264918	0.636664	0.0041496	0.00430612	0.264197	0.576083	0.00161934	0.0591688	---
CHD2	1106	CHD2:s1369s1373	841	7	TRUE	5.09629	4.28148e-07	1.52734	0.610625	-0.210708	0.815593	-0.735707	-3.26727	-2.2654	-0.161174	0.404479	3.33805	-0.704734	0.187209	0.568136	0.841433	0.45182	0.494951	0.0222658	0.0728568	0.878266	0.702583	0.0205964	0.512439	---
CHD2	1106	CHD2:s1728	933	7	TRUE	4.97946	7.59837e-07	0.332415	2.39616	0.510458	-1.56543	0.686398	-1.19978	1.68748	1.01151	-0.574805	-1.78486	-1.00392	0.75306	0.061914	0.631461	0.178257	0.52299	0.283971	0.152316	0.35819	0.590318	0.134351	0.361499	---
CHD2	1106	CHD2:s1789	838	7	TRUE	2.65952	0.00797499	-0.17693	1.01197	-0.483496	2.03874	-0.704718	-0.751448	-1.10836	0.207295	-0.367055	-0.271128	-0.151697	0.866507	0.357989	0.649173	0.0970245	0.512448	0.486226	0.318153	0.843958	0.728601	0.79713	0.885357	---
CHD2	1106	CHD2:s207s208	923	9	TRUE	12.0158	5.32683e-31	-2.63482	1.56129	1.73622	0.958744	-0.596611	-3.51537	-2.09366	-0.308782	1.256	3.84507	-2.94889	0.0336761	0.162425	0.126102	0.369623	0.569551	0.00978836	0.0745659	0.766475	0.24941	0.00633276	0.0214408	---
CHD3	1107	CHD3:s132s138	800	8	TRUE	15.3177	1.275e-46	-3.86997	-1.46772	-0.402357	-0.703076	-2.78974	-0.841201	3.34356	-2.99664	1.86883	4.47066	0.810799	0.00826614	0.192555	0.701364	0.508357	0.0315884	0.432476	0.015543	0.0241126	0.110858	0.00423443	0.448439	---
CHD3	1107	CHD3:s1660	1219	11	TRUE	10.8107	4.48685e-26	0.106153	-0.731792	-1.17009	-0.599003	-0.360082	-1.10557	-3.11526	-0.837322	1.86172	4.32531	1.8211	0.917789	0.482915	0.272015	0.563942	0.727091	0.29759	0.0124131	0.424087	0.0955515	0.00191822	0.101925	---
CHD3	1107	CHD3:s1660s1664	1326	10	TRUE	13.8358	9.18699e-41	-0.950452	-2.49973	-2.91182	-0.144826	0.725654	0.794048	-0.025338	0.188858	2.05398	2.37032	-0.781513	0.369709	0.0369576	0.0195345	0.88843	0.488732	0.450077	0.980406	0.854907	0.0740492	0.0452241	0.457004	---
CHD4	1108	CHD4:s1301	999	9	TRUE	10.3959	4.18858e-24	-1.20795	-0.290418	-0.440618	-2.65623	-1.72654	-0.395693	3.14865	-3.02024	-0.822286	5.21901	-0.451566	0.266288	0.779912	0.672776	0.0326454	0.127894	0.704114	0.0161825	0.0193799	0.438023	0.00122713	0.66524	---
CHD4	1108	CHD4:s1524	947	8	TRUE	13.2814	4.93986e-37	0.421189	0.0963076	1.86318	-3.16929	-1.55828	-5.27124	-0.725775	0.0672996	0.739894	7.95091	-1.28419	0.688288	0.926413	0.11173	0.0193362	0.170179	0.00188097	0.4953	0.94853	0.487294	0.000210531	0.246429	---
CHD4	1108	CHD4:s1528	946	8	TRUE	17.8235	1.78608e-61	0.495447	0.801501	2.15191	-2.94084	-1.61169	-6.39997	0.652924	0.411172	-1.30426	8.91264	-2.8027	0.637905	0.453405	0.0749088	0.0259194	0.158156	0.000685683	0.538004	0.695229	0.239942	0.000111218	0.0310535	---
CHD4	1108	CHD4:s1563	678	7	TRUE	19.4948	1.67794e-67	-1.20486	-0.688092	5.49122	-2.42453	-3.31715	-6.46442	1.19723	-2.00253	-0.763996	9.94135	-1.96352	0.282169	0.52201	0.00273419	0.0597827	0.0210742	0.00131914	0.284876	0.101611	0.479351	0.000175837	0.106806	s10
CHD4	1108	CHD4:s1595	858	9	TRUE	10.7391	2.51631e-25	-2.81959	1.00948	1.45754	-1.41305	-0.599776	-4.272	0.21043	-3.81316	0.798015	7.10105	0.203788	0.0257883	0.34636	0.188321	0.200528	0.567554	0.00369155	0.839327	0.0066007	0.451081	0.000193484	0.844317	---
CHD4	1108	CHD4:s421	854	8	TRUE	6.34918	3.51645e-10	0.539339	0.781515	2.18567	-3.02003	-1.77952	-1.56834	-0.119935	-0.945254	-0.193422	2.77935	2.25512	0.609069	0.464211	0.0715006	0.0233961	0.12546	0.16785	0.90845	0.381022	0.85301	0.0320246	0.0649826	---
CHD7	55636	CHD7:s2559	979	8	TRUE	12.0948	3.85836e-31	-0.440656	-2.55019	2.27346	-2.18704	-2.01534	-4.41883	0.2938	0.96668	1.79582	6.95545	-1.54135	0.674895	0.0434794	0.0633657	0.0713651	0.090482	0.00447657	0.778809	0.371036	0.122661	0.000438401	0.174166	---
CHD8	57680	CHD8:s1420	626	7	TRUE	8.55322	9.25372e-17	-0.787867	-1.24379	3.36717	1.17285	-2.10122	-3.79635	-1.7622	0.223671	0.2519	4.35536	-0.264922	0.466465	0.268709	0.0199513	0.293687	0.0896144	0.0126758	0.13833	0.831865	0.811145	0.00732218	0.801644	---
CHD8	57680	CHD8:s1424	826	7	TRUE	8.3739	2.38305e-16	1.28286	-1.66216	1.81705	0.591804	-1.94202	-4.72589	-0.227271	-1.79948	1.41186	5.11677	-0.29539	0.255789	0.157369	0.128898	0.579725	0.109787	0.00521515	0.829213	0.131845	0.217088	0.00371722	0.779569	---
CHD8	57680	CHD8:s2046	1215	12	TRUE	14.9386	2.92199e-46	1.42439	1.13964	1.78404	-4.75089	-1.36181	-3.48881	2.38957	-2.69134	0.329243	7.51768	-3.91674	0.184784	0.280997	0.104736	0.000779187	0.203146	0.00583463	0.0379865	0.0226475	0.748764	2.02137e-05	0.00288159	---
CHD9	80205	CHD9:s76	784	7	TRUE	0.627701	0.530383	-1.897	0.599731	-0.423829	2.16859	0.00388948	2.62139	4.65019	-8.92843	2.60894	-1.64743	-1.3277	0.116311	0.574826	0.689306	0.0822896	0.997047	0.0470188	0.00558116	0.000293602	0.0477309	0.160387	0.241661	---
CHERP	10523	CHERP:s815s817t819	681	7	TRUE	4.64073	4.16721e-06	3.38675	-0.275177	1.8344	-0.956401	0.972459	-1.89513	-0.897475	0.564792	-0.219618	1.252	-3.61315	0.0195303	0.79419	0.126053	0.382793	0.375485	0.11659	0.410594	0.596613	0.834853	0.265944	0.0153295	---
CHGA	1113	CHGA:s322	1106	10	TRUE	22.6134	4.35967e-90	-0.933298	-1.68941	-1.8606	0.250813	-1.68321	1.36581	-1.29429	3.01431	-0.320717	-2.45124	5.92165	0.377974	0.129613	0.0998392	0.80828	0.130833	0.209159	0.231674	0.0167037	0.756642	0.0398593	0.000353035	s11
CHGB	1114	CHGB:s149	863	7	TRUE	19.7225	1.10637e-68	-2.63601	-2.97185	0.0633286	-0.688448	0.0445432	2.56033	-0.239948	0.656533	0.472273	-2.27014	5.88929	0.0461974	0.0310905	0.951959	0.521803	0.966196	0.0506261	0.819897	0.54049	0.656626	0.0724265	0.00200627	s11
CHGB	1114	CHGB:s405	1143	8	TRUE	18.3252	1.71534e-63	-1.96073	-1.32522	-0.490269	1.86179	0.754155	0.0168392	0.61579	-2.04362	-1.70543	-2.51984	6.93986	0.0975964	0.233325	0.641355	0.111946	0.479298	0.987111	0.560651	0.0870077	0.138993	0.0452969	0.000443763	s11
CHMP2A	27243	CHMP2A:s203	1281	10	TRUE	-1.13685	0.255815	1.23769	1.08194	-0.501517	2.1584	1.28825	-0.314954	-5.47981	1.77716	0.126933	-0.947497	0.322679	0.250923	0.310811	0.629515	0.0629458	0.233667	0.760855	0.00058759	0.113441	0.902126	0.371123	0.75521	---
CHMP2B	25978	CHMP2B:s158	801	7	TRUE	15.2683	2.25856e-46	4.14366	1.08703	-1.72015	2.64772	1.27269	1.54071	-2.45203	-0.729306	-2.01699	-2.50262	NA	0.00896508	0.326626	0.146034	0.045551	0.259096	0.184018	0.0577923	0.49853	0.0997526	0.0543156	NA	s1
CHMP3	51652	CHMP3:s134	826	8	TRUE	5.21808	2.28934e-07	-0.178695	-1.51653	-1.14224	-1.56016	-0.536683	5.23961	0.301736	1.74404	-1.40756	-1.84059	NA	0.864059	0.180173	0.296879	0.16974	0.610793	0.00193913	0.773038	0.131772	0.2089	0.115284	NA	---
CHMP5	51510	CHMP5:s86	1003	9	TRUE	9.34076	6.01693e-20	-0.235836	1.34747	-0.05172	3.59458	-3.13888	0.800461	0.177745	-1.30479	0.300396	-2.56503	-0.508622	0.820312	0.219811	0.960197	0.00880317	0.0164048	0.449753	0.863958	0.233221	0.7726	0.037277	0.626651	---
CHMP7	91782	CHMP7:s307	770	7	TRUE	9.26424	1.93169e-19	1.95694	-0.221061	-1.41633	-0.591656	1.15572	4.26271	-0.361379	0.0705627	-0.469915	-3.36516	NA	0.107709	0.833789	0.215853	0.579817	0.300017	0.0079942	0.732584	0.946481	0.658197	0.0199949	NA	---
CIC	23152	CIC:s1340	682	7	TRUE	7.4124	3.74231e-13	0.25573	-1.12315	-0.0366039	-1.34764	-0.637254	-1.29945	1.12561	1.30583	0.631135	1.78751	-1.15153	0.808347	0.312391	0.972217	0.235614	0.551991	0.250476	0.311442	0.248458	0.555674	0.133894	0.301586	---
CIC	23152	CIC:s1630	772	7	TRUE	4.26191	2.28025e-05	-1.39453	-0.222347	-0.315707	2.25254	-2.31652	1.73769	1.28131	-6.06124	-0.10903	1.71657	0.712244	0.221949	0.832841	0.764977	0.0740407	0.0683498	0.14277	0.256289	0.00176404	0.917419	0.14671	0.50816	---
CIC	23152	CIC:s227	1114	8	TRUE	5.16278	2.88295e-07	-1.3058	1.69646	-1.95481	-1.07953	0.191694	3.31688	0.530732	2.30587	1.83979	-4.69967	-0.828003	0.239449	0.140727	0.0984011	0.321826	0.854305	0.0160667	0.614665	0.0606112	0.115412	0.00332729	0.439354	---
CIC	23152	CIC:s2291	757	7	TRUE	5.35325	1.151e-07	-0.605205	-1.69163	0.0938493	0.546004	0.318113	-0.0960627	0.177043	-0.902011	-0.642016	1.88057	0.124909	0.571458	0.151502	0.928874	0.608532	0.763257	0.927202	0.866423	0.408399	0.549136	0.11879	0.905463	---
CIC	23152	CIC:s768	1313	11	TRUE	8.56528	3.13091e-17	0.277841	2.89435	-0.620593	-0.741608	2.11488	-1.26947	3.43547	-1.05906	-0.49775	0.385576	-6.9236	0.787411	0.017758	0.550258	0.47723	0.0635638	0.236114	0.00744363	0.317169	0.630595	0.708766	6.88358e-05	---
CIC	23152	CIC:s780	946	9	TRUE	3.57827	0.000363584	1.68721	-0.508779	-1.70055	-2.69885	1.70367	2.68137	1.24143	3.56971	-0.070895	-3.7791	-1.68205	0.135423	0.626547	0.132822	0.0306901	0.132222	0.0314768	0.254431	0.00910041	0.945464	0.00690036	0.136441	---
CIC	23152	CIC:s809	1106	10	TRUE	6.67573	3.90823e-11	0.251574	-2.37833	-2.41615	-0.652244	0.36267	3.1207	2.67191	-0.983485	-0.0411921	-0.733273	0.863301	0.807712	0.0446616	0.0421024	0.532532	0.726246	0.0142136	0.0282786	0.354173	0.968152	0.484322	0.413104	---
CIC	23152	CIC:t472	1270	12	TRUE	12.7066	6.92192e-35	-2.42967	0.700398	-3.19629	3.20949	-1.91636	0.481594	2.22885	-1.2906	1.99149	-1.44783	-2.03944	0.0354702	0.49965	0.00955159	0.00934018	0.0843147	0.640459	0.0499394	0.225882	0.0744358	0.178279	0.0687112	---
CIC	23152	CIC:t674	910	7	TRUE	3.29924	0.00100718	1.37629	0.360527	-0.64649	0.0508538	-0.899029	1.80344	-1.72402	3.26367	-0.548022	-2.32742	-1.06739	0.227175	0.733184	0.546462	0.961411	0.409841	0.131175	0.145308	0.0223546	0.607245	0.0674275	0.334598	---
CIR1	9541	CIR1:s202	941	7	TRUE	6.46065	1.75352e-10	-0.166956	1.6235	3.45189	-4.6838	-1.7089	-1.44368	0.829711	1.14554	0.0670715	3.53394	-3.24952	0.873947	0.165409	0.0182006	0.00541511	0.148166	0.208429	0.444497	0.303836	0.949124	0.0166697	0.022708	---
CIT	11113	CIT:s2013	698	7	TRUE	20.8848	2.37761e-75	-1.31082	-1.23772	2.18131	-0.707943	-3.35361	-6.47019	1.39385	0.404598	0.308496	5.94565	1.39092	0.246891	0.270769	0.0809792	0.510607	0.0202488	0.00131381	0.22214	0.702501	0.770144	0.0019228	0.222974	---
CIT	11113	CIT:s480	945	8	TRUE	18.1899	5.87879e-63	1.14562	-1.34932	4.79023	0.077044	-0.428572	-5.32684	-0.281334	-2.29844	-1.41278	3.2989	3.87186	0.295583	0.225923	0.00303089	0.941093	0.683194	0.00178351	0.787905	0.0612311	0.207433	0.0164305	0.00824812	---
CIZ1	25792	CIZ1:t225	875	7	TRUE	12.9311	5.08858e-35	-0.548026	-2.49312	-1.38956	0.947207	-1.20502	2.04927	1.22844	-0.944724	0.32833	1.37951	-1.07666	0.607242	0.0549505	0.223361	0.387028	0.282112	0.0957316	0.273947	0.388179	0.755966	0.226244	0.330815	---
CIZ1	25792	CIZ1:t244	813	8	TRUE	12.8117	3.22649e-34	0.278341	-2.47362	-4.50954	-0.312391	0.350388	2.15947	0.361988	-2.82839	1.15379	3.95532	0.0140843	0.790094	0.0482205	0.00406247	0.765316	0.73802	0.0741312	0.729768	0.0300213	0.292465	0.00749179	0.989219	---
CKAP4	10970	CKAP4:s26	1215	12	TRUE	30.6384	3.69407e-153	-5.80471	7.11753	0.754936	-1.45407	2.83361	-2.15	-2.31518	2.38213	1.62328	-2.83877	-1.52248	0.000171852	3.22717e-05	0.467695	0.176582	0.0177419	0.0570645	0.0431255	0.0384723	0.135593	0.0175856	0.158863	s2
CLASP1	23332	CLASP1:s246	853	8	TRUE	15.8905	5.57782e-50	-2.50952	-0.944647	1.32505	-0.139017	0.486144	-4.41552	1.21844	-1.15504	-0.128402	3.80147	2.21468	0.0459328	0.381308	0.233379	0.893986	0.644109	0.00449256	0.268787	0.291993	0.902027	0.00895238	0.0686988	---
CLASP1	23332	CLASP1:s600	965	9	TRUE	15.5077	1.41725e-48	-2.84401	0.0143156	2.41085	0.939762	-0.420946	-1.17333	0.5547	-1.33247	0.259089	0.762396	-0.882494	0.0249012	0.988978	0.0467155	0.378628	0.686417	0.279037	0.59637	0.224444	0.80302	0.470728	0.406793	---
CLASRP	11129	CLASRP:s285	1058	10	TRUE	8.42761	1.23643e-16	1.36242	1.79937	1.95956	-4.82881	-1.74527	-7.44408	0.639484	-0.398338	0.387937	9.81161	-2.52392	0.210182	0.109658	0.0857167	0.00130661	0.119086	7.30558e-05	0.540383	0.700801	0.708181	9.78142e-06	0.0355908	s10
CLASRP	11129	CLASRP:s294	1036	9	TRUE	9.51144	1.43907e-20	3.68527	-0.0605229	3.53531	-0.0608634	0.146083	-6.25356	-3.8507	-0.412439	0.474344	7.40773	-4.83918	0.00780514	0.953431	0.00952966	0.953169	0.887974	0.000422693	0.00628677	0.692356	0.649695	0.000148444	0.00187953	---
CLDN3	1365	CLDN3:s209	998	8	TRUE	25.3083	1.13431e-108	-1.94201	-0.913364	-1.93903	6.98208	-1.30129	-1.96082	-2.01439	-1.28602	0.139171	1.24317	NA	0.100162	0.396269	0.100578	0.000429412	0.240893	0.097584	0.0906021	0.245833	0.893869	0.260178	NA	s4
CLDN5	7122	CLDN5:t292	900	8	TRUE	9.4107	5.18138e-19	-5.80308	-1.10411	-1.72334	-0.6498	0.058721	4.87693	-3.0075	0.486675	1.03363	0.959806	3.47415	0.00114827	0.311846	0.135598	0.539886	0.955081	0.00277483	0.023777	0.643754	0.341162	0.374217	0.0132367	---
CLIC4	25932	CLIC4:s167	875	8	TRUE	17.6554	6.92633e-60	-0.427839	-0.287258	-0.0261352	-2.9516	1.38224	5.33737	0.314587	1.52544	-2.13906	-2.5172	-0.700892	0.683699	0.783578	0.979997	0.0255597	0.216153	0.0017657	0.763728	0.177995	0.0762494	0.0454589	0.509625	---
CLIC6	54102	CLIC6:s377	1078	10	TRUE	26.7846	1.65655e-121	0.307711	-1.60569	-4.25442	2.39499	1.52693	1.76291	1.74709	-1.8684	0.443296	-1.54405	0.768221	0.766161	0.147009	0.00278239	0.0435158	0.165296	0.115932	0.118758	0.0986488	0.669295	0.161154	0.464426	---
CLINT1	9685	CLINT1:s227	874	7	TRUE	8.12196	1.56037e-15	0.146325	3.89537	-0.429399	1.81106	0.990812	-2.96031	-7.62487	2.39811	0.200861	1.19782	-0.456627	0.889381	0.0114626	0.685507	0.129895	0.367273	0.0315077	0.000616968	0.0617647	0.848723	0.284666	0.66709	---
CLINT1	9685	CLINT1:s227s232	853	9	TRUE	8.26664	5.26732e-16	-2.04596	4.38626	1.68553	-0.9295	0.579477	-2.2587	-3.31725	3.5085	0.277568	0.742827	-4.1598	0.0800057	0.00320995	0.135754	0.383564	0.58043	0.0584431	0.0128133	0.00987929	0.789363	0.481766	0.00424281	s2
CLINT1	9685	CLINT1:s227s232s234	854	7	TRUE	8.03293	3.15862e-15	-0.140601	2.4625	-0.412973	4.14314	0.161271	-0.63588	-4.52295	-0.598612	-0.757443	-0.657084	-0.421642	0.893674	0.0570529	0.696739	0.0089696	0.878194	0.552817	0.00626587	0.575516	0.482933	0.540164	0.6908	---
CLINT1	9685	CLINT1:s299	782	7	TRUE	8.78709	9.66767e-18	4.57022	0.128494	-1.14429	3.33297	1.13419	-2.30657	-3.57358	-0.905125	0.2256	0.354022	0.0592394	0.00600072	0.902766	0.304311	0.0207115	0.308146	0.0692023	0.015983	0.406897	0.830444	0.737762	0.955056	s1
CLINT1	9685	CLINT1:t308	1181	11	TRUE	13.3274	7.59725e-38	5.42463	-1.74071	-1.59941	3.16057	-1.45767	-1.87841	-2.9423	-0.452836	1.70861	1.38714	-0.894775	0.000419297	0.115722	0.144193	0.0115397	0.178924	0.0930423	0.0164252	0.661386	0.121698	0.198785	0.394207	s1
CLIP1	6249	CLIP1:s1364	756	7	TRUE	16.0738	3.27075e-50	1.7034	3.82939	1.35844	3.03137	0.922375	1.06085	-1.39861	-6.35318	-0.489688	-2.80339	0.251626	0.149221	0.0122553	0.232398	0.0290359	0.398656	0.337289	0.220795	0.00142712	0.645082	0.0378422	0.811345	---
CLIP1	6249	CLIP1:s200	1190	9	TRUE	24.5375	6.82136e-108	0.364395	3.66512	2.4562	4.24899	-0.91071	0.16619	-1.663	-3.54628	-2.90541	-2.62065	-0.188933	0.726322	0.00801583	0.0437081	0.00379785	0.392728	0.872706	0.140263	0.0093904	0.0228094	0.0343768	0.855507	---
CLIP1	6249	CLIP1:s348	907	7	TRUE	9.65927	4.50069e-21	-0.6469	3.73706	1.42309	-3.6056	1.31138	1.13016	2.4554	2.24291	0.59164	-6.74135	0.615494	0.546217	0.0134724	0.213993	0.0154519	0.246717	0.309688	0.0575532	0.0749409	0.579827	0.0010896	0.565162	---
CLIP2	7461	CLIP2:s923	1594	13	TRUE	32.4155	2.56008e-177	1.19175	-1.65652	-0.822567	-2.9071	5.50431	6.50265	1.57409	-5.84446	0.723078	-3.6741	2.83451	0.258438	0.125834	0.428226	0.0142627	0.000185033	4.41166e-05	0.14377	0.000111789	0.484724	0.00366335	0.0162407	---
CLK1	1195	CLK1:s182	968	8	TRUE	3.12159	0.0018807	1.75267	2.01653	1.76342	-0.0211453	-0.827641	-4.73329	-0.398991	-1.96895	-1.38472	4.33236	-1.37343	0.130208	0.0903335	0.128286	0.983815	0.439544	0.00321361	0.703713	0.0964901	0.215431	0.004916	0.218729	---
CLK1	1195	CLK1:t180s182	777	7	TRUE	2.15148	0.0318667	-0.20321	0.367961	1.37683	-0.224021	-1.47305	-1.15558	0.0735268	-3.08286	-0.968449	4.52906	-1.1068	0.846982	0.727965	0.227019	0.831607	0.200728	0.300071	0.944238	0.0273806	0.377299	0.00623088	0.318767	---
CLK2	1196	CLK2:s142	864	7	TRUE	2.33405	0.0198829	-0.814039	-0.830415	3.35482	-0.0187333	-3.21277	-3.0095	-0.166816	-3.80806	3.63407	5.8036	-3.10999	0.452632	0.444134	0.020222	0.985778	0.0236555	0.0297728	0.874051	0.0125249	0.0149964	0.00214151	0.0265512	---
CLK2	1196	CLK2:s50	875	9	TRUE	4.55009	6.43679e-06	0.399146	-1.16325	3.96239	-0.82315	-0.204403	-5.09886	0.343589	-3.61372	2.77495	5.8878	-3.504	0.701682	0.282843	0.00544503	0.437563	0.843855	0.00140128	0.741244	0.00858159	0.0274974	0.000606913	0.00993933	---
CLK3	1198	CLK3:s224s226	912	7	TRUE	6.27922	5.45782e-10	1.94692	1.72735	2.20684	-1.16878	-0.183692	-2.86168	0.273665	-3.16651	-1.93055	3.70455	-0.703755	0.109099	0.144685	0.0784157	0.295178	0.861472	0.0353369	0.795287	0.0249123	0.111412	0.0139334	0.512998	---
CLK4	57396	CLK4:s136s138	702	7	TRUE	2.4065	0.0165553	-0.00720204	1.41789	1.59468	0.420071	-0.207684	-3.07941	-1.41446	-0.830854	-0.981884	2.2714	1.19646	0.994532	0.215421	0.171667	0.691874	0.84367	0.027488	0.216369	0.443908	0.371249	0.0723124	0.285152	---
CLK4	57396	CLK4:s138	940	8	TRUE	1.702	0.0893467	-0.0241422	0.998692	1.77935	-0.583333	0.923723	-1.81657	-0.531561	-2.37766	-1.28902	3.62541	-1.94566	0.981522	0.356502	0.125489	0.580918	0.391265	0.119185	0.614125	0.054943	0.244855	0.0110255	0.0996568	---
CLMN	79789	CLMN:s635	1135	10	TRUE	33.2537	9.20775e-170	-1.52709	-2.72176	-5.12923	9.32888	0.560474	-1.87654	-0.940963	-4.98468	2.39011	0.504325	3.0256	0.165255	0.0261774	0.000896938	1.42228e-05	0.590502	0.0974225	0.374265	0.00107319	0.0438482	0.627627	0.0164188	s4
CLN3	1201	CLN3:s12	1242	12	TRUE	9.64208	1.17365e-20	-1.71338	1.78532	-0.341564	4.21108	0.250499	-1.68887	-0.44927	-1.14656	1.84597	-2.33385	-2.86891	0.117417	0.104519	0.739748	0.00179684	0.807273	0.12213	0.662817	0.278258	0.0946684	0.0417753	0.0166999	---
CLN3	1201	CLN3:s12s14	983	10	TRUE	7.5122	2.91753e-13	-0.968261	1.0943	1.94248	3.04333	0.570528	-3.56853	-2.32784	-0.54335	2.82905	-0.5868	-2.20124	0.361271	0.305676	0.0880083	0.0159821	0.583984	0.00730935	0.0483242	0.601696	0.0221828	0.57352	0.0588797	---
CLN6	54982	CLN6:s31	1284	12	TRUE	6.12959	1.28531e-09	-12.5537	4.85225	-0.753518	2.96089	0.128714	-3.57634	2.05041	-0.534256	0.354801	0.191953	-0.970974	1.90931e-07	0.000669123	0.468509	0.0142663	0.900136	0.00504232	0.0674621	0.604838	0.730107	0.851621	0.354461	---
CLNS1A	1207	CLNS1A:s102	1623	13	TRUE	17.4831	8.34179e-63	1.76078	-0.546485	2.07852	0.274464	-3.10249	-4.5929	-1.65485	-1.75242	-1.50082	8.49728	-1.1371	0.106011	0.595643	0.0618561	0.788815	0.0100593	0.000773855	0.126176	0.107491	0.16155	3.66506e-06	0.279662	---
CLTC	1213	CLTC:t398	795	8	TRUE	2.90958	0.00372041	-1.31461	-0.307005	-4.55168	3.26057	-0.460571	-1.87748	-0.800577	0.25659	1.26423	0.779756	2.42008	0.236653	0.769216	0.00388492	0.0172366	0.661327	0.109537	0.453901	0.806067	0.253039	0.465171	0.0518577	---
CNDP2	55748	CNDP2:s58	891	8	TRUE	20.9843	9.92061e-80	1.51829	-1.48787	-2.6893	3.90923	0.849386	1.39069	-0.519382	0.42958	0.464243	-5.11672	3.47662	0.179742	0.18735	0.0360862	0.00789942	0.42825	0.213706	0.62209	0.6825	0.658841	0.00218524	0.0131968	---
CNKSR1	10256	CNKSR1:s305	792	7	TRUE	9.20339	6.94718e-19	1.54169	-1.27974	0.449207	3.24476	0.00539134	-3.49634	-1.34764	0.973005	1.01262	-0.0407259	NA	0.183788	0.256798	0.672084	0.0228282	0.995907	0.0173523	0.235614	0.375238	0.357708	0.969091	NA	---
CNOT2	4848	CNOT2:s165	837	7	TRUE	5.77831	1.07057e-08	1.91058	0.357265	-0.690701	-2.61305	-0.2893	-0.738087	0.830487	-0.235288	-0.238979	4.26389	-2.93261	0.114301	0.735478	0.520501	0.0474943	0.783964	0.493625	0.444097	0.823318	0.820609	0.00798516	0.0325341	---
CNP	1267	CNP:s170	1608	12	TRUE	24.3042	2.32193e-111	-3.33979	-2.15677	3.67538	2.18986	0.736178	-1.73422	-3.81851	4.42369	-0.488586	-4.37108	6.62317	0.00749313	0.0564162	0.00427893	0.0533488	0.478536	0.11354	0.00338179	0.0012867	0.635672	0.00139674	5.90418e-05	s11
COBL	23242	COBL:s235	760	7	TRUE	18.5001	7.70026e-63	-2.62852	-1.09876	-3.16027	7.65878	0.573657	-0.413486	-0.280612	-3.14306	-0.826965	-1.46802	1.68754	0.0466162	0.321942	0.0250876	0.000604337	0.591038	0.696387	0.790248	0.025578	0.445914	0.202027	0.152303	s4
COBL	23242	COBL:s269	900	8	TRUE	17.404	1.20049e-58	1.9729	-1.47077	-0.573803	3.07171	-0.246056	0.534074	-0.571903	-2.02176	-0.181152	-1.33357	2.08474	0.0959631	0.191758	0.58695	0.0218941	0.81384	0.612489	0.588157	0.0896819	0.862213	0.230736	0.0821943	---
COBL	23242	COBL:s347	996	9	TRUE	19.6126	2.35612e-72	-0.0500733	-1.00618	-1.50318	3.96641	1.26108	2.91537	-3.35759	-0.363854	-1.89187	-1.08913	0.742713	0.961463	0.347837	0.176497	0.0054171	0.247682	0.0224877	0.0121243	0.726708	0.100399	0.312167	0.481831	---
COG3	83548	COG3:s663	990	9	TRUE	8.37525	1.87237e-16	-0.28619	1.08889	-0.99141	2.17529	-1.8684	0.469254	1.11733	-1.71873	1.52059	-0.475065	-3.99962	0.783017	0.312263	0.35451	0.0660992	0.103922	0.653153	0.30073	0.129355	0.172169	0.649206	0.0051924	---
COG5	10466	COG5:s49	1173	10	TRUE	8.61851	2.16572e-17	-0.25399	3.48198	-2.13689	3.45402	0.733301	-0.52631	2.84311	-7.59834	0.476199	-1.39905	0.289508	0.805909	0.00829554	0.0650907	0.00864352	0.484306	0.612948	0.0217077	6.3148e-05	0.646666	0.199353	0.779554	---
COIL	8161	COIL:t122	1356	11	TRUE	17.268	1.68841e-60	-2.20829	0.371819	3.28096	-1.29256	-3.38465	-2.72634	0.121897	-1.18949	2.6892	4.25657	-2.06523	0.0545974	0.718631	0.00951464	0.22836	0.00806725	0.0233641	0.905659	0.264681	0.0248291	0.00212183	0.0688944	---
COPA	1314	COPA:s173	1267	12	TRUE	8.55593	3.33656e-17	0.418201	3.06637	4.92745	-1.45934	-0.416781	-3.82023	-2.49656	3.64522	-0.350358	-1.07174	-0.349201	0.684639	0.0119144	0.000598207	0.175157	0.685644	0.00337229	0.0316325	0.00449771	0.733338	0.30902	0.73418	s3
COPA	1314	COPA:s402	1304	11	TRUE	8.84156	3.00329e-18	-0.161794	3.19218	1.44278	1.52789	0.00704615	-4.16003	-4.57742	-2.27829	1.2625	4.37842	-1.73324	0.875042	0.0109681	0.182968	0.160888	0.994532	0.00244761	0.00133271	0.0486984	0.238499	0.00177519	0.117087	---
COPE	11316	COPE:s99	1434	12	TRUE	11.5051	2.33053e-29	3.26384	1.41564	0.192793	0.830653	1.7952	-1.45584	-2.45475	2.58955	0.411955	-3.29444	-1.42209	0.00851856	0.187263	0.85098	0.425557	0.102853	0.176104	0.0339805	0.026971	0.689064	0.00808915	0.185433	---
COPS5	10987	COPS5:s284	952	8	TRUE	3.66766	0.000258382	-1.58135	-1.72672	-1.4344	2.21577	2.11809	2.32473	-2.17316	4.20553	-1.83266	-4.12948	2.2402	0.164883	0.134965	0.201456	0.0685958	0.0784899	0.0590649	0.0727446	0.00565107	0.116558	0.00615057	0.0663284	s8
CORO7	79585	CORO7:s21	1235	10	TRUE	17.5019	3.78318e-61	0.927846	5.84185	0.148829	-0.594915	4.38235	2.66199	-3.18635	2.31433	-2.44197	-6.78735	-2.43837	0.38063	0.000386333	0.885372	0.568341	0.00234142	0.0287169	0.012874	0.0493543	0.0404399	0.000139614	0.0406676	---
CPNE3	8895	CPNE3:s197	830	8	TRUE	17.4389	3.02278e-58	0.207245	-0.758602	-0.838744	2.97454	0.240383	-1.42732	-1.21614	0.0127234	0.533181	0.156469	-0.591761	0.842673	0.476822	0.43375	0.0248112	0.818036	0.203395	0.2696	0.990261	0.61307	0.880796	0.575613	---
CPSF7	79869	CPSF7:s60	838	7	TRUE	12.1448	2.25348e-31	-1.54734	-1.53236	2.85048	1.62531	-1.90223	-7.36809	-2.60945	2.9867	2.24115	5.88083	-2.06744	0.182455	0.186004	0.0358034	0.165026	0.115532	0.000723473	0.0477016	0.0305631	0.0751064	0.00201917	0.0935439	---
CRACR2A	84766	CRACR2A:s26	743	8	TRUE	10.0174	3.57469e-22	-0.88927	0.259266	-0.390104	2.73475	0.541186	0.797304	-1.51633	-1.42539	1.41064	-1.36359	-0.696928	0.408094	0.804096	0.709932	0.0339711	0.607872	0.45566	0.180224	0.203928	0.208033	0.221639	0.511932	---
CRACR2A	84766	CRACR2A:s473	984	8	TRUE	7.07192	3.16745e-12	-2.30996	0.894561	0.220367	-1.74159	1.4323	4.01107	-1.33378	2.87881	-0.773702	-2.47756	-2.49272	0.060272	0.405475	0.832892	0.132219	0.20203	0.00702988	0.230671	0.0281012	0.468485	0.0479638	0.0469891	---
CRAMP1	57585	CRAMP1:s307	905	8	TRUE	6.41261	6.24123e-10	0.395255	-0.0525207	1.3193	-0.824821	-3.68156	-3.18279	3.5021	-10.8072	2.46291	8.47404	0.366254	0.706325	0.959819	0.235178	0.441025	0.0103116	0.0190088	0.0127937	3.71429e-05	0.0489262	0.000147634	0.726743	---
CRK	1398	CRK:s125	852	7	TRUE	8.7125	1.54194e-17	0.824983	-0.98834	-2.86913	2.19656	-0.183455	3.90036	-0.0642335	-2.58388	-1.07925	-1.64887	2.66343	0.446939	0.36837	0.0350303	0.0794378	0.861648	0.0114052	0.951273	0.0492002	0.329765	0.16009	0.0446997	---
CRK	1398	CRK:s194	769	7	TRUE	7.94984	6.67564e-15	-1.36684	-2.91455	-3.25442	-2.54674	0.425842	8.07431	1.65858	0.547544	-0.177724	-2.51721	0.949118	0.229928	0.0332236	0.0225848	0.0514699	0.687932	0.000471985	0.158096	0.607549	0.865916	0.0533562	0.386145	---
CROCC	9696	CROCC:s1451	943	8	TRUE	16.3346	5.65479e-53	-0.230608	-2.50353	-2.24389	-3.17403	1.10765	3.65895	1.24148	-1.67593	-0.210239	3.53446	-0.0687827	0.825281	0.0463068	0.0659929	0.0192205	0.310432	0.0105927	0.260759	0.14477	0.840439	0.0123011	0.947398	---
CROCC	9696	CROCC:s1451s1460	1125	10	TRUE	19.5046	3.59254e-73	0.0353978	-3.20637	-2.4135	-1.00304	-1.16944	2.1068	-0.27895	0.277741	0.287892	4.55386	-1.60541	0.97263	0.0124922	0.0422765	0.34521	0.275888	0.0682118	0.787358	0.788254	0.780747	0.0018649	0.147072	---
CROCC	9696	CROCC:s1460	813	7	TRUE	13.382	4.87799e-37	-0.810447	-1.23492	-2.90159	0.766647	0.634636	-0.653169	-2.02946	-0.215705	0.828739	3.84919	1.07891	0.454513	0.271724	0.0337283	0.477907	0.553565	0.542486	0.0981788	0.837741	0.444998	0.012011	0.329903	---
CROCC	9696	CROCC:s462	854	7	TRUE	10.5444	1.61665e-24	-0.348549	-2.74911	-1.15797	0.276807	0.645587	3.58914	0.229793	1.72366	-2.76811	-1.24022	1.52727	0.741624	0.0403528	0.29918	0.793007	0.547001	0.0157224	0.827357	0.145374	0.0394537	0.269918	0.187225	---
CROCC	9696	CROCC:s494	707	7	TRUE	11.2521	3.9618e-27	-3.10911	-0.738063	-1.07456	-4.10561	1.4545	3.03686	-0.959911	0.846765	-0.246815	2.22765	2.21519	0.0265775	0.493638	0.331669	0.00930367	0.20556	0.0288542	0.381186	0.435769	0.814865	0.0763899	0.0775958	---
CRTC2	200186	CRTC2:s433	1259	11	TRUE	2.73954	0.00624197	1.6356	1.29643	-0.941799	-4.21047	-0.211365	1.27891	-0.0720526	2.71616	-0.513628	0.37207	-1.13378	0.136352	0.227079	0.370886	0.00227124	0.837311	0.232919	0.944136	0.0237568	0.619883	0.718451	0.286182	---
CRTC2	200186	CRTC2:s613	1391	12	TRUE	8.59424	2.29804e-17	1.14749	-1.86576	0.979351	0.224309	-2.57583	-1.10142	2.11427	-1.31812	0.208129	1.92484	0.447768	0.277892	0.0916439	0.350505	0.827033	0.0276133	0.296517	0.0606052	0.216858	0.839306	0.0831405	0.663865	---
CRTC3	64784	CRTC3:s329	1041	8	TRUE	10.576	7.45172e-25	-0.396096	-1.17493	-1.89884	-1.31977	-0.820503	3.49588	4.73044	-5.43684	0.250779	1.34924	-1.03622	0.705736	0.284535	0.106341	0.23503	0.443298	0.0128909	0.00322307	0.00160712	0.810352	0.225945	0.340044	---
CRTC3	64784	CRTC3:s396	1062	9	TRUE	7.35409	3.91021e-13	1.32071	-0.250563	-1.01471	-1.38821	-0.410697	4.61116	-0.477693	2.82633	-1.47129	-3.12655	-0.834671	0.228137	0.809347	0.344027	0.207649	0.693575	0.00245162	0.647425	0.0255402	0.184684	0.01669	0.431463	---
CRTC3	64784	CRTC3:s62	1283	12	TRUE	11.7985	1.6322e-30	0.766194	-3.45179	-2.42645	-2.96105	-1.47309	5.89001	3.6038	-0.0406944	-1.34326	0.409672	0.67684	0.461264	0.00620757	0.035666	0.0142625	0.171493	0.000153105	0.00481738	0.968341	0.208877	0.690684	0.513859	---
CRYAB	1410	CRYAB:s59	1330	12	TRUE	22.1736	6.19606e-93	-0.889273	2.53631	-0.643867	-5.74037	2.07935	5.86939	-0.154158	1.77782	-1.31657	-4.29167	3.20902	0.394745	0.0295496	0.534149	0.000187623	0.0642678	0.000157425	0.880552	0.105802	0.217356	0.00158204	0.00934763	---
CRYBG1	202	CRYBG1:s329	792	7	TRUE	34.0412	4.67265e-157	0.756748	5.22248	5.78786	-1.18378	2.08964	-3.04235	-2.66536	1.29994	-1.33391	-4.14214	0.0948804	0.483314	0.00340288	0.00216751	0.289706	0.090941	0.0286737	0.0445962	0.25032	0.239763	0.00897838	0.928095	s3
CRYBG3	131544	CRYBG3:s1280	808	7	TRUE	19.3818	6.00009e-69	-0.409012	2.85779	1.79762	2.41907	1.41006	0.81042	-2.43215	0.189123	-0.665952	-5.07684	-0.277663	0.699461	0.0354983	0.132162	0.0601863	0.217589	0.454526	0.0592237	0.857434	0.53493	0.0038447	0.792386	---
CRYBG3	131544	CRYBG3:s9	864	7	TRUE	9.7816	1.73594e-21	1.18774	1.03465	-0.107008	-0.601708	3.01375	2.24454	3.27424	0.762327	-2.37789	-6.98532	1.01779	0.288276	0.348258	0.918943	0.573608	0.0296277	0.0747871	0.0220948	0.480261	0.0633304	0.000925646	0.35547	---
CRYBG3	131544	CRYBG3:s931	859	7	TRUE	17.8977	5.89844e-61	0.35555	1.96699	2.85195	-3.31552	1.71047	1.67545	0.536158	3.41318	-0.74283	-6.33315	0.30556	0.736686	0.106332	0.0357421	0.021112	0.147867	0.154696	0.614834	0.0189778	0.490989	0.00144767	0.772252	---
CSNK1D	1453	CSNK1D:s382	1011	9	TRUE	11.1921	1.7296e-27	0.222066	0.463394	0.770758	3.35321	-1.61132	-1.04862	2.40471	-3.94091	-0.662167	-0.948593	0.383206	0.830602	0.657145	0.466064	0.0121971	0.151146	0.329203	0.0471388	0.00559684	0.529054	0.374418	0.712939	---
CSNK1D	1453	CSNK1D:s401	876	9	TRUE	9.73466	2.48149e-21	2.57244	2.74833	-0.841911	0.602253	0.95081	-4.46591	0.259096	-0.562145	0.625862	-0.147687	-0.534452	0.0368765	0.0285726	0.427661	0.565995	0.373366	0.00291526	0.803015	0.591554	0.551258	0.886753	0.609576	---
CSRP1	1465	CSRP1:s186	1100	10	TRUE	25.8129	3.26635e-115	-4.07838	-1.53609	-0.981539	-2.43399	1.39678	9.0441	1.67678	-0.94741	-0.447375	-6.25313	5.977	0.00354206	0.163069	0.355075	0.0409465	0.20001	1.78768e-05	0.132109	0.371165	0.666469	0.000244878	0.000331801	---
CST3	1471	CST3:s43	1300	10	TRUE	21.6337	7.19993e-89	-0.0240167	-1.87046	-3.01219	-2.71165	1.8161	10.7627	-1.80159	2.03405	0.0620464	-6.6309	3.75229	0.981428	0.0983375	0.0167575	0.0265901	0.106888	4.89079e-06	0.109288	0.0763753	0.952048	0.000164026	0.00560583	s6
CSTF2	1478	CSTF2:s544	1067	7	TRUE	11.4108	1.55537e-28	3.0379	-2.36919	-1.62192	3.8023	-1.86939	-1.54845	0.514664	-7.98337	1.19207	6.67814	-1.46136	0.02882	0.0640171	0.165748	0.0125989	0.120508	0.182195	0.628722	0.00049774	0.286722	0.00113754	0.203761	---
CSTF3	1479	CSTF3:s691	1333	12	TRUE	16.6054	2.0329e-56	-1.15736	0.143198	2.26032	-0.794739	-0.154236	-7.03667	-3.46986	-0.693571	1.44524	10.2664	-2.71018	0.274021	0.888978	0.0473429	0.445218	0.880492	3.55515e-05	0.00602251	0.503743	0.178988	1.2485e-06	0.021927	---
CTDP1	9150	CTDP1:s621	1001	9	TRUE	9.99531	1.81746e-22	1.15636	-0.25301	-0.510472	0.877148	-0.530371	-0.610125	-2.22368	2.64457	-1.75301	1.94412	-2.63816	0.285468	0.80753	0.62542	0.409498	0.612257	0.561055	0.0615422	0.0332024	0.123051	0.0929698	0.0335127	---
CTDP1	9150	CTDP1:s750	839	7	TRUE	7.83896	1.37939e-14	1.30864	0.479716	2.49566	2.05409	0.731497	-2.96235	-5.23519	1.18688	-1.44144	2.69385	-1.72863	0.247577	0.651678	0.0547803	0.0951456	0.497303	0.0314333	0.00336723	0.288587	0.209026	0.0430997	0.144447	---
CTDSPL2	51496	CTDSPL2:s104	967	9	TRUE	13.2115	9.59316e-37	-1.85931	0.356645	2.30999	-1.09662	-0.729133	-1.27398	2.16514	-2.82683	0.603412	3.12654	-2.42576	0.105319	0.731866	0.0541879	0.309096	0.489592	0.243335	0.0670968	0.025522	0.565266	0.0166902	0.045704	---
CTDSPL2	51496	CTDSPL2:s9	1049	8	TRUE	6.30341	4.29779e-10	-2.11694	1.68943	-0.347763	-3.62655	1.52132	1.65459	2.52384	-2.62058	1.14994	0.55147	-0.319752	0.0786151	0.142097	0.739893	0.0110105	0.178998	0.149091	0.0450526	0.0395553	0.29393	0.60123	0.759998	---
CTIF	9811	CTIF:s18	1180	10	TRUE	16.0663	1.43835e-52	1.67673	-1.74951	-0.615007	0.582548	1.71867	3.53479	0.296088	0.707437	-0.609659	-3.51733	-1.73464	0.13212	0.118321	0.555636	0.576244	0.123995	0.00767806	0.774703	0.499381	0.559002	0.00787661	0.121025	---
CTNNA1	1495	CTNNA1:s295	844	8	TRUE	10.8023	1.45461e-25	0.239496	-0.18384	-0.250575	2.27391	-3.33101	-1.93446	-0.486574	1.24374	2.18698	-0.0921967	-2.15547	0.818693	0.860195	0.810503	0.063327	0.0157869	0.101216	0.643822	0.259983	0.0713708	0.929543	0.0745416	---
CTNNA1	1495	CTNNA1:s641	1359	11	TRUE	20.6352	1.68235e-82	2.25541	-1.20364	1.14706	2.67738	-2.25021	-4.77903	-1.71848	1.37421	1.87968	2.20107	-2.15394	0.0505543	0.259429	0.280935	0.0253145	0.0509859	0.00100264	0.119831	0.202625	0.0928541	0.0552443	0.0596526	---
CTNNA1	1495	CTNNA1:s690	1082	9	TRUE	4.70413	2.87978e-06	-1.70862	0.425543	-1.20837	-0.451522	-0.551739	2.35012	-1.33856	2.64863	1.7185	-2.512	0.613596	0.131273	0.683218	0.266137	0.665271	0.598291	0.0510786	0.222551	0.0330072	0.129398	0.0402787	0.558886	---
CTNNA3	29119	CTNNA3:s637	836	7	TRUE	6.97298	8.39709e-12	-2.388	-2.06843	-1.67465	-1.21858	1.12899	7.04946	-0.701011	-1.29352	1.54607	-4.69378	5.57823	0.0625422	0.093426	0.154856	0.277358	0.310139	0.000887505	0.514569	0.252361	0.182755	0.00536691	0.00255163	---
CTNNB1	1499	CTNNB1:s191	1575	13	TRUE	16.462	2.67602e-56	-0.0831381	-1.29837	-0.405439	2.84508	-5.96792	-1.35228	2.33292	-5.36536	-0.209391	3.46516	5.17705	0.935235	0.22072	0.692929	0.0159365	9.3477e-05	0.203431	0.0396645	0.000228396	0.837971	0.00528485	0.000305147	---
CTNNB1	1499	CTNNB1:s675	1444	12	TRUE	20.3546	3.72046e-81	0.944041	-2.31864	-0.864302	3.89432	-3.42268	-1.00217	3.39849	-1.78795	0.712009	-2.73661	4.88067	0.367398	0.0428716	0.407676	0.0029885	0.00651809	0.339893	0.00678832	0.104074	0.492736	0.0209542	0.000641321	---
CTNNBL1	56259	CTNNBL1:s545	840	7	TRUE	6.86338	1.30999e-11	-0.351558	0.533968	0.419244	-1.81544	1.84498	-3.2035	-3.62828	1.63473	1.32668	4.86202	-3.38309	0.7395	0.61624	0.692441	0.129165	0.124349	0.0239014	0.0150877	0.163033	0.241974	0.00462498	0.019608	---
CTNND1	1500	CTNND1:s225	1008	9	TRUE	11.1182	3.65871e-27	2.51866	-1.64128	0.0498074	0.540322	-1.10912	0.790407	0.119407	0.920786	-0.625031	-0.299234	-1.76872	0.0398888	0.144745	0.961667	0.605731	0.304024	0.455229	0.908308	0.387794	0.551773	0.773451	0.120261	s1
CTNND1	1500	CTNND1:s230	842	7	TRUE	9.07015	8.29134e-19	-1.79862	1.45105	1.91092	-1.96676	-0.48944	0.585567	2.02922	0.307665	-0.78425	-0.177295	-1.99019	0.131993	0.20647	0.114251	0.106364	0.645245	0.583598	0.0982087	0.77074	0.468401	0.866235	0.103225	---
CTNND1	1500	CTNND1:s252	1395	11	TRUE	13.9016	3.09611e-41	-1.64673	2.0579	0.729348	-2.45252	-0.188429	-1.09955	1.54284	0.23429	-1.085	2.50225	-2.71124	0.13402	0.0697164	0.484336	0.036605	0.854721	0.300068	0.157262	0.820003	0.306126	0.033737	0.0239489	---
CTNND1	1500	CTNND1:s288	877	7	TRUE	16.0459	5.52894e-51	2.33975	-1.37525	0.677379	0.218928	-3.79234	-1.15904	2.12332	1.47101	1.07415	-1.17478	-0.801019	0.0664012	0.227475	0.528235	0.835362	0.0127279	0.29878	0.0871383	0.201254	0.331838	0.292978	0.459475	---
CTNND1	1500	CTNND1:s346	1487	12	TRUE	20.1796	3.28439e-80	3.28495	-0.192761	-0.406783	2.84794	-0.236645	-3.14535	-0.184482	0.895991	2.34399	-1.68239	-2.75114	0.00821985	0.851005	0.692737	0.0173112	0.817709	0.010415	0.857323	0.391316	0.0410596	0.123404	0.0204382	s1
CTNND1	1500	CTNND1:s346s349	972	8	TRUE	21.0021	5.1381e-81	4.09086	-1.42764	-0.0285366	2.87205	-0.0482215	-4.43489	0.139098	0.876957	1.95847	-2.18761	1.09186	0.00642306	0.203307	0.97816	0.0283511	0.963105	0.00439991	0.893924	0.414239	0.0979022	0.0713094	0.316785	---
CTNND1	1500	CTNND1:s349	827	9	TRUE	16.9594	1.48879e-55	2.81699	-1.8894	-0.120782	3.69109	-1.94611	-3.16554	0.653413	0.590427	0.976402	-0.383852	-1.25426	0.0258849	0.100765	0.907258	0.00774544	0.0926965	0.0158058	0.534356	0.573463	0.361394	0.712481	0.250008	---
CTNND1	1500	CTNND1:s352	1160	10	TRUE	16.9935	5.53227e-58	-0.985562	1.05358	-0.937984	5.80809	-0.0774511	-3.98634	-3.35154	0.533746	1.13173	0.26726	-1.99961	0.353213	0.322853	0.375703	0.000401447	0.940167	0.00402585	0.0100573	0.608024	0.290529	0.79603	0.0805652	s4
CTNND1	1500	CTNND1:s47	1327	10	TRUE	-2.20408	0.0276902	0.798377	0.178498	-1.7729	-4.54257	3.56098	7.20676	1.276	2.36902	-0.938534	-4.61274	-2.17412	0.447702	0.862769	0.114181	0.00189277	0.00739016	9.18418e-05	0.237752	0.0453158	0.375437	0.00172648	0.0614232	---
CTNND1	1500	CTNND1:s847	830	8	TRUE	14.2657	1.90321e-41	1.4389	-0.317109	1.45797	1.16063	-3.12613	-1.49382	1.01474	-0.0104467	0.958265	-0.705065	NA	0.200231	0.761905	0.19512	0.289878	0.0204249	0.185838	0.349387	0.992004	0.374933	0.507203	NA	---
CTNND1	1500	CTNND1:s920	972	8	TRUE	16.556	2.06436e-54	1.17802	-1.63318	0.988268	4.60964	-0.78804	-2.84623	-0.623191	0.645677	0.895152	-1.896	0.170386	0.283391	0.153551	0.361184	0.00365483	0.460664	0.0293263	0.556091	0.542378	0.405183	0.10676	0.870307	---
CTNND1	1500	CTNND1:t611	746	7	TRUE	8.53824	7.67141e-17	0.0575565	0.520946	1.80464	-0.725914	0.534769	-0.495316	0.103391	-3.27097	0.845882	1.71126	-0.91146	0.956331	0.624645	0.130973	0.500434	0.615726	0.641375	0.921672	0.0221747	0.436218	0.147717	0.403855	---
CTR9	9646	CTR9:s917s919	940	7	TRUE	17.8603	1.22619e-61	-1.84988	-0.122562	3.96044	2.48565	-2.4718	-6.95832	-2.19414	-1.38184	1.60042	9.36935	-5.78987	0.123568	0.907228	0.0107381	0.055456	0.0564055	0.000942281	0.0796803	0.225571	0.170403	0.000233432	0.00216416	s10
CTR9	9646	CTR9:s946	841	8	TRUE	11.9846	1.16127e-30	-2.63274	1.896	1.56897	0.142568	-0.171089	-3.44278	-2.18168	-1.00926	0.501754	5.72639	-3.78593	0.0389166	0.10676	0.167704	0.891298	0.869777	0.013754	0.0718951	0.351803	0.633716	0.00123042	0.00911673	---
CTR9	9646	CTR9:t901	1141	10	TRUE	20.7606	1.89797e-81	-1.41095	-1.63524	4.54035	0.762661	-2.31629	-4.18531	1.02352	-4.83323	0.6562	9.79889	-5.55426	0.195942	0.140638	0.00189831	0.467555	0.0492034	0.00305732	0.336014	0.00129927	0.530113	9.87638e-06	0.000538276	---
CTTN	2017	CTTN:s113	1155	11	TRUE	13.406	3.4531e-38	-1.19562	0.98779	-0.619366	1.74123	1.95446	1.85459	3.65718	-6.10699	-0.223635	-3.94426	2.30887	0.262395	0.349066	0.55103	0.115627	0.0823745	0.0966429	0.00525851	0.000177732	0.828035	0.00338401	0.0463222	---
CTTN	2017	CTTN:s261	1391	13	TRUE	17.1056	1.14414e-59	-0.669751	1.15675	-0.490138	0.672571	3.81326	4.98176	2.19918	-4.88201	0.651952	-6.59453	0.729189	0.516829	0.271877	0.633665	0.5151	0.0028765	0.000414289	0.0501582	0.000485323	0.52782	3.89257e-05	0.481124	---
CTTN	2017	CTTN:s405	1516	13	TRUE	13.0594	5.20713e-37	2.36612	1.53633	-0.618716	-0.180232	0.0611423	1.68368	0.889211	2.51768	0.261912	-6.09161	-0.341295	0.0374075	0.152709	0.548701	0.860248	0.952343	0.120374	0.392921	0.0285934	0.798229	7.83025e-05	0.739312	---
CTTN	2017	CTTN:t401	1227	11	TRUE	15.8549	1.25198e-51	0.857606	-1.41773	-0.431211	0.236208	-0.197223	1.07118	1.03671	1.72187	-0.0412514	-1.6426	-1.18317	0.413364	0.189949	0.676459	0.81856	0.848035	0.311973	0.326921	0.119195	0.967996	0.134881	0.267054	---
CTTNBP2NL	55917	CTTNBP2NL:s549	1084	10	TRUE	11.8657	1.28777e-30	0.365613	2.4006	-0.226963	-2.2402	3.17585	-1.10791	0.991864	-0.501612	-0.504218	1.36012	-4.69597	0.724132	0.0431361	0.826145	0.0554079	0.0130789	0.300096	0.350312	0.629451	0.627699	0.210878	0.00154952	---
CTTNBP2NL	55917	CTTNBP2NL:s563	1104	10	TRUE	9.75418	1.28702e-21	0.525553	1.90522	2.08034	-2.56898	0.0879559	1.0601	-1.59212	4.19178	-0.0766954	-3.04785	-2.50187	0.61345	0.0932157	0.0710779	0.0331803	0.932074	0.320052	0.150023	0.00303037	0.940749	0.0158728	0.0368345	---
CTTNBP2NL	55917	CTTNBP2NL:s568	902	7	TRUE	8.61216	3.20109e-17	-2.34931	-1.50396	2.56875	-1.72118	-0.500339	0.20736	1.87799	1.88058	-1.73465	0.52373	-1.09396	0.0656162	0.19292	0.0501113	0.14584	0.638076	0.843909	0.119184	0.118788	0.14333	0.622842	0.323853	---
CUL4A	8451	CUL4A:s10	1049	10	TRUE	7.00179	4.51517e-12	1.89613	1.3869	0.959787	-0.299279	-0.70244	0.252348	1.84156	-2.89601	-0.315102	-0.488918	-1.02343	0.0945289	0.20289	0.365268	0.772355	0.502328	0.807135	0.1028	0.0200139	0.760746	0.638021	0.336051	---
CUL9	23113	CUL9:s1457	1067	9	TRUE	6.86764	1.12129e-11	-2.67846	-0.631046	0.571447	-0.654879	1.84524	-3.7359	0.735314	0.865433	1.16149	2.8567	-1.9219	0.0316099	0.548054	0.585569	0.533466	0.107516	0.00730194	0.486049	0.415474	0.283514	0.0244528	0.0960607	---
CWC22	57703	CWC22:s829	1213	11	TRUE	16.0278	1.83856e-52	-2.24934	1.99016	3.05988	2.28027	-1.97607	-5.8427	-0.965922	-3.48892	0.79003	6.82396	-4.74323	0.0510581	0.077777	0.0135743	0.0485414	0.0795618	0.000245988	0.35932	0.00684182	0.449824	7.69506e-05	0.00105415	---
CWC22	57703	CWC22:s866	978	9	TRUE	12.0372	3.34539e-31	0.389332	1.71636	3.92313	0.309977	-1.26015	-4.15465	-2.30401	-0.286376	0.455869	3.04034	-2.49327	0.708604	0.129802	0.00572594	0.765603	0.247998	0.0042702	0.0546672	0.78288	0.66229	0.0188379	0.0413977	---
CWC25	54883	CWC25:s337	923	9	TRUE	5.92417	4.55591e-09	-1.03652	3.14159	1.69295	0.759649	-0.505264	-0.112057	-2.91684	0.440541	0.650936	-1.04342	-1.65598	0.334435	0.0163429	0.134297	0.472267	0.62889	0.913924	0.0224409	0.672829	0.535863	0.331442	0.141696	---
CXADR	1525	CXADR:s323	976	9	TRUE	17.884	4.49136e-62	-2.11467	-1.71994	-0.252549	4.09178	-1.20341	-2.65596	-0.805134	1.04033	3.47163	-0.849635	1.89972	0.0722882	0.129128	0.807872	0.0046206	0.267932	0.0326578	0.447223	0.33278	0.0103829	0.423631	0.0992468	---
CXorf38	159013	CXorf38:t195	971	10	TRUE	17.0912	1.92343e-57	1.02102	3.47863	0.346635	2.04854	-0.0461965	-2.22538	-1.80484	-1.11649	0.189763	-0.169929	-2.69176	0.337127	0.00833643	0.737807	0.0746777	0.964286	0.0567046	0.108745	0.296623	0.854221	0.869285	0.0274216	---
CYBRD1	79901	CYBRD1:s190	1204	10	TRUE	18.9436	4.19275e-70	-6.17539	-0.916818	-3.05531	-2.50893	4.126	6.66182	3.04485	0.749369	1.45034	-4.75176	0.824273	0.00026649	0.386042	0.0156938	0.0364318	0.00331666	0.00015885	0.0159454	0.475091	0.185011	0.00144198	0.43367	---
CYBRD1	79901	CYBRD1:s202	1095	12	TRUE	18.1934	9.42753e-65	-3.50547	0.0913832	-1.53863	-3.21422	1.50891	4.33284	0.524443	1.61897	1.35455	-1.95497	0.26037	0.0056744	0.928993	0.154913	0.0092655	0.16225	0.00148293	0.611397	0.136523	0.205372	0.0790935	0.799861	---
CYFIP1	23191	CYFIP1:t1234	861	8	TRUE	7.88888	9.26632e-15	1.61318	0.814392	2.33831	-1.74638	4.11532	-2.71112	-0.990118	-0.915262	0.416526	-1.48582	3.35841	0.157832	0.446531	0.0579779	0.131346	0.00624892	0.0350537	0.36035	0.395348	0.691515	0.187875	0.0152597	s5
CYLD	1540	CYLD:s415	1138	10	TRUE	12.7953	4.83507e-35	0.360555	3.92699	0.9199	-0.599499	2.94574	-0.344633	0.377958	-2.71277	0.189396	-3.58909	0.405479	0.727766	0.00437517	0.384524	0.565428	0.0185462	0.739255	0.715293	0.0265441	0.8545	0.00709391	0.695753	---
CYLD	1540	CYLD:s544	721	7	TRUE	8.08005	2.73572e-15	-0.602562	1.20403	-0.337651	5.20756	-0.15755	0.644407	0.512726	-6.85146	-1.62711	-0.64514	2.13069	0.573082	0.282463	0.74934	0.0034453	0.880976	0.547706	0.629983	0.00101168	0.164642	0.547268	0.0863288	---
CYS1	192668	CYS1:s17	890	8	TRUE	1.13531	0.259363	-3.0396	-1.56422	-3.49525	-4.55507	2.74524	8.33608	0.508415	0.881486	1.32955	-1.69392	NA	0.0228146	0.1688	0.0129007	0.00387104	0.0335021	0.000161815	0.629309	0.411971	0.231981	0.141219	NA	---
DAB2	1601	DAB2:s227	1023	9	TRUE	16.4274	5.49215e-54	1.047	2.07963	-1.60438	-4.14452	2.13478	6.36555	-0.152134	3.73726	-1.72907	-4.93462	-2.03933	0.329901	0.0761272	0.152665	0.00432465	0.0701735	0.000379543	0.883373	0.00728891	0.127423	0.0016854	0.0807927	---
DAB2	1601	DAB2:s401	1394	12	TRUE	20.731	2.11757e-83	0.59638	4.19354	0.200052	-0.338119	4.26275	3.60044	-1.38364	0.841495	-1.04454	-8.10786	-1.39272	0.564177	0.00184753	0.84545	0.742265	0.00165584	0.00484433	0.196573	0.419738	0.320828	1.04696e-05	0.193892	---
DAB2	1601	DAB2:s723	1216	11	TRUE	27.7108	2.28386e-131	0.992369	3.19566	-2.88969	-6.20637	4.1106	6.91734	4.44429	-1.70816	0.381994	-5.59265	-2.38827	0.346947	0.010907	0.0178933	0.000157656	0.00263467	6.93173e-05	0.00161347	0.121783	0.711329	0.000337432	0.0406728	---
DAB2IP	153090	DAB2IP:s978	841	7	TRUE	24.0876	1.4148e-97	-2.36008	-3.6795	0.276119	2.62336	-0.29841	-0.454374	0.100981	1.79514	2.91645	-1.04373	NA	0.0647443	0.014301	0.793506	0.0469072	0.777394	0.668604	0.92349	0.132585	0.0331501	0.34442	NA	---
DACT3	147906	DACT3:s165	1113	11	TRUE	9.82239	1.19679e-20	-3.40801	-1.50793	-4.12933	-7.09958	3.90572	13.1823	6.67384	-5.35981	1.86848	-4.00369	2.00997	0.00777409	0.165846	0.00256205	5.6695e-05	0.00358805	3.44517e-07	9.12183e-05	0.000456429	0.0945271	0.00309317	0.0753311	s6
DACT3	147906	DACT3:s6	1135	9	TRUE	10.452	1.24637e-22	-3.05559	-3.97422	-3.22699	-6.03164	4.66686	11.1956	5.43794	0.411115	0.713412	-5.43957	1.26657	0.0184376	0.00536332	0.0145122	0.000525449	0.00229594	1.01154e-05	0.000968369	0.693283	0.498679	0.000966692	0.245825	s6
DAP	1611	DAP:s49s51	932	9	TRUE	3.52636	0.000441898	1.04241	1.39918	3.40315	-2.24928	-1.17697	1.44162	0.185134	-0.328624	-2.46589	-0.186831	-1.98323	0.331879	0.204478	0.0113936	0.0592614	0.277672	0.19261	0.858374	0.752052	0.0430916	0.857092	0.0877624	s3
DAP	1611	DAP:s51	989	8	TRUE	7.71523	2.94667e-14	2.32953	2.31163	1.43361	0.0355043	-2.97344	1.58329	1.63257	-2.276	-1.45466	-1.97999	-1.50183	0.0586781	0.0601346	0.201672	0.972829	0.0248466	0.164443	0.15368	0.0631456	0.195999	0.0950259	0.183823	---
DAPK2	23604	DAPK2:s299	1400	12	TRUE	15.8178	8.35453e-52	-1.11218	1.71898	-0.252694	3.28502	0.945314	1.38097	-1.50987	1.6465	-0.283623	-6.01388	-0.232973	0.292083	0.116363	0.805623	0.00821893	0.366779	0.197367	0.162008	0.130682	0.782485	0.000129688	0.820482	---
DAPK2	23604	DAPK2:s349	1094	9	TRUE	18.5152	1.2912e-66	0.739589	-0.819515	1.0829	1.84177	1.57229	-0.319366	0.0328761	2.55897	-1.62817	-3.58562	-1.75891	0.483609	0.4395	0.314738	0.108065	0.159879	0.758769	0.974691	0.0376079	0.147513	0.00890903	0.121996	---
DAXX	1616	DAXX:s495	1277	12	TRUE	10.2365	1.09943e-23	-2.26276	1.95279	1.0372	1.48819	-1.7639	-2.40722	3.02666	-10.8292	2.11879	6.05752	-1.34187	0.0471469	0.0793801	0.324072	0.167543	0.108217	0.0368582	0.0127497	7.62354e-07	0.0601458	0.000122381	0.209312	---
DAXX	1616	DAXX:s671	940	8	TRUE	5.83374	7.49966e-09	1.29994	-0.569981	2.10151	-2.16213	-0.546065	-2.66568	1.85563	-0.503046	-0.836414	3.13984	0.00120522	0.241323	0.58938	0.08031	0.073859	0.604715	0.0372406	0.112906	0.63286	0.434962	0.0200719	0.999077	---
DBNL	28988	DBNL:s141	884	7	TRUE	11.94	1.45508e-30	3.05756	2.25557	-3.10452	4.11591	1.24789	2.03873	-0.541516	-3.25336	0.225832	-4.96633	-0.267991	0.0281801	0.0737602	0.0267159	0.00921055	0.267325	0.0970259	0.611399	0.0226115	0.830273	0.00422507	0.79941	---
DBNL	28988	DBNL:s232	984	9	TRUE	7.07594	2.82061e-12	2.68115	1.11518	1.42405	-1.88513	0.735003	-3.51311	-1.91721	0.904322	-0.848538	1.99231	0.744487	0.0314865	0.30159	0.197445	0.101398	0.486227	0.00981823	0.0967258	0.39588	0.424202	0.0865957	0.480823	---
DBNL	28988	DBNL:s283	1393	12	TRUE	12.2757	5.83421e-33	0.837831	2.6704	0.535652	-1.8473	1.29851	1.1153	3.39231	-1.16288	-0.651058	-3.90556	-1.35523	0.421699	0.0234764	0.603908	0.0944615	0.223257	0.290808	0.0068591	0.271878	0.529685	0.00293436	0.205164	---
DBNL	28988	DBNL:t291	1390	12	TRUE	10.0242	7.02458e-23	-0.712049	2.09029	-0.980168	0.355608	0.258602	4.70099	4.2368	-4.50632	-0.936888	-5.17497	0.635848	0.492712	0.0630984	0.350121	0.729521	0.801188	0.000840309	0.00172513	0.001132	0.370891	0.0004161	0.539154	---
DBP	1628	DBP:s86	960	7	TRUE	1.83921	0.066932	1.6133	-3.07374	-3.91593	2.62785	0.16551	2.58308	0.702423	0.364256	-1.80908	-1.0473	0.764466	0.167598	0.0276659	0.0112278	0.0466539	0.875027	0.0492478	0.513761	0.730564	0.130226	0.342926	0.479095	---
DBR1	51163	DBR1:s514	1091	10	TRUE	11.5382	3.88298e-29	0.948572	0.741506	6.09477	-2.79536	-1.52152	-5.75666	-1.79054	0.432525	-0.403624	5.92198	NA	0.370608	0.479586	0.000291145	0.0233645	0.166624	0.000425735	0.111148	0.676783	0.697063	0.000352905	NA	s3
DCAF1	9730	DCAF1:s978	789	8	TRUE	6.51895	1.26436e-10	0.902201	1.03974	-0.123991	0.613561	0.154675	-1.62776	-2.56565	0.310318	-0.00542603	1.96827	-1.22158	0.401715	0.338534	0.905372	0.562029	0.88215	0.154699	0.0425838	0.766816	0.995847	0.0965817	0.267681	---
DCAF1	9730	DCAF1:s999	1062	9	TRUE	16.2394	3.96381e-53	-0.0861471	0.307112	-0.922457	-1.53585	-2.41801	-2.36766	1.35985	-0.00203011	-0.0361551	5.94722	-3.27896	0.933762	0.767693	0.38698	0.168453	0.046227	0.0497771	0.21605	0.998437	0.972168	0.000571661	0.0135065	---
DCAF10	79269	DCAF10:s92	846	7	TRUE	4.67281	3.58261e-06	0.299089	-1.94991	-0.270964	-0.987994	0.541381	1.91923	0.069031	1.49497	0.436449	0.000604429	-2.049	0.776905	0.108683	0.797249	0.368524	0.611486	0.113041	0.947641	0.195161	0.680714	0.999541	0.0957649	---
DCAF5	8816	DCAF5:s793	1155	10	TRUE	15.8624	3.39754e-50	1.7689	0.137633	-4.30365	2.92806	-0.240976	0.437629	-1.64035	1.49651	0.0641623	3.31652	-7.33937	0.114879	0.893932	0.00260287	0.0190546	0.815635	0.67323	0.139561	0.172889	0.950415	0.0105949	8.0761e-05	---
DCAF6	55827	DCAF6:s336	1096	9	TRUE	9.42383	3.35026e-20	0.610014	2.24039	-0.0267324	0.627519	-0.659867	0.0154288	0.0348633	0.751662	-0.269181	-2.51767	-1.09724	0.561125	0.060043	0.979419	0.550233	0.530443	0.988121	0.973162	0.476761	0.795552	0.0399463	0.30884	---
DCAF6	55827	DCAF6:s657	768	9	TRUE	5.85927	7.18645e-09	1.20807	0.439015	1.19686	0.504353	1.55824	-2.9452	-2.13957	1.90359	0.928075	-0.698818	-0.160564	0.266246	0.673883	0.270318	0.629498	0.163136	0.0215533	0.0696781	0.0986833	0.384254	0.507212	0.876972	---
DCAF8	50717	DCAF8:s129s130	738	7	TRUE	10.1649	8.38806e-23	-0.104468	0.567493	0.419755	3.24139	-2.05128	0.760485	-2.17798	-0.0671309	1.32949	-1.70903	-0.457569	0.920859	0.594911	0.69209	0.0229139	0.0954869	0.481267	0.0813197	0.949079	0.241112	0.148143	0.666458	---
DCAF8	50717	DCAF8:s99	1246	11	TRUE	17.122	3.55854e-59	1.9573	-0.193141	-1.05109	3.83265	-0.402037	-0.434854	-2.0563	-2.93299	3.07285	-0.0582511	-2.54741	0.082	0.851137	0.320621	0.00401138	0.697037	0.673909	0.0698975	0.0166756	0.0132927	0.954821	0.0313274	---
DCLK2	166614	DCLK2:s355	876	9	TRUE	16.1944	2.903e-50	-3.88777	-2.46037	-2.71042	-5.68615	3.68986	4.24244	6.81193	-1.37829	-0.0866362	-2.1216	2.69627	0.0059926	0.0434418	0.0301806	0.00074596	0.00775806	0.00382872	0.000250479	0.210553	0.933387	0.0715527	0.0308049	s7
DCLK2	166614	DCLK2:s375	1049	8	TRUE	21.1661	3.47182e-81	-2.35609	-3.1627	-0.59537	-1.98892	4.82492	4.50032	3.49708	-5.27725	-0.0576267	-0.403901	1.5695	0.0565856	0.0194981	0.573351	0.0938563	0.00292537	0.00410254	0.012872	0.00187015	0.955917	0.700287	0.167582	---
DCP1B	196513	DCP1B:s227	816	7	TRUE	2.25601	0.0243352	-1.1722	0.163614	-0.359199	-0.43169	2.10244	0.464924	-1.6078	1.92469	-0.315771	-0.616969	NA	0.293925	0.876443	0.734117	0.683947	0.0894759	0.66153	0.16879	0.112251	0.764931	0.564263	NA	s5
DCP1B	196513	DCP1B:s283	1351	13	TRUE	9.64593	2.73195e-21	-0.434988	0.691008	0.302511	0.976665	-0.32966	-1.1892	-2.80997	-2.16345	1.44244	5.67716	-5.01306	0.671982	0.503882	0.767906	0.349725	0.747849	0.2594	0.0169696	0.0533825	0.177042	0.00014294	0.000394331	---
DCUN1D4	23142	DCUN1D4:s71	1060	10	TRUE	8.79434	6.56096e-18	-2.11679	-0.139388	1.1147	1.57514	0.237673	-0.300021	0.85826	-1.90962	0.356589	-0.423598	0.307929	0.0671598	0.892589	0.297344	0.153873	0.818109	0.771809	0.415721	0.0925848	0.730621	0.683018	0.766001	---
DCUN1D5	84259	DCUN1D5:s9	1152	10	TRUE	22.0087	9.51649e-90	0.482155	1.39048	7.46153	-0.238077	-1.81596	-6.18751	0.305193	-2.07602	-1.97231	5.23316	-4.35478	0.642611	0.201842	7.18525e-05	0.817806	0.106911	0.000262985	0.768009	0.0715564	0.0840431	0.000789834	0.00242962	s3
DDB2	1643	DDB2:s24s26	920	9	TRUE	21.291	4.56727e-82	-1.16483	-2.11526	-1.68899	-0.0548423	1.29847	3.02543	1.03345	-2.15806	1.50755	0.144811	-0.279919	0.282243	0.0722253	0.135073	0.957797	0.235263	0.0192382	0.335772	0.0678019	0.1754	0.888942	0.787631	---
DDB2	1643	DDB2:s26	1504	12	TRUE	37.8965	2.30072e-219	0.126016	1.21647	-0.890413	1.22867	2.1615	-2.46003	2.58844	-2.60264	1.16172	-0.174264	-3.95254	0.902217	0.251738	0.394162	0.247327	0.0559678	0.0336745	0.0270224	0.0263717	0.272326	0.865136	0.00271907	---
DDI2	84301	DDI2:s194	1113	10	TRUE	10.4659	1.63734e-24	0.098684	1.56044	-0.156658	0.570091	0.639688	-0.462733	0.589969	1.97391	-1.07556	-3.18582	-0.758849	0.923817	0.157278	0.879396	0.584267	0.540257	0.655882	0.571495	0.0838355	0.313489	0.0128841	0.469708	---
DDX1	1653	DDX1:s481	926	7	TRUE	9.36535	5.62045e-20	1.17727	0.685964	-1.51716	-1.06035	1.29084	-0.951459	2.9025	-5.52235	0.899643	4.04057	-2.51302	0.292069	0.523242	0.189676	0.337498	0.253221	0.385065	0.0336926	0.00266716	0.409544	0.00991717	0.0536298	---
DDX10	1662	DDX10:s539	760	7	TRUE	7.1561	1.9641e-12	2.52803	1.80908	2.92854	-0.993312	-0.66251	-4.67326	-2.53833	2.83118	-1.58727	2.13444	-0.498161	0.0526565	0.130226	0.032688	0.366166	0.536957	0.00546657	0.0519995	0.0366241	0.173314	0.0859201	0.639506	---
DDX10	1662	DDX10:s831	787	7	TRUE	7.55742	1.14984e-13	0.249498	1.39823	-1.46474	2.05985	-0.380644	-0.37706	0.291377	-4.18882	-0.262246	1.53475	-1.25645	0.812901	0.220903	0.202879	0.0944508	0.719103	0.721602	0.782464	0.00858152	0.803594	0.185434	0.26446	---
DDX17	10521	DDX17:s601	810	8	TRUE	-0.0512939	0.959104	-0.217443	1.00225	-0.832044	0.663263	-0.984292	-0.643963	1.2464	-1.49153	1.54236	0.457972	-1.8076	0.835069	0.354916	0.43724	0.531803	0.362983	0.543416	0.259071	0.186419	0.173927	0.66309	0.120675	---
DDX17	10521	DDX17:s64	1122	10	TRUE	0.256818	0.797366	1.05232	0.900365	-2.68465	0.173579	-1.62764	-0.875241	3.13328	-1.35415	1.13632	0.793936	-2.55237	0.323398	0.394221	0.0277254	0.866508	0.142251	0.406952	0.013946	0.212696	0.288713	0.450139	0.0340489	---
DDX20	11218	DDX20:s500	1056	9	TRUE	9.72945	1.76527e-21	-0.192273	1.89723	1.45216	1.58043	0.287016	-4.29945	0.696147	-2.39805	0.577764	1.07352	-1.17286	0.852987	0.0996115	0.189761	0.158021	0.78241	0.00356899	0.508784	0.0476023	0.581524	0.318643	0.279214	---
DDX20	11218	DDX20:s703	926	7	TRUE	10.0405	1.38418e-22	0.38431	1.26523	1.27759	2.04293	-2.47176	-4.02445	0.845956	-3.07637	0.768811	2.76554	-1.31919	0.71655	0.261547	0.257497	0.0965076	0.0564085	0.0100763	0.436181	0.0275833	0.476731	0.0395738	0.244285	---
DDX21	9188	DDX21:s121	1424	12	TRUE	41.6228	3.46423e-248	0.124571	4.96512	9.6546	-1.37317	-2.89134	-9.30984	-3.21145	-1.39061	-0.178694	6.11491	-2.99047	0.903332	0.000565731	2.1917e-06	0.199702	0.0160702	3.04921e-06	0.00930912	0.194512	0.861746	0.00011344	0.0135628	s3
DDX21	9188	DDX21:s171s173	707	8	TRUE	20.4787	1.70125e-73	2.12191	2.4833	6.43468	-0.894288	-1.77995	-6.49744	-5.02893	0.136457	-0.782066	6.26597	-3.15217	0.0780771	0.0475921	0.0006662	0.40561	0.125386	0.000632557	0.00238284	0.895923	0.463911	0.000767293	0.0197602	---
DDX24	57062	DDX24:s82	1415	12	TRUE	30.8051	8.09199e-160	-1.30622	0.793772	0.220354	0.952154	1.23871	-2.68203	-0.183228	-3.26423	1.54208	2.18045	0.162327	0.220723	0.445755	0.830029	0.363466	0.243741	0.0230125	0.858281	0.00851305	0.154083	0.0542039	0.874281	---
DDX3X	1654	DDX3X:s578	794	8	TRUE	7.34586	5.08954e-13	1.48929	0.161942	0.150965	-2.52177	0.863223	0.615635	3.14846	-1.64471	-0.412917	-1.07489	NA	0.18699	0.876667	0.884951	0.0451791	0.421175	0.560747	0.0198535	0.151133	0.694018	0.323738	NA	s7
DDX3Y	8653	DDX3Y:s592	859	7	TRUE	9.89164	7.71034e-22	0.956183	-0.0442338	-0.625989	-1.50217	0.283614	2.19107	1.89464	-1.08025	-1.73944	0.132632	-1.69488	0.382893	0.96643	0.558784	0.193365	0.788075	0.0799892	0.116663	0.329359	0.142448	0.899657	0.150869	---
DDX41	51428	DDX41:s21s23	644	8	TRUE	6.53558	1.29183e-10	2.02212	-2.14615	0.461528	-1.78233	-0.277957	-0.0620388	0.781692	0.903278	-1.52582	2.01912	-0.419634	0.0896372	0.075506	0.660678	0.124973	0.790375	0.952547	0.464115	0.401187	0.177903	0.0900099	0.689364	---
DDX41	51428	DDX41:s23	853	7	TRUE	3.77419	0.000171661	0.604043	0.384201	1.66906	-1.24351	-0.21419	-1.76716	-1.08918	2.68875	-1.25878	1.47266	-1.77286	0.572172	0.716626	0.155976	0.268805	0.83886	0.137449	0.325765	0.0433636	0.263682	0.20083	0.136444	---
DDX41	51428	DDX41:s66s68	630	7	TRUE	7.34352	6.48086e-13	-0.251792	0.267756	-1.36445	1.41692	-4.08763	1.99857	4.25972	-6.99744	-0.34297	2.52753	-0.57113	0.811224	0.799582	0.230629	0.21569	0.00946875	0.102126	0.00801699	0.000918291	0.74557	0.0526886	0.592624	---
DDX42	11325	DDX42:s185	954	9	TRUE	18.4736	2.3269e-65	1.29717	-0.532992	2.89305	-1.20368	-2.03673	-3.73691	0.424329	-0.224176	0.150773	5.34307	-4.63027	0.235687	0.610534	0.023215	0.267832	0.081103	0.00729225	0.684062	0.829023	0.884408	0.00107219	0.00239694	---
DDX46	9879	DDX46:s804	1074	10	TRUE	10.3635	4.74946e-24	2.02398	1.16967	1.38211	-1.03622	-2.29388	-2.54805	-1.38521	-0.843714	-0.528456	3.88827	0.87677	0.0775778	0.275798	0.2043	0.330403	0.0509551	0.0342785	0.203387	0.423338	0.611525	0.0046205	0.406169	---
DDX50	79009	DDX50:s41	1123	9	TRUE	11.8392	1.53272e-30	-0.508161	2.13405	2.24078	-1.68684	-1.81831	-2.45802	-1.68925	1.17346	0.644631	3.83432	-3.44335	0.626959	0.0702487	0.060009	0.135494	0.111846	0.0435916	0.135021	0.278988	0.539709	0.00642171	0.010788	---
DDX51	317781	DDX51:s83	1555	12	TRUE	18.4749	7.12636e-69	0.672313	0.67049	4.05766	1.92892	-2.29565	-7.81882	-3.62198	-4.4665	1.96548	9.32346	-2.00452	0.516617	0.51773	0.00229518	0.0825818	0.0445832	1.43831e-05	0.00467426	0.00120393	0.077726	3.00912e-06	0.0728369	---
DDX54	79039	DDX54:s782	1369	12	TRUE	29.6373	1.78995e-149	-2.87553	3.2584	3.94307	2.326	-1.9286	-8.62065	-4.48669	-0.543867	0.645682	6.99792	-1.52543	0.0165117	0.00859741	0.00276111	0.0423381	0.0826249	6.08431e-06	0.00116687	0.598449	0.53302	3.72493e-05	0.158136	---
DDX55	57696	DDX55:s544	1176	11	TRUE	9.44788	1.8508e-20	1.15392	-0.591779	3.083	0.312526	-3.46305	-6.30144	0.715695	-0.971281	0.490915	6.26891	-2.49433	0.278254	0.568564	0.0130764	0.761761	0.00712639	0.000140743	0.492329	0.356787	0.635234	0.000146297	0.0341782	---
DEF6	50619	DEF6:s590	960	8	TRUE	31.103	2.23373e-147	0.926795	5.8483	0.247505	-3.13259	3.6196	1.89304	-2.665	0.458208	-1.90074	-2.74104	-1.12409	0.389791	0.00110278	0.81277	0.0202577	0.0111024	0.107199	0.0372744	0.662929	0.10606	0.0336892	0.303925	s2
DEK	7913	DEK:s230s231s232	795	7	TRUE	12.2954	6.31059e-32	-0.0177642	-1.604	3.72169	1.40394	-1.72203	-4.31296	-1.37919	-3.89093	0.999768	6.32912	NA	0.986514	0.16962	0.0136882	0.219296	0.145681	0.0076212	0.226335	0.0115141	0.363319	0.00145183	NA	---
DEK	7913	DEK:s32	1639	13	TRUE	20.6981	1.02942e-84	3.28943	-0.757077	2.14408	-1.46258	-0.519975	-5.01407	-1.38465	-1.37108	-0.698997	10.0108	-5.48486	0.00721199	0.464912	0.0552126	0.171559	0.613384	0.000393703	0.193601	0.197674	0.499067	7.31358e-07	0.000190534	---
DENND1A	57706	DENND1A:s523	837	7	TRUE	8.3963	2.11491e-16	-0.864062	-0.179782	-0.884988	0.888524	0.131315	-0.794868	-2.02813	-0.0306489	0.640364	3.38552	-3.4106	0.427052	0.864383	0.416686	0.414954	0.900646	0.462735	0.0983457	0.976735	0.550125	0.0195564	0.0190309	---
DENND1A	57706	DENND1A:s546	1060	8	TRUE	11.8445	2.59082e-30	-1.81199	-1.90221	-1.79571	0.666827	0.446009	-0.525974	-2.4783	1.66694	-0.7704	1.71155	3.50827	0.119944	0.105845	0.122679	0.529676	0.671235	0.617772	0.0479153	0.146574	0.4703	0.137824	0.0126981	---
DENND1A	57706	DENND1A:s592	1174	10	TRUE	16.5964	2.52773e-55	-3.61967	0.557929	-2.11164	1.84122	-0.155049	1.95639	-2.25966	-2.03692	-0.186387	1.96457	2.25533	0.00678584	0.592159	0.0676999	0.102853	0.880624	0.0861373	0.0537511	0.0760364	0.856781	0.0850547	0.0541151	---
DENND1C	79958	DENND1C:s552	885	7	TRUE	15.281	3.43691e-46	1.47163	4.56952	0.615227	-0.584771	3.01961	1.2874	-4.0092	0.436616	-1.61791	-3.63809	-0.266312	0.201094	0.00600451	0.565324	0.584093	0.0294294	0.254323	0.0102297	0.680601	0.166607	0.0149334	0.800632	s2
DENND3	22898	DENND3:s552	847	7	TRUE	12.7446	3.73118e-34	0.185511	1.68051	2.56901	-0.893541	0.264366	2.9275	-2.02402	1.34165	-1.94344	-3.4061	-0.234959	0.860119	0.153691	0.0500958	0.412506	0.802049	0.0327275	0.0988615	0.237416	0.109587	0.019124	0.82356	---
DENND4C	55667	DENND4C:s1038	1104	9	TRUE	14.7753	3.30539e-45	0.551562	2.20957	-0.998283	-0.984014	-1.43721	2.54526	0.772433	-4.58869	0.80809	1.51868	-1.63525	0.598406	0.0628371	0.351392	0.357889	0.193815	0.0383681	0.465134	0.00251768	0.445628	0.172638	0.146012	---
DENND4C	55667	DENND4C:s1274	1010	9	TRUE	11.1611	2.35088e-27	0.0261173	4.18747	1.01951	-1.97377	0.529156	2.66435	1.64215	-3.83034	0.233298	-3.28596	-0.377414	0.979893	0.00409896	0.341897	0.0889955	0.613056	0.032263	0.144562	0.00645492	0.822205	0.0133767	0.717048	---
DENND4C	55667	DENND4C:s1662	1094	9	TRUE	10.5629	6.70643e-25	-0.535475	0.767328	-0.149845	-0.755687	1.0762	0.700276	-1.90127	1.81689	1.56516	-1.20353	-0.899715	0.608905	0.467973	0.885113	0.474493	0.317527	0.506355	0.0990213	0.112078	0.161524	0.26789	0.398165	---
DENND4C	55667	DENND4C:s741	1240	10	TRUE	28.1806	3.08583e-135	-2.21895	4.37237	-0.293538	-0.122376	3.51626	0.0163941	-2.78283	0.256559	1.38385	-2.21251	-1.73867	0.0572762	0.00237293	0.776582	0.905619	0.00788896	0.987321	0.0238202	0.803994	0.203787	0.0578542	0.120288	---
DENND5A	23258	DENND5A:t1079	789	7	TRUE	7.92406	9.52687e-15	-0.587681	1.70064	-2.45651	-2.88313	0.331848	4.31257	4.32981	-3.2574	0.451253	-2.63405	0.93073	0.582283	0.149752	0.0574745	0.0344618	0.753463	0.00762402	0.0075007	0.0225105	0.670705	0.0463068	0.394713	s7
DENND5B	160518	DENND5B:s1111	992	9	TRUE	9.01105	2.75073e-18	-3.24029	2.21055	-3.86226	3.57519	0.922313	4.11403	-0.913331	-4.13186	-0.410444	-1.83162	0.653538	0.0142473	0.0627464	0.00619335	0.00903404	0.38705	0.00449309	0.39144	0.00439375	0.693752	0.109685	0.53428	---
DENND6A	201627	DENND6A:s127	752	7	TRUE	8.36318	2.98813e-16	-0.47102	-0.175821	1.18303	1.06499	-0.242285	0.183773	1.59915	-3.75769	2.56228	-1.66666	NA	0.65746	0.867334	0.289979	0.335583	0.818183	0.861412	0.170682	0.0131888	0.0505063	0.156459	NA	---
DENR	8562	DENR:s73	947	8	TRUE	11.6959	1.31322e-29	1.50749	0.386796	1.86833	4.72157	-3.21349	-3.81765	1.37318	-8.29485	-1.31509	4.98615	1.31302	0.182408	0.712253	0.110935	0.00325272	0.0182865	0.00878478	0.218802	0.000166355	0.236501	0.00248643	0.237157	---
DES	1674	DES:s28	1336	12	TRUE	25.7824	2.83955e-119	-2.72047	0.821135	-1.86627	-4.97378	0.25377	10.8954	0.258684	0.621843	-1.13999	-3.36724	0.263506	0.0215431	0.43071	0.0915673	0.000558534	0.804814	7.20466e-07	0.801125	0.547959	0.280857	0.00715457	0.79751	s6
DFFA	1676	DFFA:s315	1371	12	TRUE	20.2248	8.8774e-80	1.86576	-3.25699	3.73576	4.46078	-3.22346	-4.28702	-1.10001	-3.51007	-2.80848	7.21388	-2.27375	0.0916445	0.00861786	0.00387349	0.00121467	0.00912152	0.00159366	0.297103	0.00563096	0.0185231	2.87853e-05	0.0462751	---
DHCR7	1717	DHCR7:s14	1193	10	TRUE	28.2135	1.64048e-134	-6.0021	-0.466359	1.48043	6.17466	-3.9369	-2.96937	0.770713	-4.13499	2.40744	1.79618	-0.766172	0.000322638	0.653394	0.177031	0.000266703	0.00431465	0.0178882	0.463029	0.00327588	0.0426787	0.110194	0.465578	s4
DHX16	8449	DHX16:s100	1045	8	TRUE	14.3448	1.2618e-42	-3.74141	0.443928	5.01649	3.0402	-2.20209	-6.7622	-2.20896	-1.68112	1.13702	7.31014	-4.23269	0.00960653	0.672656	0.00241246	0.0227971	0.0699008	0.00051051	0.0692423	0.143737	0.298891	0.000334408	0.00548383	---
DHX29	54505	DHX29:s200	732	7	TRUE	11.2632	3.03734e-27	-0.0159574	1.5828	0.552888	4.07491	-0.180442	-2.60304	-1.66462	-0.102827	-0.876859	-0.547636	-1.08757	0.987886	0.174314	0.604148	0.00958757	0.863891	0.0480723	0.156872	0.922097	0.420689	0.607491	0.32641	---
DHX57	90957	DHX57:s132	1003	10	TRUE	10.0402	1.19766e-22	4.50343	0.0854933	3.64069	0.375003	-0.242385	-4.50805	0.250987	-5.4473	0.100067	3.31493	0.560115	0.00199304	0.93397	0.00658243	0.717405	0.81458	0.00198091	0.808151	0.000610658	0.922754	0.01062	0.590736	---
DHX9	1660	DHX9:s125	878	7	TRUE	7.45511	2.15719e-13	1.67663	-0.493962	-0.326775	2.64998	-1.08721	-5.46078	-0.968671	1.25435	0.0874352	1.80232	0.363938	0.154462	0.642266	0.757074	0.0454277	0.326555	0.00280165	0.377199	0.26516	0.933719	0.131365	0.730787	---
DHX9	1660	DHX9:s449	1006	9	TRUE	3.4875	0.000508699	0.799545	2.43584	-1.19102	3.52014	-0.561232	-2.03143	-2.50204	-0.823448	0.640476	-0.310681	-1.59442	0.450249	0.0450333	0.272461	0.00972586	0.592144	0.0817403	0.0408698	0.437404	0.542253	0.76509	0.154872	---
DIAPH1	1729	DIAPH1:s22	1241	11	TRUE	20.9504	1.16545e-83	2.14894	3.06332	3.64538	3.66718	-0.369635	-7.08006	-6.30731	-0.146542	0.443719	1.49332	0.870638	0.0601404	0.0134989	0.00535586	0.00517742	0.720202	5.79188e-05	0.000139766	0.886723	0.667722	0.169558	0.406575	---
DICER1	23405	DICER1:s643	771	7	TRUE	7.30103	7.14003e-13	0.693522	3.00014	-0.771217	0.707951	1.53319	-3.7296	-1.14811	2.00388	-1.31051	-1.01491	-0.123063	0.518874	0.0300944	0.475426	0.510603	0.185807	0.0135766	0.302871	0.101436	0.246991	0.356715	0.906851	---
DIDO1	11083	DIDO1:s805	964	8	TRUE	4.20723	2.82684e-05	1.82603	-0.209679	0.540377	-0.926441	1.1002	-1.33574	-1.70303	1.92195	-0.20237	1.15981	-1.407	0.117634	0.840857	0.608396	0.389961	0.313416	0.230069	0.139455	0.102988	0.846315	0.29019	0.209059	---
DIDO1	11083	DIDO1:s805s809	1123	9	TRUE	10.0431	8.75371e-23	1.71158	-2.23167	-0.175185	-2.77007	-0.223043	-1.3916	0.92586	0.0378062	-0.198682	4.99053	-0.764933	0.130709	0.0608207	0.865894	0.0276913	0.829871	0.206665	0.385327	0.970898	0.848158	0.00158207	0.46931	---
DKC1	1736	DKC1:s21	1123	9	TRUE	11.8005	2.23814e-30	-0.530692	-0.504376	6.37995	-0.577598	-1.90273	-8.82734	-1.87681	-0.0628359	1.03724	7.58582	-0.473033	0.612046	0.629483	0.000374362	0.58163	0.0988088	4.83762e-05	0.102646	0.951654	0.33412	0.000127782	0.650585	---
DKC1	1736	DKC1:s485s494	752	7	TRUE	9.3512	9.75929e-20	-0.973729	1.44107	0.781669	1.07213	0.360638	0.740497	-0.244855	-5.86336	1.44127	0.839036	NA	0.374912	0.209125	0.469786	0.332658	0.733105	0.492284	0.8163	0.0020461	0.209073	0.439708	NA	---
DKC1	1736	DKC1:s494	992	7	TRUE	22.7544	1.71284e-92	-1.66014	0.299715	-1.86341	1.29722	-1.95586	-0.296551	1.15585	-7.14146	2.54458	4.86037	NA	0.15778	0.776454	0.121437	0.251184	0.107858	0.778733	0.299968	0.000835991	0.0516054	0.00463165	NA	---
DLG5	9231	DLG5:s1232	920	7	TRUE	11.4647	2.03078e-28	0.424852	-0.067624	-1.5695	-3.51825	2.87257	2.34124	3.58932	1.56441	0.812558	-4.60869	1.88785	0.688607	0.948706	0.177324	0.0169508	0.0348897	0.066278	0.0157193	0.17849	0.453407	0.00579445	0.117685	---
DLG5	9231	DLG5:s1666	1022	9	TRUE	17.0848	3.09803e-57	-1.17537	0.642313	-1.95662	0.837661	0.777314	1.86265	2.40234	-2.53648	1.00503	-2.59556	1.24066	0.278271	0.541127	0.0912728	0.42989	0.462429	0.104802	0.0473032	0.0388631	0.348353	0.035655	0.254697	---
DLG5	9231	DLG5:s264	1190	9	TRUE	21.4883	3.9504e-86	-0.780267	1.97059	-2.77921	-0.458717	1.56361	-0.798424	2.40644	1.6727	2.22432	-3.8911	-0.687703	0.460799	0.0894132	0.0273292	0.66034	0.161885	0.450859	0.0470193	0.138304	0.0614842	0.00596692	0.513774	---
DMAP1	55929	DMAP1:s454	1078	11	TRUE	7.87889	8.04432e-15	-1.60254	0.0406974	-0.0337475	0.204925	-0.810366	-2.52922	-0.238	-2.02235	2.03375	4.19093	-1.1457	0.143501	0.968426	0.973815	0.84219	0.438631	0.0322767	0.817211	0.0738409	0.0724934	0.00233791	0.281468	---
DMAP1	55929	DMAP1:t445	1374	11	TRUE	9.42307	1.79571e-20	0.47745	-3.3077	-1.57019	0.317887	-3.69299	0.388996	0.731617	-3.29298	0.766314	6.81461	-0.149372	0.644423	0.00911728	0.150817	0.757822	0.00497427	0.706322	0.483016	0.00933381	0.463115	7.77641e-05	0.884554	---
DMTN	2039	DMTN:s226	1332	10	TRUE	39.431	9.12103e-226	0.0639056	-3.1355	-1.05137	-0.537283	-2.639	0.924598	-4.7137	9.68485	-0.440912	-3.29352	7.47178	0.950613	0.0138993	0.323808	0.605689	0.0297594	0.382218	0.00151443	1.07751e-05	0.670949	0.0109642	7.1156e-05	s8
DMTN	2039	DMTN:s26	1126	11	TRUE	20.9423	1.83571e-82	1.32627	-2.59851	-2.24535	0.161982	-1.74623	2.96349	-0.512736	2.60951	1.08062	-2.33008	3.23466	0.217418	0.0288087	0.0513924	0.874899	0.114722	0.0158693	0.620483	0.0282934	0.30797	0.0447416	0.0102459	---
DMTN	2039	DMTN:s333	1482	12	TRUE	39.6755	5.91456e-235	-1.634	-2.80667	-1.83516	2.42126	-3.76166	3.63912	-2.19327	1.94386	0.578601	-4.19863	9.39308	0.133306	0.0185808	0.0963591	0.0359837	0.00371202	0.0045434	0.0530417	0.0805638	0.575657	0.00183268	2.813e-06	s11
DMTN	2039	DMTN:s372	1207	11	TRUE	32.9541	9.13531e-170	0.0148971	-1.92142	-0.771123	-1.28559	-2.2949	-0.350921	-1.208	7.13847	-0.540632	-1.36423	5.17742	0.988439	0.0868589	0.460398	0.230678	0.0473933	0.733722	0.25783	5.43411e-05	0.601882	0.205632	0.000581358	s8
DMXL1	1657	DMXL1:s1285	1232	11	TRUE	17.9689	2.96151e-64	-0.762681	1.65259	-1.1338	5.16635	3.84109	-1.08507	-1.87755	-4.65949	0.723207	-1.69329	-0.336882	0.465173	0.132806	0.286176	0.000590045	0.00395991	0.306098	0.0931706	0.00118608	0.487921	0.124648	0.743928	---
DMXL1	1657	DMXL1:s1970	901	7	TRUE	14.8098	1.58022e-44	0.773101	2.27524	-1.21521	3.52973	2.85085	-0.531882	-0.898086	-1.71054	-0.470257	-4.36637	1.61734	0.474406	0.0719654	0.278532	0.0167445	0.0357882	0.617582	0.410298	0.147854	0.657969	0.00724672	0.166728	---
DNAJA1	3301	DNAJA1:s335	1001	8	TRUE	23.723	4.92572e-99	1.87602	0.584392	9.1983	0.060396	0.302205	-8.78093	-6.00844	3.84698	-1.39521	2.32047	0.945158	0.109759	0.58025	9.30863e-05	0.953802	0.772698	0.000120935	0.000957446	0.00848969	0.21241	0.0594109	0.381067	s3
DNAJB6	10049	DNAJB6:s277	1112	9	TRUE	9.32328	5.9127e-20	-0.468686	1.58251	3.71803	0.385076	0.333938	-1.36702	-0.500223	-3.91423	-0.267082	1.78484	-2.62897	0.653539	0.157549	0.00747542	0.711614	0.748207	0.213899	0.632258	0.00579182	0.797104	0.117461	0.0339634	---
DNAJC1	64215	DNAJC1:s430	1102	10	TRUE	21.3217	1.04786e-84	0.117604	1.65868	-1.29647	2.7189	2.30156	-2.10338	-2.08228	0.777728	0.11718	-1.37324	-1.43045	0.909281	0.135765	0.230959	0.0262935	0.0503483	0.0685755	0.0708632	0.459109	0.909606	0.20693	0.190463	---
DNAJC1	64215	DNAJC1:s479s480	1090	9	TRUE	25.2705	3.10955e-111	-2.67657	2.08131	-0.367604	2.02453	3.10481	-0.434367	-2.20006	3.27163	1.11106	-5.05721	-0.617513	0.0316965	0.0759381	0.724031	0.0825769	0.017206	0.677096	0.0637255	0.0136436	0.303243	0.00146792	0.556443	---
DNAJC2	27000	DNAJC2:s47	1220	11	TRUE	19.6992	3.34397e-75	-0.523855	3.25225	4.11444	3.23814	-1.54827	-8.33541	-4.54828	0.278666	1.34447	3.90816	-2.81478	0.613034	0.00996143	0.00261958	0.0101889	0.155965	1.59196e-05	0.00138936	0.786798	0.211699	0.00357472	0.0202185	---
DNAJC2	27000	DNAJC2:s47s49	993	9	TRUE	13.7323	2.05929e-39	-0.616105	4.74409	4.02212	3.54439	-0.833519	-5.90683	-5.49035	1.0942	-0.0914248	1.51251	-3.6374	0.55732	0.00209788	0.00504598	0.00941431	0.432071	0.000595366	0.000915855	0.310084	0.929716	0.174166	0.00831572	---
DNAJC2	27000	DNAJC2:s49	1251	12	TRUE	14.8834	3.06799e-46	-0.341272	0.455095	4.07336	5.5768	-2.94371	-5.15376	-4.86928	-2.19271	0.666427	4.24548	-2.13071	0.739961	0.658762	0.00223806	0.000235151	0.014692	0.000429098	0.000652314	0.053092	0.520216	0.00170162	0.0589507	---
DNAJC2	27000	DNAJC2:s60s63	1054	9	TRUE	19.1613	1.97638e-70	1.49144	1.79374	4.31585	-1.01216	-1.31131	-4.60709	-1.88277	-1.96103	0.778473	4.31249	-1.64624	0.179473	0.115942	0.00349794	0.34516	0.231126	0.00246343	0.101752	0.0906818	0.461789	0.00351236	0.14371	---
DNAJC21	134218	DNAJC21:s283	1139	9	TRUE	14.8549	9.40758e-46	-0.514258	2.82651	1.49895	3.80627	1.83425	-3.42634	-3.44016	-0.280377	-0.509024	-1.45067	0.408037	0.622904	0.0255338	0.177563	0.00666015	0.109263	0.01104	0.0108349	0.787293	0.626384	0.19016	0.695438	---
DNAJC21	134218	DNAJC21:s370	885	7	TRUE	14.8133	2.07837e-44	-0.364663	-1.05553	2.1427	4.55758	-0.631072	-3.26145	-1.59492	0.42508	-0.46574	-0.197815	-1.03061	0.730279	0.339494	0.0850265	0.00607032	0.555712	0.0224096	0.171615	0.688452	0.660984	0.850981	0.349974	---
DNAJC8	22826	DNAJC8:s35	1030	10	TRUE	10.132	4.63321e-23	0.174437	-0.820865	-3.04745	-0.454813	0.434382	5.01338	1.43551	-2.81394	-0.740593	-0.66689	1.84516	0.865856	0.4355	0.0158825	0.661331	0.675489	0.00103539	0.189063	0.0227048	0.48011	0.523607	0.102233	---
DNM1	1759	DNM1:s774	1177	10	TRUE	23.8912	3.8565e-103	-1.69733	-1.78017	0.242047	-7.72251	3.02256	4.39496	5.15885	-2.52264	0.410378	0.178986	3.77508	0.12807	0.112921	0.814833	5.62516e-05	0.0164951	0.00230221	0.000864875	0.0356616	0.692299	0.862399	0.00542616	---
DNM1L	10059	DNM1L:s529	696	7	TRUE	3.80875	0.000152043	-0.929892	0.393477	0.594523	5.44861	-2.5105	-1.02299	-0.915526	-2.09145	0.666572	-1.03536	NA	0.395107	0.710186	0.578042	0.00282915	0.0537951	0.353231	0.401912	0.0907329	0.534565	0.347956	NA	s4
DNM1L	10059	DNM1L:s605	946	9	TRUE	19.0781	6.96718e-69	-0.599741	0.295309	2.91497	1.68878	-1.64419	-4.80489	-3.00541	2.64739	-0.650097	2.86751	NA	0.567576	0.776325	0.0225005	0.135113	0.144136	0.00195523	0.0197902	0.033067	0.536373	0.0240775	NA	---
DNM3	26052	DNM3:s759	673	7	TRUE	9.39062	9.12275e-20	-1.17277	-4.31384	-0.131409	0.465665	0.868723	0.939853	-0.151176	0.129931	1.13893	-3.4997	7.62067	0.293715	0.0076149	0.900576	0.661035	0.424726	0.390443	0.885747	0.901686	0.306342	0.0172899	0.00061855	s11
DNMT1	1786	DNMT1:s143	1056	9	TRUE	14.4107	4.15856e-43	0.735343	3.05384	1.80872	1.62749	-1.63915	-4.77771	-1.2151	-2.92456	-0.115388	4.11741	-2.02239	0.486032	0.0184831	0.113427	0.147658	0.145191	0.00201762	0.263717	0.0221955	0.911378	0.00447408	0.0828378	---
DNMT1	1786	DNMT1:s714	1213	11	TRUE	31.6276	1.55327e-160	0.389637	1.10224	10.0116	-3.12477	-1.19204	-10.7356	-3.86298	2.1675	-1.89177	10.3101	-3.90907	0.705865	0.298959	3.54393e-06	0.0122243	0.263728	1.97599e-06	0.00382962	0.0583507	0.0910781	2.77348e-06	0.0035698	---
DNMT3A	1788	DNMT3A:s105	1522	13	TRUE	25.1032	2.38761e-113	1.44724	0.888643	0.24062	-2.53892	-2.17117	-3.91219	-1.58846	-3.09546	-0.128476	12.4701	-5.16525	0.17572	0.393213	0.814275	0.027533	0.0526696	0.00242517	0.140491	0.0101863	0.900091	7.82945e-08	0.000310787	s10
DNPH1	10591	DNPH1:s169	987	9	TRUE	14.3429	1.64359e-42	0.495877	-1.58903	-0.58745	0.765491	-2.64997	-2.73541	0.475015	2.08168	-0.362909	2.01165	2.29537	0.635169	0.156077	0.575352	0.468998	0.0329429	0.0291105	0.64924	0.0758971	0.727384	0.0841603	0.0553673	---
DNTTIP2	30836	DNTTIP2:s117	1232	10	TRUE	16.0267	1.20999e-52	2.9465	2.46431	5.17436	-0.754492	-5.6128	-4.56927	0.323045	-6.50077	-0.70373	8.57213	-3.50362	0.0185245	0.0390551	0.000848593	0.472177	0.000502693	0.00182753	0.754944	0.00018795	0.501566	2.64726e-05	0.00803635	---
DOCK1	1793	DOCK1:s1764	1189	8	TRUE	12.8883	1.15293e-35	-3.34327	-1.16136	-3.97233	1.04673	1.30447	5.33911	2.45395	-1.90137	0.544559	-3.3567	1.74606	0.0155486	0.289604	0.00734737	0.335549	0.239872	0.00176279	0.0495242	0.105969	0.605689	0.0152919	0.131405	---
DOCK1	1793	DOCK1:t1865	676	7	TRUE	9.41294	7.47867e-20	0.362677	-1.1503	-2.44377	-1.04291	1.51129	0.211244	-0.49558	1.49149	-0.651815	-0.022396	2.63908	0.731673	0.302045	0.0583819	0.344768	0.191113	0.841037	0.641202	0.196035	0.54329	0.982998	0.0460272	---
DOCK10	55619	DOCK10:s1251	1036	10	TRUE	26.2462	9.09394e-117	-2.30443	3.89994	-1.36726	-3.25138	4.51374	1.60604	1.48471	1.28412	0.342118	-5.32812	0.358862	0.0501227	0.00454501	0.208722	0.0116769	0.00196608	0.146933	0.175919	0.235037	0.741076	0.000704117	0.728985	---
DOCK10	55619	DOCK10:s13	741	8	TRUE	16.3593	1.4381e-51	-1.04145	6.06168	0.288344	-1.1265	4.61324	1.83533	-1.25475	-1.21834	-1.80835	-4.06845	-2.61121	0.337799	0.000914081	0.782786	0.302982	0.00364107	0.116127	0.256232	0.268822	0.12055	0.00658737	0.0400553	s2
DOCK11	139818	DOCK11:s440	917	9	TRUE	23.2602	2.15764e-94	-0.342334	2.80169	-0.654698	-2.42078	3.27649	3.26566	-1.0374	-0.0109779	0.108856	-3.238	0.493213	0.742148	0.0264601	0.533576	0.0460394	0.0135525	0.0137565	0.334049	0.991547	0.916371	0.0142925	0.636957	s5
DOCK2	1794	DOCK2:s1592	1020	10	TRUE	34.2091	2.93238e-171	0.308317	8.0428	0.570167	-4.78773	4.65462	2.70116	-4.67455	2.57202	-1.80447	-4.18958	-2.12518	0.765717	4.20218e-05	0.584218	0.00137698	0.00163484	0.0270254	0.00159309	0.0330235	0.108806	0.00303951	0.066288	s2
DOCK2	1794	DOCK2:s1685	1343	11	TRUE	35.9865	1.22956e-198	0.595129	6.12353	0.622236	-5.59931	6.3023	2.09068	-4.04328	5.65875	-1.77195	-5.91231	-0.312961	0.566418	0.000174205	0.549224	0.000334566	0.0001406	0.0661105	0.00291421	0.000310128	0.110168	0.000225605	0.761441	s5
DOCK2	1794	DOCK2:s1706	1131	11	TRUE	22.2823	3.34031e-91	-1.51558	5.35318	2.24429	-2.75737	2.87215	0.0352857	0.39911	-0.872449	-0.867021	-3.44934	-0.0204071	0.16393	0.000460423	0.051481	0.0222075	0.018412	0.972622	0.699117	0.405638	0.408451	0.00728227	0.984164	s2
DOCK4	9732	DOCK4:s1640	696	7	TRUE	13.1239	2.63627e-35	-2.65567	3.05936	0.268669	-1.33543	1.13109	-0.896263	0.171266	-0.438418	-1.9358	-0.172652	1.65607	0.0451178	0.0281227	0.798917	0.239299	0.309334	0.411183	0.87073	0.679379	0.110665	0.869696	0.158609	---
DOCK4	9732	DOCK4:s1709	864	8	TRUE	18.9386	4.00131e-67	-1.21959	0.346468	-1.71795	-1.52701	2.54713	1.65151	-0.356749	3.37099	-2.01773	-2.07616	-0.120433	0.268382	0.740818	0.13661	0.177615	0.043659	0.149723	0.733491	0.0150241	0.0901835	0.0831752	0.908072	---
DOCK5	80005	DOCK5:s1766	1242	11	TRUE	29.0451	6.38589e-142	0.128751	-1.44689	-0.576343	-1.12903	3.21631	3.71103	2.08938	-0.87585	0.677259	-4.86409	2.2463	0.900386	0.181842	0.57851	0.28808	0.0105516	0.00483728	0.0662496	0.403881	0.515271	0.000890769	0.0513128	---
DOCK6	57572	DOCK6:s1308	897	8	TRUE	16.877	1.24556e-55	-2.00962	0.030547	-1.16912	-0.775262	0.592786	0.43762	2.41295	-1.84313	2.99805	-0.890792	0.837455	0.091203	0.976622	0.286695	0.46763	0.57497	0.676975	0.0523634	0.114879	0.0240687	0.407339	0.43442	s9
DOCK6	57572	DOCK6:s159	1015	9	TRUE	18.326	5.19678e-65	-1.28463	-0.853803	-0.537709	-0.381833	0.650748	-1.83938	-0.587036	0.292325	3.62207	1.66727	-1.65029	0.239797	0.421468	0.607441	0.713912	0.535977	0.108444	0.575615	0.778512	0.00848676	0.139398	0.142869	s9
DOCK6	57572	DOCK6:s176s178	772	7	TRUE	13.4243	4.52026e-37	-2.66566	-0.465298	-0.585543	-0.0207386	2.37718	0.522325	-0.542872	2.76917	0.417297	-1.09132	-1.79447	0.0445801	0.66128	0.583613	0.984256	0.0633862	0.623752	0.610532	0.0394042	0.693773	0.324907	0.1327	---
DOCK6	57572	DOCK6:s2036	759	7	TRUE	9.1678	4.47077e-19	-1.29998	-1.23295	-0.4437	-1.88711	0.261226	2.13235	-0.463988	2.7147	-0.108539	0.417365	-2.15015	0.250308	0.272396	0.675802	0.117796	0.804337	0.0861479	0.662156	0.04204	0.917789	0.693727	0.0842295	---
DOCK7	85440	DOCK7:s1383	1253	10	TRUE	24.1848	2.57652e-106	-4.54701	1.66548	0.698394	0.679054	1.23229	2.01948	0.424722	-0.607999	-0.027816	-2.49796	-0.508459	0.00188175	0.13438	0.504722	0.516264	0.252828	0.0781219	0.682231	0.560049	0.97849	0.0370599	0.624853	---
DOCK7	85440	DOCK7:s180	1151	10	TRUE	9.81425	6.88853e-22	-0.526607	0.353699	-0.0440675	1.62736	-1.03041	1.29919	-0.408767	0.731722	0.843895	-1.6933	-3.19715	0.612751	0.732705	0.965931	0.142312	0.33296	0.230067	0.693434	0.485218	0.423243	0.128852	0.0126666	---
DOCK7	85440	DOCK7:s30	921	8	TRUE	8.20366	7.82105e-16	-0.372452	0.1845	1.77409	-2.14248	-0.313189	0.308406	-0.119761	-1.34467	0.126893	2.25519	-0.314531	0.722358	0.8597	0.126407	0.0758897	0.764739	0.7682	0.908582	0.227333	0.90317	0.0649757	0.763768	---
DOCK7	85440	DOCK7:s888	1236	11	TRUE	12.1504	3.63951e-32	-2.81035	-1.21451	-1.50737	-2.67599	4.29416	4.01121	2.09216	0.0471414	0.0421392	-1.91936	-1.10704	0.0203654	0.255455	0.165987	0.0253722	0.00200778	0.00305828	0.0659519	0.96343	0.967308	0.0871462	0.296988	s5
DOCK8	81704	DOCK8:s451	1003	8	TRUE	26.8192	1.06345e-119	-1.91529	3.71514	0.623429	-6.87271	4.4636	1.03609	2.78803	2.37155	-0.447196	-3.10684	-0.615757	0.103942	0.0099091	0.555944	0.000467737	0.00426654	0.340102	0.0316598	0.0554033	0.670424	0.020933	0.560672	---
DOCK9	23348	DOCK9:s166	621	7	TRUE	15.3733	2.06434e-45	-2.75563	-2.43873	-1.2291	-1.02718	0.485534	0.444197	2.9032	1.70729	-0.658826	-1.18643	4.65181	0.0400415	0.0587452	0.273719	0.351439	0.647825	0.675466	0.0336649	0.148474	0.539133	0.28875	0.00557301	s11
DOK1	1796	DOK1:s130	1017	9	TRUE	17.0807	1.20767e-57	-0.139725	3.68431	-1.56501	-0.95536	5.03226	2.71212	-1.28266	2.68708	-0.407965	-6.11778	-2.94132	0.892812	0.00781503	0.16156	0.371216	0.00150954	0.0301064	0.240447	0.0312177	0.695489	0.00048256	0.0216725	---
DOT1L	84444	DOT1L:s374	832	8	TRUE	6.72089	5.75394e-11	1.34785	0.145816	3.77643	0.744649	-1.5534	-7.05137	-2.26127	-1.0223	-0.660218	7.30298	-2.77766	0.226369	0.888842	0.00921888	0.484618	0.171319	0.000407002	0.0644356	0.346075	0.533624	0.000336203	0.032096	---
DPF2	5977	DPF2:s142	1377	12	TRUE	12.964	2.41711e-36	1.01413	-0.747923	-0.515607	-3.82283	-2.65119	2.54752	5.0656	-3.7332	0.35243	3.79679	-2.68852	0.334429	0.471729	0.617335	0.003358	0.0242636	0.028987	0.000487961	0.00388981	0.731831	0.0035042	0.0227574	s7
DPYSL2	1808	DPYSL2:t614	1289	13	TRUE	19.6037	4.39421e-75	-0.864038	-3.89755	2.34848	-1.74254	0.606646	2.7935	0.663214	-3.5425	-0.467876	-0.440204	7.22087	0.406014	0.00248704	0.0385908	0.109263	0.556399	0.0174767	0.520849	0.0046124	0.649006	0.668314	1.70639e-05	s11
DPYSL3	1809	DPYSL3:s102	1465	12	TRUE	31.3083	3.97815e-165	-0.443326	0.701219	-3.55879	-8.77165	6.76875	8.35674	5.04326	0.622984	0.0446828	-6.37403	0.848944	0.666967	0.499158	0.0051917	5.21059e-06	4.92672e-05	8.01923e-06	0.000504205	0.547239	0.96524	8.09776e-05	0.415772	---
DPYSL3	1809	DPYSL3:t623	814	7	TRUE	27.5769	1.1745e-118	-0.447532	-3.02163	-2.48706	-5.24707	4.24236	8.05777	2.19779	-2.05794	0.434025	-2.31217	3.44266	0.673214	0.0293615	0.0553599	0.00333428	0.0081512	0.000476549	0.0793141	0.0946812	0.68236	0.068721	0.0183826	---
DSG2	1829	DSG2:s680	1365	11	TRUE	31.0749	1.00717e-160	-5.5867	-1.14994	4.36122	2.48712	-1.56785	-4.21785	-0.175227	0.0486869	1.85429	1.97319	-0.557077	0.000340017	0.279807	0.00182023	0.0345851	0.15136	0.00224659	0.86478	0.962232	0.0966891	0.0799303	0.591057	---
DSG2	1829	DSG2:s723	996	9	TRUE	25.8049	9.35503e-113	-2.58402	-1.28329	1.07703	3.5257	-3.22768	-2.28112	-1.15504	-1.74624	1.02453	4.02618	NA	0.0362591	0.24024	0.317178	0.00965347	0.0144983	0.0565431	0.285974	0.124274	0.339679	0.00502007	NA	---
DSG2	1829	DSG2:t922	1162	10	TRUE	21.6073	2.75256e-87	-1.33839	-0.571674	0.87559	1.37762	-1.27176	-2.36057	-1.78423	0.0252682	0.879913	3.11667	NA	0.217558	0.583244	0.406773	0.205628	0.239182	0.0459174	0.112224	0.98046	0.404563	0.0143006	NA	---
DSN1	79980	DSN1:s109	901	7	TRUE	5.6047	2.77793e-08	0.336856	2.84098	-0.558067	-1.96475	0.63061	-1.63631	0.917122	-2.1718	-3.27796	3.67911	0.52282	0.749905	0.0362048	0.600862	0.106638	0.555991	0.162702	0.401152	0.0819565	0.0220041	0.0143069	0.623431	---
DSN1	79980	DSN1:s81	897	9	TRUE	8.68039	1.92628e-17	0.743318	-1.69191	0.499049	0.186039	-1.11227	-1.29591	0.928444	-2.03533	0.495843	3.4652	-0.927572	0.481487	0.134501	0.633044	0.85769	0.302755	0.236098	0.384075	0.0812711	0.635192	0.0104736	0.384497	---
DSP	1832	DSP:s1127	1197	9	TRUE	26.8159	2.13486e-124	-0.615636	1.22211	1.65557	6.20043	-0.154399	-6.5503	-1.08971	-2.42521	0.267233	0.581048	0.314645	0.557613	0.261218	0.14178	0.000445069	0.881653	0.000318738	0.311925	0.0457408	0.796992	0.579427	0.762203	---
DSP	1832	DSP:s176	892	7	TRUE	21.4055	2.60406e-82	0.289143	3.43526	5.0653	-0.648327	-1.36541	-5.15315	-0.378804	-0.0678568	0.686944	0.00949189	-0.611777	0.784077	0.01853	0.00388252	0.545366	0.230344	0.00360535	0.720385	0.94853	0.522674	0.992794	0.567431	---
DSP	1832	DSP:s22	1349	11	TRUE	40.6209	3.47683e-236	1.11118	2.54211	2.17699	2.67004	-5.28515	-3.79638	-1.87924	-3.32266	1.62917	3.13619	0.635234	0.295294	0.0316012	0.0574558	0.0256208	0.000503653	0.00424086	0.0929183	0.00890259	0.137716	0.0120015	0.541087	---
DSP	1832	DSP:s2209	1293	11	TRUE	28.1562	2.30468e-136	1.52649	1.82599	0.993321	4.99436	-1.58464	-6.23275	-0.379334	-1.77557	-0.265963	0.650659	NA	0.161231	0.101138	0.346507	0.000744683	0.147508	0.000152751	0.713235	0.10954	0.79626	0.531524	NA	---
DSP	1832	DSP:s53	1224	11	TRUE	21.5311	1.96313e-87	-0.026263	-1.19279	1.75471	0.782874	-1.01779	-1.31397	-0.35659	-1.94207	1.38343	1.85922	0.423082	0.979621	0.263448	0.113201	0.453807	0.335358	0.221358	0.729616	0.0840296	0.199881	0.0959325	0.682166	---
DSTN	11034	DSTN:s7	572	7	TRUE	6.67407	5.90709e-11	-3.52369	1.42998	-0.381051	-1.73933	0.321808	2.12773	1.83387	-1.34829	1.29572	-2.11874	3.35815	0.0168527	0.212118	0.71882	0.142468	0.760617	0.0866534	0.126138	0.23542	0.251659	0.0876457	0.0201486	---
DTNA	1837	DTNA:s602	887	9	TRUE	17.9275	1.50427e-61	-1.78569	-0.527389	-0.907787	-0.999763	0.111468	5.56733	-1.14967	1.23399	2.09482	-3.56011	-0.263775	0.117315	0.61422	0.394168	0.350723	0.914374	0.000844387	0.288038	0.257024	0.0744389	0.00921813	0.79955	---
DTNBP1	84062	DTNBP1:s11	875	8	TRUE	4.98333	7.53763e-07	0.511741	2.00468	-1.59771	0.641199	1.11238	1.64461	0.520886	0.705921	-1.5375	-3.88104	0.238813	0.627115	0.091829	0.161223	0.545092	0.308547	0.151154	0.621103	0.506708	0.175086	0.0081609	0.819199	---
DTX3L	151636	DTX3L:s202	981	10	TRUE	25.8893	5.33307e-113	1.14243	4.20171	2.72582	-0.123456	2.58061	-0.553236	-2.05129	-2.38799	0.967335	-3.47058	0.487597	0.286311	0.00298952	0.0260133	0.904791	0.0325855	0.59522	0.0743589	0.043994	0.361707	0.00843555	0.638917	s2
DTX3L	151636	DTX3L:s532	1244	10	TRUE	27.035	6.02815e-127	2.69852	1.70741	1.68042	2.39636	1.87033	-2.21565	-3.59327	-3.148	2.07481	-0.780563	-0.677411	0.0271364	0.12613	0.131386	0.043423	0.0983577	0.0575714	0.00705086	0.0136397	0.0716909	0.457531	0.517253	---
DUSP16	80824	DUSP16:s612	1125	10	TRUE	6.47141	4.59844e-10	0.447763	-0.435825	-1.04944	-0.64452	0.697496	3.09789	-0.696558	-0.0884533	1.60262	-2.05898	0.237949	0.666201	0.674485	0.324641	0.537277	0.505255	0.0147126	0.505811	0.931691	0.147687	0.0734759	0.817902	---
DVL3	1857	DVL3:s48	1016	9	TRUE	9.57255	7.67937e-21	-0.652738	1.14371	0.195287	-2.31494	1.96635	3.75976	2.05625	-0.265128	-0.3109	-4.40281	0.389197	0.534766	0.290346	0.850716	0.0537941	0.0899732	0.00707709	0.0788002	0.798549	0.764931	0.0031461	0.708699	---
DYNC1I2	1781	DYNC1I2:s51	1065	8	TRUE	10.428	2.62942e-24	1.43142	-2.72197	-0.412935	4.26486	-0.956761	1.40934	-3.03477	-1.85582	0.491109	-0.0612149	2.20579	0.20227	0.0345523	0.694005	0.00529289	0.375633	0.208398	0.0229568	0.112876	0.640794	0.953176	0.0695457	---
DYNC1I2	1781	DYNC1I2:s81	983	9	TRUE	9.90314	4.21507e-22	0.524588	0.173807	-0.383416	-0.33904	0.379803	3.1423	-1.1616	2.0822	-1.37256	-1.98874	-1.99824	0.616067	0.866936	0.71279	0.744523	0.715352	0.0163266	0.283472	0.0758387	0.212247	0.0870525	0.0858417	---
DYNC1I2	1781	DYNC1I2:s95	731	8	TRUE	8.16708	1.39081e-15	1.30051	-0.710546	-1.15635	-1.14545	2.93513	1.76534	0.376657	-1.12208	0.786039	-1.62515	0.723988	0.241143	0.504035	0.291497	0.295647	0.0261123	0.127947	0.719389	0.304716	0.46175	0.155256	0.496319	s5
DYNC1LI1	51143	DYNC1LI1:s207	1208	9	TRUE	12.1557	3.75625e-32	0.785129	3.06551	7.74608	-5.77539	0.975143	-3.93479	-4.48897	5.79752	-2.00022	0.900851	0.896883	0.458122	0.018182	0.000111928	0.000680456	0.361976	0.00564088	0.00283559	0.000665225	0.0855917	0.397601	0.399574	s3
DYNC1LI2	1783	DYNC1LI2:s117	1020	9	TRUE	8.13911	1.15445e-15	1.56336	2.9255	6.36059	-1.64667	-1.51665	-5.15685	-0.655612	0.00841315	-1.45466	-0.810173	3.20603	0.161943	0.0221658	0.000381347	0.14362	0.17314	0.00131403	0.533021	0.993522	0.189091	0.444506	0.0149401	s3
DYRK2	8445	DYRK2:s30	1032	8	TRUE	3.19346	0.00179918	0.308704	0.702677	-0.508943	-6.19908	3.56985	3.14413	5.05665	-1.79467	-0.0448597	-1.24199	-2.59506	0.767984	0.508588	0.628961	0.00081216	0.0117863	0.0199628	0.00231835	0.122856	0.965675	0.260586	0.0409328	---
EAF1	85403	EAF1:s165	1382	12	TRUE	11.8572	1.77348e-30	1.03157	3.75599	2.9846	-0.0274184	0.0307795	-6.35811	-2.10021	-1.37732	0.491058	4.34555	-3.83883	0.326576	0.00374674	0.0136996	0.978666	0.976051	8.26508e-05	0.062055	0.198458	0.633983	0.00145367	0.00327134	---
EBAG9	9166	EBAG9:s36	857	8	TRUE	11.0002	2.76872e-26	-4.9312	1.22335	0.0596552	8.3909	-2.50763	-5.01724	0.244667	-7.49701	3.24183	2.94046	0.683865	0.00262706	0.267061	0.954368	0.000155999	0.0460505	0.00241066	0.814867	0.000291202	0.0176464	0.0259321	0.519584	s4
ECM2	1842	ECM2:s191	1146	9	TRUE	31.0998	6.02854e-148	-5.02618	0.172281	-0.660697	-6.35392	2.00366	5.10472	3.96855	2.79514	0.701004	-1.63957	-2.24608	0.00151987	0.868092	0.529942	0.000383785	0.0851578	0.00139218	0.00540231	0.0267103	0.505928	0.145103	0.0595416	---
ECT2	1894	ECT2:t359	704	7	TRUE	27.0668	6.52486e-104	0.519511	1.68096	5.41211	-2.68333	-2.34055	-9.63382	-3.48001	1.15073	-0.90961	10.4118	-1.37303	0.625575	0.153602	0.00291361	0.0436458	0.0663351	0.00020438	0.0176586	0.301883	0.404742	0.000140826	0.228121	s10
EDC3	80153	EDC3:s161	1161	10	TRUE	13.1599	5.77988e-37	1.5778	0.388008	1.52962	-2.0653	-0.345355	-1.62908	1.63293	-3.25241	-1.20156	4.95421	-2.3803	0.153264	0.70813	0.164638	0.0727587	0.738733	0.141944	0.141128	0.011659	0.263896	0.00111497	0.0445247	---
EDC4	23644	EDC4:s583	896	7	TRUE	4.49336	7.93067e-06	-0.601629	0.206746	0.938928	0.39979	0.138906	3.71651	0.109509	-0.601551	-1.10879	-3.64355	NA	0.573657	0.844364	0.390874	0.705818	0.894946	0.0137618	0.917058	0.573705	0.317984	0.0148482	NA	---
EDC4	23644	EDC4:s844	854	7	TRUE	11.842	4.68599e-30	-0.473036	2.53979	2.89844	1.77524	-3.58892	-3.73432	-0.691655	-8.84429	3.81883	5.18846	-1.62561	0.656117	0.0519068	0.0338523	0.136027	0.015726	0.0135106	0.51995	0.000307092	0.0123879	0.00350053	0.16496	---
EEA1	8411	EEA1:s52	948	8	TRUE	8.58417	3.72232e-17	0.202917	-0.867874	-0.0910108	-1.79072	-0.680365	1.11207	-0.615902	3.36753	0.414626	0.38151	-2.93754	0.845906	0.418817	0.930446	0.12353	0.521647	0.308668	0.560582	0.0150885	0.692832	0.71597	0.0260306	---
EEF1AKMT2	399818	EEF1AKMT2:s21	749	7	TRUE	7.90018	1.19736e-14	0.61713	-0.763283	2.02104	-1.27218	-0.722377	-2.02337	-1.017	1.29796	-0.897365	2.43079	0.668341	0.564164	0.479739	0.0992383	0.259261	0.502425	0.0989446	0.355812	0.250947	0.410648	0.0593229	0.533525	---
EEF1B2	1933	EEF1B2:s106	1635	13	TRUE	16.8653	5.91351e-59	3.39329	2.51292	2.12911	2.41985	2.2068	-3.45143	-8.19493	3.41125	0.696267	-0.136022	-3.97699	0.00599987	0.0288366	0.0566675	0.0340161	0.0494943	0.00541435	5.19197e-06	0.00581239	0.500709	0.894261	0.00216996	---
EEF1B2	1933	EEF1B2:s8	931	8	TRUE	10.2703	1.63851e-23	2.29555	4.31131	2.71656	-0.0986564	0.431037	-3.85381	-4.35276	2.42525	-1.128	-1.42009	0.493064	0.0614744	0.00503021	0.0348012	0.924624	0.681497	0.00842257	0.00480815	0.051494	0.302395	0.205395	0.639491	---
EEF1B2	1933	EEF1B2:s95	1205	9	TRUE	9.18426	1.76046e-19	0.840638	0.508939	0.701489	2.8236	-0.065003	-3.07552	-4.02439	1.05923	1.17354	-0.0404055	0.536922	0.428328	0.626441	0.505644	0.0256404	0.949989	0.0179278	0.0050315	0.324671	0.278957	0.968898	0.607957	---
EEF1B2	1933	EEF1B2:t93	1021	9	TRUE	11.0113	1.01033e-26	0.26305	0.518178	1.92787	2.57949	0.496426	-3.74618	-2.91809	-0.0479569	-0.466959	1.77851	-1.01696	0.800086	0.620305	0.0952204	0.0364995	0.634801	0.00720413	0.0224008	0.96309	0.654715	0.118553	0.343025	---
EEF1D	1936	EEF1D:s499	1364	12	TRUE	17.5663	2.00892e-62	-0.366441	0.91911	6.12145	0.997645	-0.523567	-3.56097	-3.90953	-0.90475	-0.449586	5.84584	-5.7989	0.72167	0.379674	0.000112467	0.341979	0.611985	0.00517288	0.0029155	0.386876	0.662596	0.000162522	0.000173216	s3
EEF1D	1936	EEF1D:s528	1218	10	TRUE	13.83	1.64858e-40	1.63853	1.48418	3.68137	2.97191	2.39363	-2.86247	-4.00894	0.535883	-1.00634	-1.05773	-2.87877	0.139945	0.176057	0.00620686	0.0178191	0.0436081	0.0210713	0.00390082	0.606613	0.343717	0.32107	0.0205504	---
EEF1D	1936	EEF1D:t495	777	7	TRUE	15.0354	5.05644e-45	-0.217698	3.98332	4.47809	0.975609	-0.768945	-4.81897	-3.42579	-0.0646859	-0.00652113	0.664923	-0.14438	0.836269	0.010496	0.00653025	0.374065	0.476658	0.0048028	0.0187206	0.950931	0.995049	0.535535	0.89084	---
EEF1D	1936	EEF1D:t513	768	8	TRUE	11.0924	1.28269e-26	0.466718	2.61201	2.53245	1.14241	0.383589	-2.66505	-3.7345	0.565953	-1.06507	0.998259	-2.01796	0.657167	0.0400122	0.0445323	0.296811	0.714507	0.0372717	0.00968505	0.591947	0.327816	0.356695	0.0901546	---
EEF1D	1936	EEF1D:t513s528	1225	10	TRUE	17.8025	3.1982e-63	2.83482	2.13893	2.78521	2.51748	3.35565	-1.79827	-4.23814	-1.71979	0.544119	1.59677	-7.54838	0.0219865	0.0648843	0.023733	0.0359498	0.0099961	0.109844	0.00284468	0.123786	0.601191	0.148983	6.61828e-05	---
EEF2	1938	EEF2:t57	1268	11	TRUE	10.2799	7.32729e-24	-5.9479	3.81638	3.41539	1.69591	0.323066	-2.97964	-0.812364	-2.49977	0.0164644	2.22931	-2.89846	0.000215898	0.00411266	0.00768378	0.124139	0.754025	0.0154587	0.437542	0.0338745	0.987223	0.0527561	0.0176397	---
EEF2	1938	EEF2:t57t59	909	7	TRUE	3.05907	0.00228553	-5.18133	1.07917	-0.186316	2.31449	-0.90043	-0.252332	1.74121	-0.833654	-0.195837	0.630089	-2.54107	0.00352142	0.329798	0.85952	0.0685225	0.409163	0.810829	0.142124	0.442467	0.852448	0.556306	0.0518264	---
EEF2K	29904	EEF2K:s500	1145	11	TRUE	13.5669	6.17432e-39	-0.5585	2.62341	-1.90808	2.89722	-2.5688	1.07178	4.56134	-7.03074	-0.0272783	-2.10983	0.381879	0.590125	0.0276561	0.0887342	0.0176751	0.0302472	0.311715	0.00136365	6.11404e-05	0.978833	0.0640879	0.711412	---
EEPD1	80820	EEPD1:s16	928	9	TRUE	17.6561	8.88302e-60	-1.16833	-1.44781	1.01589	5.61354	-0.149587	-4.05193	-1.38665	-1.97891	-0.485998	1.52811	0.616993	0.28092	0.190933	0.343503	0.00080448	0.885309	0.00485893	0.208104	0.0883237	0.641813	0.170328	0.556767	s4
EEPD1	80820	EEPD1:s160	910	8	TRUE	11.2095	2.46637e-27	-3.27347	-1.06705	-0.893316	-1.26096	-2.48333	2.1383	2.38811	3.00622	0.303839	-0.354368	-1.33699	0.0169605	0.32699	0.40609	0.254135	0.0475902	0.0763294	0.0541659	0.0238163	0.771511	0.735185	0.229682	---
EEPD1	80820	EEPD1:s173	1397	12	TRUE	27.7771	5.55334e-134	-0.23912	-3.73063	-0.572413	0.106276	-0.171844	1.39133	0.0761679	0.966494	-1.43529	1.74032	1.74367	0.815842	0.00390629	0.579683	0.917465	0.866988	0.194299	0.940788	0.356589	0.181734	0.112426	0.11182	---
EEPD1	80820	EEPD1:s25	1109	10	TRUE	17.0798	5.87471e-58	-5.13398	-1.57141	0.209137	4.47528	-2.31001	-2.23492	1.79744	-2.60259	0.196606	2.15905	2.11982	0.000891711	0.15473	0.839568	0.0020687	0.049688	0.0558667	0.109983	0.0314909	0.849039	0.0628827	0.0668437	---
EEPD1	80820	EEPD1:s554	1170	11	TRUE	20.0971	4.77639e-77	-2.90197	-1.7724	-2.95821	5.37319	-0.370042	-0.835913	-0.919178	-1.86917	0.275232	2.40423	1.03308	0.0175389	0.110089	0.0160059	0.00044848	0.719909	0.424839	0.381977	0.0944228	0.789352	0.0396224	0.328526	---
EFR3A	23167	EFR3A:s658	920	8	TRUE	18.0937	1.91603e-62	-7.15736	1.88025	-1.02496	2.12098	2.18504	2.12199	-0.444453	2.94292	1.91568	-5.83907	-0.796381	0.000375271	0.109117	0.344917	0.0781779	0.0715628	0.0780688	0.672297	0.0258493	0.103887	0.00111189	0.456156	---
EGFR	1956	EGFR:t648	800	7	TRUE	18.0553	2.30325e-61	-2.43232	-0.369602	1.56354	-2.85303	0.0764864	2.80214	2.75992	1.09928	-0.339151	-2.58909	NA	0.0592109	0.726816	0.178691	0.0356967	0.941998	0.0378977	0.0398384	0.321737	0.748276	0.0488905	NA	---
EHBP1	23301	EHBP1:s1000	806	8	TRUE	14.2902	2.14863e-41	-4.84105	1.0665	1.83295	-4.06117	3.38018	2.94093	1.72186	0.552933	-0.39537	-1.84734	-1.05982	0.00287771	0.327221	0.116511	0.00664173	0.0148545	0.0259163	0.135875	0.600288	0.706244	0.114211	0.330013	---
EHBP1	23301	EHBP1:s1023	1004	8	TRUE	12.8392	5.30182e-35	-1.77752	2.51981	1.43188	-2.86638	4.71975	2.77636	-2.24403	2.17091	-0.332011	-5.02345	-0.00512876	0.125808	0.0452988	0.202144	0.0285621	0.00325885	0.032151	0.0659801	0.0729706	0.751172	0.00239583	0.996074	---
EHBP1	23301	EHBP1:s401	770	7	TRUE	10.6407	9.98187e-25	-1.10388	-0.164062	1.78034	-6.25835	0.324277	3.71432	1.14036	1.1818	-0.697602	0.658386	NA	0.319916	0.876108	0.135136	0.00152749	0.758855	0.013793	0.305798	0.290425	0.516526	0.539394	NA	---
EHBP1L1	254102	EHBP1L1:s1257	1320	11	TRUE	15.3104	8.23671e-49	-0.0532423	3.93721	-0.0840037	-2.44654	4.41888	2.11087	-2.46031	0.6436	0.499074	-3.63234	-2.32766	0.958702	0.00342043	0.934892	0.0369657	0.00167391	0.063979	0.0361404	0.535888	0.629698	0.00546567	0.0449186	s5
EHBP1L1	254102	EHBP1L1:s1273	1495	12	TRUE	23.0491	9.07603e-101	-2.46951	5.72201	0.284114	-8.93249	4.37345	7.88088	4.27246	-1.26422	-1.62508	-6.06968	-0.549033	0.0331326	0.000192403	0.782119	4.42768e-06	0.00139157	1.34252e-05	0.00163065	0.234821	0.135207	0.000120425	0.595029	---
EHBP1L1	254102	EHBP1L1:s310	1155	9	TRUE	5.11316	3.70798e-07	-2.52952	2.05324	2.82191	-2.03309	0.833986	3.99557	-0.884181	-0.672776	-1.57625	-1.81093	-0.699623	0.0392602	0.0791513	0.0257028	0.0815399	0.431824	0.00521924	0.405941	0.522672	0.158972	0.113061	0.506739	---
EHD2	30846	EHD2:s438	1416	11	TRUE	33.9469	2.99763e-185	-3.76407	-0.453415	-3.84893	-7.43764	2.3706	13.3015	4.27658	-0.445521	0.712669	-4.06924	-1.59694	0.00445697	0.660984	0.00391268	3.94325e-05	0.0418676	3.18847e-07	0.00206028	0.666467	0.494111	0.00280283	0.144743	s6
EHD2	30846	EHD2:s468	1096	10	TRUE	19.2384	2.83586e-71	-4.8583	1.50647	-2.93066	-4.39209	-1.33089	10.7436	3.99587	-3.65266	1.58129	-2.85983	0.0235681	0.00125852	0.170369	0.018979	0.00231109	0.219905	4.95657e-06	0.00397259	0.0064694	0.152469	0.0211568	0.981774	s6
EHMT2	10919	EHMT2:s197	706	7	TRUE	5.82604	8.64052e-09	0.747252	0.0283555	4.03253	-3.79771	-0.587565	-2.08598	-0.695956	-1.04135	0.508688	4.87223	-0.0229156	0.488541	0.978476	0.00999614	0.0126582	0.582356	0.0913654	0.517472	0.345424	0.632615	0.00458396	0.982604	---
EHMT2	10919	EHMT2:s303	793	7	TRUE	9.03099	1.28163e-18	-0.17031	-1.21968	0.0557207	-4.75151	-2.85847	-0.611377	2.79425e-06	1.86256	0.620198	5.52711	1.42811	0.871443	0.276977	0.957722	0.00509768	0.0354698	0.567676	0.999998	0.121569	0.562297	0.00265708	0.212624	---
EI24	9538	EI24:s312s316	942	7	TRUE	17.7296	1.7199e-60	-6.98607	0.0492656	2.85348	3.32707	-0.416703	-3.99009	-1.24786	-1.51582	0.101464	4.89123	-0.20421	0.000925188	0.962615	0.0356781	0.0208459	0.694181	0.0104256	0.267335	0.190003	0.923126	0.00450872	0.846241	---
EIF2A	83939	EIF2A:s481	1234	11	TRUE	23.5523	1.44816e-101	1.63397	2.25606	4.55558	2.58038	-2.42565	-10.2206	-6.09968	1.25258	2.795	5.04218	-0.75063	0.136697	0.0505005	0.00137492	0.0296781	0.0382544	2.98316e-06	0.000179315	0.241928	0.0208827	0.000697716	0.472044	---
EIF2AK4	440275	EIF2AK4:t667	975	8	TRUE	17.5695	6.97087e-60	-0.377952	1.5572	0.730584	-0.130731	1.63393	-2.09176	-0.608904	0.222325	1.2368	-0.0612739	-2.65799	0.718476	0.170431	0.492563	0.900261	0.153392	0.0814003	0.564914	0.831435	0.262372	0.953131	0.0376247	---
EIF2B5	8893	EIF2B5:s544	1292	11	TRUE	12.9206	5.31991e-36	2.75164	2.4437	0.720086	8.34761	0.985541	-4.91433	-5.19709	-6.75679	-0.716722	2.35806	-1.18948	0.0224165	0.0371385	0.48975	1.57331e-05	0.35011	0.000831069	0.000566258	8.30085e-05	0.491725	0.0427372	0.264684	s4
EIF2S2	8894	EIF2S2:s67	1007	9	TRUE	6.74291	2.61427e-11	0.211612	1.74615	4.27214	-0.246339	-1.09534	-2.75079	-2.54125	3.80375	-3.29124	1.22538	-3.90925	0.838439	0.124289	0.00369092	0.812488	0.309618	0.0284714	0.0385935	0.00668206	0.0132798	0.260059	0.00582906	s3
EIF3A	8661	EIF3A:s1336	1181	10	TRUE	6.65401	4.35736e-11	-1.75487	0.357588	-0.862288	1.6569	0.22589	-1.10086	-2.29142	0.918448	1.94688	0.337015	-0.406316	0.11736	0.729902	0.413629	0.136129	0.826951	0.302975	0.0511511	0.385238	0.0874129	0.744777	0.695163	---
EIF3A	8661	EIF3A:s949	1129	9	TRUE	5.593	2.79946e-08	0.710176	2.17785	0.134407	3.69977	1.05502	-2.87746	-0.68246	-4.18089	0.953728	-0.883716	1.05181	0.500563	0.065849	0.896864	0.00765728	0.326461	0.0237377	0.516888	0.00413266	0.371987	0.406176	0.327835	---
EIF3B	8662	EIF3B:s119	814	8	TRUE	-0.689243	0.490867	-2.6531	2.08464	1.19038	-0.0847147	-0.561358	0.279005	2.18345	-8.88108	1.08696	3.13481	-0.662667	0.0378712	0.0822056	0.278854	0.935244	0.594883	0.789608	0.0717195	0.000113462	0.31878	0.0202007	0.532159	---
EIF3C	8663	EIF3C:s166	1494	12	TRUE	14.6616	1.42953e-45	1.29855	5.23216	1.61498	2.34664	2.11111	-4.67162	-5.88025	0.0668795	1.4555	1.82511	-6.27	0.223245	0.0003831	0.137388	0.0408738	0.0609281	0.000878644	0.000155133	0.947996	0.176195	0.0979557	9.26148e-05	---
EIF3C	8663	EIF3C:s178s181s182	747	7	TRUE	2.66161	0.00794435	0.00861941	0.754353	0.433919	1.62157	-4.64833	1.2017	4.75681	-11.8495	0.888045	4.33427	-0.140011	0.993456	0.484628	0.682432	0.165822	0.00559055	0.283287	0.00507377	7.53727e-05	0.415188	0.00746915	0.894116	---
EIF3C	8663	EIF3C:s39	1559	13	TRUE	13.2201	6.84601e-38	-1.60994	2.66786	1.74524	3.03929	0.469885	-3.29638	-5.8192	-0.436171	2.30781	3.52203	-5.58613	0.13571	0.0218776	0.108777	0.0112608	0.647615	0.00712362	0.000115986	0.671149	0.0414579	0.00478135	0.000163666	---
EIF3C	8663	EIF3C:t524	983	9	TRUE	4.55747	5.82994e-06	-2.05426	-0.382297	-0.481979	-0.849396	1.42153	-2.06535	-2.02719	2.37367	0.20847	2.61685	1.51137	0.0790313	0.713583	0.644525	0.423755	0.198147	0.0777487	0.0822533	0.0493394	0.840798	0.0345673	0.174447	---
EIF3H	8667	EIF3H:s183	1147	11	TRUE	10.1544	2.96857e-23	1.18128	2.88166	8.06588	-1.85618	-0.286382	-10.8026	-4.2564	0.843055	-0.308735	7.2819	-1.60408	0.267766	0.0181289	2.07298e-05	0.0963987	0.781068	1.87526e-06	0.00212236	0.421038	0.76455	4.65402e-05	0.14316	---
EIF3J	8669	EIF3J:t109	1254	12	TRUE	15.1978	5.32122e-48	1.05084	1.40603	2.61559	2.80366	-0.999606	-3.70258	-5.63116	1.86815	0.388808	0.147887	1.20227	0.318065	0.190019	0.0257921	0.018677	0.341075	0.00409105	0.000218061	0.0912848	0.705568	0.885371	0.256954	---
EIF4B	1975	EIF4B:s207	1241	11	TRUE	4.13958	3.71516e-05	-0.453285	-0.577304	-0.189599	2.26916	1.21416	0.97103	-0.4546	1.09617	-2.35122	-2.21156	-0.146531	0.661075	0.577888	0.85383	0.049431	0.255583	0.356905	0.660163	0.301467	0.0432184	0.0543067	0.886732	---
EIF4B	1975	EIF4B:s230	761	7	TRUE	4.09062	4.76213e-05	3.56961	0.59484	-1.1254	-0.902806	0.757522	-2.44544	1.30095	1.64404	-0.119498	-0.934038	-1.71853	0.0160503	0.577846	0.311522	0.408015	0.482889	0.058262	0.25	0.161089	0.909533	0.393161	0.146339	s1
EIF4B	1975	EIF4B:s309	889	9	TRUE	9.81356	1.18765e-21	1.51968	0.303169	-0.509448	3.99004	-0.721024	-3.86964	0.0371295	-1.12091	-2.35411	1.66368	-1.21712	0.172392	0.770573	0.626101	0.0052562	0.494265	0.00613453	0.971418	0.299302	0.0507797	0.140124	0.262997	---
EIF4E2	9470	EIF4E2:s13	1071	9	TRUE	11.3837	2.04406e-28	-0.435571	2.36038	1.03667	3.19692	0.541089	-5.91896	-3.7727	-0.222933	-0.280775	3.61377	-1.70353	0.676263	0.0503135	0.334368	0.0151304	0.605229	0.000588131	0.0069583	0.829953	0.787	0.008581	0.132248	---
EIF4EBP1	1978	EIF4EBP1:s65	935	9	TRUE	8.36611	2.25468e-16	0.867551	0.975592	2.87688	-1.43053	-1.14651	-1.44386	-1.06418	0.65737	-1.08369	1.59494	-1.24675	0.414388	0.361768	0.0237574	0.19565	0.28926	0.192001	0.322573	0.531955	0.314413	0.154756	0.252586	---
EIF4EBP1	1978	EIF4EBP1:t70	878	7	TRUE	9.19643	2.95744e-19	1.37815	1.7039	1.44585	-1.27686	0.572801	-2.60945	0.0339546	0.841176	-0.321444	0.382431	-2.19044	0.226636	0.149126	0.207851	0.257734	0.591574	0.0477014	0.974227	0.438615	0.760877	0.717858	0.0800521	---
EIF4ENIF1	56478	EIF4ENIF1:s564	1472	12	TRUE	6.96062	5.13763e-12	-2.22604	-1.13839	1.87011	-2.5856	-2.43269	-1.26358	1.14968	0.816966	-0.490297	5.34724	-1.50465	0.050178	0.281494	0.0909909	0.0271543	0.0352878	0.235045	0.277027	0.43298	0.634503	0.000324878	0.163325	---
EIF4ENIF1	56478	EIF4ENIF1:s670	1197	11	TRUE	13.0185	2.90091e-36	-1.73074	-0.410059	-1.18095	-3.14531	-1.14265	-1.85045	2.1289	-2.02794	2.71015	6.332	-1.22616	0.117548	0.691352	0.26789	0.0118265	0.282671	0.097282	0.0621328	0.0731776	0.0239917	0.000135734	0.251251	---
EIF4ENIF1	56478	EIF4ENIF1:s951	885	8	TRUE	13.5624	4.10542e-38	0.0211586	-0.964743	1.40721	-0.713706	-2.41815	-1.99168	1.86633	-3.51702	1.38785	5.89245	-2.93931	0.983805	0.371931	0.208998	0.502214	0.051994	0.0934983	0.111244	0.0125639	0.214524	0.00106033	0.0259709	---
EIF4G1	1981	EIF4G1:s1084	833	9	TRUE	5.07469	4.79078e-07	-2.81459	0.522489	0.393034	1.43949	0.123917	0.592525	2.9597	-1.17285	-0.283963	-2.40911	-1.40573	0.0259742	0.617453	0.705989	0.193189	0.904864	0.572134	0.0211139	0.279218	0.784654	0.0468349	0.202603	---
EIF4G1	1981	EIF4G1:s1216	898	7	TRUE	10.9935	1.84612e-26	2.329	0.889884	-0.44759	2.96422	0.813938	-1.68296	-1.21348	-0.95615	0.119462	-1.29874	-1.91189	0.0672949	0.414289	0.673175	0.0313657	0.452685	0.153206	0.279136	0.382908	0.909561	0.250699	0.114109	---
EIF4G1	1981	EIF4G1:s1238	1483	12	TRUE	15.8636	1.85679e-52	-0.350941	4.56008	4.94245	-0.528845	-0.155788	-3.39893	-1.54411	3.76618	-0.939462	-0.310396	-5.94145	0.732913	0.00104202	0.000585038	0.60845	0.8793	0.00678326	0.153594	0.00368458	0.369631	0.762633	0.00014287	---
EIF4G1	1981	EIF4G1:s1245	1251	11	TRUE	12.2029	1.94295e-32	0.43899	0.913736	2.07076	5.04861	-1.88782	-6.64427	-1.89713	1.9745	1.5717	-0.464305	-0.670655	0.671019	0.38468	0.0682799	0.000691646	0.0916552	9.43556e-05	0.0903021	0.0797621	0.150468	0.653456	0.519278	---
EIF4G2	1982	EIF4G2:s395	1099	9	TRUE	12.2445	2.11234e-32	1.74299	1.17425	-0.571767	-3.91082	-0.800156	-1.43433	2.94121	-0.151706	0.036811	2.79834	-2.5057	0.124863	0.278692	0.585364	0.00581733	0.449918	0.194603	0.021676	0.883698	0.971664	0.0265877	0.040652	---
EIF4G3	8672	EIF4G3:s494	1341	13	TRUE	18.3217	4.39268e-67	0.193051	3.56055	-0.0515929	3.12968	-2.4499	1.27453	3.65743	-9.92291	-1.12964	2.58385	-4.95573	0.850437	0.00446856	0.959778	0.00958315	0.0322514	0.228742	0.00377145	7.98694e-07	0.282658	0.0254151	0.000431695	---
EIF4H	7458	EIF4H:s230	1138	9	TRUE	3.92469	9.20692e-05	1.11297	1.19424	0.323208	2.7019	-1.19289	-0.337148	-0.537717	-0.130709	-1.97568	-1.04415	-1.41802	0.302476	0.271276	0.755978	0.0305551	0.271774	0.745889	0.607435	0.899683	0.0887453	0.331126	0.19913	---
EIF5	1983	EIF5:s389s390	1299	10	TRUE	11.4254	7.12086e-29	2.26034	-0.0221242	1.325	-0.844082	-2.85295	2.59592	2.80158	-5.74715	-1.92705	2.38631	-0.548456	0.0536937	0.982891	0.221763	0.423144	0.0213819	0.031819	0.0231413	0.000430399	0.0901299	0.0441091	0.598347	---
EIF5B	9669	EIF5B:s107	1081	10	TRUE	8.81323	4.77886e-18	-0.893908	3.69853	2.66683	2.36244	0.353363	-2.1891	-1.50777	-0.689941	-0.689285	-2.59674	0.119855	0.397466	0.00605539	0.0285021	0.0457833	0.732947	0.0600054	0.170044	0.509747	0.510138	0.0317784	0.907554	---
EIF5B	9669	EIF5B:s107s113	1308	12	TRUE	8.48156	5.93387e-17	-1.12141	1.1954	1.82206	2.65367	2.20664	0.970318	-0.842682	-1.52339	0.878502	-5.53041	0.846315	0.288321	0.259509	0.098445	0.0241605	0.0518549	0.354772	0.419105	0.158638	0.400287	0.000250873	0.417169	---
EIF5B	9669	EIF5B:s113	1552	12	TRUE	25.757	4.59136e-122	-2.83735	1.73839	3.54413	4.84507	-1.6287	-6.2702	-4.0337	-1.3194	0.862331	4.15778	-2.34302	0.0176284	0.112777	0.00532005	0.000676348	0.134433	9.25914e-05	0.00238528	0.216446	0.408709	0.00195563	0.0411269	---
EIF5B	9669	EIF5B:s1168	1150	10	TRUE	20.4565	1.51095e-79	0.280186	2.41017	8.56066	-1.36057	0.0255111	-7.40257	-3.16444	0.68152	-1.18737	2.69917	0.242318	0.786443	0.042497	2.67322e-05	0.210743	0.980272	7.6008e-05	0.0133057	0.514783	0.269137	0.0271089	0.81463	s3
EIF5B	9669	EIF5B:s164	1509	12	TRUE	27.9174	1.47542e-138	-1.84865	3.3539	4.15844	4.21227	-0.835989	-5.76515	-2.6221	-3.40803	0.782621	2.69584	-3.04073	0.0942531	0.00731707	0.00195358	0.00179345	0.422687	0.000181373	0.0255058	0.00668032	0.451985	0.0224732	0.0124472	---
EIF5B	9669	EIF5B:s214	1556	12	TRUE	24.0813	3.94e-109	-2.54579	3.28278	3.45334	3.26335	-1.69154	-5.7675	-1.25147	-2.97124	0.947463	2.43161	-0.974646	0.0290731	0.00825013	0.00619138	0.00852568	0.121609	0.000180793	0.239245	0.014016	0.365736	0.0353528	0.352723	---
EIF5B	9669	EIF5B:s66	985	7	TRUE	8.31148	3.11721e-16	0.915024	2.74631	3.41896	5.01043	-0.896117	-2.30887	-3.62026	-4.68376	-2.11738	1.35026	NA	0.402152	0.0404872	0.0188594	0.00406823	0.411253	0.0690046	0.0152154	0.00541528	0.0877963	0.234832	NA	---
ELAC2	60528	ELAC2:s199	829	7	TRUE	10.0085	2.46359e-22	1.12575	2.14575	2.89737	-0.783362	0.111279	-2.87158	-0.617205	0.403093	-0.164901	-0.00768199	-1.31485	0.311387	0.0846992	0.0338945	0.468878	0.915724	0.0349302	0.564119	0.703538	0.875481	0.994168	0.245634	s3
ELAVL1	1994	ELAVL1:s202	930	8	TRUE	9.00028	1.25261e-18	3.41068	-3.18413	3.88672	-1.67965	-2.25572	-5.12003	2.14475	-0.619497	-2.4487	7.44451	-0.83597	0.0143068	0.0189765	0.00810745	0.144028	0.0649286	0.00217817	0.0756525	0.558364	0.0498789	0.000302655	0.435192	---
ELK3	2004	ELK3:s396	1171	10	TRUE	8.96598	5.80226e-18	-1.20963	1.8912	-1.25914	-3.56425	1.51355	6.97752	3.79273	-8.04818	1.63022	-1.58979	NA	0.260952	0.0952498	0.243475	0.00735497	0.168599	0.000115198	0.00529121	4.18201e-05	0.141703	0.150545	NA	---
ELL	8178	ELL:t180	887	7	TRUE	6.74926	2.71357e-11	0.37315	0.325944	0.123231	-1.50098	-0.781676	0.205424	2.09073	-3.17396	1.37136	1.12101	0.406819	0.724333	0.757667	0.906725	0.19366	0.469783	0.845342	0.0908156	0.0247049	0.228605	0.313217	0.70097	---
ELMSAN1	91748	ELMSAN1:s148	830	7	TRUE	8.73143	1.37633e-17	1.15785	0.0317095	-1.28307	-1.34347	-0.606604	-1.49272	3.02426	-3.73352	1.11636	3.53177	-1.07067	0.299223	0.975931	0.255721	0.236868	0.570599	0.195724	0.0292732	0.0135217	0.315023	0.0167083	0.333256	---
ELMSAN1	91748	ELMSAN1:s461	1435	12	TRUE	19.8904	2.86234e-77	0.624225	0.629645	-0.396895	-4.52543	-0.0732353	2.89638	4.84808	-3.00517	0.514823	1.39086	-4.0701	0.546456	0.543044	0.699783	0.0010991	0.943063	0.0159321	0.000673304	0.0132264	0.617863	0.194437	0.00224981	s7
ELMSAN1	91748	ELMSAN1:s923	992	9	TRUE	17.3911	2.86898e-59	-1.64919	0.382987	1.32927	-3.08481	1.21195	-1.2225	0.144358	0.196608	0.138699	3.85078	-2.47471	0.143096	0.713094	0.225445	0.0176953	0.264847	0.261077	0.889286	0.84972	0.893594	0.00628607	0.0425382	---
ELMSAN1	91748	ELMSAN1:t655s661	786	7	TRUE	7.22895	1.18381e-12	1.57628	0.494754	-2.2947	-3.45016	0.0324312	4.45471	3.47572	-1.00711	0.0680554	-1.0334	-3.148	0.175784	0.641744	0.0702356	0.0182345	0.975383	0.00667313	0.0177401	0.360107	0.948379	0.348787	0.0254363	---
EMD	2010	EMD:s49	1108	10	TRUE	12.3637	5.59274e-33	-2.6027	2.35791	-1.95441	0.16487	-1.82541	-0.224065	1.17091	3.16432	1.61543	-3.51787	0.881065	0.0314856	0.0461082	0.0864017	0.873136	0.105375	0.828323	0.275327	0.0133081	0.14488	0.00787041	0.403975	---
EML4	27436	EML4:s134	812	7	TRUE	18.0507	1.78728e-61	1.9566	-0.265678	1.87056	-1.03195	-2.93711	-2.32591	1.29059	-0.496125	1.6093	2.93329	-3.67737	0.107756	0.801094	0.120328	0.349404	0.032365	0.0675546	0.253299	0.640843	0.168465	0.0325085	0.0143329	---
EML4	27436	EML4:s144s146	1139	10	TRUE	10.7251	1.24395e-25	1.25625	0.844247	0.124302	-1.13456	0.866418	-1.11985	1.91112	-1.10257	-0.988171	0.370334	-0.599474	0.24447	0.423057	0.904142	0.289408	0.411492	0.29527	0.092371	0.302276	0.35201	0.720746	0.565444	---
EML4	27436	EML4:t899	980	8	TRUE	9.25732	1.28885e-19	1.09934	-1.13015	0.284379	2.81715	0.985911	-0.989323	-1.53214	-1.92065	0.180412	0.926181	-1.98976	0.313762	0.301556	0.78568	0.030468	0.36225	0.360708	0.176373	0.103173	0.862769	0.390086	0.0937471	---
EMSY	56946	EMSY:s1151	811	7	TRUE	12.2782	7.60544e-32	1.07204	-1.03944	0.285398	0.251388	-1.19041	-2.50615	0.50682	-3.57033	1.88213	6.19549	-4.07579	0.332696	0.346229	0.786784	0.811519	0.287317	0.0540819	0.633835	0.0160381	0.118553	0.00159863	0.00957935	---
ENAH	55740	ENAH:s125	1472	12	TRUE	19.1083	7.17803e-73	-3.22784	1.32643	0.243777	-3.52627	4.26398	2.83709	4.2027	-0.121615	1.11356	-5.37368	-0.3204	0.00905407	0.214192	0.812332	0.00548083	0.00165261	0.0176361	0.00182089	0.905613	0.291516	0.000312887	0.75526	---
ENAH	55740	ENAH:s508	1260	11	TRUE	34.0014	3.12893e-180	-3.83437	1.07938	-0.0637419	-3.21497	2.26277	4.51628	3.13665	-4.38361	0.217721	-1.29497	1.90493	0.00400087	0.308495	0.950569	0.0105743	0.04995	0.00145454	0.0119925	0.00176185	0.832503	0.227562	0.0891827	---
ENO1	2023	ENO1:s141	894	7	TRUE	16.2884	2.03477e-52	0.624949	-2.96325	-2.57442	1.09019	-1.9196	6.08622	2.09598	0.569684	-1.32331	-3.90993	2.02501	0.559414	0.0314007	0.0497677	0.325357	0.112987	0.00173178	0.090212	0.593532	0.243012	0.0112958	0.0987377	---
ENO1	2023	ENO1:s254	890	8	TRUE	23.8108	2.93195e-97	-1.09269	-2.11317	1.03083	0.474731	1.14117	-0.842754	1.46782	4.05657	-1.79651	-2.10403	-0.76538	0.31645	0.0790261	0.342369	0.651764	0.297289	0.431672	0.192529	0.00667637	0.122542	0.0800307	0.473068	s8
ENO1	2023	ENO1:s27	915	7	TRUE	22.8731	6.74943e-92	-0.478168	-2.37896	0.103483	0.527946	-0.738091	4.91803	-0.224243	5.46837	-2.63777	-5.94445	1.30577	0.652706	0.0632462	0.921602	0.620119	0.493622	0.00440502	0.831443	0.00278465	0.0460996	0.00192453	0.248478	---
ENO1	2023	ENO1:y44	1079	9	TRUE	10.1825	2.59414e-23	0.458536	1.98915	0.850882	-3.16877	2.60624	2.33135	-2.83714	5.57933	-1.58154	-4.83898	0.710362	0.660464	0.0870003	0.422983	0.0157348	0.0351046	0.0525093	0.0251474	0.000833815	0.157769	0.00187997	0.500455	s8
ENSA	2029	ENSA:s67	1151	11	TRUE	9.70025	1.9475e-21	-3.71581	-0.564395	-1.03806	-1.0704	-0.169472	3.99229	2.34849	-1.47098	-0.0649247	-0.676383	0.404163	0.00480165	0.586274	0.326324	0.312305	0.869173	0.00314684	0.0434122	0.175374	0.949653	0.515802	0.695529	---
EP300	2033	EP300:s1700	631	7	TRUE	1.83445	0.067059	-0.854515	0.924597	-0.126842	0.350619	-1.565	0.948918	1.73727	-0.332331	-0.137602	-1.03611	-0.914596	0.431847	0.397605	0.904008	0.740162	0.178355	0.386237	0.142847	0.753119	0.895924	0.347636	0.402356	---
EP400	57634	EP400:s1696	873	8	TRUE	13.3904	2.81228e-37	-1.61609	-0.986351	-0.304194	4.53955	-5.6584	-2.67761	0.914064	-7.41625	1.51304	8.59225	-1.55147	0.157202	0.362051	0.771254	0.00393513	0.00130888	0.0366525	0.395929	0.000309033	0.181033	0.000136614	0.171771	---
EP400	57634	EP400:s700	911	9	TRUE	13.5966	2.02724e-38	-0.526867	-0.906416	3.91022	-5.36609	-2.95906	-5.9371	2.02421	-0.224828	1.31616	10.0147	-0.653841	0.614564	0.394845	0.00582182	0.0010459	0.0211332	0.000577498	0.0826158	0.828535	0.22958	2.11876e-05	0.534096	s10
EPB41	2035	EPB41:s540s542	857	8	TRUE	21.2953	4.58578e-81	-0.0683091	-1.73638	-4.17194	4.41747	-0.586355	-0.588177	-4.41561	6.93916	0.0842405	-1.28476	-0.533421	0.947759	0.133175	0.00586588	0.00448314	0.579013	0.577866	0.00449212	0.000444005	0.935606	0.246245	0.612914	s8
EPB41	2035	EPB41:s542	1409	11	TRUE	31.4913	3.39077e-165	-0.0497456	-0.223967	0.0888942	1.80901	-0.966905	0.155875	-3.39734	5.37931	-0.872773	-2.33229	0.246404	0.961412	0.827784	0.931113	0.103897	0.358854	0.879572	0.00790654	0.000444896	0.40547	0.0445799	0.810897	s8
EPB41	2035	EPB41:s684	1047	9	TRUE	13.3122	1.84239e-37	-1.10249	2.11131	-2.89044	4.71223	1.18657	1.81395	-1.55226	-1.67622	0.0485871	-3.30258	-2.22902	0.306703	0.0726477	0.0233018	0.00217719	0.274103	0.112562	0.164541	0.1376	0.962606	0.0130743	0.0610593	---
EPB41	2035	EPB41:s95	1020	10	TRUE	14.6114	4.89918e-44	-0.841767	0.393703	-3.73749	-1.57399	-1.25136	2.1666	-3.76643	1.59783	0.0244026	3.51848	0.860302	0.424365	0.704086	0.00572594	0.154137	0.246156	0.0621465	0.00549357	0.148749	0.981129	0.00786343	0.414659	---
EPB41L1	2036	EPB41L1:s510	987	8	TRUE	25.999	7.80402e-114	0.603851	-1.55543	-2.47293	4.39861	0.142775	1.96946	-1.30754	-6.06055	-0.378539	-0.924282	5.59163	0.568056	0.170843	0.0482655	0.00457525	0.891142	0.0964224	0.238895	0.000914972	0.718062	0.390997	0.00139154	---
EPB41L1	2036	EPB41L1:s650	809	8	TRUE	12.4856	7.90579e-33	-0.59064	-3.70657	0.075199	-3.90981	-0.6591	2.02473	2.28321	0.750403	-0.698511	1.30299	4.88448	0.576317	0.0100101	0.942501	0.00789415	0.534294	0.0893139	0.0625239	0.481392	0.51101	0.240348	0.00275373	s11
EPB41L2	2037	EPB41L2:s386	1036	7	TRUE	22.454	2.88314e-91	0.70727	-1.50402	2.14547	-2.12452	-1.30185	2.38584	-0.0935472	-0.961335	-0.398119	-0.740857	4.01997	0.510991	0.192906	0.0847288	0.0870056	0.249714	0.0627099	0.929102	0.380535	0.706973	0.492084	0.0101211	---
EPB41L2	2037	EPB41L2:s499	1244	11	TRUE	29.3728	1.94431e-144	-1.7124	-0.29166	-0.962084	-2.05806	3.74927	6.39378	-0.237595	-2.36006	-0.800149	-4.78975	5.22548	0.120978	0.777158	0.361142	0.0696984	0.00455983	0.000126192	0.817516	0.0425971	0.444231	0.000987734	0.000545199	---
EPB41L2	2037	EPB41L2:s550	1339	10	TRUE	22.922	2.42651e-98	0.44224	1.57469	0.945302	-4.69639	-0.422036	6.57453	2.27493	-2.06728	-1.22236	-4.76202	5.7871	0.670028	0.153976	0.372176	0.00154867	0.684112	0.00017395	0.052485	0.072535	0.256362	0.0014231	0.000411167	---
EPB41L2	2037	EPB41L2:s614	910	8	TRUE	9.52773	1.42227e-20	-2.47721	-0.770643	-2.32609	-5.54246	1.63892	8.2656	4.1461	-0.732835	-0.0248685	-2.71612	-0.522213	0.0479863	0.470166	0.0589552	0.00145623	0.152342	0.000169665	0.0060373	0.491286	0.980966	0.0348216	0.620233	---
EPB41L2	2037	EPB41L2:s647	983	11	TRUE	16.6237	7.52847e-55	-2.7327	-0.15903	-1.84656	-2.2557	2.75182	7.34562	3.36174	-5.27513	-0.410948	-2.1477	0.699743	0.023122	0.877157	0.0978847	0.0505304	0.0224099	4.34754e-05	0.00836606	0.000510387	0.690723	0.0602614	0.501772	---
EPB41L2	2037	EPB41L2:s715	964	10	TRUE	25.9552	5.58781e-113	-0.729131	0.95127	0.728804	-3.90019	0.38747	5.3789	-0.0599864	-2.34637	-0.920678	0.552076	0.920016	0.486717	0.369318	0.486906	0.00454346	0.708514	0.000662511	0.953638	0.0469466	0.384141	0.595978	0.384467	---
EPB41L2	2037	EPB41L2:s718	836	7	TRUE	17.4946	1.32484e-58	-0.342758	1.64059	-0.734328	-1.35735	-0.55741	2.3061	2.27254	-4.06798	-0.836587	-0.275349	1.57444	0.74572	0.161807	0.495721	0.232721	0.601279	0.0692432	0.0722084	0.00965305	0.440962	0.794064	0.176202	---
EPB41L2	2037	EPB41L2:s828	863	7	TRUE	21.4799	2.72851e-82	0.253928	0.662672	-3.72849	1.84332	-0.357372	3.96781	1.97121	-3.8908	-0.28646	-1.68365	NA	0.809663	0.536862	0.0135922	0.124614	0.735403	0.0106594	0.10576	0.0115156	0.786016	0.153069	NA	---
EPB41L2	2037	EPB41L2:s87	1052	8	TRUE	21.979	2.35698e-88	-0.454457	-1.62791	-1.82571	-2.77385	0.635766	11.5063	3.50429	-4.95523	-1.17208	-3.78172	1.37911	0.665478	0.154668	0.117686	0.032258	0.548396	2.589e-05	0.0127597	0.00256446	0.285594	0.00916182	0.217065	s6
EPB41L3	23136	EPB41L3:s420	1066	9	TRUE	11.6799	9.73378e-30	0.110926	3.4496	1.10035	-2.42688	1.98173	1.1631	-0.112239	0.755613	-2.90998	-3.77585	2.67353	0.914789	0.0106972	0.307575	0.0456289	0.0879565	0.282901	0.913785	0.474534	0.0226613	0.00692971	0.0318365	---
EPB41L3	23136	EPB41L3:s443s448	648	7	TRUE	15.4643	3.96907e-46	-1.65771	-0.0651118	-0.510155	-2.4221	0.539463	2.70526	0.349053	-0.405174	-0.710011	-0.118161	1.73782	0.158276	0.950608	0.631658	0.0599622	0.612714	0.0425163	0.741268	0.702103	0.509429	0.91054	0.142745	---
EPB41L3	23136	EPB41L3:s88	1060	8	TRUE	18.8192	2.29541e-68	-4.72123	-0.394943	-1.64592	-3.1367	3.49214	5.59956	1.448	-0.0934581	1.9419	-6.00256	6.29959	0.00325387	0.706542	0.150881	0.0201523	0.0129496	0.00138142	0.197777	0.928582	0.100178	0.000962378	0.000745819	s11
EPB41L4A	64097	EPB41L4A:s389	973	8	TRUE	10.2566	1.41772e-22	-1.99034	0.273834	-3.25968	1.43579	1.85891	0.350919	0.406552	0.177158	2.41185	-1.82544	0.0369521	0.0936719	0.793395	0.0172558	0.201076	0.112393	0.737642	0.698441	0.865213	0.0524418	0.117729	0.971722	---
EPB41L5	57669	EPB41L5:s436	979	8	TRUE	11.0066	1.21139e-26	1.34169	-1.7199	-1.2313	2.41691	-0.113393	1.57994	0.0692764	-0.565073	-1.39581	-0.577914	-0.521035	0.228243	0.136242	0.264279	0.0520814	0.913418	0.165203	0.947021	0.592508	0.212237	0.584343	0.621005	---
EPC2	26122	EPC2:s538	1062	9	TRUE	3.27917	0.00108457	2.23642	-1.55313	0.752805	-1.88513	-1.21092	-2.45097	-0.254812	-1.35307	0.351431	5.87216	0.164963	0.0603957	0.164336	0.476117	0.101398	0.265218	0.0440444	0.806193	0.218103	0.735606	0.000616591	0.873636	---
EPN1	29924	EPN1:s495	866	7	TRUE	7.28761	7.11885e-13	1.12386	1.66557	-2.25023	-1.83912	-1.28218	3.29842	2.04257	-2.29391	1.11699	-1.46395	NA	0.312117	0.15668	0.0742558	0.125289	0.256007	0.0215129	0.0965525	0.0703048	0.314777	0.203084	NA	---
EPS15	2060	EPS15:s595	651	7	TRUE	8.47182	1.61728e-16	1.75183	4.12441	-0.862521	0.409929	2.3263	2.50161	2.47424	-8.04332	-0.145665	-1.19325	-2.31749	0.140191	0.00913456	0.427823	0.69883	0.0675212	0.0543826	0.0562367	0.000480578	0.889876	0.286299	0.0682672	---
EPS15	2060	EPS15:s796	1716	13	TRUE	27.4855	4.52347e-138	1.40972	4.98119	-0.630601	1.82017	2.29034	6.06609	-0.387719	-0.643984	-1.69562	-11.0267	-0.174545	0.186264	0.000414659	0.541181	0.0960244	0.0427523	8.12027e-05	0.705622	0.532784	0.118041	2.76131e-07	0.864609	---
EPS15	2060	EPS15:s814	1573	13	TRUE	19.0872	3.28753e-73	0.426189	5.39008	-0.494947	-1.09206	2.72467	4.1673	-3.85787	5.61585	-2.05542	-8.79119	-0.398219	0.67819	0.000219952	0.630375	0.298146	0.0197659	0.00156987	0.00266306	0.000156568	0.0643714	2.63581e-06	0.698089	---
EPS15	2060	EPS15:s851	1188	10	TRUE	10.8895	2.18644e-26	2.06979	0.587517	0.397794	-0.501711	0.459062	1.28497	0.556389	0.970935	-0.618428	-3.10148	-1.1061	0.072253	0.573062	0.701186	0.629384	0.658406	0.234757	0.593163	0.360017	0.553489	0.0146329	0.300834	---
EPS15L1	58513	EPS15L1:s229	1276	11	TRUE	8.83418	3.28104e-18	0.236556	-0.971814	0.435764	-1.00656	1.08187	2.44923	-1.60117	4.68822	-2.72238	-3.32009	2.44525	0.818297	0.356535	0.673272	0.340441	0.307442	0.0368032	0.143804	0.00113891	0.0235161	0.00893905	0.0370443	---
EPS15L1	58513	EPS15L1:s593	1188	10	TRUE	9.70837	1.71146e-21	2.82565	-0.432416	-1.1588	-0.402209	3.64967	-0.0712357	-2.3157	3.12765	0.379691	-2.07213	-1.7302	0.022299	0.676859	0.279957	0.698063	0.00649747	0.944959	0.0492491	0.014065	0.714055	0.071991	0.121845	s5
EPS15L1	58513	EPS15L1:s672	1195	11	TRUE	10.4867	1.13484e-24	-0.358861	-1.31872	-3.19979	-3.5696	0.459479	7.63698	2.66395	1.7211	0.923375	-3.1399	-3.11069	0.727973	0.219831	0.010835	0.00602804	0.656787	3.20154e-05	0.0258779	0.119339	0.379902	0.0119299	0.0125049	---
EPS15L1	58513	EPS15L1:s793	826	8	TRUE	9.62345	7.56592e-21	-2.43239	-2.87725	-3.84126	1.57328	1.47041	5.0317	-3.5772	0.796226	-0.758384	0.156497	3.80981	0.0509963	0.0281587	0.00854642	0.166718	0.191853	0.0023763	0.0116824	0.45624	0.476944	0.880774	0.0088655	---
EPS8	2059	EPS8:s685	1579	13	TRUE	17.1972	6.97371e-61	-1.17973	-0.00984869	-3.22003	-2.46377	1.83635	6.63605	5.14261	-0.910916	-1.87684	-3.67254	-0.911206	0.262992	0.992318	0.00815863	0.0314674	0.0934555	3.67984e-05	0.000321925	0.381868	0.0873011	0.0036733	0.381722	---
EPS8L1	54869	EPS8L1:s182	923	8	TRUE	19.594	1.05241e-71	2.33568	1.26041	-0.929075	0.398618	1.50071	-3.59601	0.461154	-1.27534	0.510143	0.899074	NA	0.0581871	0.25432	0.3887	0.703974	0.184104	0.0114211	0.660932	0.249341	0.628169	0.40325	NA	---
EPS8L1	54869	EPS8L1:s182t187	753	7	TRUE	15.6549	5.22946e-48	1.67002	-0.0100519	-1.14434	1.22176	-0.241412	-0.372312	-1.68467	-0.42981	1.24135	0.0984062	NA	0.155784	0.992369	0.304292	0.276251	0.818823	0.72492	0.152869	0.685227	0.269536	0.925433	NA	---
EPS8L2	64787	EPS8L2:s240	958	9	TRUE	21.2753	1.54747e-82	0.51554	1.43876	-1.27658	2.63561	0.188946	1.35299	-0.637074	1.00333	0.511089	-5.03276	-0.486913	0.622054	0.193388	0.242466	0.0336372	0.855497	0.218128	0.544341	0.349116	0.625009	0.00150868	0.641196	---
EPS8L2	64787	EPS8L2:s570	1465	12	TRUE	27.7235	2.80945e-136	1.07943	3.81898	-0.334429	3.71074	0.255082	-1.23155	0.44786	-0.436008	-2.25019	-4.92007	-0.0396341	0.305741	0.00337918	0.744964	0.00403639	0.803829	0.246292	0.6638	0.672093	0.0481643	0.000604794	0.969165	---
ERBB2	2064	ERBB2:s968	914	8	TRUE	13.6348	1.16021e-38	-0.507203	1.36246	-0.233005	-0.625568	-1.16734	-0.654355	2.09038	0.603831	1.51364	-2.3087	NA	0.63011	0.221975	0.823503	0.554631	0.287361	0.537143	0.0815551	0.568068	0.180885	0.0603765	NA	---
ERBB2	2064	ERBB2:t671	963	9	TRUE	14.8272	6.07455e-45	-1.66116	2.71753	-1.84377	-0.561027	-1.52274	1.44994	-0.349347	3.80791	1.64078	-2.78855	-3.13862	0.140638	0.0298722	0.107748	0.592276	0.17164	0.190356	0.737102	0.006646	0.14485	0.0269644	0.0164109	---
ERBB3	2065	ERBB3:s686	1239	11	TRUE	19.2214	1.32657e-71	-3.21628	-0.265249	-2.95055	6.68432	-3.35183	-4.67956	0.141778	0.738271	2.49226	0.361973	1.20736	0.0105522	0.796793	0.0162063	9.01335e-05	0.00849872	0.00115292	0.890379	0.479158	0.0342944	0.725725	0.258066	s4
ERBB3	2065	ERBB3:s982	998	10	TRUE	10.5593	1.11854e-24	-2.18173	-0.837337	-1.34877	2.34248	-2.27017	-0.650929	2.67409	-2.26112	1.33293	0.33075	1.47147	0.0606987	0.426708	0.214344	0.0472327	0.052876	0.533339	0.0281832	0.0536287	0.219266	0.749329	0.179375	---
ERC1	23085	ERC1:s17	1025	9	TRUE	14.7971	4.87697e-45	0.580015	0.124678	-2.61248	-0.362043	0.236859	1.09788	2.14748	-4.42289	-0.441477	3.73083	-1.97303	0.580086	0.904283	0.0347876	0.728003	0.819548	0.308581	0.0688692	0.00307054	0.672183	0.00735074	0.0890923	---
ERC1	23085	ERC1:s21	1214	11	TRUE	17.8471	1.97316e-63	-0.327833	-2.04808	-0.682521	0.898473	-1.04166	0.214159	0.103205	-1.79438	-0.348355	4.21924	-1.95292	0.750535	0.0708338	0.512092	0.392336	0.32474	0.835196	0.920063	0.106333	0.735584	0.00224196	0.0825782	---
ERCC5	2073	ERCC5:s156s157	917	9	TRUE	16.0207	5.35767e-51	-0.881487	0.3929	0.190685	4.58793	-1.3161	-0.33381	0.766683	-3.75008	-1.11098	1.39955	-3.04803	0.407301	0.706084	0.854185	0.00251993	0.229599	0.7483	0.468333	0.00716738	0.303275	0.204371	0.0186348	---
ERCC5	2073	ERCC5:s384	1029	8	TRUE	12.3152	1.67248e-32	0.149127	0.637997	-1.36575	0.371003	-0.296561	-1.89755	0.0261518	0.251403	1.33055	1.71921	-1.77706	0.886339	0.547037	0.220996	0.723382	0.776799	0.106531	0.979984	0.809892	0.23167	0.136373	0.125888	---
ERCC5	2073	ERCC5:s562s563	727	7	TRUE	8.44619	1.6562e-16	-0.108748	2.14556	0.230371	1.34573	-1.11207	0.869639	0.755238	-1.69122	0.085079	-1.60495	-2.5073	0.917632	0.0847198	0.826932	0.236187	0.316697	0.42427	0.484142	0.151584	0.9355	0.169412	0.0540058	---
ERCC6	2074	ERCC6:s429s430	853	9	TRUE	3.76015	0.000183283	-1.65936	-0.713607	-0.236504	1.79795	-2.34807	-0.59394	0.991518	-0.969392	-0.886768	2.19397	0.269559	0.141005	0.498565	0.819813	0.115229	0.0512329	0.571239	0.354461	0.364644	0.404639	0.0643005	0.795273	---
ERCC6	2074	ERCC6:s486s489	881	9	TRUE	9.63289	8.03401e-21	-2.54223	0.762276	0.114562	3.26599	-0.620181	-6.70418	-3.05462	0.897898	3.40007	4.03832	-1.48453	0.0385381	0.470795	0.912009	0.0137501	0.554783	0.000276373	0.0184628	0.399069	0.0114414	0.0049434	0.181245	---
ERG	2078	ERG:s88	1155	11	TRUE	13.4569	6.32139e-38	-1.89151	-1.31278	-3.17294	-1.95099	0.0927887	10.6446	3.3289	-6.19645	1.502	-1.87828	0.0975399	0.091116	0.221743	0.0113124	0.0828349	0.928104	2.12241e-06	0.0088145	0.000159544	0.167343	0.0930617	0.924435	s6
ERICH1	157697	ERICH1:s238	974	8	TRUE	14.383	1.95024e-41	1.66733	0.753623	1.98438	-3.29912	1.11548	-2.11736	-0.833266	-0.280875	-0.0698525	4.02761	-3.433	0.146495	0.479594	0.0944493	0.016426	0.307319	0.0785694	0.436602	0.78824	0.946581	0.006899	0.0139198	---
ERICH1	157697	ERICH1:s254	1116	10	TRUE	12.5559	3.08006e-33	1.62367	0.354666	1.75217	0.0475587	1.96565	-3.57057	-2.56298	-2.30317	0.854346	3.80679	-1.08752	0.143102	0.732008	0.117843	0.963234	0.0849136	0.0072876	0.0334915	0.0502219	0.417761	0.00518625	0.308482	---
ESF1	51575	ESF1:s153	808	9	TRUE	27.8732	4.73871e-120	-0.657038	2.299	9.26524	-1.59096	-1.64437	-9.47217	-3.14116	-0.0219409	-1.45718	7.32444	-1.12603	0.532156	0.0550724	3.53004e-05	0.155644	0.144099	3.05525e-05	0.0163527	0.983107	0.188416	0.000159382	0.297271	---
ESF1	51575	ESF1:s657s663	894	8	TRUE	21.6003	1.84953e-83	1.4552	1.46071	4.27144	-0.836004	-3.01181	-5.31011	1.92906	-4.58712	-0.952819	6.85162	-2.76782	0.195856	0.194398	0.00525475	0.435175	0.0236452	0.00181222	0.101978	0.00374236	0.377473	0.000475574	0.0325161	---
ESRP1	54845	ESRP1:s543	788	7	TRUE	20.8499	3.45682e-77	0.859717	-0.146713	2.12937	4.3585	-1.17222	-8.96844	0.144468	-3.00845	1.4505	4.72976	NA	0.429229	0.88909	0.086473	0.00730058	0.293917	0.000287436	0.890774	0.0298087	0.206616	0.00519724	NA	---
ESRP2	80004	ESRP2:s563	764	7	TRUE	25.1921	2.39408e-102	1.9538	1.4883	-2.31237	5.51033	-3.325	-5.5226	1.90915	-5.391	3.36716	1.4455	NA	0.108142	0.196838	0.0687039	0.0026928	0.0208932	0.00266663	0.114511	0.00296379	0.0199513	0.207943	NA	---
ESYT1	23344	ESYT1:s1044	892	9	TRUE	22.1913	3.46054e-87	-2.72436	3.82652	2.40503	-0.975265	1.53271	-3.23516	-4.25746	2.94168	0.257653	-0.129767	1.28186	0.0295785	0.00648705	0.0471167	0.361919	0.169212	0.0143488	0.00375836	0.0216613	0.804085	0.900401	0.240714	---
ESYT2	57488	ESYT2:s730s733	1158	11	TRUE	10.1922	2.02941e-23	-1.21751	1.65819	-0.283242	-3.98448	-0.146898	3.45651	0.599048	2.78301	-0.786978	-1.49763	-1.72728	0.254368	0.131655	0.783399	0.00318416	0.886451	0.00720032	0.563914	0.0212957	0.45152	0.168455	0.118189	---
ESYT2	57488	ESYT2:s733	1354	12	TRUE	12.3387	3.19416e-33	-2.17904	-0.608506	0.190312	1.23119	1.76458	1.98568	-2.01227	4.98754	-0.681897	-4.21314	-1.68404	0.0543337	0.556421	0.852873	0.246424	0.108099	0.0751587	0.0719019	0.000547302	0.510788	0.00179099	0.12308	s8
ETV3	2117	ETV3:s139	995	9	TRUE	4.59248	5.17534e-06	0.786638	-1.41524	1.19725	-2.24733	-0.392499	1.78978	0.154864	1.92652	-2.11243	1.11322	-2.68993	0.457294	0.199912	0.270175	0.0594316	0.706367	0.116615	0.8813	0.0954092	0.0725281	0.302373	0.0310887	---
ETV3	2117	ETV3:s159	838	7	TRUE	4.71411	3.04935e-06	-0.556255	-0.912364	3.70478	-3.10612	-1.05473	-2.6535	1.99495	1.86225	-0.947212	1.99556	0.687306	0.602011	0.403423	0.0139301	0.0266677	0.339823	0.0452355	0.102599	0.121618	0.387026	0.10252	0.522464	s3
ETV6	2120	ETV6:s271	1035	9	TRUE	13.9286	1.53637e-40	0.681238	1.84084	2.48183	1.27999	-3.43128	2.68045	-0.300856	-7.00495	-0.782472	2.23267	-1.8491	0.517615	0.108212	0.0420969	0.241333	0.0109661	0.0315189	0.772264	0.000210627	0.459583	0.0607312	0.106909	---
EVI5	7813	EVI5:s700	956	10	TRUE	10.7596	1.92291e-25	-0.27377	-0.807435	-0.44145	4.73039	-0.0345455	2.29632	-1.38615	-1.58131	-0.845057	-2.84733	-0.127171	0.791197	0.442759	0.670576	0.00148219	0.973289	0.0507615	0.203109	0.152464	0.422631	0.0215675	0.901944	---
EVI5	7813	EVI5:s787s789	702	7	TRUE	5.27782	1.771e-07	0.307555	-0.883866	-0.810106	-2.07656	1.64784	3.47721	-0.321897	3.77779	-1.6494	-1.96991	-2.01252	0.77082	0.417237	0.454691	0.0924655	0.160302	0.0177117	0.760553	0.0129191	0.15998	0.105936	0.100323	s8
EVL	51466	EVL:s331	1094	9	TRUE	31.5069	1.95515e-155	-0.417545	3.40802	-1.88082	-4.51927	4.85186	5.42374	2.99216	-2.54859	-1.50972	-5.30229	1.5489	0.688789	0.0113182	0.102042	0.00273453	0.00185236	0.000983177	0.0201645	0.0381819	0.174859	0.00112058	0.165336	---
EVL	51466	EVL:s354	1214	12	TRUE	18.8341	1.31438e-69	-0.284359	4.16296	-2.06854	-5.36266	1.77923	1.34633	0.991921	0.333663	0.826183	-1.36107	1.89426	0.781937	0.00193958	0.0654442	0.000317827	0.105558	0.207918	0.34463	0.745525	0.427972	0.203373	0.0874458	---
EXOC1	55763	EXOC1:s501	886	7	TRUE	4.52044	7.0105e-06	-1.22952	-0.858009	-3.19976	2.60096	0.23265	1.34909	-1.29773	1.66901	0.286	-1.15024	-0.057299	0.273573	0.430087	0.0240017	0.0481932	0.825257	0.235182	0.25102	0.155985	0.786348	0.302067	0.956526	---
EXOC1	55763	EXOC1:t568	882	8	TRUE	6.37242	2.99909e-10	0.829906	2.71491	-3.36823	3.67668	-0.882651	-0.427418	1.26738	-5.22071	1.03828	-1.22869	-0.228441	0.438357	0.0348777	0.0150754	0.0103715	0.411389	0.683989	0.251984	0.00197485	0.339158	0.265189	0.82689	---
EXOC4	60412	EXOC4:s226	1240	11	TRUE	7.37492	3.00171e-13	-1.1558	-2.10377	-1.12181	3.51741	-0.580795	1.2224	1.49698	-0.86903	-0.79013	-1.32002	-0.37839	0.277522	0.0647215	0.290982	0.00654202	0.575632	0.252604	0.168621	0.407408	0.449768	0.219415	0.713912	---
EXOC8	149371	EXOC8:s19	913	8	TRUE	3.53072	0.000435211	-1.36434	-0.509988	-3.04623	-3.61753	2.56578	7.26504	1.48059	1.16937	-0.0444922	-3.72477	0.419773	0.221415	0.628271	0.0226211	0.0111301	0.042576	0.000345912	0.189216	0.286602	0.965956	0.00979697	0.689268	---
EXPH5	23086	EXPH5:s1677	929	7	TRUE	18.0902	5.15135e-61	1.85694	-0.5342	0.184942	4.51129	-3.28104	-3.93444	1.90883	-2.12405	1.55343	-0.361434	1.02687	0.122452	0.616092	0.860542	0.00633341	0.0219294	0.0110211	0.114558	0.0870582	0.181031	0.732546	0.351569	---
EZH2	2146	EZH2:t487	1226	11	TRUE	17.121	4.16862e-58	1.0462	0.66751	8.88247	-1.79801	-2.37252	-7.62709	-4.80437	-1.46918	-1.57193	10.4529	-1.95449	0.322752	0.521193	9.50612e-06	0.105723	0.0417361	3.23447e-05	0.000967804	0.175851	0.150416	2.47186e-06	0.0823706	s10
EZR	7430	EZR:s539	971	10	TRUE	14.4386	6.08825e-43	0.455718	1.55415	-1.5631	1.08531	-0.783802	1.18666	-0.5797	1.89968	0.504936	-3.4129	-0.513584	0.660708	0.158756	0.156657	0.309402	0.455734	0.269403	0.578073	0.0940137	0.627216	0.00918373	0.621423	---
FAAP100	80233	FAAP100:s667	830	7	TRUE	4.13532	4.10406e-05	2.14179	2.70303	1.49397	-0.932458	-1.91423	-2.54813	0.754665	-3.55315	-1.47495	4.23904	-2.77972	0.0851243	0.0426295	0.195412	0.393902	0.113767	0.0513827	0.484457	0.0163328	0.200239	0.00817712	0.0389151	---
FAF1	11124	FAF1:s320	1043	8	TRUE	6.54924	9.07026e-11	0.508095	0.428654	0.88249	-1.90345	-2.08636	-0.0324262	-0.445712	4.08051	-1.24076	0.192132	-1.58295	0.629521	0.683137	0.41147	0.105664	0.08201	0.975184	0.671437	0.00649837	0.261007	0.853976	0.164521	---
FAM102A	399665	FAM102A:s189	909	9	TRUE	12.9611	7.38519e-35	-0.789304	4.33185	-4.94467	1.54657	1.13443	3.07063	-0.711501	-4.38848	-0.208123	-0.433722	-0.0577459	0.455833	0.00343007	0.00166629	0.165889	0.293962	0.0180516	0.499791	0.00320129	0.841059	0.677543	0.955565	---
FAM102B	284611	FAM102B:s288	1067	10	TRUE	10.5018	3.41737e-24	-1.24479	0.353005	-3.74034	-3.17516	3.19239	7.14196	1.86889	-3.08192	-1.94171	-0.98453	2.42598	0.248438	0.733205	0.00570258	0.0130925	0.0127574	9.78622e-05	0.0985746	0.0150729	0.0881127	0.35369	0.0414615	---
FAM110B	90362	FAM110B:s173	1311	11	TRUE	14.4855	3.90093e-41	-2.3904	-2.07506	-5.18893	-1.18482	0.723111	-0.149402	3.05135	-2.25296	1.22823	5.14623	-0.251454	0.0405307	0.0678055	0.000572465	0.266433	0.487977	0.884531	0.0137629	0.0507569	0.250511	0.000606198	0.807111	---
FAM110C	642273	FAM110C:s241	974	9	TRUE	14.5657	2.57805e-40	2.14065	0.666364	-2.09872	3.13759	-0.559077	0.654011	2.30444	-3.94174	-0.0245493	-2.54802	0.887619	0.0695674	0.526523	0.0740109	0.0164345	0.593536	0.533993	0.0546328	0.00559083	0.9811	0.0382137	0.404211	---
FAM117A	81558	FAM117A:s178	806	7	TRUE	1.87177	0.0619519	-1.14608	0.379391	0.829505	1.09514	0.165384	-1.04792	0.34192	-4.47378	0.122545	2.42724	NA	0.303634	0.719976	0.444603	0.323381	0.875121	0.342663	0.746314	0.00655629	0.90724	0.0595827	NA	---
FAM117A	81558	FAM117A:s207	906	7	TRUE	2.00013	0.0461442	1.97305	0.0191384	0.257208	-0.0904827	-1.30856	1.63576	-0.259336	-3.04463	1.11215	0.451074	-0.538164	0.105511	0.985471	0.807268	0.931417	0.2476	0.162816	0.805715	0.0285992	0.316667	0.670826	0.613546	---
FAM117A	81558	FAM117A:s213	1227	11	TRUE	1.0901	0.276147	-0.678862	0.60209	-2.2952	-0.424766	-1.07558	3.8807	2.53674	-6.36357	1.70507	0.579407	-0.294029	0.514302	0.561974	0.0473701	0.680981	0.3101	0.00372743	0.0318809	0.000130763	0.122374	0.576528	0.775404	---
FAM117A	81558	FAM117A:s29	958	7	TRUE	3.28201	0.00111436	1.20759	2.14531	-0.434576	2.7227	1.8655	0.388867	-1.63789	-5.07492	0.969409	-0.214923	-1.46747	0.281206	0.0847463	0.681986	0.0416409	0.121111	0.713383	0.162371	0.00385097	0.376864	0.838319	0.20217	---
FAM117A	81558	FAM117A:s428	976	8	TRUE	2.36437	0.0184267	1.15003	-1.64546	-0.845086	-2.53546	-0.368831	-0.723298	1.41101	0.400611	1.03876	2.79148	-2.17817	0.293896	0.150977	0.430466	0.0443519	0.724918	0.496714	0.207929	0.702582	0.338954	0.031516	0.0722438	---
FAM117B	150864	FAM117B:s192	783	7	TRUE	12.6906	3.35785e-33	1.68147	1.01155	1.58734	-0.266669	1.59214	-4.48767	-0.00321895	-6.4034	-0.275706	6.13342	1.28696	0.1535	0.358173	0.173299	0.800372	0.17223	0.00647272	0.997556	0.00137713	0.793805	0.00167273	0.254466	---
FAM117B	150864	FAM117B:s194	1062	10	TRUE	12.9483	3.84467e-35	-0.13791	-0.184047	1.59895	1.29634	-1.13463	-5.58684	-0.567312	-4.15342	-1.01254	7.1357	1.97381	0.89372	0.858556	0.148499	0.231001	0.289381	0.000518146	0.586065	0.00319394	0.340922	9.84666e-05	0.0838481	---
FAM120A	23196	FAM120A:s30	937	7	TRUE	8.48372	8.45261e-17	-2.06778	2.27725	-0.795414	2.91237	2.80482	-0.965452	-0.91096	-0.922534	-0.372468	-2.42512	0.331642	0.0935031	0.0717846	0.462445	0.0333079	0.0377781	0.378659	0.404095	0.398581	0.724811	0.0597392	0.753609	---
FAM122A	116224	FAM122A:s118	1287	12	TRUE	5.22939	2.02275e-07	1.18305	-3.26143	-2.07659	0.554242	1.2888	0.948031	3.39735	-1.73647	-2.1169	1.6983	-1.65234	0.264153	0.00855345	0.0645666	0.591592	0.226483	0.36546	0.00680126	0.113128	0.0603377	0.120297	0.129474	---
FAM122A	116224	FAM122A:s185	913	9	TRUE	2.06174	0.039548	2.95468	-0.387114	0.263812	-1.1409	-0.132184	1.16414	0.181693	0.191403	-0.988665	0.147964	-2.25058	0.0212652	0.710172	0.799522	0.291435	0.898558	0.282507	0.860973	0.853644	0.355762	0.886543	0.0591476	s1
FAM122A	116224	FAM122A:s215	594	7	TRUE	2.47256	0.0137006	0.0432595	-2.70283	-3.74729	1.1498	1.07247	3.90288	0.511644	1.19527	-1.58898	-0.341681	-1.39236	0.967169	0.0426395	0.013331	0.302235	0.332522	0.0113763	0.630688	0.285575	0.172933	0.746483	0.222564	---
FAM122A	116224	FAM122A:s231	791	8	TRUE	0.784306	0.433141	-0.300203	-1.25991	-2.23573	0.34502	-0.995665	4.4626	3.9246	-3.99014	-0.764353	-0.964468	-0.152907	0.774152	0.254489	0.0667377	0.741853	0.357856	0.00427111	0.00776081	0.00719942	0.473635	0.372058	0.883484	---
FAM126B	285172	FAM126B:s430	812	7	TRUE	7.56176	1.33455e-13	1.08137	-0.965989	-0.899202	3.47436	0.515469	0.239073	-0.456394	-0.706682	-0.705795	-1.88201	NA	0.328909	0.378416	0.409757	0.017766	0.628199	0.820539	0.667247	0.511327	0.511833	0.11857	NA	---
FAM126B	285172	FAM126B:t306	914	10	TRUE	9.0722	8.44563e-19	-1.46718	-3.1856	-2.61731	5.98418	-1.55983	0.580879	-1.62344	-1.97816	1.51121	1.1917	1.56944	0.180505	0.0128884	0.0307789	0.000329151	0.15742	0.577315	0.143151	0.0832854	0.169182	0.267528	0.155185	s4
FAM129A	116496	FAM129A:s646	1209	10	TRUE	11.7831	2.05808e-30	-2.31117	-0.46199	-1.11185	-2.10118	0.659346	5.2039	2.76212	1.18649	-0.714801	-2.84122	-1.87079	0.0495984	0.656392	0.298497	0.068811	0.528193	0.000818497	0.024594	0.269465	0.495059	0.0217709	0.0982874	---
FAM129B	64855	FAM129B:s628	825	7	TRUE	7.77335	2.27979e-14	1.72439	-1.09154	1.28738	-2.68052	-1.19083	0.0864733	4.65935	1.59933	-1.17899	-0.957984	-2.10521	0.145239	0.324818	0.254332	0.0437927	0.287167	0.934446	0.00553532	0.170641	0.291443	0.382067	0.0891619	s7
FAM129B	64855	FAM129B:s628s633	759	7	TRUE	6.25938	6.46941e-10	1.20321	1.74784	0.795315	-2.14585	-1.87605	0.634608	2.67059	0.591724	-0.534952	-1.82754	-1.69199	0.282753	0.140914	0.462497	0.0846884	0.119482	0.553582	0.0443171	0.579775	0.615608	0.127169	0.151433	---
[truncated: 3,901 more rows]

## Sheet: p-protein_mut_class+signature
106 phospho-proteins involved in curated pathway sets
[truncated: 109 more rows]
