# Supplementary material for: Proteogenomic characterization of 2002 human cancers reveals pan-cancer molecular subtypes and associated pathways
Source: Nat Commun. 2022 May 13;13:2669. doi: 10.1038/s41467-022-30342-3 (PMC9106650; doi:10.1038/s41467-022-30342-3)
Supplement: Supplementary file 11 — Source Data [file 41467_2022_30342_MOESM11_ESM.xlsx]

## Sheet: Figure 1
Fig 1a, 1b	Supplementary Data 2			Fig 1f, exact p-values				Fig 1e, exact p-values
Fig 1c	Supplementary Data 3 and 5
Fig 1d, 1e	Supplementary Data 2 and 3			PTEN expression, vs unaligned group				gene set	# genes	p-value
Fig 1f	Supplementary Data 1			group	p-value			protein-containing complex	570	1.66053e-121
				hom_loss	9.43937e-07			mitochondrial protein complex	105	3.22707e-59
				het_loss	1.08278e-10			ribosomal subunit	85	7.74468e-51
				Indel-Frame-shift	1.00568e-07			translation	68	2.71482e-31
				SNV	0.749413			electron transport chain	43	1.67466e-17
								DNA repair	56	3.19211e-08
				STK11 expression, vs unaligned group				regulation of cell cycle process	69	3.50345e-06
				group	p-value
				hom_loss+het_loss	5.46722e-06
				Indel-Frame-shift	0.00087746
				SNV	0.0416145
				TSC1 expression, vs unaligned group
				group	p-value
				hom_loss	3.02017e-07
				het_loss	5.28136e-27
				Indel-Frame-shift	5.11235e-07
				SNV	0.199942
				TSC2 expression, vs unaligned group
				group	p-value
				hom_loss+het_loss	0.000102046
				Indel-Frame-shift	0.00446587
				SNV	0.177657

## Sheet: Figure 2
Fig 2a, 2c, 2d	Supplementary Data 2 and 3
Fig 2b	Supplementary Data 5 (pathway membership) and below (enrichment p-values by cancer type)
		neg(log10(enrichment p-values)) for top protein grade correlates											neg(log10(enrichment p-values)) for top mRNA grade correlates
		protein	protein	protein	protein	protein	protein	protein	protein	protein	protein		mRNA	mRNA	mRNA	mRNA	mRNA	mRNA	mRNA	mRNA	mRNA	mRNA
	Pathway	HNSC	Liver	LUAD	LUSC	OV	PAAD	PedGlioma	PRAD	Renal	UCEC	_	HNSC	Liver	LUAD	LUSC	OV	PAAD	PedGlioma	PRAD	Renal	UCEC
	Purine metabolism	0	0	0	0	0	0	2.15155	0	0	3.22184		0	0	0	0	0	0	0	0	1.75151	0
	Oxidative Damage	0	0	0	0	0	0	0	2.1152	0	2.50232		0	0	0	0	0	0	0	0	2.30619	0
	Photodynamic therapy-induced unfolded protein response	0	0	0	0	0	0	2.90634	0	2.39858	1.52496		0	0	0	0	0	0	2.51845	0	1.83841	0
	Ciliary landscape	0	5.1591	0	0	0	3.9304	9.76821	0	0	0		0	3.85909	0	0	0	0	7.85675	0	0	0
	Proteasome Degradation	0	0	3.93578	0	4.09828	1.45799	17.3842	0	1.45977	0		0	0	0	0	0	5.41721	7.42311	0	8.29625	0
	Parkin-Ubiquitin Proteasomal System pathway	0	2.55072	1.30945	0	0	1.47514	9.19631	0	0	0		0	1.31506	1.33749	0	0	4.08919	7.03651	0	4.46079	0
	Translation Factors	0	0	11.7009	0	2.30574	0	11.8397	0	7.96271	5.45145		0	0	0	0	0	1.38058	3.68468	0	0	2.18834
	mRNA Processing	39.253	7.81259	0	0	0	0	87.9213	0	0	0		0	6.71427	0	2.86891	1.62124	1.80335	14.268	0	0	0
	Initiation of transcription and translation elongation at the HIV-1 LTR	2.34355	1.44781	0	0	0	0	2.92146	0	0	0		0	0	0	0	0	0	0	0	0	0
	MECP2 and Associated Rett Syndrome	3.11064	1.65232	0	0	0	0	2.52429	0	0	0		0	0	0	0	0	0	0	0	0	0
	ATM Signaling Network in Development and Disease	2.75797	3.23021	0	0	0	0	2.37856	0	0	0		0	1.82999	1.63492	0	0	0	0	0	0	0
	The effect of progerin on the involved genes in Hutchinson-Gilford Progeria Syndrome	6.5105	8.62126	0	0	0	0	8.65547	0	0	0		0	3.14555	0	0	1.6904	1.61922	0	0	0	0
	Tumor suppressor activity of SMARCB1	0	6.91743	0	0	1.71099	0	4.62562	0	0	0		1.69723	4.71972	0	0	1.30138	0	0	0	0	0
	Androgen receptor signaling pathway	0	2.17901	0	0	0	0	2.99988	0	0	0		0	0	0	0	0	0	0	1.46503	0	0
	Fluoropyrimidine Activity	0	2.00312	2.71421	0	0	0	0	0	0	0		0	2.05724	0	0	0	2.76532	0	0	1.70463	0
	DNA IR-Double Strand Breaks (DSBs) and cellular response via ATM	3.45903	4.59707	1.70396	0	0	0	4.08837	1.8794	0	0		0	4.14503	6.10762	0	0	0	5.83452	0	5.07662	2.04949
	Homologous recombination	0	2.02786	2.57999	0	0	0	1.85047	0	0	0		0	0	3.98544	0	0	0	2.09945	0	3.27255	0
	DNA Replication	0	28.1659	9.26257	0	0	7.54783	7.15318	0	0	1.54772		0	20.0014	17.4705	0	0	6.52055	13.776	0	6.05087	2.39301
	G1 to S cell cycle control	0	16.4848	4.00382	0	0	4.17188	3.70059	0	0	1.64856		0	19.0453	11.1369	0	0	7.07064	7.65379	0	5.04991	2.69021
	Retinoblastoma Gene in Cancer	2.50688	30.2974	10.803	0	0	4.2633	9.37891	1.44824	0	7.35887		0	36.4621	25.8197	0	0	16.6097	16.834	0	10.3672	3.20105
	DNA IR-damage and cellular response via ATR	6.47706	11.0263	3.63153	0	0	0	4.07939	1.54247	0	0		0	14.9474	16.6064	0	3.55898	3.14757	10.2242	0	10.4253	3.09117
	Cell Cycle	1.75487	13.7192	4.99659	0	0	2.73296	4.46531	2.17367	0	3.74272		0	29.6702	22.7433	0	1.39936	9.09147	18.0413	0	11.3651	4.1808
	Regulation of sister chromatid separation at the metaphase-anaphase transition	1.89694	3.76611	0	0	0	0	3.05358	1.31049	0	0		0	6.61858	5.44498	0	2.15997	4.22626	3.4855	0	3.51601	3.43885
	Gastric Cancer Network 2	0	4.71613	4.58649	0	0	2.29052	0	0	1.43806	3.89895		0	5.51073	5.84182	0	0	2.29026	4.42906	0	3.77775	3.36098
	Gastric Cancer Network 1	0	3.2654	2.55146	0	1.79522	2.45693	0	0	0	4.24367		0	9.49289	6.59231	0	0	5.18656	4.80939	0	5.21294	2.89789
	Pyrimidine metabolism	0	11.1634	8.4842	0	0	0	1.83421	0	0	0		0	7.76048	3.6205	0	0	4.5354	10.6424	0	0	0
	Apoptosis-related network due to altered Notch3 in ovarian cancer	0	0	2.22915	0	0	0	0	0	0	2.68576		0	0	0	0	0	0	2.41046	0	0	0
	Nucleotide Metabolism	0	0	3.91603	0	0	0	0	0	1.37454	3.64285		0	3.03357	2.98358	0	0	0	3.36387	0	3.67011	1.74711
	Metabolic reprogramming in colon cancer	0	0	6.54127	0	0	0	1.95296	0	1.83377	3.0634		0	1.5459	8.10623	0	0	3.41521	1.48402	0	2.40587	0
	Trans-sulfuration and one carbon metabolism	0	0	4.58649	1.77948	0	0	0	0	0	2.08645		0	0	3.41161	0	0	0	0	0	0	0
	miRNA targets in ECM and membrane receptors	0	0	4.06654	0	0	0	2.0634	0	0	0		0	0	2.34917	0	0	0	0	0	0	0
	Alpha 6 Beta 4 signaling pathway	0	2.86662	0	0	0	4.56966	0	0	0	0		0	0	0	0	1.94377	2.22186	0	1.54238	1.85672	0
	Type II interferon signaling (IFNG)	0	0	1.93341	0	6.79002	0	0	0	1.71728	2.65468		0	0	0	0	0	0	0	0	0	0
	The human immune response to tuberculosis	0	0	0	0	6.29437	0	0	0	2.67618	0		0	0	0	1.42371	2.4476	0	0	0	1.56122	0
	Oncostatin M Signaling Pathway	0	2.46602	0	0	0	0	0	0	2.85771	2.20541		0	0	0	0	0	0	0	0	0	0
	Microglia Pathogen Phagocytosis Pathway	0	0	3.75951	0	0	0	0	0	10.6984	0		0	0	0	0	0	0	0	0	7.09489	1.49533
	Ebola Virus Pathway on Host	0	0	0	0	0	0	0	2.03951	2.77727	0		0	0	0	0	0	0	0	0	0	0
	Thymic Stromal LymphoPoietin (TSLP) Signaling Pathway	0	0	0	2.49831	0	0	0	0	2.79599	0		0	0	0	0	0	0	0	0	0	0
	Cytoplasmic Ribosomal Proteins	0	0	5.6315	0	2.50203	0	0	0	20.4072	0		0	0	0	0	0	4.45899	24.9526	0	0	0

## Sheet: Figure 3
Fig 3a	Supplementary Data 1
Fig 3b	Supplementary Data 4 (protein-level subtype correlations), underlying expression data available at https://github.com/chadcreighton/cancer-proteomics-compendium-n2002)
Fig 3c	Supplementary Data 5 (gene set membership) and below (enrichment p-values by molecular subtype)
Fig 3d	Supplementary Data 5 (gene set membership) and below (differential t-statistics by molecular subtype)
Fig 3c	neg(log10(enrichment p-values)) for subtype correlates
	gene set	s1	s2	s3	s4	s5	s6	s7	s8	s9	s10	s11
	nuclear ubiquitin ligase complex	4.48309	0	0	0	0	0	0	0	0	0	0
	polyubiquitin modification-dependent protein binding	4.21726	0	0	0	0	0	0	0	0	0	0
	immune system process	0	26.8636	0	0	3.69147	0	0	34.2967	0	0	0
	adaptive immune response	0	17.9905	0	0	1.38234	0	0	1.38234	0	0	0
	leukocyte activation	0	15.4774	0	0	3.08207	0	0	40.7634	0	0	0
	T cell activation	0	12.2457	0	0	2.17996	0	0	0	0	0	0
	cell division	0	0	9.17548	0	0	0	0	0	0	2.54411	0
	cell cycle process	0	0	7.50298	0	0	0	0	0	0	1.78169	0
	cytosolic large ribosomal subunit	0	0	6.22179	0	0	0	0	0	0	0	0
	chromosome segregation	0	0	5.79626	0	0	0	0	0	0	0	0
	mitochondrion	0	0	0	67.3733	0	0	0	0	0	0	0
	fatty acid oxidation	0	0	0	17.8728	0	0	0	0	1.56391	0	0
	tricarboxylic acid cycle	0	0	0	10.8428	0	0	0	0	0	0	1.40338
	ion transmembrane transport	0	0	0	8.78285	0	0	0	0	0	0	3.68463
	oxidative phosphorylation	0	0	0	7.90317	0	0	0	0	0	0	0
	regulation of immune system process	0	16.5614	0	0	4.421	0	0	5.43733	0	0	0
	extracellular region	0	0	0	0	4.8525	8.34572	0	17.5347	0	0	0
	extracellular matrix	0	0	0	0	3.52113	15.8724	0	3.52113	0	0	0
	cell adhesion	0	3.61341	0	0	1.76993	13.7121	0	2.17711	0	0	1.76993
	focal adhesion	0	0	0	0	0	17.4592	0	0	0	0	0
	cytoskeleton	0	0	0	0	0	16.0205	0	0	0	0	5.4246
	cell junction	0	0	0	0	0	10.3327	1.72267	0	0	0	13.9596
	axon guidance	0	0	0	0	0	2.66835	3.38656	0	0	0	1.97016
	frizzled binding	0	0	0	0	0	0	5.25926	0	0	0	0
	locomotion	0	4.54826	0	0	0	0	3.39619	6.34668	0	0	0
	neutrophil activation	0	5.87248	0	0	1.92437	0	0	46.7038	0	0	0
	exocytosis	0	6.24285	0	0	1.70268	0	0	42.5131	0	0	1.70268
	humoral immune response	0	0	0	0	2.76857	0	0	16.8474	0	0	0
	vesicle	0	3.92038	0	0	5.49844	2.33291	0	13.8515	0	0	6.86061
	hemoglobin complex	0	0	0	0	0	0	0	3.97242	0	0	0
	intrinsic component of membrane	0	6.77994	0	0	2.70608	0	0	3.73722	5.82132	0	0
	glycosylation	0	0	0	0	0	0	0	0	3.23221	0	0
	RNA splicing	0	0	0	0	0	0	0	0	0	47.1187	0
	nucleus	2.77857	0	1.34186	0	0	0	0	0	0	24.7126	0
	DNA repair	0	0	0	0	0	0	0	0	0	8.9881	0
	chromatin organization	0	0	0	0	0	0	0	0	0	8.12463	0
	synapse	0	0	0	0	0	0	1.82116	0	0	0	20.952
	dendrite	0	0	0	0	0	0	0	0	0	0	11.9405
	axon	0	0	0	0	0	0	0	0	0	0	8.65717
Fig 3d	differential t-statistics by molecular subtype
	immune-related signatures													pathway-related signatures													curated signatures
	signature	s1	s2	s3	s4	s5	s6	s7	s8	s9	s10	s11		signature	s1	s2	s3	s4	s5	s6	s7	s8	s9	s10	s11		signature	s1	s2	s3	s4	s5	s6	s7	s8	s9	s10	s11
	immune checkpoint	0	5.24068	2.75927	-3.25914	0	0	0	0	0	-2.68552	0		FA metabolism	0	-2.87333	-6.82135	18.404	-7.11518	6.31982	-10.1957	0	0	-6.60295	5.8459		MMPs	0	4.02399	0	-11.9852	7.13277	7.21789	3.41966	7.48715	0	-7.9987	-5.7109
	T cells	-3.88962	6.40234	0	-4.71961	3.93881	3.60445	-2.01167	0	0	-2.77786	0		Glycolysis/GNG	4.65081	0	-3.0741	7.809	0	6.70743	-10.9746	5.4299	-3.48921	-10.19	10.9081		collagen VI	0	0	-5.04412	-8.69991	3.03873	16.434	0	8.03268	0	-4.89063	-6.3165
	T helper/T-reg	-5.204	9.15594	0	-3.35756	2.22637	2.85341	0	2.18858	0	-6.55911	0		Pentose phosphate	5.00512	0	0	4.57358	0	3.09664	-11.2016	10.407	-3.83064	-8.7681	6.20622		hemoglobin complex	0	0	0	0	0	3.8798	-5.90372	9.91764	0	-3.78455	0
	Cytotoxic T-cell	0	6.05782	0	-3.03251	3.45843	4.10978	-2.14718	-3.66027	0	-2.92856	0		TCA cycle	2.17243	-4.62618	-4.1727	18.8487	-8.0958	0	-10.7861	0	0	-2.29946	9.896		endoplasmic reticulum	-13.1581	8.71488	0	7.41825	5.77203	0	-8.64741	0	4.72843	-7.51622	-5.03433
	APM1	-4.38439	9.1796	5.59405	0	7.60521	-2.97765	-5.44625	3.56186	0	-8.09763	-2.05817		OX-PHOS	-3.25641	-2.8163	-3.86404	15.5207	-4.22179	0	-9.52045	0	0	-3.4852	12.0781		steroid biosynthetic	-5.20649	0	-2.69096	14.4232	-5.01601	0	-7.25898	0	4.55128	-4.66029	4.70809
	APM2	0	9.46448	0	0	8.31849	2.20697	0	0	-2.04898	-10.9338	-2.08244		Ras	0	3.6655	0	9.49076	-2.99697	-10.9727	-4.24403	4.93108	0	-7.20801	5.53846		NET markers	0	-7.35251	-2.43534	-2.58205	0	7.15595	0	2.05123	0	-3.65749	13.8505
	Macrophages	0	8.74872	-2.15774	-7.86104	12.4753	8.99222	0	4.6807	0	-17.0914	0		YAP1	3.18486	-3.4583	10.2745	0	-10.7524	-15.6203	-2.8285	-4.32846	0	29.1649	-10.3853
	Neutrophils	0	4.83648	0	-8.12796	9.71876	6.80279	-2.27297	10.3282	0	-11.84	0		Myc	5.36266	0	9.81197	12.6751	-12.3445	-19.8129	-10.6383	0	0	17.6381	-3.49689
	Eosinophils	0	-2.75481	-5.33153	-6.3915	5.98044	8.8228	0	2.35683	0	-3.04583	0		Wnt	2.65182	2.74655	10.0078	-4.07499	0	-12.7235	0	0	0	7.77365	-6.07783
	Mast cells	0	0	-6.16399	-4.38334	5.55718	12.4687	0	7.61829	0	-13.2355	4.45322		EMT	0	0	0	-16.044	11.3678	13.4348	5.54069	6.3709	-2.56028	-9.88146	-2.68734
	B cells	0	0	-2.44966	0	7.09006	8.15653	-3.90688	0	0	-9.40435	3.85067		hypoxia	0	2.62462	0	-7.67546	5.29124	7.53905	-4.4751	8.82942	0	-7.73125	0
	complement pathway	0	0	-2.39277	-10.4548	10.2808	14.8675	0	8.38133	-2.01846	-10.4434	-2.60353		NRF2/KEAP1	0	0	-3.83965	2.64822	2.84087	9.95827	-5.0904	-4.89697	3.0589	-9.0615	8.46244
														Notch	0	0	0	-8.39497	4.30239	4.8859	5.30485	-4.84499	2.32381	0	0

## Sheet: Figure 4
Figure 4a, 4b, 4c	Supplementary Data 4
Figure 4d, 4e	See below
									s3	s3	s3	s3	s3	s3	s3	s3	s3	s3	s3	s3	s3	s3	s3	s3	s3	s3	s3	s3	s3	s3	s3	s3	s3	s3	s3	s3
									expression	expression	expression	expression	expression	expression	expression	expression	expression	expression	expression	expression	expression	expression	expression	expression	expression	expression	expression	expression	expression	expression	expression	expression	expression	expression	expression	expression
Figure 4d	cell line	cell line subtype	Pearson’s correlation r, expression vs. gene effect scores			Figure 4e	ID	NAME	CAL120_BREAST_TenPx02	JIMT1_BREAST_TenPx03	HCC1954_BREAST_TenPx08	HCC1143_BREAST_TenPx16	KMRC1_KIDNEY_TenPx01	HCT116_LARGE_INTESTINE_TenPx04	RKO_LARGE_INTESTINE_TenPx04	HT115_LARGE_INTESTINE_TenPx04	HCT15_LARGE_INTESTINE_TenPx18	HUH7_LIVER_TenPx06	NCIH358_LUNG_TenPx06	NCIH1299_LUNG_TenPx06	HCC95_LUNG_TenPx11	NCIH2286_LUNG_TenPx19	NCIH23_LUNG_TenPx20	HCC44_LUNG_TenPx21	LU65_LUNG_TenPx22	NCIH1581_LUNG_TenPx14	NCIH1568_LUNG_TenPx15	TYKNU_OVARY_TenPx08	PATU8988T_PANCREAS_TenPx03	PANC1_PANCREAS_TenPx37	HUPT4_PANCREAS_TenPx41	A375_SKIN_TenPx03	SKMEL2_SKIN_TenPx05	WM88_SKIN_TenPx32	JMSU1_URINARY_TRACT_TenPx02	HT1376_URINARY_TRACT_TenPx13
	SKNAS	s1	-0.0597593				6059	ABCE1	0.84478	-0.375688	-0.319792	-0.138756	0.586917	0.952739	0.582982	-0.452114	0.986402	0.816455	0.821587	0.0783535	0.69989	2.53981	-0.367991	0.578311	2.42218	1.62584	-0.157011	1.78262	1.34358	1.04669	0.174593	0.832865	0.947136	1.14085	1.03645	0.642979
	SKES1	s1	-0.0241209				891	CCNB1	0.60409	0.533476	0.302306	0.682168	-0.00967629	-0.00712813	1.73283	0.564883	0.250792	1.81748	1.32851	1.02816	0.517781	1.59698	2.00388	-1.20952	2.63059	0.0761548	0.73389	1.73181	1.88361	0.418506	0.515309	1.25928	1.08449	1.7614	0.741627	1.11251
	TC71	s1	-0.0315053				991	CDC20	0.744957	-0.431175	-0.460903	1.2583	0	0.230518	1.88624	-0.0699358	1.01492	1.08102	2.09982	0.779661	-3.41602e-05	2.48192	2.32271	-0.652713	-0.726951	-0.167262	0.922477	2.26771	2.31599	0.792725	-0.217274	0.756406	0.757534	1.03243	0.689542	2.02481
	HCC1187	s1	0.0516703				55143	CDCA8	0.533083	0.250454	0.533619	2.11197	0.299549	-7.42599e-05	1.37091	0.865848	-0.166506	0.927992	0.521307	0.394491	-0.191153	0.662634	1.74852	-0.949147	0.74794	0.21356	0.870213	0.852505	0.564326	0.468128	0.532036	0.655939	0.208812	0.443427	1.50591	0.875243
	LN229	s1	-0.0111224				8664	EIF3D	-0.0197143	-0.330544	0.631653	-0.304696	-0.321572	1.65054	1.27597	1.27935	1.26302	0.645202	0.720143	1.26891	0.500738	1.90953	1.40412	0.527414	0.411058	0.0713724	0.112782	1.65159	0.797361	1.38786	-0.0280521	1.13621	0.442351	2.22621	0.87714	0.368109
	GAMG	s1	-0.0470354				23560	GTPBP4	0.527776	0.758695	0.206802	2.07771	0.936928	0.887126	2.38664	0.197042	-0.463227	-0.337694	-0.160555	0.866492	0.340418	1.36068	2.6422	0.991061	0.506571	-0.446781	-0.383032	0.310477	0.544917	1.52383	1.14791	1.29588	1.55479	1.11747	0.856361	0.0963044
	SF295	s1	0.12358				93323	HAUS8	0.0604	0.181441	0.215119	NA	-0.0882931	0.0300719	1.17683	-0.0641756	0.987938	0.614334	-0.90816	0.414922	-0.0291269	1.45128	0.485954	0.607984	0.673984	0.755921	0.699425	1.03266	1.27472	-1.2447	0	1.28524	1.26507	-1.58874	0.649425	0.628556
	ISHIKAWAHERAKLIO02ER	s1	0.00961277				84930	MASTL	0.631231	0.899268	0.752206	2.6436	0.85381	-0.38765	1.79107	0.279222	0.51996	0.530361	0.424341	0.363919	-0.861467	0.4719	0.646267	-0.563889	0.34539	0.632608	1.37383	1.10438	1.03108	0.228514	0.131459	-0.115939	1.49835	0.454004	0	1.19437
	HEC59	s1	0.0676979				84365	NIFK	0.426814	1.53703	0.806024	1.88874	0.95478	0.501293	2.27931	1.55835	0.397547	-0.0736729	0.383974	0.973685	0.0701609	0.950285	2.11143	1.12251	0.4292	0.243635	0.370465	0.656697	0.293911	1.23655	1.80814	0.142718	0.730653	1.23371	0.918842	0.636008
	RL	s1	0.0091093				64318	NOC3L	0.3415	0.391861	0.0941829	1.91211	-0.271044	1.60678	2.09708	1.54898	1.65307	-0.891636	-0.112666	0.92963	0.899425	1.01217	1.37496	1.35073	2.16363	0.907645	0.0769669	0.203695	0.267267	0.998585	0.00542498	1.03239	0.957296	1.25259	0.764313	-1.4652
	RCHACV	s1	0.144769				10412	NSA2	0.405622	0.709765	0.255041	0.908856	0	1.0083	1.90713	1.55987	0.356017	-0.0718698	0.121678	0.884565	0.431725	1.00611	1.91816	1.38891	0.822901	-1.91652	0.315387	0.583423	0.0674994	1.60955	1.9899	0.845628	0.893296	0.510415	0.232725	-1.48328
	NALM6	s1	-0.0043006				5347	PLK1	-0.0932194	0	0.803477	2.46854	-0.0440728	0.228974	1.14026	0.129443	-0.808196	0.907774	1.54273	0.639736	-0.618395	1.43648	2.19542	-0.767975	0.729272	0	0.638518	1.26583	1.14703	0.934921	-0.182906	1.56813	0.730317	2.36007	0.279662	1.05006
	SUDHL4	s1	0.0397774				6134	RPL10	0.317275	0.0219706	0.544182	0.564264	-0.246467	1.39339	2.15964	0.461289	-0.137693	1.11965	0.24979	1.06605	0	1.62032	0.463863	0.818278	1.52155	1.18247	-0.305681	1.3368	0.921319	1.81633	-0.0682145	1.27195	0	1.83654	1.23527	1.72368
	786O	s1	0.0649389				6169	RPL38	0.613819	0.0243388	-1.13582	0.545841	0.907255	1.43591	1.15766	0.581458	1.90256	1.29543	-0.314759	0.607254	-0.699569	1.42961	0.479832	0.790278	1.59779	0.518099	-0.911383	2.10288	0.832783	0.169593	-0.108919	1.77246	0.0470249	0.404499	0.461047	1.83978
	CCK81	s1	-0.0864003				6124	RPL4	0.433757	0.497022	0.4492	1.09457	-0.00639083	1.52232	1.77649	0.979448	1.09523	1.45131	0.0149979	0.886566	0.708795	1.75463	0.862226	1.21652	1.62698	1.0038	0.0846539	1.31437	0.588431	1.05357	0.606783	1.44435	0.135252	1.9493	0	1.25323
	COLO320	s1	-0.101779				6125	RPL5	0.744868	0.218923	0.691472	0.383612	0.230287	1.58403	1.28191	1.01623	1.30968	0.868463	0.447242	0.849886	0.268847	1.79099	1.25909	1.18461	2.22618	1.48255	-0.237096	1.1071	0.654573	0.499841	0.47471	1.25836	0.129748	2.08687	0.619145	1.6195
	NCIH2110	s1	0.103738				6132	RPL8	0.346859	0.170678	0	0.846503	0.119794	0.867175	1.59969	0.280652	0.423887	1.1943	0.663239	1.33174	-0.0391678	1.56432	0.819194	0.43435	1.43055	0.832074	-0.676165	1.26593	1.15067	0.516829	0.0289765	1.68292	0.398387	1.22948	0.144634	1.59708
	NCIH2170	s1	0.0168029				6205	RPS11	0.115622	0.162763	0.159039	-0.0277432	0.279747	1.2867	1.54399	0.340199	0.970847	0.970599	0.736731	1.02011	0.348572	1.72167	0.811829	0.748995	1.88775	1.64199	-0.160186	1.92485	1.02279	1.74195	-0.118436	1.40831	0.223843	1.82486	-0.260331	1.81097
	NCIH661	s1	-0.0471066				55720	TSR1	0.426493	-0.195332	0.972472	0.790604	0	1.3523	2.18923	0.653793	1.18872	0.824525	0.651631	1.0476	0.653873	0.748768	1.90554	1.60085	2.5397	-1.54376	0.300783	0.941394	0.584312	1.07209	0.107689	2.03263	0.145578	1.92627	0.719064	0.754848
	SW1573	s1	-0.0193274				55622	TTC27	0.558712	0.493908	0.106183	0	0.369531	0.402777	1.01927	1.43206	0.182428	0.390211	0.102831	0.873089	0.996302	2.5377	0.999498	0.253801	1.35232	1.38818	0.429196	1.21617	1.62032	1.03212	0	0.955691	1.02019	1.21396	0.0829665	0.645508
	CHAGOK1	s1	0.150419
	NCIH650	s1	0.0649226						s3	s3	s3	s3	s3	s3	s3	s3	s3	s3	s3	s3	s3	s3	s3	s3	s3	s3	s3	s3	s3	s3	s3	s3	s3	s3	s3	s3
	CALU6	s1	0.0131325						DepMap	DepMap	DepMap	DepMap	DepMap	DepMap	DepMap	DepMap	DepMap	DepMap	DepMap	DepMap	DepMap	DepMap	DepMap	DepMap	DepMap	DepMap	DepMap	DepMap	DepMap	DepMap	DepMap	DepMap	DepMap	DepMap	DepMap	DepMap
	KYSE450	s1	-0.197008				ID	NAME	CAL120_BREAST_TenPx02	JIMT1_BREAST_TenPx03	HCC1954_BREAST_TenPx08	HCC1143_BREAST_TenPx16	KMRC1_KIDNEY_TenPx01	HCT116_LARGE_INTESTINE_TenPx04	RKO_LARGE_INTESTINE_TenPx04	HT115_LARGE_INTESTINE_TenPx04	HCT15_LARGE_INTESTINE_TenPx18	HUH7_LIVER_TenPx06	NCIH358_LUNG_TenPx06	NCIH1299_LUNG_TenPx06	HCC95_LUNG_TenPx11	NCIH2286_LUNG_TenPx19	NCIH23_LUNG_TenPx20	HCC44_LUNG_TenPx21	LU65_LUNG_TenPx22	NCIH1581_LUNG_TenPx14	NCIH1568_LUNG_TenPx15	TYKNU_OVARY_TenPx08	PATU8988T_PANCREAS_TenPx03	PANC1_PANCREAS_TenPx37	HUPT4_PANCREAS_TenPx41	A375_SKIN_TenPx03	SKMEL2_SKIN_TenPx05	WM88_SKIN_TenPx32	JMSU1_URINARY_TRACT_TenPx02	HT1376_URINARY_TRACT_TenPx13
	TE6	s1	-0.0142327				6059	ABCE1	-2.28137	-2.02385	-1.91854	-1.74394	-2.2322	-1.89149	-1.7846	-1.6983	-1.95343	-1.6305	-1.7747	-2.02368	-1.40178	-1.6328	-1.81303	-1.6727	-2.01544	-1.68165	-1.54686	-1.907	-1.86107	-2.2437	-1.87889	-1.84711	-2.12542	-1.36194	-1.65002	-1.93808
	HEYA8	s1	-0.037978				891	CCNB1	-0.986417	-1.02186	-0.70518	-1.46161	-0.623126	-1.38994	-0.781656	-0.851432	-0.799587	-0.982126	-0.949562	-0.966989	-1.20411	-1.04722	-0.893531	-0.488599	-0.455059	-0.988309	-1.46603	-1.18393	-0.939343	-1.12821	-1.47439	-0.998402	-0.944235	-0.107756	-1.26928	-1.056
	A2780	s1	-0.11955				991	CDC20	-1.73894	-2.07639	-1.83963	-1.79404	-1.68685	-2.08631	-2.09708	-1.93988	-2.59755	-2.05927	-1.90728	-2.03267	-1.85249	-2.15039	-1.90457	-1.84339	-1.87633	-2.13979	-1.99094	-1.95214	-1.76775	-1.86932	-2.26531	-1.83041	-1.97875	-2.07617	-2.17776	-2.39171
	DANG	s1	0.182918				55143	CDCA8	-1.25885	-1.83738	-1.5111	-1.46661	-2.10462	-1.56879	-1.62077	-1.91123	-1.88433	-1.52407	-1.4663	-1.42356	-2.04319	-1.20411	-1.46327	-1.84846	-1.60999	-1.74419	-1.38829	-1.55654	-1.88749	-1.46761	-1.8815	-1.85011	-1.89952	-1.76161	-1.67478	-1.66152
	KP4	s1	0.0269907				8664	EIF3D	-2.05335	-1.02649	-1.43903	-1.49112	-1.14085	-1.47443	-1.33795	-1.47599	-0.622471	-1.55519	-1.3242	-1.69693	-1.28881	-1.31224	-1.50719	-1.8537	-0.818775	-1.47924	-1.07399	-1.42713	-1.54475	-1.31498	-1.30666	-1.20689	-1.43455	-0.941826	-1.31584	-1.42162
	VCAP	s1	0.0240974				23560	GTPBP4	-2.00458	-1.34831	-1.65598	-1.22754	-1.55777	-2.04248	-1.89755	-1.95656	-2.18854	-1.54513	-1.83301	-1.71487	-1.61068	-1.85249	-1.71333	-1.76902	-0.834099	-1.62309	-1.40723	-1.95629	-2.02636	-1.86028	-1.65994	-1.91614	-1.72854	-1.93285	-1.29985	-1.00928
	A2058	s1	0.00442038				93323	HAUS8	-1.09302	-1.53056	-1.34502	-1.44825	-1.84954	-1.04515	-1.06539	-1.05971	-0.817235	-1.1461	-1.25534	-1.31134	-1.00872	-1.26121	-1.57216	-0.821327	-1.56462	-1.2359	-1.44511	-1.21583	-1.12107	-1.43836	-1.00074	-1.0468	-1.44313	-1.24247	-0.972194	-1.87532
	IPC298	s1	-0.00871383				84930	MASTL	-1.9736	-1.68766	-1.88653	-1.51754	-1.82887	-1.73761	-1.98566	-1.67569	-2.09441	-1.48605	-1.89752	-0.604483	-1.4715	-1.78181	-1.39029	-1.83325	-1.69303	-0.866983	-1.48594	-1.93706	-1.75105	-0.177317	-2.1627	-1.82454	-1.95845	-1.73765	-1.93689	-1.66445
	COLO679	s1	-0.00535716				84365	NIFK	-1.85408	-1.31189	-1.75714	-1.80517	-1.92891	-1.93015	-1.7365	-1.75871	-1.95326	-1.6404	-1.49692	-1.72852	-1.45191	-1.43224	-1.96277	-1.27745	-1.42092	-1.6577	-1.2897	-1.74741	-1.92472	-1.58096	-1.77007	-1.79094	-1.85406	-1.62836	-1.60323	-1.78914
	SKMEL30	s1	-0.0435293				64318	NOC3L	-0.526411	-0.787036	-0.685956	-0.518373	-0.69636	-0.720726	-0.862059	-0.618144	-1.0265	-0.549461	-0.524706	-0.855692	-0.968524	-0.696334	-0.604972	-0.535833	-0.405651	-0.709279	-0.576387	-0.980238	-0.705674	-0.577284	-0.732535	-0.720928	-0.478801	-1.01077	-0.797701	-0.349698
	RH30	s1	0.112921				10412	NSA2	-1.25559	-1.74598	-1.57917	-1.37348	-1.2978	-1.70277	-1.32552	-1.87413	-1.7826	-1.52918	-1.73378	-1.41473	-1.45128	-1.55058	-1.484	-1.37047	-1.29202	-1.31061	-1.28749	-1.61358	-1.61008	-1.96376	-1.59461	-1.48648	-1.65592	-1.18374	-1.01856	-1.45855
	HGC27	s1	-0.104514				5347	PLK1	-2.06802	-2.37202	-2.29099	-2.38712	-2.45116	-2.43497	-2.3609	-2.45729	-2.94072	-2.46348	-2.34703	-2.28331	-2.61599	-2.2451	-2.31355	-2.32364	-2.46427	-2.31691	-2.5094	-2.10612	-2.37685	-2.1242	-2.12465	-2.49302	-2.38482	-1.68205	-2.24644	-2.35216
	IM95	s1	0.111822				6134	RPL10	-0.908179	-0.712461	-0.560977	-1.01689	-0.331471	-0.916119	-1.08398	-0.859143	-0.564443	-1.06911	-0.888248	-0.830649	-0.873778	-0.612725	-0.7486	-0.735422	-1.09809	-1.00664	-0.818936	-0.69144	-1.11019	-0.573516	-0.384691	-0.866428	-0.965173	-1.18889	-0.395229	-0.515539
	KATOIII	s1	-0.0700618				6169	RPL38	-1.28417	-1.2207	-1.41117	-1.66398	-1.20937	-1.29165	-1.29363	-1.5223	-0.501205	-1.27533	-1.39266	-1.28871	-0.820558	-1.29629	-1.46038	-1.68555	-1.05761	-1.08962	-1.03824	-1.3429	-1.40262	-0.757859	-0.674868	-1.39946	-1.29769	-0.974125	-1.50566	-1.7701
	8505C	s1	0.0352554				6124	RPL4	-2.44561	-2.465	-2.37915	-2.4566	-2.68034	-2.50119	-2.52524	-2.46322	-2.1159	-2.49664	-2.44588	-2.53184	-2.27086	-2.58191	-2.65378	-2.58392	-2.18976	-2.39265	-2.41076	-2.53652	-2.52248	-2.61696	-2.28725	-2.55764	-2.53654	-2.47375	-2.51844	-2.37138
	CAL27	s1	-0.0479209				6125	RPL5	-1.797	-2.27573	-2.45196	-1.74586	-1.51031	-2.31784	-2.11182	-2.32359	-2.32789	-2.0066	-2.29541	-2.46142	-2.26165	-1.8824	-2.13927	-2.28491	-2.38295	-1.96149	-1.91201	-2.30511	-2.30136	-2.29075	-2.30525	-2.21484	-2.08974	-1.33351	-2.01177	-2.16372
	FADU	s1	0.0919678				6132	RPL8	-2.27897	-2.23952	-2.47817	-1.62644	-2.49594	-2.39614	-2.01219	-2.49532	-2.13213	-2.34213	-2.43529	-2.35691	-2.43843	-2.37321	-1.502	-2.51893	-2.53327	-2.19506	-2.25047	-2.46154	-2.44586	-2.2993	-2.49792	-2.5159	-1.80548	-2.27152	-2.17594	-2.32904
	UMUC3	s1	0.0724477				6205	RPS11	-2.00356	-2.24017	-2.03234	-2.17246	-2.92507	-2.33481	-2.37704	-2.25495	-2.17354	-2.06538	-2.30654	-2.21602	-2.33574	-1.58397	-2.5504	-2.19273	-2.11293	-2.35272	-2.09159	-2.25859	-2.26672	-1.9593	-2.10823	-2.03574	-2.10748	-2.45338	-2.09788	-2.44392
	MDAMB436	s2	-0.0792127				55720	TSR1	-1.07761	-1.11257	-1.19172	-0.531366	-1.02222	-1.27934	-1.40179	-1.35293	-1.07317	-1.29019	-1.17339	-1.2537	-1.14935	-1.45793	-1.03029	-1.04863	-0.986843	-1.38783	-0.913262	-0.952607	-1.23063	-1.16241	-0.982764	-1.31626	-1.533	-1.36162	-1.53406	-0.969506
	MOLM13	s2	-0.0328918				55622	TTC27	-1.8306	-1.50711	-1.61949	-1.68832	-1.61972	-1.80826	-1.65098	-1.04574	-1.91317	-1.44095	-1.51715	-1.60405	-1.87705	-1.45261	-1.16569	-1.93046	-1.89199	-1.46396	-1.21192	-1.83715	-1.61844	-1.60033	-1.40094	-1.50391	-1.64539	-0.227104	-1.57956	-1.50322
	NCIH1703	s2	0.0153148
	SW1271	s2	0.0426612						s10	s10	s10	s10	s10	s10	s10	s10	s10	s10	s10	s10	s10	s10	s10	s10	s10	s10	s10	s10	s10	s10	s10	s10	s10	s10	s10	s10	s10	s10	s10	s10	s10	s10	s10	s10	s10	s10	s10	s10	s10
	NCIH2122	s2	0.11793						expression	expression	expression	expression	expression	expression	expression	expression	expression	expression	expression	expression	expression	expression	expression	expression	expression	expression	expression	expression	expression	expression	expression	expression	expression	expression	expression	expression	expression	expression	expression	expression	expression	expression	expression	expression	expression	expression	expression	expression	expression
	TE11	s2	0.0881019				ID	NAME	SKNMC_BONE_TenPx36	MDAMB468_BREAST_TenPx01	CAL51_BREAST_TenPx01	EFM19_BREAST_TenPx22	HCC1937_BREAST_TenPx18	GB1_CENTRAL_NERVOUS_SYSTEM_TenPx34	DAOY_CENTRAL_NERVOUS_SYSTEM_TenPx38	LN18_CENTRAL_NERVOUS_SYSTEM_TenPx30	MFE280_ENDOMETRIUM_TenPx32	MFE319_ENDOMETRIUM_TenPx41	KASUMI1_HAEMATOPOIETIC_AND_LYMPHOID_TISSUE_TenPx28	RPMI8226_HAEMATOPOIETIC_AND_LYMPHOID_TISSUE_TenPx35	REH_HAEMATOPOIETIC_AND_LYMPHOID_TISSUE_TenPx30	VMRCRCW_KIDNEY_TenPx01	KMRC20_KIDNEY_TenPx02	SW620_LARGE_INTESTINE_TenPx03	SW48_LARGE_INTESTINE_TenPx07	SNUC5_LARGE_INTESTINE_TenPx40	JHH5_LIVER_TenPx04	JHH7_LIVER_TenPx05	NCIH1048_LUNG_TenPx07	LUDLU1_LUNG_TenPx09	NCIH520_LUNG_TenPx10	LK2_LUNG_TenPx11	NCIH1666_LUNG_TenPx16	NCIH2009_LUNG_TenPx19	CORL47_LUNG_TenPx20	NCIH522_LUNG_TenPx22	CORL23_LUNG_TenPx29	NCIH446_LUNG_TenPx38	EBC1_LUNG_TenPx05	KYSE180_OESOPHAGUS_TenPx23	KYSE70_OESOPHAGUS_TenPx18	IGROV1_OVARY_TenPx19	NIHOVCAR3_OVARY_TenPx33	KURAMOCHI_OVARY_TenPx15	MIAPACA2_PANCREAS_TenPx10	L33_PANCREAS_TenPx17	MSTO211H_PLEURA_TenPx39	22RV1_PROSTATE_TenPx24	UACC257_SKIN_TenPx11
	KYSE150	s2	-0.0529239				22985	ACIN1	0.362831	-0.446425	1.10849	2.11429	1.74161	0.994501	1.37804	1.80595	0.395742	0.0768032	-0.213537	-0.385536	0.407491	0.262132	0.954564	0.426624	-0.018883	1.36767	2.18407	0.81777	0.120204	0.227471	1.20725	1.14712	1.27862	0.947957	1.31795	1.165	1.10122	0.559099	1.32823	0.277649	2.3401	1.07218	0.442252	2.13983	1.65907	1.35622	0.707107	1.68298	0.656835
	CAOV3	s2	0.0336528				9774	BCLAF1	0.0458891	0.796906	1.03336	0.245584	1.43213	1.27015	2.21977	1.53933	1.10541	-0.901149	0.542258	2.82022	-0.791513	1.15223	2.07977	0.765499	1.11752	2.59204	1.77818	1.1955	0.639455	-0.935288	1.78432	1.24521	0.674311	0.61803	0.521239	2.2866	0.834948	1.06027	1.27818	0.576559	2.64162	0.333644	0.39665	1.92431	2.1064	2.17786	0.707107	0.957685	0.690678
	CFPAC1	s2	0.0878217				23476	BRD4	0.464204	0	0.495173	0.940827	1.54883	1.24538	1.51303	0.744325	0.887004	-0.301252	0.0798098	0.373045	0.461069	1.08937	1.00394	1.55945	-0.183987	0.588694	1.12902	1.31785	0.954249	0.0691998	1.46231	0.0195098	0.724191	1.24954	0.891434	0.977858	1.12788	0.664664	0.296822	1.15419	2.09547	0.734883	0.339077	1.148	2.54096	1.76083	0.707107	1.48964	-0.384281
	BICR22	s2	0.031849				988	CDC5L	0.418454	0.657001	0.926439	0.469394	1.95361	1.67744	2.04511	1.93382	0.962456	0.377877	1.2469	1.93491	-0.545978	0.645705	1.70556	1.21878	1.05419	0.98239	1.32961	1.70619	0.834705	1.42308	1.11501	0.834671	1.19359	0.522289	0.344707	1.59837	1.29457	0.909079	1.73866	1.95416	1.31566	0.754039	0.58219	0.336706	1.71978	1.36978	0.707107	1.15788	0.244492
	CAL120	s3	-0.0602112				1108	CHD4	0.0172879	0.311594	0.914689	1.39927	-0.636893	-0.275926	0.930442	1.15761	1.56664	1.19435	1.75053	1.40556	0.169249	1.34872	2.48135	1.23341	0.918725	-0.470498	0.516908	1.88653	1.75225	3.0965	1.25661	2.43961	2.00556	1.30941	0.584573	0.454736	0.602189	0.892813	1.44905	0.879972	-0.998528	0.827074	1.1166	1.91407	2.02903	1.89464	-0.707107	0.184157	-0.0114988
	JIMT1	s3	0.0486359				10523	CHERP	-0.0380605	0.441671	1.00276	1.53511	1.32353	0.484817	1.26285	0.0005013	0.439824	-0.0279155	-0.549632	1.3458	0.134038	0.870704	0.801699	0.283658	0.724005	1.61797	1.73377	0.573109	0.825427	0.106728	1.57275	0.980476	0.808409	0.762804	0.578595	1.92684	1.2961	1.43796	0.697201	1.36017	2.51339	0.832228	0.491194	1.62747	2.6729	1.7913	0.707107	1.22294	-0.104756
	HCC1954	s3	0.0494676				11052	CPSF6	-0.10724	0.00461654	0.26699	0.171385	1.31069	0.097421	2.58653	0.480947	1.5293	0.378865	-1.39857	0.207754	-0.0124655	0.300007	1.72968	0.983994	-0.22815	0.970103	2.65505	-0.00518793	-0.2156	-0.349683	1.09559	0.213384	1.08847	1.76198	1.0384	2.5494	1.66591	0.358043	1.23029	0.76265	1.84125	1.41927	1.29038	1.46731	0.838528	1.56467	0.707107	1.77928	0.514072
	HCC1143	s3	-0.109857				9416	DDX23	0	-0.21096	1.66707	1.5787	0.337036	0.693393	0.995382	0.00735639	-0.123959	0.123959	2.06484	0.300817	0.047601	0.618645	1.54633	1.81451	1.30367	0.79729	2.18218	1.05516	0.629313	1.66013	0.395213	0.740257	0.84219	0.930152	-0.159562	1.398	0.126849	-0.382537	1.45258	0.346498	2.59037	0.159344	0.180496	0	2.48616	0.0858508	-0.707107	1.57346	0
	KMRC1	s3	-0.102148				9879	DDX46	0.112835	1.53828	0.124415	0.96676	1.77645	-0.0378898	2.52432	1.66456	0.292633	0.797268	2.34785	0.42268	0.586377	2.55861	0.792055	0.0622097	0.0210343	1.36209	0.510234	-0.367353	-0.0521089	0.669004	0.567581	0.398084	0.110925	1.42098	0.646497	0.714277	1.60074	0.896272	0.785311	0.627183	1.94316	0.844166	1.22173	2.26888	1.99186	0.598216	-0.707107	0	0
	HCT116	s3	-0.147604				1660	DHX9	0.434736	0.402638	2.0463	1.16112	-0.446124	-0.0714175	0.836142	-0.0242165	0.0487276	1.88038	1.26741	1.71313	0.114252	0	1.0929	0.593891	0.719048	0.479854	0.941059	1.97078	1.4481	2.60104	1.59413	1.68218	1.98208	0.335759	0.555971	1.76317	0.748272	0.0642436	1.39097	1.41168	-0.0420257	1.09169	0.499668	1.24193	2.377	1.24055	0.707107	0	0.507772
	RKO	s3	-0.280082				9343	EFTUD2	0.331128	-0.125274	1.55866	0.26422	0.628079	0.582378	1.19824	0.555739	0.267988	0.733984	1.99611	-0.583809	1.01444	0.218211	0.0408354	1.68379	0.984661	1.60187	1.7829	2.16541	0.937755	2.22293	1.42962	0.889765	1.18042	-0.236126	-0.285188	1.97581	0.403983	1.33787	1.8482	0.19663	0.9361	1.04675	-0.0637464	0.253916	2.63217	0.558797	0.707107	0.0333739	-0.152537
	HT115	s3	-0.0733852				3054	HCFC1	0.736035	0.400089	1.14543	2.35936	1.08683	1.63105	0.529901	2.44678	0.93708	0.460367	-0.966394	0.540209	0.616411	0.133502	0.701941	0.0432098	0.319609	2.01164	2.35123	0.3501	0	-0.0503378	0.301854	0.624342	0.823671	0.472986	1.2238	1.01455	1.47028	0.409337	1.27773	0.885099	2.48479	1.45916	2.01861	1.39799	1.72369	1.45591	0.707107	1.87037	-0.107519
	HCT15	s3	-0.0809715				3183	HNRNPC	0	0.55566	1.45574	1.17675	1.16892	2.15192	1.69336	0.791395	1.15901	0.841869	-0.533259	0.89773	0.647011	0.568083	1.26733	0.741229	0.735179	1.34294	1.62731	0.957763	0.619812	0.448162	0.663375	1.22906	1.08018	1.91136	1.27052	1.9397	0.836773	0.7531	0.625565	0.918653	1.82276	1.05485	1.01429	1.73304	1.37713	0.777827	0.707107	0.380861	0.61735
	HUH7	s3	-0.0389311				4670	HNRNPM	0.42115	0.346429	1.65084	1.29648	1.63866	1.93438	1.91057	0.933435	0.174698	1.52207	0.838114	0.422427	0.764503	0.971589	1.18025	1.35706	0.588828	1.85081	1.96752	1.64612	0.881452	-0.109686	1.64952	0.885491	0.335856	0.861291	0.205103	2.16724	0.679171	0.945902	0.817412	1.11221	2.48506	1.33473	1.2256	2.11534	1.73391	0.867068	0.707107	1.03844	0.0966379
	NCIH358	s3	-0.115317				3550	IK	0	0.350111	1.14803	1.08118	2.06848	0.914097	1.85637	0.917567	1.36354	1.85822	0.52888	-0.440639	0.431549	0.885075	1.64194	0.190334	0.0815404	0.773513	1.32269	0.891011	0.35328	0.74831	1.3891	0.949783	1.21113	1.01961	1.19617	1.90491	0.527625	0.910562	1.61672	0.00463572	2.47001	0.608535	0.925545	1.9425	1.80089	1.60483	0.707107	1.89129	0.346899
	NCIH1299	s3	-0.22037				3609	ILF3	1.56266	1.44121	1.61748	0.0146693	-0.491273	1.33951	1.42052	0.14859	-0.0979983	1.21414	1.34612	1.22492	0.486986	0.573208	0.766978	1.01959	0.61177	0.30406	2.20593	2.72175	0.787275	1.41383	1.92509	1.13879	2.20751	1.21879	0.554354	2.99395	0.129132	1.83596	1.02834	1.88115	1.37792	1.69559	0.403394	1.92325	2.82961	0.971998	0.707107	1.51242	1.18143
	HCC95	s3	-0.00331721				51747	LUC7L3	1.3556	0.00957858	0.594534	2.37824	1.91776	0.911675	0.616618	1.74836	0.180573	2.29951	1.56802	-0.885079	1.02821	1.72605	2.35401	0.533945	1.01071	1.48574	1.77005	0.490797	1.05683	-0.106038	0.963778	0.366322	1.11378	1.31194	1.48759	1.42616	-0.139415	-0.255755	0.823647	1.12321	2.88735	0.548805	1.25598	1.96053	0.814853	0.776493	0.707107	1.92904	0.574111
	NCIH2286	s3	-0.116046				4691	NCL	-1.33123	NA	NA	-0.29671	NA	NA	0.421739	NA	NA	NA	NA	NA	NA	NA	NA	0.486114	NA	0.574293	1.44434	0.722005	NA	1.58195	-0.553295	NA	1.20328	NA	-1.30663	0.623044	NA	-0.075224	0.0786106	0.18472	NA	NA	NA	NA	0.0107864	-0.0821353	NA	NA	NA
	NCIH23	s3	-0.281459				10482	NXF1	1.85152	0	2.24026	0.0708706	-0.0301555	0.0753554	0.711176	0.00994263	0.0153149	2.18174	2.11157	1.21612	0.985167	1.05763	1.39669	0.365047	1.03036	-0.470345	0.696354	1.45084	1.36111	1.4747	1.67773	2.16153	1.92738	0.607001	0.616484	2.05879	-0.0667394	0.317027	1.88576	1.08286	-0.0194933	0.949645	0.813004	0.950052	2.45159	1.74059	-0.707107	2.21644	0.631972
	HCC44	s3	-0.123518				5411	PNN	-1.06297	0.604289	1.22042	1.45112	1.50066	1.88787	1.791	1.05496	0.932958	0.819404	0.48114	0.813692	0.573453	1.06397	1.58835	0.510115	0.570583	2.32377	1.91661	1.13551	0.751939	-0.573657	1.21501	0.730271	0.74629	1.38504	1.33191	2.16212	0.275251	0.750507	1.35506	0.815117	2.2215	0.907294	1.59764	1.44313	1.74556	1.87281	-0.707107	1.68528	0.91749
	LU65	s3	-0.06946				27339	PRPF19	0.744521	0.336071	0.464033	0.059903	2.27548	0.172698	1.27394	1.44275	0.637248	0.456486	1.66044	-0.336274	1.18181	1.53468	1.82107	1.05869	0.929603	1.63586	1.64775	0.92434	0.211559	0.964704	0.597363	0.0439356	0.326126	0.611812	0.205151	1.346	0.546332	1.90785	1.47574	1.73372	1.7361	0.430638	1.27201	0.262662	1.33427	0.591797	0.707107	1.86327	0.409896
	NCIH1581	s3	-0.0439				9128	PRPF4	0.256517	-0.42007	0.852713	0.614457	1.01278	1.19405	1.573	1.25727	2.07355	1.34277	-1.75363	0.0769785	0.643427	0.597481	1.35512	-0.343792	0.335378	1.45721	2.06808	0.0693512	-0.333281	1.40677	0.267637	1.31673	1.13478	2.22855	1.09848	2.11894	0.482311	1.0736	1.13673	0.0324343	2.49368	0.837225	1.18176	0.885173	1.59743	1.39291	0.707107	1.96686	-0.0572474
	NCIH1568	s3	-0.142571				55660	PRPF40A	0	0.175851	0.822556	0.897213	1.70549	-0.0158054	1.83591	1.26067	0.0996818	0.942077	1.24383	0.880762	-0.862928	1.1214	1.30175	0.411696	1.05337	1.50346	1.69467	0.267189	-0.0625023	0.73337	1.18434	1.21903	0.444044	1.58366	-0.253618	2.35691	1.34569	0.0784583	1.04375	-0.00962882	2.11107	0.693666	0.199489	0.935593	3.58027	1.72884	0.707107	0.715839	0.771054
	TYKNU	s3	-0.139467				24148	PRPF6	0.41284	-0.441653	1.48643	0.9504	-0.108769	0.390209	0.538297	0.883513	0.961863	0.613046	2.14132	1.76485	-0.174144	1.25033	1.20684	0.898238	0.569405	1.92502	1.35902	2.17053	0.169627	1.8207	0.748719	0.194634	1.91941	-1.11849	-0.386495	1.59077	1.56902	-0.740214	1.87359	0.929811	-1.06452	1.15436	0.0505584	0.705301	2.87733	0.945765	-0.707107	-0.54739	-0.00231567
	PATU8988T	s3	-0.122243				10594	PRPF8	0.339983	0	1.88955	0.35016	-0.442387	-0.147036	0.924138	0.671113	0.171163	0.0275007	1.79608	-0.0630118	0.153344	0.0334123	0	1.2711	0.580785	0.960445	0.591519	2.12266	0.678197	2.1856	1.35462	0.708061	1.65202	-0.818187	-0.0641108	1.30748	0.731487	-0.464718	2.0856	0.00468424	-2.51185	1.2003	-0.317554	0.549463	2.52351	1.038	-0.707107	-1.0684	0
	PANC1	s3	-0.158024				5885	RAD21	-0.646351	0.443558	0.943421	0.622712	0.690753	1.34601	1.29017	1.15278	1.70118	1.17721	-0.410211	0.794316	0.967607	0.557323	2.70208	0.582194	0.0374975	1.72538	0.77983	1.25741	0.153039	2.35153	0.876326	0.916645	0.784712	1.46518	1.0474	0.720183	0.666002	1.98599	0.296815	1.31348	1.65826	0.278227	1.48566	0.88577	0.774821	0.898975	0.707107	0	-0.175652
	HUPT4	s3	-0.120022				10432	RBM14	-0.056989	0.770953	0.745746	1.63195	1.67311	1.96705	1.76229	1.03738	1.19571	1.53726	-0.650391	0.507677	0.0856298	0.148811	0.666498	0.32666	-0.00520167	1.58071	1.56622	1.18005	0.392291	0.222128	1.53086	0.995922	0.842126	0.826675	1.10558	2.20305	0.767668	1.15636	0.942503	1.36556	2.52488	0.734435	1.51188	1.12267	1.83362	0.811677	0.707107	2.06514	0.0738727
	A375	s3	-0.260341				58517	RBM25	-0.937961	0	0.81794	1.09898	0.250699	-0.0509605	2.30448	0.6788	-0.143507	0.469328	1.27648	1.4289	0.311099	1.02357	1.76267	1.19665	0.78154	2.35053	1.78445	0.0215616	0.400938	0.575357	0.449651	1.16001	0.39808	1.8157	-0.159332	2.11379	1.15162	0	1.73408	0.314457	1.53057	0.692122	-0.243151	0.65736	2.29822	1.44943	0.707107	0.197641	1.00053
	SKMEL2	s3	-0.155433				9584	RBM39	0.495632	1.21916	0.998263	3.16315	1.4768	1.88901	1.37838	1.1378	0.37368	1.94647	1.2079	1.81735	-0.25589	0.881236	1.37843	0.991446	0.385793	1.01178	0.573465	1.36824	0.587899	1.09652	1.73577	1.7068	1.26727	1.55384	0.715859	1.03222	1.27478	0.792819	1.89726	0.257754	1.5522	1.16912	0.400028	1.36599	2.72259	1.94728	0.707107	1.66757	0
	WM88	s3	-0.0665638				5982	RFC2	0.443023	0.210004	1.8889	-0.686486	1.22308	0.0606698	0.956715	1.90744	2.17126	0.223582	-0.253983	1.20507	1.71488	1.67774	1.59551	1.1533	1.40484	-0.0927216	-0.496948	1.73137	1.49541	1.34031	-0.800619	1.09434	0.578747	1.11422	1.48375	0.960445	0.184244	0.832532	0.586097	0.77026	0.402251	0.265367	-0.285061	0.544319	1.02939	1.43877	0.707107	1.88087	0.652472
	JMSU1	s3	-0.177739				5984	RFC4	1.30363	-0.354666	1.51325	0	1.40489	0.56199	0.881853	1.99469	1.36692	0.692286	0.811749	0.198619	1.77734	1.25983	1.40442	1.15751	1.12806	0.022739	-0.258898	1.03666	1.13844	1.07292	-0.75099	0.974446	-0.0563496	1.20593	1.90305	0.705575	-0.164855	1.71444	0.247851	1.21254	1.26075	0	0.847263	0.831161	0.924774	0.419325	0.707107	1.26218	0.330264
	HT1376	s3	-0.0380973				10284	SAP18	-0.151383	0	1.35142	1.55491	1.37864	3.03177	0.479183	0.843165	0.727573	1.62297	-1.56496	0.506978	0.224424	0.483505	1.26848	0.127503	0.252944	1.40786	1.48911	0.721204	-0.451039	0.602245	0.992343	0.631793	0.323504	1.49289	1.19813	1.56695	0.81072	0.627958	1.0978	0.553019	1.83495	1.03662	0.998318	1.83366	1.39165	1.11029	0.707107	1.84606	0.80237
	SNU1079	s4	0.0484534				9733	SART3	0.00692826	0.0469086	1.68407	2.37694	-1.01408	1.17311	1.14476	1.1167	0.965396	2.3235	1.54078	0.0987261	0.531957	1.48943	1.2406	-0.639079	2.39821	-0.179513	0.164071	1.31245	0.0113688	0.787658	0.757565	0.593947	1.64259	-0.00729901	0.941768	-0.571418	0.397764	-0.44037	3.16336	0.289595	0.243444	1.11407	-0.398272	0.0477977	1.26505	0.125862	0.707107	0.974648	1.86112
	A673	s4	0.0715227				10291	SF3A1	0	0.679698	0.83327	1.31092	2.13244	1.0289	1.76508	1.04185	0.646189	0.981114	-1.76043	0.917842	1.22198	0.632858	1.57601	0.611454	0.517246	2.2921	1.57314	0.128535	-0.215351	0.111945	0.119535	0.387506	0.847853	1.00821	0.72595	1.68656	1.29051	1.12553	0.622015	0.896134	2.21594	1.52469	1.13554	2.24636	1.27287	1.02339	0.707107	2.11538	0
	AU565	s4	-0.01524				8175	SF3A2	0	0.347158	0.743136	1.7712	2.18863	2.39098	1.57806	1.20663	1.31159	1.72549	-0.895938	-0.324279	0.649537	1.02212	1.50541	0.948123	0.711916	1.39637	1.7361	0.727484	0.215772	0.668349	1.70148	0.408068	1.37369	0	1.29756	1.69198	0.725279	0.672457	0.897795	0.400258	3.12015	0.699539	0.193559	1.88438	2.21872	0.966834	0.707107	1.70357	0.731271
	KPL1	s4	-0.0810525				10946	SF3A3	0	0.816417	0.974087	0.024386	1.69472	0.872203	1.78063	0.977451	0.592139	0.776411	1.33168	0.140609	0.830682	1.11585	1.77673	1.08477	1.02714	2.60427	2.5416	0.549657	0.169155	0.411921	0.480725	0.6154	0.606388	0.576158	0.386324	1.45983	0.749751	1.54977	0	0.824985	2.24494	1.60269	0.943143	1.25063	2.32573	0.902225	0.707107	1.70084	0.0741158
	CAMA1	s4	0.158557				23451	SF3B1	-1.0111	0.319044	1.63087	0.84444	0.678229	-0.111959	1.73515	0.808208	0.0657269	0.722924	1.74247	0.0796859	-0.0540004	0	1.77886	0.832569	0.66668	1.17489	1.29324	1.07476	0.606373	2.10939	1.60147	1.51259	1.71262	1.41162	0.218854	2.04752	0.760992	-0.204541	1.5543	0.953528	-0.994322	1.14855	-0.220512	1.7146	2.43992	1.18309	-0.707107	-0.581089	-0.137285
	MCF7	s4	-0.0364816				10992	SF3B2	0	1.11847	0.803598	1.12324	2.49569	1.37431	1.559	1.3768	0.5102	1.23749	-1.36622	-0.334472	0.168491	0.950692	1.16118	-0.0127938	0.202913	0.969696	2.06943	0.581546	0.323718	-0.00915229	0.75601	0.25878	0.866031	1.76731	1.01387	1.41973	0.640753	0.524203	0.937933	0.750158	2.59247	0.567337	0	1.77851	1.42665	1.48346	-0.707107	1.98289	0.133351
	MDAMB453	s4	-0.0843527				23450	SF3B3	-0.00479561	0.418208	1.28776	0.444998	1.69684	-1.05595	0.863363	0.853466	0.641035	1.26406	1.6231	-0.830351	1.58401	1.42496	2.07572	2.20182	1.29363	1.39566	1.9247	0.992136	0.323894	1.74384	1.64825	1.3377	2.00864	0.753935	0	2.48096	0.12925	0.582585	1.64676	0.918629	2.09345	1.42773	0	1.31031	2.43456	1.10349	0.707107	0.599612	-0.169921
	KNS42	s4	-0.0753413				6421	SFPQ	0.591334	0.601754	1.51571	1.55777	1.37997	1.89991	1.56822	0.373438	0.733506	0.838437	-0.6427	0.211543	0.401396	0.769062	1.31518	0.62913	0.253438	1.3041	1.39956	1.07866	0.839648	0.0678014	0.971489	1.1573	1.19372	1.19071	1.05816	1.68093	1.08176	0.945414	0.556135	0.622424	2.2331	0.384215	1.66059	1.89484	1.18681	1.66974	0.707107	1.87884	-0.474123
	HEC265	s4	0.0414802				25942	SIN3A	-1.13331	0.208782	1.54919	1.13678	0	0.307662	1.27805	0.948548	0.175429	-0.565376	2.31675	2.18835	-0.149322	0.482226	2.16022	0.123933	-0.451457	0.696476	1.08276	0.639612	0.33689	1.7618	1.13208	1.4039	0.773435	1.46293	0.849168	1.23192	1.44346	-0.598301	1.04648	1.20313	-0.0330339	0.680846	-0.127457	1.2335	1.87325	2.18196	-0.707107	0	-0.143996
	HEC251	s4	-0.0416468				6605	SMARCE1	0.582166	0.0776026	0.0144135	2.13492	0.635212	0.475112	1.49461	0.938109	2.04264	1.96253	0.229755	0.539818	0.747518	1.14112	1.53914	0.370072	0.1449	0.538563	1.15001	1.49157	1.26364	0.270465	0.419865	0.109646	0.0148409	1.52862	1.03568	-0.179255	0.79651	0.913024	0.0642838	0.371553	0.748242	0.235007	1.29657	2.03742	-1.52045	1.43856	0.707107	1.98092	0.854668
	KARPAS422	s4	0.0668899				8243	SMC1A	-0.354571	0.794713	1.50954	1.40568	-0.387625	1.34792	0.338742	0.584994	1.44687	2.33432	2.91721	-0.0803674	0.808642	0	2.84463	0.957429	0.29913	0.12396	-0.413551	2.03718	1.08872	2.82334	1.17245	0.702815	1.27246	0.673607	1.09092	0.250325	0.0581264	1.22859	0.929867	1.55039	2.54184	0.619539	1.26189	0.499385	1.12297	1.14376	-0.707107	2.00313	-0.185596
	EOL1	s4	-0.08641				9126	SMC3	-1.38181	0.692943	1.57288	0.729078	0.0233577	1.34014	0.558137	1.17749	1.296	1.45212	2.67486	-0.641979	0.454014	0.412774	2.95962	0.625123	0.425573	0.574963	0.376373	1.96198	1.00133	2.66541	0.77031	1.07175	1.2288	-0.0582424	0.531996	0.631882	-0.149656	1.26834	0.484948	1.60026	2.07695	0.234718	0.764473	0.145753	0.854356	0.681902	-0.707107	0.830468	-0.316367
	KMS11	s4	-0.024981				23020	SNRNP200	0	0.0695819	1.68656	1.34054	-0.43349	-0.100616	1.07554	0.51343	0.931411	0.599078	2.31303	0.0623883	0.932977	0.954632	0.563977	1.23679	0.775827	1.44389	0.975281	1.97615	0.885187	2.44398	1.49331	0.806885	1.48052	-0.430557	-0.31573	0.597924	0.641227	-0.258288	1.87621	-0.268292	-1.49888	1.09828	-0.136821	0.51238	2.59533	1.23109	-0.707107	0	0.256701
	L428	s4	0.0535397				6625	SNRNP70	0.1784	0.0759773	1.00038	1.49434	1.68317	1.50253	1.32709	1.06948	0.492598	-0.176902	-0.28266	-1.07405	0.738012	0.970289	1.23465	0.749366	0.832221	1.23324	1.29424	0.741376	0.17236	1.04913	-0.240211	0.0521369	0.620005	1.96794	0.189804	1.84184	0.834018	0.0961562	0.514163	0.700949	3.01579	1.17627	0.0965016	1.75236	2.61676	1.41903	0.707107	1.84582	-0.142625
	OPM2	s4	0.115236				6628	SNRPB	0.692882	0.57222	1.09039	1.32803	0.839711	3.12714	0.495301	1.35151	0.967763	1.40883	0.148482	-0.138203	0.0326769	0.0528553	0.501985	1.52698	1.62203	1.0638	1.44922	0.626182	0.317943	1.15038	-0.377461	0.531132	-0.340075	1.84254	0.130529	0.844323	0.661335	-0.267552	0.787464	0.933135	2.27715	0.974866	0.65945	1.64335	2.43585	0.833445	0.707107	1.63017	-0.126777
	K562	s4	-0.0990497				6633	SNRPD2	0.320105	0	1.87625	1.85813	1.39558	1.28866	1.1235	0.156864	1.50502	1.53201	-1.16223	0.42839	0.286529	0	1.01187	0.793281	1.25817	1.34395	1.98927	1.53094	0.374599	1.88435	0.959445	1.44001	1.00391	0.909274	0.73797	1.61293	1.95442	0.737667	1.99047	1.83809	2.39051	1.36914	-0.123313	1.03079	3.10826	1.03554	0.707107	1.82737	0.25566
	769P	s4	-0.075761				51593	SRRT	0.412086	0.716261	1.492	1.36152	1.28843	2.41217	1.99617	0.720556	2.04619	0.67182	-0.436133	0.704703	0.603976	0.827485	1.69141	0.766099	0.78647	1.99684	2.18494	1.18444	-0.57412	0.557439	0.309339	0.0811171	0.930885	1.2789	0.299084	1.6154	0.347326	1.08512	1.30409	0.654543	2.57022	1.07986	1.63386	1.87819	1.47318	1.73617	0.707107	1.58289	0.402201
	HT55	s4	0.192376				6749	SSRP1	1.6177	0	-0.351377	-0.0922085	1.04657	1.20141	1.74976	1.11273	0.846115	-0.903259	1.71359	1.02188	1.27429	1.00693	0.994116	1.44601	2.20955	0.946487	-0.00876869	0.480411	1.116	1.92731	-0.585723	1.30923	1.99152	0.214606	1.36704	0.151493	0.800634	0.694234	0.600814	0.440497	-0.714373	1.40948	0	0.630797	0.566654	-0.0141738	0.707107	0.821072	0.579421
	SW403	s4	0.114638				11198	SUPT16H	1.48184	0.242951	0	0.490693	0.695316	0.950015	1.64838	1.02094	1.11271	-0.844535	2.03709	-0.398936	1.42691	0.729648	0.58548	1.33398	2.09635	0.793024	-0.464121	0.475296	1.13152	2.42893	-0.0778483	1.48828	1.88916	0.0725372	1.38898	-0.443847	1.26063	0.243305	0.926977	0.216309	-1.43945	1.4376	-0.237273	1.43792	1.03207	-0.00059181	0.707107	0.424773	0.346349
	HCC56	s4	-0.0192851				8189	SYMPK	0	0.693867	2.22017	0.0680207	1.45852	-0.904941	1.25492	0.793836	1.23846	1.55198	1.82174	-0.538245	0.719477	-0.407083	1.23014	1.57812	0.66828	-0.185227	2.46787	1.40372	0.943647	2.27309	1.08964	0.670235	0.551745	0.787221	0.287769	2.74712	0.745974	0.120254	0.592032	1.83105	-0.808862	1.26395	0.207544	0.706482	2.70964	1.54733	0.707107	-0.743763	-0.222047
	SW948	s4	0.0950748				7175	TPR	0.635772	0.0166691	1.12546	0.18708	1.3643	0.639273	1.77698	0.928338	0.441237	1.17945	0.448325	-0.279398	1.60384	0.614983	2.2615	0.58453	0.825368	2.34294	1.75762	-0.0346077	0.330872	0.270856	0	-0.012068	0.524236	1.40477	0.420829	2.33293	-0.463661	1.97581	0.133921	1.34363	2.39258	1.73708	1.5947	1.73458	1.75855	1.48117	0.707107	1.49944	0.0937329
	SW948	s4	-0.0111749				23350	U2SURP	0.109597	0.37857	1.18651	1.11585	-0.0334993	0.779024	1.73207	-0.030356	1.36828	0.872851	1.77775	1.4411	0.192476	1.5772	1.73179	0.606204	0.767502	0.447913	1.65195	0.839981	1.40669	1.78503	2.45776	1.44217	0.924125	1.45897	-0.611041	1.16328	0.903087	1.02856	1.43195	0.668387	1.81099	1.16798	0.0556316	1.45738	3.02786	1.6917	0.707107	0.796963	-0.462945
	LS180	s4	0.106854				10713	USP39	0	-0.492532	1.02583	0.738977	-1.02049	0.00139492	0.358826	0.521427	1.0146	-0.7889	1.50656	-0.231975	0.733627	0	0.276732	1.10648	0.913897	1.41169	0.466379	1.78242	0.398389	2.66971	1.05471	1.37222	0.629794	-0.0881309	0.534495	1.61543	0.454073	-0.409325	1.25502	-0.539249	-1.8926	0.610516	0.466566	0.195111	2.24944	0.409908	-0.707107	-2.06328	-0.350171
	HEPG2	s4	0.0121545				51729	WBP11	0	0.109949	0.821363	0.971101	2.42638	1.34909	1.46939	0.958307	0.389046	1.60983	-0.919867	0.0947964	0.451231	0.459226	1.45077	0.78544	-0.0698628	1.34357	1.12416	0.628708	1.17603	-0.746	0.399611	0.704835	0.820653	-0.0323746	-0.0187219	1.17974	1.15697	0.0020793	1.37697	-0.203026	2.39518	0.321141	0.0422846	0.868786	0.262287	0.610491	0.707107	1.52541	0
	HUH1	s4	0.0397686
	NCIH1693	s4	0.0987543						s10	s10	s10	s10	s10	s10	s10	s10	s10	s10	s10	s10	s10	s10	s10	s10	s10	s10	s10	s10	s10	s10	s10	s10	s10	s10	s10	s10	s10	s10	s10	s10	s10	s10	s10	s10	s10	s10	s10	s10	s10
	HCC827	s4	0.11805						DepMap	DepMap	DepMap	DepMap	DepMap	DepMap	DepMap	DepMap	DepMap	DepMap	DepMap	DepMap	DepMap	DepMap	DepMap	DepMap	DepMap	DepMap	DepMap	DepMap	DepMap	DepMap	DepMap	DepMap	DepMap	DepMap	DepMap	DepMap	DepMap	DepMap	DepMap	DepMap	DepMap	DepMap	DepMap	DepMap	DepMap	DepMap	DepMap	DepMap	DepMap
	NCIH1573	s4	0.0404731				ID	NAME	SKNMC_BONE_TenPx36	MDAMB468_BREAST_TenPx01	CAL51_BREAST_TenPx01	EFM19_BREAST_TenPx22	HCC1937_BREAST_TenPx18	GB1_CENTRAL_NERVOUS_SYSTEM_TenPx34	DAOY_CENTRAL_NERVOUS_SYSTEM_TenPx38	LN18_CENTRAL_NERVOUS_SYSTEM_TenPx30	MFE280_ENDOMETRIUM_TenPx32	MFE319_ENDOMETRIUM_TenPx41	KASUMI1_HAEMATOPOIETIC_AND_LYMPHOID_TISSUE_TenPx28	RPMI8226_HAEMATOPOIETIC_AND_LYMPHOID_TISSUE_TenPx35	REH_HAEMATOPOIETIC_AND_LYMPHOID_TISSUE_TenPx30	VMRCRCW_KIDNEY_TenPx01	KMRC20_KIDNEY_TenPx02	SW620_LARGE_INTESTINE_TenPx03	SW48_LARGE_INTESTINE_TenPx07	SNUC5_LARGE_INTESTINE_TenPx40	JHH5_LIVER_TenPx04	JHH7_LIVER_TenPx05	NCIH1048_LUNG_TenPx07	LUDLU1_LUNG_TenPx09	NCIH520_LUNG_TenPx10	LK2_LUNG_TenPx11	NCIH1666_LUNG_TenPx16	NCIH2009_LUNG_TenPx19	CORL47_LUNG_TenPx20	NCIH522_LUNG_TenPx22	CORL23_LUNG_TenPx29	NCIH446_LUNG_TenPx38	EBC1_LUNG_TenPx05	KYSE180_OESOPHAGUS_TenPx23	KYSE70_OESOPHAGUS_TenPx18	IGROV1_OVARY_TenPx19	NIHOVCAR3_OVARY_TenPx33	KURAMOCHI_OVARY_TenPx15	MIAPACA2_PANCREAS_TenPx10	L33_PANCREAS_TenPx17	MSTO211H_PLEURA_TenPx39	22RV1_PROSTATE_TenPx24	UACC257_SKIN_TenPx11
	NCIH460	s4	0.0801119				22985	ACIN1	-0.550656	-0.456517	-0.725154	-0.792264	-0.440498	-0.482767	-0.716005	-0.396117	-0.635777	-0.637832	-0.60211	-0.920656	-0.471438	-0.266078	-0.974266	-0.562575	-0.570744	-0.69795	-0.425101	-0.626294	-0.235864	-0.66051	-0.565749	-0.648186	-0.717056	-0.50258	-0.591438	-0.669929	-0.807553	-0.846699	-0.50249	-0.439055	-0.939388	-0.557949	-0.872471	-0.58932	-0.571559	-0.754736	-0.223498	-0.964562	-0.699354
	NCIH1944	s4	0.105518				9774	BCLAF1	-0.616184	-0.847555	-0.535602	-1.22632	-0.908029	-0.391399	-0.585995	-0.577212	-0.913655	-0.46444	-1.0098	-0.714018	-0.436666	-1.08842	-0.725695	-1.10677	-0.876037	-1.06323	-0.980904	-0.280195	-0.379983	-0.644892	-1.27278	-0.750448	-0.651977	-0.270247	-0.665801	-0.502503	-0.465773	-0.463504	-0.835116	-0.592102	-0.562358	-1.00209	-0.945609	-0.694423	-0.561238	-0.803352	-0.488815	-0.937787	-0.705258
	NCIH1437	s4	0.0659696				23476	BRD4	-1.11783	-1.07424	-0.861621	-1.00234	-0.766811	-0.649662	-1.08241	-1.1274	-1.17996	-1.10204	-1.06605	-1.22143	-1.13729	-1.15677	-0.934425	-0.498832	-0.934246	-0.987435	-1.58706	-1.15043	-0.916155	-1.49371	-0.997559	-1.06511	-0.768954	0.0501088	-1.22779	-1.14872	-1.1123	-1.17907	-1.08139	-0.405376	-0.927591	-0.574128	-1.03441	-1.26896	-1.05322	-0.798663	-0.887132	-1.17139	-1.26242
	TE4	s4	0.0846828				988	CDC5L	-2.37652	-2.36131	-2.10061	-2.19217	-2.30452	-2.06501	-2.23402	-2.14407	-2.18756	-2.19359	-2.3031	-1.7537	-2.30188	-2.25424	-2.32983	-2.26967	-2.10453	-2.17291	-2.27091	-2.34773	-1.79355	-2.36486	-2.45932	-2.11212	-2.11614	-2.24197	-2.16216	-2.13812	-2.41441	-2.26279	-2.17671	-2.22497	-2.07261	-2.4145	-2.18299	-2.43445	-2.26142	-2.30507	-1.11823	-2.07601	-1.92528
	KYSE30	s4	-0.00803083				1108	CHD4	-0.644661	-0.79292	-0.84431	-1.70806	-1.37564	-1.24366	-0.909088	-1.02609	-0.99248	-0.896909	-1.61861	-1.79652	-1.00981	-1.62123	-1.28549	-1.04498	-1.36142	-1.31664	-1.6872	-1.05439	-1.31371	-1.12499	-1.34254	-1.05201	-1.64708	-1.29074	-1.05911	-0.563953	-1.13529	-0.862521	-1.47153	-0.971699	-1.04882	-0.842598	-1.2776	-0.687801	-1.46073	-0.714229	-0.733769	-1.61293	-1.5027
	RMUGS	s4	0.110388				10523	CHERP	-1.40552	-1.34901	-1.10294	-1.24848	-1.69636	-0.823119	-1.30836	-1.28637	-1.37947	-1.44502	-1.51382	-0.824714	-1.05683	-1.33947	-1.16793	-0.930062	-1.21779	-1.34968	-1.28148	-1.03804	-0.78919	-1.091	-1.37278	-1.08108	-1.34027	-1.00473	-1.26298	-1.74379	-1.16738	-1.84307	-1.6257	-1.11978	-0.896675	-0.924138	-1.37909	-1.43041	-1.34523	-1.34014	-1.32052	-1.38047	-0.964383
	ASPC1	s4	0.177565				11052	CPSF6	-1.03926	-1.11854	-1.01069	-0.980622	-1.52203	-1.06945	-1.15964	-1.17388	-1.59776	-1.38765	-1.38973	-0.829131	-0.770152	-1.17217	-0.894921	-0.804699	-1.31277	-0.957913	-0.802865	-0.722977	-0.648589	-0.777918	-0.983965	-0.784273	-1.47075	-0.820133	-1.02534	-0.645661	-1.15653	-1.25031	-1.21116	-1.13417	-0.839749	-0.740697	-1.02981	-1.11295	-1.00769	-1.19597	-0.862922	-1.14441	-1.08438
	PANC0203	s4	-0.0299173				9416	DDX23	-1.03166	-1.08779	-0.794222	-1.10222	-1.50084	-1.16452	-1.02266	-1.00818	-1.16659	-1.12888	-1.31008	-0.689461	-0.827213	-1.10427	-0.976394	-1.02719	-1.09216	-1.46567	-0.899259	-1.06902	-1.19746	-0.587601	-1.08074	-0.914624	-1.04026	-0.943888	-1.16874	-0.907134	-1.21327	-1.51138	-0.779529	-1.17153	-0.892768	-0.662685	-1.13879	-1.02862	-1.28094	-1.04118	-1.08769	-0.806363	-1.37713
	HUPT3	s4	-0.0670886				9879	DDX46	-1.70275	-1.16096	-1.1579	-1.31188	-1.19264	-1.17283	-1.33859	-1.34812	-1.13716	-1.33719	-1.34201	-1.06567	-1.39442	-1.67105	-1.07323	-1.25054	-1.14595	-1.22077	-0.983409	-0.868056	-0.9837	-1.344	-1.35461	-1.31482	-1.37192	-1.28603	-1.28423	-1.35895	-1.24475	-1.44698	-1.31096	-1.12755	-1.28239	-1.0663	-1.16131	-1.32162	-0.980129	-1.23336	-1.44256	-1.47769	-1.30466
	LNCAPCLONEFGC	s4	0.0229017				1660	DHX9	-1.64007	-1.09342	-0.961509	-0.804562	-0.94525	-0.609003	-1.54279	-0.613604	-0.426211	-1.07535	-0.452689	-1.39148	-1.52428	-0.998143	-1.12113	-0.742997	-1.16363	-1.33152	-0.707212	-0.952213	-0.695601	-1.78619	-1.252	-1.23933	-0.663289	-0.622455	-0.988207	-0.863486	-1.09847	-1.03855	-1.02635	-0.530442	-0.812256	-0.977313	-1.51587	-0.683931	-0.867414	-1.11288	-0.423437	-1.48397	-0.559663
	SH4	s4	0.0660395				9343	EFTUD2	-1.72627	-1.88136	-1.77844	-1.84889	-2.19548	-1.79771	-1.86743	-1.77931	-2.09144	-2.18956	-1.84576	-1.79625	-2.13249	-2.04079	-1.6114	-1.72632	-1.72989	-1.97724	-2.04044	-1.78726	-2.07204	-2.03807	-1.67825	-1.86702	-1.6168	-1.42716	-1.89325	-1.79644	-1.32481	-1.8156	-1.61407	-1.79042	-1.67336	-2.28523	-1.87096	-1.9556	-1.65456	-2.19984	-2.14795	-1.86288	-1.4202
	K029AX	s4	0.0414192				3054	HCFC1	-1.71073	-2.08096	-1.73844	-1.68849	-2.05779	-2.19316	-2.11158	-1.90421	-1.58092	-1.86131	-1.8398	-1.95582	-2.24053	-1.96755	-2.31883	-2.01853	-1.55945	-1.59789	-2.23568	-2.13509	-2.19345	-2.03582	-2.06492	-1.92279	-1.93817	-2.0353	-1.87958	-2.17206	-1.64598	-1.44252	-2.00878	-2.16348	-2.01363	-2.15581	-1.84563	-2.23307	-2.04324	-2.16721	-1.8365	-0.994744	-1.98889
	HS944T	s4	0.11851				3183	HNRNPC	-1.7527	-1.70233	-1.81607	-1.55324	-1.81879	-1.46538	-1.8032	-1.47679	-1.82149	-1.35115	-1.62746	-1.84947	-1.30104	-1.63966	-1.54889	-1.55519	-1.72453	-1.64185	-1.49645	-1.80483	-1.63134	-1.42055	-1.63374	-1.50912	-2.13029	-1.72895	-1.60763	-1.54103	-1.8091	-1.73471	-1.68402	-1.21699	-1.75593	-2.04742	-1.7494	-1.69331	-1.62062	-1.20507	-2.25254	-1.98519	-2.0075
	IGR1	s4	-0.0121664				4670	HNRNPM	-1.32004	-1.27396	-1.23064	-1.53123	-1.08123	-0.937888	-1.2289	-1.06183	-0.869865	-1.53173	-1.28625	-1.28294	-1.03989	-0.931696	-0.287932	-1.18299	-1.10796	-1.35334	-1.43731	-1.09274	-0.854557	-1.47132	-0.915486	-0.836149	-1.32754	-1.09879	-0.895111	-1.25729	-1.62605	-1.35933	-1.12667	-1.05494	-0.953834	-0.795646	-1.02585	-0.666901	-1.18668	-1.13183	-1.61908	-0.706481	-0.445309
	G402	s4	-0.106187				3550	IK	-1.59515	-1.72678	-1.35392	-2.09217	-2.07623	-1.63255	-1.24893	-1.4717	-1.8635	-1.68195	-1.8473	-1.78372	-1.22081	-2.10155	-1.28041	-1.94343	-1.81144	-1.77991	-1.36814	-1.23052	-1.67215	-1.38297	-1.83458	-1.30866	-1.95994	-1.65432	-1.65423	-1.74909	-1.01008	-1.85194	-1.81355	-1.59607	-1.29748	-2.02748	-1.61263	-1.86329	-1.58808	-1.56224	-0.886711	-1.83336	-2.15825
	SNU1	s4	-0.102712				3609	ILF3	-0.920328	-0.735567	-0.867242	-0.843061	-0.288548	-0.498302	-1.46816	-1.04782	-0.1253	-0.936827	-0.416521	-0.466708	-1.08516	-1.18691	-1.23173	-0.957556	-0.568803	-0.704623	-1.51853	-0.925113	-1.03166	-0.921776	-1.11973	-0.63466	-0.916382	-0.533044	-0.623468	-1.0686	-1.0308	-0.586413	-0.943834	-0.893306	-0.364771	-0.773726	-0.521223	-0.538665	-0.771804	-0.523358	-0.706082	-0.773998	-1.41959
	SNU719	s4	-0.0550746				51747	LUC7L3	-1.92508	-1.64548	-1.79953	-2.32924	-1.50859	-1.47921	-1.88218	-1.7151	-1.48971	-2.10746	-1.73102	-2.16372	-1.91103	-1.67532	-1.82668	-1.5102	-1.76297	-1.8622	-1.52696	-1.89839	-1.56183	-1.77213	-1.72398	-1.5033	-1.38024	-1.1107	-1.66116	-1.89582	-1.56511	-1.4685	-1.61063	-1.89505	-1.67177	-1.98971	-1.63794	-1.78422	-1.60043	-1.89368	-1.58985	-1.30555	-2.03114
	BICR6	s4	-0.000694079				4691	NCL	-0.627777	-0.983077	-0.750343	-0.522834	-0.762989	-0.562256	-0.700373	-0.50102	-0.419856	-0.336833	-0.627682	-0.504275	-1.00753	-0.724047	-1.15743	-0.403658	-0.677654	-0.496857	-0.649125	-0.756294	-0.454369	-0.601597	-0.55734	-0.760194	-0.767271	-0.653685	-0.819732	-0.460622	-0.529299	-0.673611	-0.812927	-0.686913	-0.479263	-0.428047	-0.606402	-0.537101	-0.874135	-0.533348	-0.964048	-0.824933	-0.996437
	DETROIT562	s4	0.114914				10482	NXF1	-1.83796	-1.74891	-1.68148	-1.74641	-1.97931	-1.81806	-1.67365	-1.59031	-2.06324	-1.7907	-1.58139	-2.08302	-1.6817	-1.87582	-1.62642	-1.64219	-1.96716	-1.76291	-1.81343	-1.94589	-1.63537	-1.35987	-1.60648	-1.61687	-1.97406	-1.55674	-1.65868	-1.86664	-1.75589	-1.73762	-1.96803	-1.68065	-1.24445	-1.99417	-1.89698	-1.84977	-1.57864	-1.9317	-2.24874	-2.0868	-1.83909
	KU1919	s4	-0.0345027				5411	PNN	-1.13354	-1.03229	-0.952657	-0.97089	-1.09232	-0.954141	-1.1626	-0.878344	-1.22422	-0.865059	-1.35852	-1.26267	-1.27302	-1.12017	-1.00639	-1.00098	-1.13283	-0.993563	-0.923347	-1.27956	-0.836053	-0.832313	-1.11174	-1.19913	-1.48377	-1.0702	-1.10399	-0.949873	-1.38657	-1.18843	-1.39698	-0.957118	-1.05884	-1.44656	-1.3428	-1.18094	-0.912134	-0.814736	-0.732602	-1.51752	-1.36412
	U2OS	s5	0.038402				27339	PRPF19	-2.0571	-2.33372	-2.25168	-2.13201	-2.35169	-2.26831	-2.17848	-2.12719	-2.12987	-1.76648	-2.1344	-1.96101	-2.33661	-2.17612	-2.30602	-2.09012	-2.19982	-2.36684	-2.11565	-2.02232	-2.28405	-2.26049	-2.41334	-2.23555	-2.20778	-2.17008	-2.23781	-2.24613	-1.97037	-1.82506	-2.12543	-2.15031	-2.10182	-2.38337	-2.334	-2.26872	-2.26961	-2.1057	-1.43108	-2.05918	-2.11714
	SJSA1	s5	0.218616				9128	PRPF4	-1.15929	-1.10587	-0.948355	-0.747177	-1.23438	-1.10436	-1.09348	-1.3714	-0.995613	-1.1895	-1.06703	-1.09681	-1.07408	-1.60813	-1.17551	-1.20973	-0.916525	-1.20746	-1.0955	-1.20444	-1.02765	-1.03532	-1.01148	-1.06235	-1.281	-1.10873	-1.10339	-1.13513	-0.862889	-0.922857	-1.18009	-1.02696	-1.1944	-0.475533	-1.39084	-1.49639	-1.06537	-0.974728	-0.981194	-0.650188	-1.03747
	BT549	s5	0.0773137				55660	PRPF40A	-0.619451	-0.820787	-0.838023	-1.08368	-1.23754	-0.857589	-1.12685	-0.97422	-1.14627	-1.19483	-0.917683	-1.17936	-0.9422	-1.20325	-1.42634	-0.721639	-0.921097	-0.961902	-1.21203	-0.722973	-1.00684	-1.09319	-0.800325	-0.901901	-1.0769	-1.03382	-1.04989	-1.14581	-0.955576	-0.767725	-1.07905	-1.29226	-0.867854	-1.46137	-1.24671	-0.929979	-1.014	-1.38245	-0.990474	-1.39733	-0.843819
	MDAMB157	s5	0.118643				24148	PRPF6	-1.71013	-1.75273	-1.65728	-1.63462	-1.88311	-1.55818	-1.82219	-1.62559	-1.85276	-1.4457	-1.73031	-1.74078	-1.93929	-2.03721	-1.52901	-1.56973	-1.67339	-1.79745	-1.63366	-1.86641	-1.72541	-1.60208	-1.86679	-1.52312	-1.90393	-1.45885	-1.64111	-1.77017	-1.38443	-0.876318	-1.56405	-1.5593	-1.49268	-1.93632	-1.95061	-1.4982	-1.63448	-1.17372	-1.32703	-1.97453	-1.97113
	HCC70	s5	0.0879101				10594	PRPF8	-2.2238	-2.14704	-2.05367	-1.90182	-2.38026	-1.9586	-2.05804	-2.19662	-2.39516	-2.00059	-2.15403	-2.06112	-2.23779	-2.29082	-2.11367	-2.05234	-2.03522	-2.1495	-2.19085	-2.03751	-2.1489	-1.92632	-2.24727	-2.18589	-2.07678	-2.21324	-2.11156	-2.27211	-1.8876	-2.25148	-2.24563	-2.17058	-2.07453	-1.74234	-2.08737	-2.2142	-2.1019	-2.23437	-2.71368	-2.08217	-2.30367
	MDAMB231	s5	0.109109				5885	RAD21	-2.23086	-2.12229	-2.09479	-2.00578	-2.12228	-2.10643	-1.99284	-2.09376	-2.0388	-2.2517	-2.21331	-2.15476	-2.30209	-2.28815	-1.87234	-1.89638	-2.15968	-2.01046	-1.81648	-2.3631	-2.14676	-2.20139	-2.41108	-2.31431	-2.10476	-2.12546	-2.13608	-2.15822	-1.81654	-2.03912	-2.00788	-2.09753	-2.13725	-2.06543	-2.00591	-1.82343	-2.16707	-2.07509	-1.33164	-2.6016	-2.10896
	CAL120	s5	-0.0148492				10432	RBM14	-1.34378	-1.14011	-1.38868	-1.21496	-1.79636	-1.12779	-1.85356	-1.27292	-1.28357	-0.74434	-0.791422	-1.24536	-1.98975	-2.14593	-1.98021	-0.761159	-0.873214	-1.39138	-2.32511	-1.34973	-1.81225	-1.85416	-1.10486	-1.24467	-1.62949	-1.87426	-1.06482	-0.821809	-1.61338	-0.785917	-1.55468	-1.05904	-0.970987	-1.28245	-1.00649	-1.07512	-1.26363	-1.09608	-1.73118	-1.05353	-1.50521
	U87MG	s5	0.163773				58517	RBM25	-1.52716	-1.57049	-1.40325	-1.36434	-1.66104	-1.45336	-1.35334	-1.33632	-1.53742	-1.61088	-1.42501	-1.49881	-1.37805	-1.03984	-1.35355	-1.32693	-1.55104	-1.43577	-1.42655	-0.893517	-1.29896	-1.3848	-1.58578	-1.38457	-1.46688	-1.34767	-1.36786	-1.57591	-1.22906	-1.66929	-1.33655	-1.43682	-1.06671	-1.72767	-1.41949	-1.54264	-1.51716	-1.75513	-2.19109	-1.5783	-1.49362
	U118MG	s5	-0.0352804				9584	RBM39	-1.86533	-1.83348	-2.08778	-1.95702	-2.0897	-1.58895	-1.71265	-1.83853	-1.97493	-2.45502	-2.12914	-1.97931	-1.82957	-2.13918	-1.77608	-1.8286	-1.92457	-1.70351	-1.52086	-1.42503	-1.42665	-1.78041	-1.92865	-1.90391	-2.17249	-1.89437	-1.93482	-2.33549	-2.08877	-2.25454	-2.04462	-1.49049	-1.80989	-2.27365	-1.7453	-2.04417	-1.76011	-2.12181	-1.27272	-2.21158	-1.57406
	A172	s5	0.0852065				5982	RFC2	-1.76624	-1.44446	-1.52042	-1.61595	-1.73062	-1.53134	-1.58007	-1.4792	-0.921929	-1.51981	-1.67269	-1.34158	-1.78401	-0.949853	-1.25841	-1.66867	-1.43432	-1.80162	-1.90677	-1.39039	-1.43799	-1.58271	-1.75995	-1.66257	-1.83487	-1.58395	-1.54218	-1.73364	-1.48694	-1.55873	-1.59232	-1.617	-1.55663	-1.23243	-1.5725	-1.57897	-1.54797	-1.20979	-1.51734	-1.26946	-1.10414
	HEC50B	s5	0.0977202				5984	RFC4	-1.15905	-1.12703	-1.07022	-0.742998	-1.04956	-1.0503	-1.21791	-0.912535	-0.539771	-0.731533	-1.13935	-1.03472	-1.36202	-1.30525	-1.71988	-0.922327	-1.06618	-1.17567	-1.17984	-0.969637	-1.17935	-1.17723	-1.23352	-1.21745	-1.42113	-1.44035	-0.873649	-0.919026	-1.02155	-0.676468	-1.36267	-0.756098	-1.10448	-0.731811	-1.48787	-1.49079	-1.10871	-0.830067	-1.23058	-0.898619	-0.840987
	SNU685	s5	0.0728358				10284	SAP18	-1.62314	-1.61163	-1.66592	-1.89985	-1.66216	-1.55062	-1.35154	-1.60428	-1.3647	-1.6507	-1.56942	-1.21711	-1.24365	-1.47793	-1.158	-1.17762	-1.48355	-1.55837	-1.093	-1.67867	-1.51744	-1.33507	-1.86289	-1.60514	-1.53004	-1.03726	-1.37198	-1.84154	-1.22329	-1.82743	-1.67142	-1.52917	-1.43959	-1.71569	-1.49309	-1.30971	-1.46122	-1.75766	-2.44149	-1.81693	-1.47901
	HEL9217	s5	-0.000605799				9733	SART3	-1.62316	-1.91255	-1.60038	-2.13887	-2.10033	-1.6921	-1.63278	-1.80369	-1.5024	-1.25648	-1.67525	-0.970589	-1.43111	-1.82769	-1.69416	-1.7661	-1.68028	-1.84335	-2.00628	-1.71569	-1.63452	-1.70399	-1.699	-1.64927	-2.14015	-1.77831	-1.36622	-1.93854	-1.68575	-1.38577	-1.9044	-1.62717	-1.76857	-1.8116	-1.90923	-2.0075	-1.7985	-1.69973	-1.47504	-1.5933	-1.76272
	U937	s5	0.0146274				10291	SF3A1	-2.1058	-2.12822	-2.05028	-2.14398	-2.24328	-1.91092	-2.13817	-2.09593	-2.19558	-2.26636	-2.12618	-2.01861	-2.15612	-2.40243	-2.26336	-2.133	-1.91552	-2.15013	-2.11313	-1.63503	-2.27159	-2.22134	-2.04551	-2.14516	-2.23976	-2.14018	-2.16957	-2.25482	-1.8953	-2.46635	-2.05458	-2.21572	-2.03641	-2.2268	-2.10122	-2.27904	-2.13742	-2.34083	-2.43675	-2.18409	-2.04204
	THP1	s5	0.0258452				8175	SF3A2	-1.7124	-1.79309	-1.82383	-1.97704	-1.86902	-1.75152	-1.7011	-1.72001	-2.15106	-1.6586	-2.09189	-1.56187	-1.92449	-1.90203	-1.78259	-1.90149	-1.71541	-1.67256	-1.90691	-1.62935	-1.75073	-1.59985	-1.64206	-1.65056	-1.6117	-1.76022	-1.92308	-1.96265	-1.48283	-1.60517	-1.86715	-1.45013	-1.6055	-1.69448	-1.69919	-1.88864	-1.91265	-1.53322	-1.644	-1.67715	-2.01654
	OSRC2	s5	0.147572				10946	SF3A3	-2.04657	-1.53144	-1.87793	-2.12334	-2.16265	-1.82732	-1.58094	-1.8671	-2.18387	-2.01754	-2.15263	-1.97177	-1.55262	-1.90237	-1.55988	-2.03386	-1.98033	-1.88805	-2.28183	-1.8823	-2.03902	-2.11785	-2.11559	-2.0038	-2.03933	-1.94727	-2.07658	-1.99409	-1.67445	-1.73802	-1.80727	-1.93564	-1.92017	-1.93819	-2.02089	-2.09094	-1.87488	-2.39053	-1.44865	-2.2551	-1.95401
	TUHR4TKB	s5	0.0594708				23451	SF3B1	-1.91789	-1.81628	-1.36732	-1.96103	-2.05721	-1.33622	-1.90345	-1.3626	-2.04289	-1.84247	-1.87593	-1.85231	-1.29349	-1.67437	-1.36699	-1.34736	-1.44556	-1.58881	-1.64746	-1.39464	-1.20964	-1.92199	-1.80324	-1.52213	-1.77692	-1.20356	-1.66504	-1.79992	-1.84921	-1.91899	-1.47757	-1.52875	-1.5803	-1.88245	-1.61846	-1.69103	-1.60985	-2.04107	-1.01016	-2.28025	-1.8944
	MDST8	s5	0.143981				10992	SF3B2	-1.53774	-1.26696	-1.22005	-1.55895	-1.80527	-1.03391	-1.46625	-1.208	-1.68229	-1.3233	-1.26303	-1.03337	-0.975788	-1.4257	-1.14301	-1.12721	-1.16063	-1.16307	-1.83034	-1.02981	-0.981542	-1.70222	-1.4759	-1.33928	-1.28261	-0.826974	-1.25221	-1.82223	-0.964767	-1.1113	-1.34528	-1.57041	-1.41034	-1.20055	-1.48474	-1.48053	-1.52291	-1.93452	-0.863676	-1.34583	-1.43601
	NCIH747	s5	0.0965482				23450	SF3B3	-1.85202	-2.06666	-1.73202	-1.96753	-2.41639	-2.10082	-2.11494	-1.9229	-2.12706	-1.7838	-2.04616	-2.11612	-2.01144	-2.3852	-1.86704	-1.98712	-1.86194	-2.1561	-1.83861	-1.64182	-2.15954	-2.15991	-1.89844	-1.88312	-1.75232	-1.98936	-2.02702	-2.33553	-1.94658	-2.57836	-2.02958	-1.87187	-1.96138	-2.18492	-1.91115	-2.22486	-1.99178	-1.80437	-1.76171	-2.07274	-1.73155
	SKHEP1	s5	0.141247				6421	SFPQ	-2.13505	-1.89316	-1.98563	-2.15771	-2.12931	-1.8547	-1.40942	-1.73007	-2.24145	-2.40694	-2.07162	-1.65141	-1.43022	-1.91871	-2.05288	-1.54267	-1.80565	-1.68414	-2.12844	-1.75702	-1.8517	-1.91324	-1.70992	-1.86853	-1.71372	-1.95329	-1.84051	-2.1363	-1.69354	-2.11862	-2.01634	-2.07663	-1.70627	-2.314	-2.07487	-2.18485	-1.71181	-2.27338	-1.81287	-2.43135	-2.00423
	HLF	s5	0.00107776				25942	SIN3A	-0.838987	-1.08695	-0.852184	-1.24955	-1.18509	-0.618043	-0.931153	-0.758681	-0.0753903	-1.10239	-1.13461	-1.08415	-1.10431	-1.56855	-0.781804	-0.847873	-0.896056	-0.755182	-0.576432	-0.861809	-0.937943	-0.695717	-0.801538	-0.729625	-0.678278	-0.748501	-1.14495	-0.965154	-0.312941	-0.65635	-1.07583	-0.924631	-1.04888	-1.14029	-1.07179	-1.45322	-1.12126	-0.734136	-0.65402	-0.804441	-1.12082
	SNU423	s5	0.138823				6605	SMARCE1	-1.04928	-0.886068	-1.03074	-1.62394	-0.999707	-1.25352	-0.720142	-0.619885	-1.4644	-0.370566	-0.954355	-1.03189	-1.06131	-0.771707	-0.915419	-0.703397	-0.998524	-0.691937	-0.450281	-0.524182	-1.47901	-1.13872	-0.903098	-1.08094	-1.23521	-0.722547	-1.08664	-0.627693	-0.960815	-0.689173	-0.57334	-1.02342	-0.808112	-1.37833	-1.02826	-1.05919	-0.456932	-0.929058	-0.514763	-1.09177	-0.973692
	ABC1	s5	0.150351				8243	SMC1A	-0.898007	-1.40546	-1.74508	-1.44189	-1.74576	-1.76506	-1.4029	-1.59652	-1.2591	-1.47009	-1.80812	-1.66189	-1.82186	-1.82941	-1.83882	-1.06649	-1.2815	-1.52194	-1.65513	-1.34505	-1.7614	-1.88055	-1.27821	-1.53903	-1.32892	-1.67432	-1.48713	-1.61909	-1.17715	-1.14894	-1.47166	-1.4232	-1.58123	-1.31659	-1.55548	-1.40392	-1.56932	-1.67643	-0.92542	-1.33989	-1.89874
	NCIH1650	s5	0.296521				9126	SMC3	-1.29528	-1.42526	-1.19112	-1.38766	-1.5439	-1.19196	-0.653126	-1.12642	-1.05282	-1.47394	-1.25348	-1.37865	-0.949231	-1.6946	-0.733988	-1.04294	-1.13728	-1.23678	-1.3542	-0.845837	-1.19814	-1.43061	-0.938179	-1.21763	-1.13021	-1.12192	-1.13406	-1.47786	-1.37042	-1.59532	-1.21419	-1.11994	-1.40775	-0.922894	-1.19429	-1.02825	-1.32248	-1.36438	-1.57848	-1.04771	-1.24917
	NCIH1975	s5	0.206938				23020	SNRNP200	-2.13124	-2.3137	-2.05006	-2.41864	-2.55651	-2.40965	-2.39526	-2.21488	-2.42741	-2.34484	-2.43602	-2.54866	-2.58088	-2.72774	-2.43214	-2.49454	-2.32659	-2.41186	-2.33512	-2.54377	-2.44963	-2.47711	-2.22361	-2.22467	-2.29213	-2.28772	-2.42957	-2.57537	-2.27597	-2.45948	-2.44868	-2.38764	-2.46703	-2.68011	-2.45693	-2.35956	-2.41109	-2.46386	-2.04549	-2.46703	-2.54226
	NCIH2291	s5	0.188234				6625	SNRNP70	-1.57111	-1.69854	-1.34759	-1.68908	-1.55978	-1.45015	-1.82319	-1.42155	-1.69815	-1.40591	-1.73596	-1.35896	-1.55891	-1.75192	-1.30775	-1.27027	-1.64625	-1.68509	-1.38125	-1.73724	-1.57093	-1.28971	-1.36465	-1.28626	-1.44441	-1.3479	-1.60395	-1.34966	-1.50454	-1.25672	-1.40878	-1.57661	-1.56	-2.03655	-1.63201	-1.8704	-1.55667	-1.09094	-1.614	-1.57556	-1.4246
	LCLC103H	s5	0.0712451				6628	SNRPB	-2.49098	-2.51275	-2.44691	-2.6034	-2.49477	-2.43195	-2.42024	-2.46106	-2.46713	-2.38662	-1.80447	-2.37994	-2.53772	-2.48237	-2.51247	-2.42621	-2.41138	-2.41804	-2.5636	-2.49533	-2.52058	-2.54755	-2.48314	-2.45844	-2.49586	-2.52921	-2.43912	-2.53292	-2.54784	-1.29974	-2.49245	-2.46736	-2.49064	-2.53864	-2.24365	-2.47813	-2.5483	-2.38769	-2.74193	-2.53888	-2.40384
	LXF289	s5	0.0497478				6633	SNRPD2	-1.86994	-2.28991	-2.06887	-2.19902	-2.32001	-2.23	-2.16051	-2.05374	-2.19447	-1.99736	-2.32454	-1.56779	-2.14048	-2.37552	-2.16614	-2.38555	-2.26215	-2.2666	-2.37676	-2.29271	-2.17769	-1.99147	-2.34276	-2.16535	-2.32061	-2.14102	-2.10283	-2.34273	-2.05363	-2.11755	-2.14949	-2.31637	-2.1813	-2.09161	-2.2191	-2.08212	-2.08924	-1.78437	-2.70192	-1.55019	-1.9273
	NCIH2030	s5	0.0994359				51593	SRRT	-1.01981	-0.942154	-0.811022	-1.06886	-0.829765	-0.724597	-0.743996	-0.891813	-1.03945	-1.5707	-1.0324	-0.570805	-0.947064	-1.18813	-0.548312	-0.986941	-1.02334	-1.02313	-0.634684	-1.07542	-1.44377	-0.790178	-0.685089	-0.803529	-0.99867	-0.897973	-1.00581	-0.914544	-0.813576	-1.27383	-1.20682	-0.852621	-1.04781	-1.17448	-1.16824	-1.0404	-0.86208	-1.29842	-0.524007	-0.827983	-0.940104
	OE33	s5	0.285631				6749	SSRP1	-1.74284	-1.45167	-1.41867	-1.0974	-1.8405	-1.44669	-1.44189	-1.73503	-1.23482	-1.32545	-1.87999	-1.61749	-1.67244	-2.00286	-1.42789	-1.35667	-1.52878	-1.70613	-1.38721	-1.48815	-1.52617	-1.0118	-1.53064	-1.39061	-0.717975	-1.28736	-1.5561	-1.47008	-1.5197	-1.23554	-1.54351	-1.52704	-1.37104	-1.2634	-1.64074	-1.4213	-1.53041	-1.19954	-1.22392	-1.31639	-0.799384
	KYSE510	s5	0.0190591				11198	SUPT16H	-1.84925	-1.73853	-1.74894	-1.48199	-2.01953	-1.76712	-1.83874	-1.66827	-1.88562	-1.60993	-1.89027	-1.66891	-2.03588	-1.98873	-2.02217	-1.75625	-1.72703	-1.58085	-1.84479	-1.84243	-1.89477	-1.79476	-1.97713	-1.44288	-2.09308	-1.94405	-1.86723	-1.73979	-2.07026	-1.71409	-1.71345	-1.66088	-1.83275	-2.10986	-1.8387	-1.85793	-1.76701	-1.26273	-2.49233	-1.82783	-1.7865
	KYSE410	s5	0.159591				8189	SYMPK	-1.26582	-1.26372	-1.36799	-1.23378	-1.30775	-1.31404	-1.26287	-1.33871	-1.68644	-1.18986	-1.20412	-0.9695	-1.20877	-1.94367	-1.4809	-1.54728	-1.22526	-1.56965	-1.86059	-1.43802	-1.49043	-1.30561	-1.2008	-1.24131	-1.39027	-1.54989	-1.33501	-1.6642	-1.1894	-1.06213	-1.44076	-1.28292	-1.56093	-0.992405	-1.20457	-1.46716	-1.1916	-0.99631	-1.12562	-1.07708	-0.89897
	OVCAR8	s5	0.12441				7175	TPR	-0.852558	-0.73476	-0.709955	-0.820892	-1.38174	-0.825895	-1.00237	-1.12997	-0.856057	-1.16249	-0.795392	-0.697331	-0.853514	-1.13516	-0.876382	-0.793867	-0.928303	-0.772297	-0.585973	-0.854623	-0.644538	-0.69502	-0.842402	-0.819572	-0.829887	-0.521	-0.880646	-1.01789	-0.715857	-0.797948	-0.677935	-0.770394	-0.788737	-0.801313	-0.919017	-1.15691	-0.604801	-0.890076	-0.666926	-0.8173	-0.874515
	TCCPAN2	s5	0.0930385				23350	U2SURP	-2.06331	-1.4067	-1.65725	-1.60443	-1.63146	-1.43061	-1.42979	-1.6358	-1.6645	-2.12285	-1.80428	-1.16693	-1.36038	-1.63698	-1.19391	-1.30963	-1.82129	-1.51973	-1.30723	-1.45107	-1.13164	-1.4695	-1.59073	-1.31246	-1.40785	-1.47409	-1.67316	-2.16334	-1.34913	-2.34986	-1.69268	-1.30861	-1.45724	-1.83776	-1.5573	-1.96	-1.47649	-1.53566	-1.19978	-2.12037	-2.0364
	SU8686	s5	0.111984				10713	USP39	-1.52571	-1.63322	-1.29645	-1.18937	-1.60654	-1.35939	-1.8074	-1.21732	-1.49282	-1.29003	-1.44494	-1.43619	-1.5278	-2.1822	-1.90463	-1.25792	-1.20002	-1.45782	-1.34766	-1.37359	-1.40809	-1.56882	-1.63194	-1.24477	-1.86162	-1.74053	-1.56921	-1.20793	-1.50629	-1.18905	-1.37385	-1.24796	-1.44923	-1.7624	-1.3581	-1.51956	-1.63654	-1.27254	-1.17108	-1.71215	-1.56275
	SW1990	s5	0.0839997				51729	WBP11	-1.16897	-1.43512	-0.964913	-1.01948	-1.51476	-0.961389	-0.70517	-1.18121	-1.53845	-1.23735	-1.51484	-0.975922	-0.971447	-1.21641	-0.579874	-0.952395	-1.04715	-0.923331	-1.04738	-0.801138	-0.956413	-1.08636	-1.58862	-1.00854	-1.16629	-0.506068	-1.02663	-1.02185	-1.03884	-0.994591	-0.722427	-1.06346	-1.17793	-0.97357	-1.12488	-1.48879	-1.1346	-1.82149	-0.542532	-0.780624	-1.10844
	NCIH2052	s5	0.163302
	DU145	s5	0.137622
	WM1799	s5	0.239001
	MELJUSO	s5	-0.00518856
	UACC62	s5	-0.0261444
	WM115	s5	0.1461
	RVH421	s5	0.18902
	WM793	s5	0.0151641
	HT1080	s5	0.0896503
	RD	s5	0.109255
	OCUM1	s5	0.295363
	LMSU	s5	0.0925803
	PECAPJ34CLONEC12	s5	0.0845446
	SCC25	s5	0.0494321
	TCCSUP	s5	0.116069
	T24	s5	0.163692
	SAOS2	s6	0.185273
	HCC1395	s6	-0.0442008
	SNU1105	s6	0.057463
	MFE296	s6	0.0752263
	TF1	s6	0.0403547
	KMS27	s6	0.0764953
	HDMYZ	s6	0.133738
	LS513	s6	0.208635
	HCT15	s6	0.206304
	JHH4	s6	0.124054
	A549	s6	-0.0243326
	NCIH838	s6	0.0682506
	RERFLCSQ1	s6	0.300839
	NCIH1793	s6	0.185347
	NCIH2172	s6	0.0889192
	CALU1	s6	0.201139
	NCIH1792	s6	0.19428
	TE1	s6	0.15032
	JHOS2	s6	0.283779
	SUIT2	s6	0.182286
	WM2664	s6	0.151669
	C32	s6	0.260759
	HCC38	s7	-0.0617783
	JM1	s7	0.0999914
	JURKAT	s7	0.0758777
	HEL	s7	0.033615
	SEM	s7	0.0382035
	HT29	s7	0.0514747
	COLO678	s7	-0.017019
	SW837	s7	0.084904
	NCIH716	s7	0.0766404
	SNU449	s7	-0.0175716
	BXPC3	s7	0.0441194
	RPMI7951	s7	0.0159647
	IGR39	s7	0.0967273
	HS695T	s7	0.107979
	HEC6	s8	-0.0264221
	KARPAS299	s8	0.167769
	F36P	s8	-0.0421412
	MONOMAC1	s8	-0.0242877
	LS411N	s8	-0.0564812
	SNUC1	s8	0.179719
	COLO205	s8	0.0588363
	NCIH2126	s8	0.10733
	HCC15	s8	0.0445253
	NCIH226	s8	0.154919
	NCIH647	s8	0.0264305
	NCIH441	s8	0.187866
	NCIH1355	s8	-0.0569162
	COV362	s8	0.0924026
	OV90	s8	0.0560032
	PANC0403	s8	0.174861
	HCC1806	s9	-0.0507937
	SNGM	s9	-0.0302052
	SNU61	s9	0.0933612
	HUH6	s9	0.0439226
	JHH1	s9	0.140397
	NCIH292	s9	0.145872
	PC14	s9	0.106676
	TE10	s9	-0.0405766
	HS294T	s9	-0.0284562
	NUGC3	s9	0.0418169
	8305C	s9	-0.0313185
	HT1197	s9	0.0256146
	SKNMC	s10	-0.162496
	MDAMB468	s10	-0.109425
	CAL51	s10	-0.207389
	EFM19	s10	-0.107911
	HCC1937	s10	-0.00101021
	GB1	s10	-0.142647
	DAOY	s10	-0.167506
	LN18	s10	-0.267058
	MFE280	s10	-0.0508018
	MFE319	s10	-0.173714
	KASUMI1	s10	-0.14184
	RPMI8226	s10	-0.0864144
	REH	s10	-0.0606964
	VMRCRCW	s10	-0.164176
	KMRC20	s10	-0.222281
	SW620	s10	-0.213223
	SW48	s10	-0.211825
	SNUC5	s10	-0.0745542
	JHH5	s10	-0.0882841
	JHH7	s10	-0.280879
	NCIH1048	s10	-0.163419
	LUDLU1	s10	-0.134745
	NCIH520	s10	-0.221688
	LK2	s10	-0.238481
	NCIH1666	s10	-0.182245
	NCIH2009	s10	0.0633139
	CORL47	s10	-0.0789601
	NCIH522	s10	-0.196075
	CORL23	s10	-0.0863427
	NCIH446	s10	-0.0666155
	EBC1	s10	-0.255814
	KYSE180	s10	-0.0261998
	KYSE70	s10	-0.198522
	IGROV1	s10	-0.054265
	NIHOVCAR3	s10	-0.00706319
	KURAMOCHI	s10	-0.0215637
	MIAPACA2	s10	-0.342656
	L33	s10	-0.267077
	MSTO211H	s10	-0.142703
	22RV1	s10	-0.108259
	UACC257	s10	-0.0912868
	G401	s10	-0.179735
	AGS	s10	-0.244125
	MKN45	s10	-0.0755142
	NCIN87	s10	-0.0322158
	HSC3	s10	-0.0674245
	HSC4	s10	-0.143026
	RT112	s10	-0.0269074
	UBLC1	s10	0.0153888
	T47D	s11	0.0631018
	ZR751	s11	0.123674
	CAKI2	s11	0.0687285
	CAKI1	s11	0.168182
	JHH6	s11	-0.0609422
	CORL105	s11	0.19847
	NCIH1155	s11	0.0296397
	SHP77	s11	-0.00460766
	KP2	s11	0.14217
	KYM1	s11	0.110707
	CAL33	s11	0.12589
[truncated: 8 more columns]

## Sheet: Figure 5
Fig 5a, 5b, 5c	Supplementary Data 1
Fig 5d	data for KM plot, provided below
	CBTTC (proteomic), data for KM plot										CBTTC (additional tumors, mRNA), data for KM plot
	patient_id	tumor_id	histologic type	proteome-based subtype	s10-s11-s2-s5-other	OS_MONTHS	OS_STATUS	months_cap285	death_cap285		patient_id	tumor_id	histologic type	proteome-based subtype	s10-s11-s2-s5-other	OS_MONTHS	OS_STATUS	months_cap285	death_cap285
	C102459	7316-475	plgg	s5	s5	60.87	LIVING	60.87	0		C947223	7316-3567	other	s6	other	0	LIVING	0	0
	C112176	7316-488	plgg	s5	s5	105.77	LIVING	105.77	0		C880188	7316-3073	other	s11	s11	0	LIVING	0	0
	C112422	7316-449	plgg	s11	s11	147.23	LIVING	147.23	0		C385236	7316-1938	other	s4	other	16.3	LIVING	16.3	0
	C114759	7316-487	plgg	s5	s5	58.27	LIVING	58.27	0		C291387	7316-1076	other	s11	s11	0	LIVING	0	0
	C115251	7316-1851	plgg	s11	s11	56.6	LIVING	56.6	0		C955956	7316-3148	other	s2	s2	13.27	DECEASED	13.27	1
	C116850	7316-499	plgg	s2	s2	54.83	LIVING	54.83	0		C727053	7316-2668	other	s4	other	0	LIVING	0	0
	C121524	7316-495	plgg	s5	s5	17.03	LIVING	17.03	0		C74784	7316-355	other	s2	s2	65.53	LIVING	65.53	0
	C121893	7316-479	atrt	s11	s11	0.07	DECEASED	0.07	1		C959892	7316-3151	other	s11	s11	16.3	LIVING	16.3	0
	C127182	7316-869	plgg	s5	s5	40.73	LIVING	40.73	0		C292740	7316-1111	other	s11	s11	0	LIVING	0	0
	C136284	7316-470	plgg	s11	s11	9.53	LIVING	9.53	0		C114882	7316-474	other	s5	s5	0	LIVING	0	0
	C138990	7316-872	epmt	s10	s10	45	LIVING	45	0		C121278	7316-498	other	s5	s5	11.57	LIVING	11.57	0
	C140097	7316-880	plgg	s11	s11	51.4	LIVING	51.4	0		C42927	7316-187	other	s11	s11	0	LIVING	0	0
	C140466	7316-882	plgg	s11	s11	85.37	LIVING	85.37	0		C38745	7316-171	other	s2	s2	1.67	LIVING	1.67	0
	C146124	7316-884	plgg	s2	s2	3.57	LIVING	3.57	0		C880680	7316-3317	other	s11	s11	0	LIVING	0	0
	C15252	7316-6	mbl	s10	s10	58.67	LIVING	58.67	0		C744519	7316-2569	other	s2	s2	24.13	LIVING	24.13	0
	C15498	7316-371	phgg	s8	other	58.23	DECEASED	58.23	1		C778713	7316-3017	other	s2	s2	0	LIVING	0	0
	C155103	7316-875	plgg	s11	s11	38.47	LIVING	38.47	0		C805281	7316-3052	other	s10	s10	16.57	LIVING	16.57	0
	C15744	7316-2899	plgg	s2	s2	228.47	LIVING	228.47	0		C28782	7316-78	other	s11	s11	0	LIVING	0	0
	C15990	7316-1455	phgg	s2	s2	86.53	DECEASED	86.53	1		C624102	7316-2180	other	s10	s10	22.47	LIVING	22.47	0
	C16605	7316-2760	gng	s11	s11	364.4	LIVING	285	0		C880065	7316-3072	other	s10	s10	0	LIVING	0	0
	C16974	7316-324	gng	s5	s5	99.03	LIVING	99.03	0		C702084	7316-2658	other	s10	s10	3.07	DECEASED	3.07	1
	C17466	7316-38	mbl	s10	s10	59.17	LIVING	59.17	0		C673548	7316-2641	other	s2	s2	28.1	LIVING	28.1	0
	C177366	7316-154	plgg	s5	s5	93.27	DECEASED	93.27	1		C894948	7316-1675	other	s11	s11	0	LIVING	0	0
	C18081	7316-99	mbl	s10	s10	9.17	DECEASED	9.17	1		C805527	7316-2743	other	s4	other	31.93	LIVING	31.93	0
	C182655	7316-954	plgg	s5	s5	22.9	LIVING	22.9	0		C38622	7316-172	other	s11	s11	13.73	LIVING	13.73	0
	C186714	7316-905	gng	s11	s11	22.97	LIVING	22.97	0		C445014	7316-2139	other	s2	s2	0.77	LIVING	0.77	0
	C186837	7316-889	epmt	s10	s10	58.27	LIVING	58.27	0		C855711	7316-2271	other	s2	s2	58.6	LIVING	58.6	0
	C187083	7316-957	plgg	s5	s5	9.33	LIVING	9.33	0		C874530	7316-3326	other	s10	s10	0	LIVING	0	0
	C19065	7316-32	plgg	s11	s11	47.43	LIVING	47.43	0		C72447	7316-349	other	s10	s10	2.1	DECEASED	2.1	1
	C196554	7316-918	atrt	s2	s2	16.5	DECEASED	16.5	1		C43050	7316-188	other	s2	s2	49.1	LIVING	49.1	0
	C19680	7316-397	plgg	s11	s11	81.53	LIVING	81.53	0		C943287	7316-3519	other	s11	s11	0	LIVING	0	0
	C20172	7316-451	epmt	s10	s10	68.87	DECEASED	68.87	1		C140220	7316-879	other	s2	s2	0	LIVING	0	0
	C20418	7316-47	epmt	s10	s10	30.77	DECEASED	30.77	1		C723609	7316-2720	other	s2	s2	207.47	LIVING	207.47	0
	C21402	7316-302	mbl	s10	s10	106.57	LIVING	106.57	0		C333699	7316-1072	other	s2	s2	0	LIVING	0	0
	C216111	7316-914	gng	s9	other	37.93	LIVING	37.93	0		C959646	7316-3149	other	s11	s11	0	LIVING	0	0
	C216603	7316-913	phgg	s10	s10	234.13	DECEASED	234.13	1		C788061	7316-2939	other	s9	other	0	LIVING	0	0
	C21771	7316-3	epmt	s10	s10	64.87	LIVING	64.87	0		C47601	7316-202	other	s6	other	1.1	LIVING	1.1	0
	C22140	7316-329	plgg	s5	s5	83.03	LIVING	83.03	0		C46002	7316-123	other	s11	s11	22.73	LIVING	22.73	0
	C22263	7316-2986	mbl	s10	s10	59.4	LIVING	59.4	0		C59778	7316-956	other	s10	s10	75.23	DECEASED	75.23	1
	C22509	7316-20	plgg	s5	s5	25.03	LIVING	25.03	0		C184623	7316-1747	other	s2	s2	0.37	DECEASED	0.37	1
	C22878	7316-24	phgg	s10	s10	135.37	DECEASED	135.37	1		C965181	7316-3152	other	s2	s2	20.53	LIVING	20.53	0
	C230871	7316-891	plgg	s5	s5	25.67	LIVING	25.67	0		C965304	7316-3153	other	s11	s11	26.33	LIVING	26.33	0
	C230994	7316-897	mbl	s10	s10	37.1	LIVING	37.1	0		C648333	7316-2614	other	s2	s2	44.13	LIVING	44.13	0
	C23862	7316-101	gng	s11	s11	17.87	LIVING	17.87	0		C897039	7316-3557	other	s6	other	53.63	LIVING	53.63	0
	C253872	7316-2959	epmt	s10	s10	142.83	LIVING	142.83	0		C21279	7316-76	other	s10	s10	6.93	DECEASED	6.93	1
	C25461	7316-89	phgg	s5	s5	223.27	LIVING	223.27	0		C654360	7316-1962	other	s11	s11	0	LIVING	0	0
	C25584	7316-91	gng	s11	s11	37.2	LIVING	37.2	0		C17343	7316-42	other	s2	s2	2.2	LIVING	2.2	0
	C262605	7316-925	plgg	s11	s11	25.4	LIVING	25.4	0		C24231	7316-19	other	s6	other	103.77	LIVING	103.77	0
	C270477	7316-932	plgg	s2	s2	0.87	LIVING	0.87	0		C25215	7316-92	other	s11	s11	0	LIVING	0	0
	C27798	7316-77	plgg	s10	s10	50.13	LIVING	50.13	0		C64944	7316-215	other	s11	s11	14.53	LIVING	14.53	0
	C28659	7316-84	plgg	s11	s11	32.27	LIVING	32.27	0		C820164	7316-2864	other	s3	other	23.4	LIVING	23.4	0
	C28905	7316-109	mbl	s10	s10	75.87	DECEASED	75.87	1		C714138	7316-2578	epm	s4	other	0	LIVING	0	0
	C29151	7316-119	plgg	s11	s11	38.53	LIVING	38.53	0		C609465	7316-2171	epm	s4	other	0	LIVING	0	0
	C29397	7316-117	plgg	s11	s11	38.17	LIVING	38.17	0		C291879	7316-1100	pnet	s11	s11	0	LIVING	0	0
	C30012	7316-2758	epmt	s11	s11	124.93	DECEASED	124.93	1		C704667	7316-1981	pnet	s8	other	0	LIVING	0	0
	C30258	7316-114	phgg	s10	s10	276.77	DECEASED	276.77	1		C114513	7316-529	pnet	s4	other	2.43	DECEASED	2.43	1
	C30381	7316-111	epmt	s10	s10	56.7	LIVING	56.7	0		C720657	7316-2686	pnet	s10	s10	23.03	LIVING	23.03	0
	C308730	7316-937	mbl	s10	s10	39.2	LIVING	39.2	0		C292125	7316-1102	pnet	s3	other	0	LIVING	0	0
	C308853	7316-936	plgg	s2	s2	0.13	LIVING	0.13	0		C134562	7316-784	pnet	s10	s10	80.3	LIVING	80.3	0
	C310083	7316-949	cranio	s2	s2	92.37	LIVING	92.37	0		C113775	7316-536	pnet	s10	s10	14.37	DECEASED	14.37	1
	C311067	7316-1793	gng	s11	s11	15.87	LIVING	15.87	0		C100122	7316-464	pnet	s10	s10	61.3	LIVING	61.3	0
	C311436	7316-946	plgg	s11	s11	26.27	LIVING	26.27	0		C36285	7316-158	pnet	s10	s10	76.83	LIVING	76.83	0
	C311559	7316-938	plgg	s5	s5	26.1	LIVING	26.1	0		C135792	7316-1473	pnet	s10	s10	20.47	DECEASED	20.47	1
	C337143	7316-1746	phgg	s10	s10	4.4	DECEASED	4.4	1		C104673	7316-505	pnet	s4	other	13.7	LIVING	13.7	0
	C33825	7316-167	plgg	s11	s11	46.53	LIVING	46.53	0		C21033	7316-2987	pnet	s10	s10	53.27	LIVING	53.27	0
	C340710	7316-388	phgg	s3	other	9.8	DECEASED	9.8	1		C923484	7316-3844	pnet	s10	s10	18.4	LIVING	18.4	0
	C34440	7316-130	epmt	s10	s10	159.47	LIVING	159.47	0		C130749	7316-840	pnet	s1	other	0	LIVING	0	0
	C35670	7316-162	plgg	s11	s11	9.47	LIVING	9.47	0		C135177	7316-804	pnet	s8	other	19.63	DECEASED	19.63	1
	C35916	7316-146	plgg	s5	s5	15.13	LIVING	15.13	0		C109470	7316-512	pnet	s10	s10	24.7	DECEASED	24.7	1
	C36900	7316-148	plgg	s11	s11	175.33	LIVING	175.33	0		C36777	7316-155	pnet	s4	other	59.63	LIVING	59.63	0
	C372321	7316-1760	plgg	s2	s2	21.2	LIVING	21.2	0		C26199	7316-87	pnet	s10	s10	22.83	LIVING	22.83	0
	C37392	7316-267	plgg	s5	s5	126.03	LIVING	126.03	0		C334314	7316-1105	pnet	s10	s10	0	LIVING	0	0
	C374289	7316-1773	cranio	s2	s2	10.6	LIVING	10.6	0		C804912	7316-2862	dnt	s11	s11	21.27	LIVING	21.27	0
	C37638	7316-168	plgg	s5	s5	36.67	LIVING	36.67	0		C27921	7316-80	dnt	s11	s11	58.53	LIVING	58.53	0
	C377856	7316-1763	phgg	s3	other	7.5	DECEASED	7.5	1		C116112	7316-480	dnt	s11	s11	46.47	LIVING	46.47	0
	C387450	7316-1775	cranio	s11	s11	36.77	LIVING	36.77	0		C333330	7316-1070	dnt	s7	other	0	LIVING	0	0
	C387573	7316-1751	cranio	s11	s11	58.7	DECEASED	58.7	1		C975267	7316-3936	dnt	s11	s11	3.4	LIVING	3.4	0
	C38991	7316-175	plgg	s11	s11	49.4	LIVING	49.4	0		C942918	7316-3621	dnt	s9	other	0	LIVING	0	0
	C393477	7316-1767	plgg	s5	s5	36	LIVING	36	0		C859032	7316-3132	dnt	s7	other	6.57	LIVING	6.57	0
	C39483	7316-183	plgg	s11	s11	10.5	LIVING	10.5	0		C655221	7316-1970	dnt	s11	s11	0	LIVING	0	0
	C39606	7316-176	plgg	s10	s10	56.2	LIVING	56.2	0		C293478	7316-1117	dnt	s5	s5	0	LIVING	0	0
	C39729	7316-178	mbl	s10	s10	47.8	LIVING	47.8	0		C333945	7316-1089	dnt	s11	s11	0	LIVING	0	0
	C406761	7316-1781	atrt	s10	s10	14.43	DECEASED	14.43	1		C914751	7316-3574	dnt	s11	s11	9.57	LIVING	9.57	0
	C41451	7316-193	plgg	s11	s11	50.4	LIVING	50.4	0		C944271	7316-3520	dnt	s5	s5	0	LIVING	0	0
	C431607	7316-1854	gng	s11	s11	0	LIVING	0	0		C603930	7316-1750	dnt	s11	s11	39.93	LIVING	39.93	0
	C43542	7316-319	gng	s11	s11	71.87	LIVING	71.87	0		C364818	7316-1093	dnt	s11	s11	0	LIVING	0	0
	C440832	7316-934	plgg	s5	s5	---	---	285	0		C29643	7316-112	dnt	s11	s11	0	LIVING	0	0
	C46371	7316-134	plgg	s11	s11	54.27	LIVING	54.27	0		C23001	7316-39	dnt	s6	other	47.23	LIVING	47.23	0
	C46494	7316-189	epmt	s10	s10	54.93	LIVING	54.93	0		C798393	7316-3048	dnt	s9	other	13.17	LIVING	13.17	0
	C46617	7316-127	plgg	s5	s5	49.2	LIVING	49.2	0		C949437	7316-3768	dnt	s11	s11	0	LIVING	0	0
	C466170	7316-2140	phgg	s10	s10	17.37	DECEASED	17.37	1		C396183	7316-1776	dnt	s11	s11	0	LIVING	0	0
	C466293	7316-2141	atrt	s10	s10	34.07	LIVING	34.07	0		C216972	7316-915	dnt	s11	s11	11.63	LIVING	11.63	0
	C47478	7316-194	phgg	s8	other	0.33	DECEASED	0.33	1		C300981	7316-740	dnt	s10	s10	10	LIVING	10	0
	C476010	7316-2144	epmt	s10	s10	61.83	LIVING	61.83	0		C293232	7316-1115	tt	s7	other	0	LIVING	0	0
	C48216	7316-304	mbl	s10	s10	111.7	LIVING	111.7	0		C231363	7316-894	tt	s8	other	21.67	LIVING	21.67	0
	C50553	7316-321	gng	s11	s11	58.57	LIVING	58.57	0		C73554	7316-408	tt	s8	other	52.5	LIVING	52.5	0
	C50799	7316-306	mbl	s7	other	114.27	LIVING	114.27	0		C127059	7316-965	tt	s8	other	35.67	LIVING	35.67	0
	C524349	7316-2152	phgg	s9	other	16.07	DECEASED	16.07	1		C687201	7316-2647	tt	s2	s2	23.57	LIVING	23.57	0
	C53382	7316-1886	epmt	s10	s10	59.03	LIVING	59.03	0		C855465	7316-2268	tt	s2	s2	29.4	LIVING	29.4	0
	C56826	7316-195	phgg	s10	s10	9.2	DECEASED	9.2	1		C681789	7316-2251	cpp	s10	s10	19.63	LIVING	19.63	0
	C579945	7316-2157	cranio	s11	s11	25.43	LIVING	25.43	0		C687939	7316-2672	cpp	s10	s10	25.8	LIVING	25.8	0
	C580068	7316-2167	plgg	s11	s11	21.63	LIVING	21.63	0		C102336	7316-471	cpp	s4	other	23.53	LIVING	23.53	0
	C58056	7316-207	plgg	s5	s5	47.27	LIVING	47.27	0		C57072	7316-197	cpp	s4	other	59.87	LIVING	59.87	0
	C58179	7316-206	plgg	s5	s5	24.63	LIVING	24.63	0		C970716	7316-3485	cpp	s10	s10	11.97	LIVING	11.97	0
	C584373	7316-2156	epmt	s10	s10	10.07	LIVING	10.07	0		C292248	7316-1103	cpp	s2	s2	0	LIVING	0	0
	C584496	7316-2170	epmt	s10	s10	20.53	LIVING	20.53	0		C371829	7316-1693	cpp	s4	other	0	LIVING	0	0
	C584742	7316-2172	plgg	s5	s5	0	LIVING	0	0		C68142	7316-220	cpp	s10	s10	51.2	LIVING	51.2	0
	C584865	7316-2174	plgg	s11	s11	37.73	LIVING	37.73	0		C908724	7316-3204	cpp	s4	other	19.47	LIVING	19.47	0
	C58917	7316-153	mbl	s10	s10	2.97	DECEASED	2.97	1		C49692	7316-245	cpp	s2	s2	100.7	LIVING	100.7	0
	C59409	7316-120	gng	s11	s11	29.43	LIVING	29.43	0		C47970	7316-257	cpp	s4	other	36.23	LIVING	36.23	0
	C60024	7316-196	plgg	s11	s11	35.63	LIVING	35.63	0		C607374	7316-2244	cpp	s4	other	4.37	LIVING	4.37	0
	C607743	7316-2181	atrt	s10	s10	32.9	LIVING	32.9	0		C802698	7316-2860	cpp	s10	s10	14.1	LIVING	14.1	0
	C623856	7316-2184	plgg	s5	s5	23.7	LIVING	23.7	0		C141204	7316-725	cpp	s11	s11	65.1	LIVING	65.1	0
	C625947	7316-2183	cranio	s11	s11	32.1	LIVING	32.1	0		C123492	7316-549	dipg	s11	s11	13.37	DECEASED	13.37	1
	C626070	7316-2933	atrt	s10	s10	11.6	DECEASED	11.6	1		C226935	7316-1708	dipg	s7	other	11.03	DECEASED	11.03	1
	C626193	7316-2187	atrt	s10	s10	12.07	DECEASED	12.07	1		C124476	7316-715	dipg	s10	s10	6.63	DECEASED	6.63	1
	C62730	7316-2667	plgg	s10	s10	136.87	LIVING	136.87	0		C125214	7316-719	dipg	s7	other	7.7	DECEASED	7.7	1
	C650178	7316-2195	plgg	s11	s11	14.57	LIVING	14.57	0		C226320	7316-639	dipg	s11	s11	33.43	DECEASED	33.43	1
	C65559	7316-226	cranio	s11	s11	28.1	DECEASED	28.1	1		C123984	7316-712	dipg	s11	s11	24.3	DECEASED	24.3	1
	C663585	7316-2581	plgg	s2	s2	18.93	LIVING	18.93	0		C122877	7316-544	dipg	s3	other	3.57	DECEASED	3.57	1
	C66420	7316-217	plgg	s11	s11	35.53	LIVING	35.53	0		C796794	7316-2557	dipg	s11	s11	0	LIVING	0	0
	C68388	7316-222	plgg	s5	s5	36.23	LIVING	36.23	0		C832710	7316-3208	dipg	s9	other	6.03	DECEASED	6.03	1
	C68634	7316-332	plgg	s5	s5	50.77	LIVING	50.77	0		C123000	7316-545	dipg	s7	other	14.6	DECEASED	14.6	1
	C686955	7316-2648	epmt	s10	s10	23.77	LIVING	23.77	0		C29274	7316-126	dipg	s5	s5	1.3	DECEASED	1.3	1
	C692613	7316-2155	mbl	s10	s10	24	LIVING	24	0		C832956	7316-3206	dipg	s7	other	4.6	DECEASED	4.6	1
	C699624	7316-2663	plgg	s5	s5	4.33	LIVING	4.33	0		C123369	7316-548	dipg	s3	other	9.87	DECEASED	9.87	1
	C70602	7316-186	plgg	s11	s11	60.33	LIVING	60.33	0		C123615	7316-550	dipg	s7	other	11.33	DECEASED	11.33	1
	C70848	7316-942	phgg	s8	other	20.5	DECEASED	20.5	1		C123246	7316-547	dipg	s11	s11	11.03	DECEASED	11.03	1
	C70971	7316-124	cranio	s2	s2	61.1	LIVING	61.1	0		C27429	7316-272	mbl	s10	s10	118	LIVING	118	0
	C71094	7316-166	cranio	s11	s11	0	LIVING	0	0		C398643	7316-746	mbl	s10	s10	6.5	DECEASED	6.5	1
	C714384	7316-2594	phgg	s3	other	9.1	DECEASED	9.1	1		C960999	7316-2221	mbl	s10	s10	86.03	LIVING	86.03	0
	C71586	7316-341	cranio	s2	s2	0	LIVING	0	0		C396552	7316-922	mbl	s10	s10	49.2	LIVING	49.2	0
	C717336	7316-2669	plgg	s5	s5	0	LIVING	0	0		C457560	7316-1945	mbl	s10	s10	0	LIVING	0	0
	C720165	7316-2723	plgg	s11	s11	14.03	LIVING	14.03	0		C292371	7316-1104	mbl	s10	s10	0	LIVING	0	0
	C722502	7316-2671	cranio	s2	s2	24.1	LIVING	24.1	0		C798270	7316-2934	mbl	s10	s10	19.3	LIVING	19.3	0
	C72324	7316-345	plgg	s5	s5	37.93	LIVING	37.93	0		C698517	7316-2659	mbl	s10	s10	19.97	DECEASED	19.97	1
	C72570	7316-347	mbl	s10	s10	20.77	DECEASED	20.77	1		C179826	7316-1715	mbl	s10	s10	17.33	LIVING	17.33	0
	C73308	7316-359	gng	s11	s11	3.93	LIVING	3.93	0		C914505	7316-3576	mbl	s10	s10	18.33	LIVING	18.33	0
	C736401	7316-2729	plgg	s5	s5	22.5	LIVING	22.5	0		C30135	7316-113	mbl	s10	s10	59.4	LIVING	59.4	0
	C744888	7316-2755	plgg	s5	s5	17.93	LIVING	17.93	0		C371583	7316-1700	mbl	s10	s10	42.17	LIVING	42.17	0
	C745011	7316-2757	epmt	s10	s10	4.5	LIVING	4.5	0		C44403	7316-310	mbl	s10	s10	9.03	LIVING	9.03	0
	C75276	7316-368	plgg	s5	s5	68.23	LIVING	68.23	0		C419553	7316-908	mbl	s10	s10	48.2	LIVING	48.2	0
	C75522	7316-362	plgg	s5	s5	24.83	LIVING	24.83	0		C409221	7316-1680	mbl	s10	s10	0	LIVING	0	0
	C77367	7316-370	plgg	s11	s11	25.87	LIVING	25.87	0		C27552	7316-314	mbl	s10	s10	107.37	LIVING	107.37	0
	C78597	7316-384	epmt	s5	s5	56.53	LIVING	56.53	0		C56088	7316-309	mbl	s10	s10	26.33	DECEASED	26.33	1
	C78966	7316-400	plgg	s5	s5	0	LIVING	0	0		C67527	7316-219	mbl	s10	s10	1.4	LIVING	1.4	0
	C794457	7316-3025	mbl	s10	s10	17.13	LIVING	17.13	0		C129273	7316-839	mbl	s10	s10	0	DECEASED	0	1
	C801468	7316-2151	phgg	s10	s10	17.17	LIVING	17.17	0		C56211	7316-968	mbl	s2	s2	8.23	DECEASED	8.23	1
	C808110	7316-3055	plgg	s5	s5	9.57	LIVING	9.57	0		C49323	7316-312	mbl	s10	s10	74.9	LIVING	74.9	0
	C818688	7316-3062	plgg	s5	s5	13.03	LIVING	13.03	0		C823731	7316-1651	mbl	s10	s10	0	LIVING	0	0
	C82041	7316-380	cranio	s2	s2	46.43	LIVING	46.43	0		C773424	7316-1670	mbl	s10	s10	0	LIVING	0	0
	C82164	7316-376	atrt	s10	s10	57.63	LIVING	57.63	0		C948330	7316-3846	mbl	s10	s10	10.9	LIVING	10.9	0
	C829512	7316-3068	plgg	s11	s11	3.53	LIVING	3.53	0		C122262	7316-553	mbl	s10	s10	26.53	DECEASED	26.53	1
	C831849	7316-2664	plgg	s2	s2	15.43	LIVING	15.43	0		C49077	7316-305	mbl	s10	s10	144.77	DECEASED	144.77	1
	C841320	7316-3069	epmt	s10	s10	16.27	LIVING	16.27	0		C1002081	7316-4028	mbl	s10	s10	19.37	DECEASED	19.37	1
	C84747	7316-407	mbl	s10	s10	108	DECEASED	108	1		C217095	7316-906	mbl	s10	s10	45.77	LIVING	45.77	0
	C85731	7316-394	epmt	s10	s10	61.13	LIVING	61.13	0		C567522	7316-2230	mbl	s10	s10	6.07	DECEASED	6.07	1
	C857433	7316-3299	epmt	s10	s10	18.47	LIVING	18.47	0		C773793	7316-1676	mbl	s10	s10	3.57	LIVING	3.57	0
	C86100	7316-393	plgg	s11	s11	57.37	LIVING	57.37	0		C20910	7316-22	mbl	s10	s10	77.4	DECEASED	77.4	1
	C881049	7316-3316	cranio	s2	s2	10.87	LIVING	10.87	0		C623979	7316-2178	mbl	s10	s10	13.6	DECEASED	13.6	1
	C88314	7316-387	cranio	s2	s2	62.43	LIVING	62.43	0		C40098	7316-179	mbl	s10	s10	58.8	LIVING	58.8	0
	C883509	7316-3556	plgg	s11	s11	72.77	LIVING	72.77	0		C477240	7316-1802	mbl	s10	s10	35.17	LIVING	35.17	0
	C883632	7316-3555	plgg	s5	s5	0	LIVING	0	0		C979695	7316-3626	mbl	s10	s10	0	LIVING	0	0
	C883755	7316-3561	plgg	s11	s11	5.93	LIVING	5.93	0		C665061	7316-2250	mbl	s10	s10	18.9	LIVING	18.9	0
	C88683	7316-391	plgg	s5	s5	58.9	LIVING	58.9	0		C377979	7316-2893	mbl	s10	s10	229.37	LIVING	229.37	0
	C88806	7316-1769	phgg	s3	other	21.27	DECEASED	21.27	1		C607251	7316-2287	mbl	s10	s10	18.7	LIVING	18.7	0
	C907125	7316-3571	cranio	s2	s2	71.47	LIVING	71.47	0		C982401	7316-3809	mbl	s10	s10	17.37	LIVING	17.37	0
	C907371	7316-3572	gng	s11	s11	18.33	LIVING	18.33	0		C105042	7316-438	mbl	s10	s10	61.5	LIVING	61.5	0
	C907617	7316-3570	plgg	s11	s11	64.17	LIVING	64.17	0		C710325	7316-2252	mbl	s10	s10	0	LIVING	0	0
	C916473	7316-3575	plgg	s11	s11	19.1	LIVING	19.1	0		C107994	7316-435	mbl	s10	s10	40.6	LIVING	40.6	0
	C91881	7316-443	epmt	s10	s10	57.3	LIVING	57.3	0		C75399	7316-358	mbl	s10	s10	19.33	DECEASED	19.33	1
	C949929	7316-3773	cranio	s2	s2	9.53	LIVING	9.53	0		C417585	7316-747	mbl	s10	s10	34.77	LIVING	34.77	0
	C95079	7316-452	gng	s11	s11	23.3	LIVING	23.3	0		C522504	7316-2133	mbl	s10	s10	51.8	LIVING	51.8	0
	C952635	7316-3765	phgg	s11	s11	8.17	LIVING	8.17	0		C115743	7316-489	mbl	s10	s10	38.37	DECEASED	38.37	1
	C96063	7316-454	epmt	s8	other	63.57	LIVING	63.57	0		C413034	7316-2009	mbl	s10	s10	24.4	LIVING	24.4	0
	C96186	7316-472	plgg	s5	s5	33.33	LIVING	33.33	0		C142557	7316-670	mbl	s10	s10	31.27	DECEASED	31.27	1
	C98031	7316-459	plgg	s11	s11	35.13	LIVING	35.13	0		C820287	7316-2865	mbl	s10	s10	19.03	LIVING	19.03	0
	C99753	7316-466	phgg	s3	other	52.3	DECEASED	52.3	1		C143172	7316-676	mbl	s10	s10	0	LIVING	0	0
	C121647	7316-3319	epmt	s10	s10	57.57	LIVING	57.57	0		C973545	7316-3756	mbl	s10	s10	12.13	LIVING	12.13	0
	C121647	7316-496	epmt	s8	other	57.57	LIVING	57.57	0		C556575	7316-2240	mbl	s10	s10	86.03	LIVING	86.03	0
	C136161	7316-2193	plgg	s5	s5	187.07	LIVING	187.07	0		C141696	7316-729	mbl	s10	s10	59.1	DECEASED	59.1	1
	C136161	7316-485	plgg	s5	s5	187.07	LIVING	187.07	0		C293601	7316-1118	mbl	s10	s10	0	LIVING	0	0
	C140343	7316-873	epmt	s10	s10	46.57	LIVING	46.57	0		C565431	7316-2227	mbl	s10	s10	36.8	LIVING	36.8	0
	C140343	7316-892	epmt	s10	s10	46.57	LIVING	46.57	0		C908478	7316-3202	mbl	s10	s10	18.8	LIVING	18.8	0
	C140712	7316-1790	atrt	s10	s10	19.33	DECEASED	19.33	1		C300612	7316-737	mbl	s10	s10	8.8	DECEASED	8.8	1
	C140712	7316-878	atrt	s10	s10	19.33	DECEASED	19.33	1		C17589	7316-5	mbl	s10	s10	0	LIVING	0	0
	C146247	7316-1772	mbl	s10	s10	10.8	DECEASED	10.8	1		C617952	7316-2562	mbl	s10	s10	48.5	LIVING	48.5	0
	C146247	7316-883	mbl	s10	s10	10.8	DECEASED	10.8	1		C584619	7316-2169	mbl	s10	s10	34.8	LIVING	34.8	0
	C20541	7316-2900	plgg	s11	s11	161.5	DECEASED	161.5	1		C104058	7316-521	mbl	s10	s10	15.93	LIVING	15.93	0
	C20541	7316-37	phgg	s11	s11	161.5	DECEASED	161.5	1		C622257	7316-2309	mbl	s10	s10	9.37	DECEASED	9.37	1
	C25830	7316-278	mbl	s10	s10	50.27	DECEASED	50.27	1		C19803	7316-14	mbl	s10	s10	58.53	LIVING	58.53	0
	C25830	7316-333	mbl	s10	s10	50.27	DECEASED	50.27	1		C991257	7316-3857	mbl	s10	s10	10.23	LIVING	10.23	0
	C270723	7316-3023	mbl	s10	s10	23.63	LIVING	23.63	0		C817950	7316-2780	mbl	s10	s10	24.43	LIVING	24.43	0
	C270723	7316-931	mbl	s10	s10	23.63	LIVING	23.63	0		C758541	7316-2811	mbl	s10	s10	38.93	LIVING	38.93	0
	C271092	7316-2146	phgg	s10	s10	41.67	DECEASED	41.67	1		C823608	7316-1650	mbl	s10	s10	0	LIVING	0	0
	C271092	7316-2751	phgg	s8	other	41.67	DECEASED	41.67	1		C833202	7316-3192	mbl	s10	s10	18.67	LIVING	18.67	0
	C35793	7316-160	epmt	s10	s10	71.5	LIVING	71.5	0		C773547	7316-1669	mbl	s10	s10	0	LIVING	0	0
	C35793	7316-1784	epmt	s10	s10	71.5	LIVING	71.5	0		C129642	7316-843	mbl	s10	s10	13.23	LIVING	13.23	0
	C36408	7316-156	gng	s2	s2	159.03	LIVING	159.03	0		C409836	7316-1083	mbl	s10	s10	0	LIVING	0	0
	C36408	7316-2901	gng	s2	s2	159.03	LIVING	159.03	0		C29028	7316-313	mbl	s10	s10	111.07	LIVING	111.07	0
	C374412	7316-1771	atrt	s10	s10	17.43	DECEASED	17.43	1		C52890	7316-1460	mbl	s10	s10	110.4	LIVING	110.4	0
	C374412	7316-3045	atrt	s11	s11	17.43	DECEASED	17.43	1		C300858	7316-739	mbl	s10	s10	46.27	LIVING	46.27	0
	C38868	7316-173	plgg	s2	s2	201.17	LIVING	201.17	0		C602700	7316-2107	mbl	s10	s10	25.7	LIVING	25.7	0
	C38868	7316-2154	plgg	s2	s2	201.17	LIVING	201.17	0		C58548	7316-135	mbl	s10	s10	33.9	LIVING	33.9	0
	C47724	7316-198	epmt	s10	s10	19.73	LIVING	19.73	0		C411066	7316-1655	mbl	s10	s10	0	LIVING	0	0
	C47724	7316-490	epmt	s10	s10	19.73	LIVING	19.73	0		C138006	7316-556	mbl	s10	s10	46.93	LIVING	46.93	0
	C53013	7316-3022	phgg	s8	other	109.83	DECEASED	109.83	1		C76875	7316-367	mbl	s3	other	60.3	LIVING	60.3	0
	C53013	7316-3303	phgg	s8	other	109.83	DECEASED	109.83	1		C40713	7316-307	mbl	s10	s10	112.07	LIVING	112.07	0
	C62484	7316-230	gng	s11	s11	119.83	LIVING	119.83	0		C700977	7316-2699	mbl	s10	s10	21	LIVING	21	0
	C62484	7316-893	gng	s11	s11	119.83	LIVING	119.83	0		C53628	7316-315	mbl	s10	s10	42.93	LIVING	42.93	0
	C73062	7316-350	plgg	s2	s2	59.73	LIVING	59.73	0		C180687	7316-1038	mbl	s10	s10	0.7	LIVING	0.7	0
	C73062	7316-944	plgg	s5	s5	59.73	LIVING	59.73	0		C99630	7316-467	mbl	s10	s10	55.87	LIVING	55.87	0
	C74292	7316-344	plgg	s11	s11	113	LIVING	113	0		C724962	7316-2708	mbl	s10	s10	10.17	LIVING	10.17	0
	C74292	7316-442	plgg	s11	s11	113	LIVING	113	0		C1010076	7316-3488	mbl	s10	s10	14.43	DECEASED	14.43	1
	C837507	7316-3292	epmt	s8	other	0.03	DECEASED	0.03	1		C553131	7316-2196	mbl	s10	s10	48.57	LIVING	48.57	0
	C837507	7316-3300	epmt	s10	s10	0.03	DECEASED	0.03	1		C677115	7316-2626	mbl	s10	s10	0	LIVING	0	0
	C94956	7316-1789	phgg	s4	other	170	LIVING	170	0		C647349	7316-2322	mbl	s10	s10	27.13	DECEASED	27.13	1
	C94956	7316-445	phgg	s8	other	170	LIVING	170	0		C68265	7316-221	mbl	s10	s10	58.6	LIVING	58.6	0
	C59532	7316-121	plgg	s5	s5	55.87	LIVING	55.87	0		C138498	7316-735	mbl	s10	s10	46.9	LIVING	46.9	0
											C979203	7316-3510	mbl	s10	s10	4.27	LIVING	4.27	0
											C478962	7316-1801	mbl	s10	s10	34.03	LIVING	34.03	0
											C944886	7316-3138	mbl	s10	s10	11.2	LIVING	11.2	0
											C942672	7316-3511	mbl	s10	s10	0	LIVING	0	0
											C25092	7316-96	mbl	s10	s10	36.7	LIVING	36.7	0
											C179703	7316-1714	mbl	s10	s10	14.3	LIVING	14.3	0
											C41328	7316-182	mbl	s10	s10	1.57	LIVING	1.57	0
											C972438	7316-3774	mbl	s10	s10	11.83	LIVING	11.83	0
											C81918	7316-378	mbl	s10	s10	12.37	DECEASED	12.37	1
											C621642	7316-2306	gng	s11	s11	22.33	LIVING	22.33	0
											C975759	7316-3917	gng	s11	s11	167.97	LIVING	167.97	0
											C773055	7316-1636	gng	s11	s11	0	LIVING	0	0
											C291510	7316-1077	gng	s11	s11	0	LIVING	0	0
											C88929	7316-389	gng	s4	other	15.2	LIVING	15.2	0
											C831726	7316-3067	gng	s11	s11	18.1	LIVING	18.1	0
											C818811	7316-3060	gng	s6	other	18.27	LIVING	18.27	0
											C596673	7316-1952	gng	s11	s11	0	LIVING	0	0
											C731727	7316-2255	gng	s7	other	28.8	LIVING	28.8	0
											C293109	7316-1114	gng	s11	s11	0	LIVING	0	0
											C80565	7316-395	gng	s2	s2	60.4	LIVING	60.4	0
											C534804	7316-2216	gng	s5	s5	64.47	LIVING	64.47	0
											C412542	7316-2005	gng	s11	s11	23.73	LIVING	23.73	0
											C48093	7316-261	gng	s5	s5	19.23	LIVING	19.23	0
											C758418	7316-2809	gng	s11	s11	18.97	LIVING	18.97	0
											C579084	7316-2228	gng	s2	s2	94	LIVING	94	0
											C115866	7316-952	gng	s11	s11	0	LIVING	0	0
											C663339	7316-2571	gng	s2	s2	26.07	LIVING	26.07	0
											C334068	7316-1108	gng	s11	s11	0	LIVING	0	0
											C657927	7316-2575	gng	s11	s11	36.9	LIVING	36.9	0
											C333084	7316-1071	gng	s5	s5	0	LIVING	0	0
											C601470	7316-2300	gng	s9	other	32.37	LIVING	32.37	0
											C62607	7316-259	gng	s5	s5	22.8	LIVING	22.8	0
											C36531	7316-157	gng	s11	s11	27.17	LIVING	27.17	0
											C705405	7316-1985	gng	s11	s11	0	LIVING	0	0
											C654729	7316-1965	gng	s2	s2	0	LIVING	0	0
											C677238	7316-2628	gng	s7	other	4.4	LIVING	4.4	0
											C313035	7316-1783	gng	s11	s11	9.6	LIVING	9.6	0
											C78720	7316-373	gng	s11	s11	37.53	LIVING	37.53	0
											C978957	7316-3630	gnos	s8	other	0	LIVING	0	0
											C829143	7316-3064	gnos	s11	s11	16.8	LIVING	16.8	0
											C992733	7316-3817	gnos	s10	s10	12.43	LIVING	12.43	0
											C70356	7316-334	gnos	s11	s11	61.1	LIVING	61.1	0
											C772932	7316-1637	gnos	s11	s11	0	LIVING	0	0
											C789045	7316-2856	gnos	s11	s11	13.7	LIVING	13.7	0
											C574164	7316-1855	pcnsl	s3	other	0	LIVING	0	0
											C54366	7316-294	sarcnos	s2	s2	215.57	DECEASED	215.57	1
											C879327	7316-3628	sarcnos	s2	s2	6.73	LIVING	6.73	0
											C565308	7316-2153	sarcnos	s5	s5	35.03	LIVING	35.03	0
											C250305	7316-641	schw	s2	s2	0	LIVING	0	0
											C704790	7316-1983	schw	s2	s2	0	LIVING	0	0
											C623733	7316-2159	schw	s2	s2	59.13	LIVING	59.13	0
											C94710	7316-448	schw	s2	s2	0	LIVING	0	0
											C88437	7316-1463	schw	s2	s2	130.63	LIVING	130.63	0
											C23985	7316-30	schw	s2	s2	67.1	LIVING	67.1	0
											C705528	7316-1987	schw	s2	s2	26.13	LIVING	26.13	0
											C313158	7316-948	schw	s2	s2	188.87	LIVING	188.87	0
											C518199	7316-2084	schw	s2	s2	0	LIVING	0	0
											C809094	7316-3029	schw	s2	s2	0	LIVING	0	0
											C136407	7316-456	schw	s5	s5	3.5	LIVING	3.5	0
											C50307	7316-291	schw	s2	s2	33.77	LIVING	33.77	0
											C36039	7316-147	schw	s2	s2	0	LIVING	0	0
											C277242	7316-1704	hmbl	s5	s5	0	LIVING	0	0
											C100860	7316-3336	hmbl	s7	other	88.37	LIVING	88.37	0
											C20787	7316-73	lch	s2	s2	46.5	LIVING	46.5	0
											C687447	7316-2653	lch	s2	s2	16.83	LIVING	16.83	0
											C116604	7316-493	lch	s2	s2	0	LIVING	0	0
											C871455	7316-3306	lch	s2	s2	18.4	LIVING	18.4	0
											C337266	7316-1757	nfib	s6	other	3.33	LIVING	3.33	0
											C23247	7316-13	nfib	s5	s5	18.93	LIVING	18.93	0
											C37761	7316-170	nfib	s6	other	8.13	LIVING	8.13	0
											C80442	7316-398	nfib	s2	s2	55.73	LIVING	55.73	0
											C57687	7316-209	nfib	s6	other	135.1	LIVING	135.1	0
											C829389	7316-3028	nfib	s5	s5	64.63	LIVING	64.63	0
											C15129	7316-2665	nfib	s2	s2	175.17	LIVING	175.17	0
											C65067	7316-223	nfib	s2	s2	59.57	LIVING	59.57	0
											C525210	7316-2329	nfib	s6	other	10.13	DECEASED	10.13	1
											C53136	7316-286	nfib	s5	s5	46.03	LIVING	46.03	0
											C883386	7316-3558	nfib	s6	other	8.9	LIVING	8.9	0
											C55842	7316-240	nfib	s2	s2	19.4	DECEASED	19.4	1
											C924714	7316-3776	nfib	s4	other	296.03	DECEASED	285	0
											C115989	7316-497	nfib	s2	s2	90.93	LIVING	90.93	0
											C23124	7316-104	bmgct	s6	other	93.83	LIVING	93.83	0
											C564693	7316-2158	cranio	s11	s11	37.3	LIVING	37.3	0
											C943656	7316-3512	cranio	s2	s2	0	LIVING	0	0
											C293355	7316-1116	cranio	s9	other	0	LIVING	0	0
											C823977	7316-1653	cranio	s6	other	0	LIVING	0	0
											C773301	7316-1671	cranio	s2	s2	0	LIVING	0	0
											C17958	7316-100	cranio	s2	s2	36.5	LIVING	36.5	0
											C406515	7316-1748	cranio	s2	s2	36.7	LIVING	36.7	0
											C409467	7316-1082	cranio	s2	s2	0	LIVING	0	0
											C96555	7316-561	cranio	s2	s2	61.13	LIVING	61.13	0
											C774162	7316-3071	cranio	s9	other	5.13	LIVING	5.13	0
											C52152	7316-229	cranio	s10	s10	124.37	LIVING	124.37	0
											C625701	7316-2311	cranio	s5	s5	28.77	LIVING	28.77	0
											C291264	7316-1075	cranio	s2	s2	0	LIVING	0	0
											C798516	7316-3020	cranio	s2	s2	12.67	LIVING	12.67	0
											C43296	7316-164	cranio	s2	s2	232.53	LIVING	232.53	0
											C57933	7316-205	cranio	s2	s2	36.07	LIVING	36.07	0
											C943779	7316-3513	cranio	s5	s5	0	LIVING	0	0
											C1010322	7316-3891	cranio	s11	s11	77.47	LIVING	77.47	0
											C596796	7316-1950	cranio	s7	other	0	LIVING	0	0
											C837261	7316-3070	cranio	s2	s2	14.3	LIVING	14.3	0
											C723978	7316-3066	mpnst	s2	s2	196.33	DECEASED	196.33	1
											C55719	7316-1459	mpnst	s2	s2	75.33	LIVING	75.33	0
											C270846	7316-2576	mpnst	s2	s2	19.6	DECEASED	19.6	1
											C74538	7316-356	mpnst	s2	s2	47.6	LIVING	47.6	0
											C679083	7316-2652	mpnst	s3	other	53.43	DECEASED	53.43	1
											C92004	7316-447	pbl	s10	s10	10.1	DECEASED	10.1	1
											C684741	7316-2707	pbl	s10	s10	9.37	DECEASED	9.37	1
											C991134	7316-3856	pbl	s11	s11	0.5	LIVING	0.5	0
											C374043	7316-1765	pbl	s10	s10	39.43	LIVING	39.43	0
											C655344	7316-1968	rms	s7	other	0	LIVING	0	0
											C597534	7316-1959	rms	s10	s10	0	LIVING	0	0
											C743535	7316-2688	atrt	s4	other	29.13	LIVING	29.13	0
											C148707	7316-1137	atrt	s2	s2	36.63	LIVING	36.63	0
											C104427	7316-525	atrt	s10	s10	37.5	DECEASED	37.5	1
											C974652	7316-3920	atrt	s11	s11	66.6	DECEASED	66.6	1
											C663708	7316-2582	atrt	s2	s2	23.53	DECEASED	23.53	1
											C18819	7316-41	atrt	s2	s2	3.9	DECEASED	3.9	1
											C1010445	7316-3890	atrt	s10	s10	6.63	DECEASED	6.63	1
											C396306	7316-1778	atrt	s11	s11	29.87	LIVING	29.87	0
											C587325	7316-2224	atrt	s10	s10	4.17	DECEASED	4.17	1
											C85854	7316-386	atrt	s10	s10	9.07	DECEASED	9.07	1
											C886092	7316-2269	atrt	s10	s10	23.3	LIVING	23.3	0
											C59655	7316-122	atrt	s3	other	76.7	LIVING	76.7	0
											C603069	7316-3680	atrt	s2	s2	47.67	LIVING	47.67	0
											C182286	7316-820	atrt	s10	s10	49.17	LIVING	49.17	0
											C921639	7316-2276	atrt	s2	s2	21.3	DECEASED	21.3	1
											C558912	7316-2090	atrt	s2	s2	7.63	DECEASED	7.63	1
											C333453	7316-1073	atrt	s2	s2	0	LIVING	0	0
											C964566	7316-3937	atrt	s2	s2	20.5	LIVING	20.5	0
											C97785	7316-458	es	s10	s10	47.87	LIVING	47.87	0
											C42804	7316-3775	es	s10	s10	66.57	DECEASED	66.57	1
											C581175	7316-2150	es	s10	s10	27.67	DECEASED	27.67	1
											C574041	7316-1856	es	s10	s10	0	LIVING	0	0
											C76137	7316-364	es	s10	s10	3.27	LIVING	3.27	0
											C139113	7316-876	es	s10	s10	43.7	LIVING	43.7	0
											C46740	7316-133	odg	s11	s11	32.9	LIVING	32.9	0
											C566661	7316-2237	odg	s11	s11	134.63	LIVING	134.63	0
											C789168	7316-2857	phgg	s10	s10	21.6	DECEASED	21.6	1
											C687324	7316-2640	phgg	s3	other	11.13	LIVING	11.13	0
											C177120	7316-1052	phgg	s10	s10	16.73	DECEASED	16.73	1
											C54612	7316-287	phgg	s10	s10	14.03	DECEASED	14.03	1
											C17712	7316-325	phgg	s11	s11	98.7	LIVING	98.7	0
											C89052	7316-409	phgg	s8	other	20.37	DECEASED	20.37	1
											C176751	7316-1059	phgg	s7	other	17.83	DECEASED	17.83	1
											C578469	7316-2554	phgg	s10	s10	14.07	DECEASED	14.07	1
											C979572	7316-3625	phgg	s3	other	0	LIVING	0	0
											C28290	7316-85	phgg	s4	other	17.17	DECEASED	17.17	1
											C102951	7316-515	phgg	s3	other	18.23	DECEASED	18.23	1
											C634803	7316-2599	phgg	s5	s5	64.3	DECEASED	64.3	1
											C384990	7316-2810	phgg	s7	other	13.97	DECEASED	13.97	1
											C952758	7316-3769	phgg	s11	s11	11.3	LIVING	11.3	0
											C944025	7316-3521	phgg	s2	s2	33.9	LIVING	33.9	0
											C27306	7316-2980	phgg	s3	other	37.97	DECEASED	37.97	1
											C119433	7316-620	phgg	s1	other	0	LIVING	0	0
											C655713	7316-2610	phgg	s10	s10	7.4	DECEASED	7.4	1
											C312912	7316-1893	phgg	s2	s2	28.13	DECEASED	28.13	1
											C113652	7316-535	phgg	s10	s10	75.8	LIVING	75.8	0
											C176382	7316-1064	phgg	s10	s10	0.27	LIVING	0.27	0
											C622134	7316-2308	phgg	s3	other	2.5	DECEASED	2.5	1
											C54735	7316-288	phgg	s1	other	26.37	DECEASED	26.37	1
											C182409	7316-903	phgg	s3	other	23.53	DECEASED	23.53	1
											C417831	7316-2737	phgg	s3	other	31.9	DECEASED	31.9	1
											C55227	7316-249	phgg	s10	s10	14.6	DECEASED	14.6	1
											C164451	7316-1312	phgg	s10	s10	10.77	DECEASED	10.77	1
											C103935	7316-519	phgg	s10	s10	23.1	DECEASED	23.1	1
											C176136	7316-1187	phgg	s4	other	0	LIVING	0	0
											C606882	7316-2241	phgg	s3	other	24.97	LIVING	24.97	0
											C975144	7316-3935	phgg	s5	s5	0.6	DECEASED	0.6	1
											C191265	7316-1062	phgg	s3	other	8.27	DECEASED	8.27	1
											C97416	7316-430	phgg	s3	other	33.03	DECEASED	33.03	1
											C124599	7316-716	phgg	s4	other	110.43	LIVING	110.43	0
											C60393	7316-212	phgg	s2	s2	175.8	DECEASED	175.8	1
											C879573	7316-1085	phgg	s10	s10	0	LIVING	0	0
											C176628	7316-1060	phgg	s2	s2	28.43	DECEASED	28.43	1
											C176874	7316-1057	phgg	s10	s10	14	DECEASED	14	1
											C119310	7316-619	phgg	s3	other	0	LIVING	0	0
											C250674	7316-644	phgg	s8	other	11.93	DECEASED	11.93	1
											C614262	7316-2536	phgg	s3	other	7.47	DECEASED	7.47	1
											C124353	7316-714	phgg	s10	s10	5.57	DECEASED	5.57	1
											C107010	7316-440	phgg	s10	s10	11.23	DECEASED	11.23	1
											C944517	7316-3075	phgg	s3	other	0	LIVING	0	0
											C806142	7316-3030	phgg	s3	other	12.97	DECEASED	12.97	1
											C702576	7316-2703	phgg	s11	s11	9.63	DECEASED	9.63	1
											C377610	7316-1774	phgg	s8	other	19.17	DECEASED	19.17	1
											C946485	7316-2274	phgg	s7	other	16.07	LIVING	16.07	0
											C135300	7316-1055	phgg	s3	other	83.7	DECEASED	83.7	1
											C291756	7316-1099	phgg	s10	s10	0	LIVING	0	0
											C597288	7316-1956	phgg	s9	other	0	LIVING	0	0
											C116727	7316-870	phgg	s4	other	28.5	DECEASED	28.5	1
											C973299	7316-3771	phgg	s10	s10	11.47	LIVING	11.47	0
											C96432	7316-461	phgg	s8	other	17.47	DECEASED	17.47	1
											C621519	7316-2561	phgg	s10	s10	24.27	DECEASED	24.27	1
											C41943	7316-2970	phgg	s9	other	51.2	DECEASED	51.2	1
											C57441	7316-204	phgg	s4	other	12	DECEASED	12	1
											C621765	7316-2307	phgg	s2	s2	32.97	LIVING	32.97	0
											C744765	7316-3000	phgg	s2	s2	39.63	DECEASED	39.63	1
											C119925	7316-624	phgg	s11	s11	0	LIVING	0	0
											C334437	7316-1106	phgg	s5	s5	0	LIVING	0	0
											C799746	7316-2777	phgg	s10	s10	13.43	DECEASED	13.43	1
											C624225	7316-2176	phgg	s6	other	25.13	LIVING	25.13	0
											C760140	7316-2756	phgg	s5	s5	17.87	DECEASED	17.87	1
											C641691	7316-2189	phgg	s6	other	9.97	LIVING	9.97	0
											C54858	7316-1844	phgg	s4	other	9.47	DECEASED	9.47	1
											C71709	7316-343	phgg	s8	other	17.8	DECEASED	17.8	1
											C42435	7316-238	phgg	s10	s10	8.9	DECEASED	8.9	1
											C42066	7316-255	phgg	s10	s10	4.9	DECEASED	4.9	1
											C580191	7316-1780	phgg	s2	s2	4.9	DECEASED	4.9	1
											C837753	7316-3122	phgg	s10	s10	7.73	DECEASED	7.73	1
											C608112	7316-2288	phgg	s10	s10	50.27	DECEASED	50.27	1
											C702699	7316-2680	phgg	s5	s5	72.03	LIVING	72.03	0
											C34809	7316-161	phgg	s3	other	78.97	LIVING	78.97	0
											C191019	7316-1068	phgg	s6	other	5.17	DECEASED	5.17	1
											C292002	7316-1101	chdm	s2	s2	0	LIVING	0	0
											C182778	7316-921	chdm	s2	s2	38.5	DECEASED	38.5	1
											C978711	7316-3632	chdm	s6	other	0	LIVING	0	0
											C41205	7316-280	cnc	s10	s10	53.27	LIVING	53.27	0
											C67404	7316-340	cnc	s4	other	87.5	LIVING	87.5	0
											C624840	7316-1782	cnc	s11	s11	25.97	LIVING	25.97	0
											C1009953	7316-4034	gnbl	s5	s5	28.13	LIVING	28.13	0
											C952389	7316-3147	gnbl	s11	s11	23.2	LIVING	23.2	0
											C90159	7316-898	plgg	s5	s5	98.23	DECEASED	98.23	1
											C1041441	7316-3491	plgg	s11	s11	12.1	LIVING	12.1	0
											C141327	7316-726	plgg	s5	s5	62.83	LIVING	62.83	0
											C944148	7316-3504	plgg	s5	s5	0	LIVING	0	0
											C908601	7316-3203	plgg	s5	s5	17.67	LIVING	17.67	0
											C98154	7316-460	plgg	s8	other	60	LIVING	60	0
											C735540	7316-2725	plgg	s2	s2	36.4	LIVING	36.4	0
											C824100	7316-1659	plgg	s2	s2	0	LIVING	0	0
											C979818	7316-3627	plgg	s5	s5	48.13	LIVING	48.13	0
											C979080	7316-3629	plgg	s5	s5	36.13	LIVING	36.13	0
											C41574	7316-184	plgg	s5	s5	18.17	LIVING	18.17	0
											C324351	7316-1745	plgg	s5	s5	102.83	LIVING	102.83	0
											C797532	7316-3040	plgg	s7	other	15.3	LIVING	15.3	0
											C270969	7316-917	plgg	s5	s5	224.33	LIVING	224.33	0
											C103566	7316-502	plgg	s2	s2	44.93	DECEASED	44.93	1
											C676623	7316-2622	plgg	s6	other	21.17	LIVING	21.17	0
											C77613	7316-399	plgg	s5	s5	197.17	LIVING	197.17	0
											C943902	7316-3515	plgg	s11	s11	0	LIVING	0	0
											C654483	7316-1963	plgg	s6	other	0	LIVING	0	0
											C942795	7316-3622	plgg	s5	s5	0	LIVING	0	0
											C311190	7316-1744	plgg	s11	s11	35.3	LIVING	35.3	0
											C679329	7316-2583	plgg	s2	s2	144.07	LIVING	144.07	0
											C15867	7316-2984	plgg	s5	s5	36.63	LIVING	36.63	0
											C77490	7316-3923	plgg	s11	s11	65.33	LIVING	65.33	0
											C879204	7316-1646	plgg	s11	s11	0	LIVING	0	0
											C22017	7316-70	plgg	s11	s11	11.9	LIVING	11.9	0
											C829266	7316-3065	plgg	s5	s5	18.3	LIVING	18.3	0
											C428532	7316-1866	plgg	s5	s5	0	LIVING	0	0
											C23493	7316-50	plgg	s6	other	89	LIVING	89	0
											C916719	7316-3566	plgg	s11	s11	12.7	LIVING	12.7	0
											C142188	7316-733	plgg	s5	s5	0	LIVING	0	0
											C458175	7316-1942	plgg	s5	s5	0	LIVING	0	0
											C713892	7316-2591	plgg	s7	other	20.8	LIVING	20.8	0
											C291141	7316-1926	plgg	s5	s5	0	LIVING	0	0
											C95448	7316-436	plgg	s5	s5	60.2	LIVING	60.2	0
											C90405	7316-390	plgg	s5	s5	60	LIVING	60	0
											C736647	7316-2689	plgg	s5	s5	22.17	LIVING	22.17	0
											C959769	7316-3150	plgg	s2	s2	10.7	LIVING	10.7	0
											C226566	7316-1928	plgg	s5	s5	8.9	LIVING	8.9	0
											C1028403	7316-3169	plgg	s5	s5	14.3	LIVING	14.3	0
											C411189	7316-1957	plgg	s2	s2	19.13	LIVING	19.13	0
											C704544	7316-1978	plgg	s5	s5	0	LIVING	0	0
											C409344	7316-1658	plgg	s11	s11	0	LIVING	0	0
											C18327	7316-1845	plgg	s4	other	46.93	LIVING	46.93	0
											C155472	7316-1226	plgg	s5	s5	0	LIVING	0	0
											C26322	7316-93	plgg	s10	s10	9.4	DECEASED	9.4	1
											C653991	7316-1972	plgg	s11	s11	0	LIVING	0	0
											C111930	7316-476	plgg	s5	s5	9.4	LIVING	9.4	0
											C522996	7316-2291	plgg	s11	s11	107.57	LIVING	107.57	0
											C774039	7316-1664	plgg	s5	s5	0	LIVING	0	0
											C868872	7316-3308	plgg	s5	s5	15	LIVING	15	0
											C118449	7316-612	plgg	s5	s5	0	LIVING	0	0
											C226689	7316-1710	plgg	s5	s5	8.63	LIVING	8.63	0
											C824592	7316-1678	plgg	s5	s5	0	LIVING	0	0
											C83640	7316-381	plgg	s5	s5	49.7	LIVING	49.7	0
											C48462	7316-290	plgg	s4	other	21.8	LIVING	21.8	0
											C25953	7316-97	plgg	s11	s11	51.57	LIVING	51.57	0
											C163098	7316-974	plgg	s5	s5	0	LIVING	0	0
											C569859	7316-2215	plgg	s5	s5	34.27	LIVING	34.27	0
											C292617	7316-1110	plgg	s5	s5	0	LIVING	0	0
											C111807	7316-482	plgg	s5	s5	49.1	DECEASED	49.1	1
											C772686	7316-1635	plgg	s8	other	0	LIVING	0	0
											C245631	7316-924	plgg	s5	s5	23.9	LIVING	23.9	0
											C292863	7316-1112	plgg	s11	s11	0	LIVING	0	0
											C410697	7316-1081	plgg	s5	s5	0	LIVING	0	0
											C879819	7316-1087	plgg	s4	other	0	LIVING	0	0
											C704175	7316-1975	plgg	s5	s5	0	LIVING	0	0
											C974898	7316-3922	plgg	s5	s5	11.73	LIVING	11.73	0
											C149322	7316-1134	plgg	s11	s11	0	LIVING	0	0
											C945132	7316-3140	plgg	s5	s5	18.5	LIVING	18.5	0
											C965673	7316-3154	plgg	s5	s5	22.87	LIVING	22.87	0
											C824346	7316-1661	plgg	s5	s5	100.47	LIVING	100.47	0
											C824223	7316-1660	plgg	s7	other	0	LIVING	0	0
											C605406	7316-2285	plgg	s7	other	122.13	LIVING	122.13	0
											C879696	7316-1086	plgg	s11	s11	0	LIVING	0	0
											C972684	7316-3919	plgg	s5	s5	0	LIVING	0	0
											C300489	7316-741	plgg	s11	s11	41.57	LIVING	41.57	0
											C52644	7316-265	plgg	s5	s5	112.43	LIVING	112.43	0
											C37269	7316-152	plgg	s11	s11	37.5	LIVING	37.5	0
											C824715	7316-1679	plgg	s11	s11	0	LIVING	0	0
											C823854	7316-3074	plgg	s11	s11	3.73	LIVING	3.73	0
											C647595	7316-2324	plgg	s5	s5	21.93	LIVING	21.93	0
											C880926	7316-3554	plgg	s5	s5	6.1	LIVING	6.1	0
											C879942	7316-1088	plgg	s11	s11	0	LIVING	0	0
											C806019	7316-2589	plgg	s8	other	26.13	LIVING	26.13	0
											C880434	7316-1648	plgg	s5	s5	0	LIVING	0	0
											C597042	7316-1953	plgg	s5	s5	0	LIVING	0	0
											C819549	7316-3019	plgg	s4	other	48.03	DECEASED	48.03	1
											C136530	7316-874	plgg	s5	s5	57.27	LIVING	57.27	0
											C95571	7316-437	plgg	s7	other	0	LIVING	0	0
											C409959	7316-1084	plgg	s5	s5	0	LIVING	0	0
											C403317	7316-666	plgg	s5	s5	0	LIVING	0	0
											C292986	7316-1113	plgg	s11	s11	0	LIVING	0	0
											C664938	7316-2249	plgg	s4	other	16.97	LIVING	16.97	0
											C479085	7316-1803	plgg	s5	s5	17.2	LIVING	17.2	0
											C51045	7316-275	plgg	s5	s5	15.8	LIVING	15.8	0
											C451533	7316-2075	plgg	s6	other	45.33	LIVING	45.33	0
											C551532	7316-2197	plgg	s5	s5	36.93	LIVING	36.93	0
											C597657	7316-1958	plgg	s5	s5	0	LIVING	0	0
											C522627	7316-2135	plgg	s11	s11	46.7	LIVING	46.7	0
											C292494	7316-1109	plgg	s9	other	41.33	LIVING	41.33	0
											C457929	7316-1943	plgg	s5	s5	0	LIVING	0	0
											C944394	7316-3076	plgg	s11	s11	0	LIVING	0	0
											C244032	7316-923	plgg	s11	s11	1.87	LIVING	1.87	0
											C743289	7316-2566	plgg	s5	s5	26.67	LIVING	26.67	0
											C625578	7316-2310	plgg	s2	s2	3.43	LIVING	3.43	0
											C773670	7316-1668	plgg	s11	s11	0	LIVING	0	0
											C235422	7316-562	plgg	s5	s5	48.27	LIVING	48.27	0
											C398766	7316-663	plgg	s2	s2	5.27	LIVING	5.27	0
											C704298	7316-1977	plgg	s4	other	0	LIVING	0	0
											C18204	7316-297	plgg	s6	other	75.23	LIVING	75.23	0
											C673425	7316-2642	plgg	s7	other	16.77	LIVING	16.77	0
											C19188	7316-9	plgg	s5	s5	22.2	LIVING	22.2	0
											C964812	7316-2275	plgg	s5	s5	17.6	LIVING	17.6	0
											C58794	7316-136	plgg	s5	s5	10	LIVING	10	0
											C52521	7316-262	plgg	s7	other	61.57	LIVING	61.57	0
											C691260	7316-2632	plgg	s11	s11	113.37	LIVING	113.37	0
											C479700	7316-1805	plgg	s5	s5	35.07	LIVING	35.07	0
											C250551	7316-643	plgg	s11	s11	0	LIVING	0	0
											C427548	7316-1794	plgg	s5	s5	10.77	LIVING	10.77	0
											C143049	7316-677	plgg	s4	other	67.7	LIVING	67.7	0
											C100491	7316-516	plgg	s5	s5	66.2	LIVING	66.2	0
											C27675	7316-247	plgg	s5	s5	68.77	LIVING	68.77	0
											C75768	7316-361	plgg	s5	s5	0.13	LIVING	0.13	0
											C143664	7316-681	plgg	s5	s5	91.93	LIVING	91.93	0
											C17835	7316-235	plgg	s5	s5	120.27	LIVING	120.27	0
											C808233	7316-3054	plgg	s5	s5	16.77	LIVING	16.77	0
											C516723	7316-2130	plgg	s5	s5	102.47	LIVING	102.47	0
											C250428	7316-642	plgg	s11	s11	37.03	LIVING	37.03	0
											C596550	7316-1949	plgg	s7	other	0	LIVING	0	0
											C409098	7316-1095	plgg	s5	s5	0	LIVING	0	0
											C705651	7316-1643	plgg	s11	s11	0	LIVING	0	0
											C581913	7316-2099	plgg	s11	s11	0	LIVING	0	0
											C773916	7316-3522	plgg	s5	s5	11.03	LIVING	11.03	0
											C333822	7316-1090	plgg	s5	s5	0	LIVING	0	0
											C401964	7316-1779	plgg	s5	s5	33.2	LIVING	33.2	0
											C883263	7316-3762	plgg	s5	s5	169.97	LIVING	169.97	0
											C972192	7316-3751	plgg	s5	s5	115.77	LIVING	115.77	0
											C412665	7316-2006	plgg	s5	s5	37.97	LIVING	37.97	0
											C663093	7316-2572	plgg	s5	s5	25.6	LIVING	25.6	0
											C521274	7316-2208	plgg	s5	s5	78.1	LIVING	78.1	0
											C410943	7316-1683	plgg	s11	s11	0	LIVING	0	0
											C90528	7316-441	plgg	s5	s5	60.53	LIVING	60.53	0
											C385359	7316-658	plgg	s5	s5	27.57	LIVING	27.57	0
											C137760	7316-554	plgg	s5	s5	29.57	LIVING	29.57	0
											C621396	7316-2305	plgg	s5	s5	10.33	LIVING	10.33	0
											C607620	7316-2245	plgg	s11	s11	16.2	LIVING	16.2	0
											C874161	7316-3323	plgg	s6	other	11.73	LIVING	11.73	0
											C53505	7316-2988	plgg	s6	other	73.7	LIVING	73.7	0
											C72693	7316-346	plgg	s5	s5	59.7	LIVING	59.7	0
											C945009	7316-3139	plgg	s5	s5	13.6	LIVING	13.6	0
											C457806	7316-1944	epmt	s2	s2	0	LIVING	0	0
											C132717	7316-764	epmt	s10	s10	0	LIVING	0	0
											C276381	7316-1706	epmt	s10	s10	2.37	LIVING	2.37	0
											C26445	7316-88	epmt	s2	s2	61.33	LIVING	61.33	0
											C291633	7316-1078	epmt	s4	other	18.67	LIVING	18.67	0
											C413157	7316-1786	epmt	s8	other	0	LIVING	0	0
											C632220	7316-2558	epmt	s2	s2	22.9	LIVING	22.9	0
											C943041	7316-3516	epmt	s4	other	0	LIVING	0	0
											C979326	7316-3624	epmt	s10	s10	0	LIVING	0	0
											C978834	7316-3631	epmt	s2	s2	0	LIVING	0	0
											C607128	7316-2243	epmt	s2	s2	39.2	LIVING	39.2	0
											C169125	7316-1279	epmt	s11	s11	46.37	DECEASED	46.37	1
											C659034	7316-2609	epmt	s2	s2	25.27	LIVING	25.27	0
											C475764	7316-1799	epmt	s4	other	36.67	LIVING	36.67	0
											C1034184	7316-3893	epmt	s10	s10	19.97	LIVING	19.97	0
											C705774	7316-1642	epmt	s4	other	0	LIVING	0	0
											C108609	7316-506	epmt	s7	other	0	LIVING	0	0
											C42558	7316-2966	epmt	s10	s10	27.53	DECEASED	27.53	1
											C132594	7316-765	epmt	s10	s10	0	LIVING	0	0
											C625824	7316-2313	epmt	s7	other	37.77	LIVING	37.77	0
											C122508	7316-532	epmt	s10	s10	46.37	LIVING	46.37	0
											C974529	7316-3755	epmt	s10	s10	1.83	LIVING	1.83	0
											C173676	7316-1214	epmt	s10	s10	7.4	LIVING	7.4	0
											C596919	7316-1954	epmt	s6	other	5.47	LIVING	5.47	0
											C385482	7316-659	epmt	s10	s10	37.73	LIVING	37.73	0
											C776745	7316-2278	epmt	s10	s10	70.5	LIVING	70.5	0
											C743412	7316-2567	epmt	s10	s10	27	LIVING	27	0
											C1027296	7316-4035	epmt	s4	other	45.57	DECEASED	45.57	1
											C798024	7316-2160	epmt	s4	other	25.9	LIVING	25.9	0
											C789291	7316-2858	epmt	s6	other	24.07	LIVING	24.07	0
											C139851	7316-736	epmt	s10	s10	46.17	LIVING	46.17	0
											C654237	7316-1961	epmt	s5	s5	0	LIVING	0	0
											C91758	7316-405	epmt	s5	s5	2.87	LIVING	2.87	0
											C131118	7316-775	epmt	s10	s10	30.57	LIVING	30.57	0
											C820779	7316-2266	epmt	s10	s10	29.03	LIVING	29.03	0
											C513402	7316-1806	epmt	s6	other	46.33	DECEASED	46.33	1
											C885969	7316-2267	epmt	s8	other	19.5	LIVING	19.5	0
											C97293	7316-429	epmt	s9	other	60.77	LIVING	60.77	0
											C597165	7316-1955	epmt	s4	other	1.57	LIVING	1.57	0
											C655098	7316-1969	epmt	s10	s10	0	LIVING	0	0
											C16728	7316-330	epmt	s6	other	55.53	LIVING	55.53	0
											C406884	7316-749	epmt	s4	other	41.53	LIVING	41.53	0
											C38007	7316-174	epmt	s8	other	37.8	LIVING	37.8	0
											C633204	7316-2556	epmt	s4	other	70.83	LIVING	70.83	0
											C114267	7316-1480	epmt	s2	s2	25.87	DECEASED	25.87	1
											C105903	7316-423	epmt	s3	other	95.23	LIVING	95.23	0
											C522750	7316-2134	epmt	s11	s11	43.13	LIVING	43.13	0
											C466416	7316-2138	epmt	s4	other	32	LIVING	32	0
											C427671	7316-2125	epmt	s6	other	15.87	LIVING	15.87	0
											C609711	7316-2182	epmt	s4	other	20.5	DECEASED	20.5	1
											C96309	7316-455	epmt	s5	s5	13.87	LIVING	13.87	0
											C705897	7316-1641	epmt	s4	other	0	LIVING	0	0
											C132963	7316-762	epmt	s10	s10	0	LIVING	0	0
											C452271	7316-2106	epmt	s11	s11	42.87	LIVING	42.87	0
											C334191	7316-1107	epmt	s4	other	16.8	LIVING	16.8	0
											C27183	7316-2972	epmt	s1	other	77.4	LIVING	77.4	0
											C170601	7316-1252	epmt	s2	s2	88.13	LIVING	88.13	0
											C657435	7316-425	epmt	s2	s2	29.4	DECEASED	29.4	1
											C125829	7316-966	epmt	s8	other	0	LIVING	0	0
											C602946	7316-2109	epmt	s7	other	67.4	LIVING	67.4	0
											C849807	7316-2666	epmt	s10	s10	7.2	DECEASED	7.2	1
											C659526	7316-2608	gmn	s10	s10	26.3	LIVING	26.3	0
											C520782	7316-2149	gmn	s3	other	31.27	LIVING	31.27	0
											C702945	7316-2662	gmn	s10	s10	24.27	LIVING	24.27	0
											C413280	7316-1785	gmn	s3	other	20.57	LIVING	20.57	0
											C1028157	7316-3892	gmn	s2	s2	19.83	LIVING	19.83	0
											C653376	7316-2248	cpc	s10	s10	37.57	LIVING	37.57	0
											C94095	7316-406	cpc	s10	s10	4.67	DECEASED	4.67	1
											C97539	7316-431	cpc	s3	other	52.8	LIVING	52.8	0
											C139359	7316-723	cpc	s10	s10	8.67	LIVING	8.67	0
											C597411	7316-1960	aptad	s4	other	0	LIVING	0	0
											C310329	7316-1702	mng	s2	s2	0.33	LIVING	0.33	0
											C692244	7316-2673	mng	s2	s2	50.1	LIVING	50.1	0
											C127305	7316-877	mng	s2	s2	178.2	LIVING	178.2	0
											C639231	7316-2555	mng	s10	s10	124.73	LIVING	124.73	0
											C51906	7316-3312	mng	s2	s2	80.9	LIVING	80.9	0
											C61500	7316-214	mng	s11	s11	12.4	LIVING	12.4	0
											C33948	7316-263	mng	s2	s2	284.87	LIVING	284.87	0
											C832833	7316-2782	mng	s2	s2	4.2	LIVING	4.2	0
											C104304	7316-523	mng	s6	other	17.97	LIVING	17.97	0
											C734433	7316-2732	mng	s9	other	21.7	LIVING	21.7	0
											C979449	7316-3623	mng	s2	s2	5.4	LIVING	5.4	0
											C514878	7316-1808	mng	s2	s2	32.47	LIVING	32.47	0
											C641814	7316-2191	mng	s6	other	26.53	LIVING	26.53	0
											C609588	7316-2177	mng	s2	s2	16.8	LIVING	16.8	0
											C53997	7316-279	mng	s2	s2	189.53	LIVING	189.53	0
											C141450	7316-727	mng	s2	s2	9.77	LIVING	9.77	0
											C245754	7316-901	mng	s2	s2	138	LIVING	138	0
											C418077	7316-2071	mng	s2	s2	0	LIVING	0	0
											C310206	7316-1703	mng	s2	s2	0	LIVING	0	0
											C624963	7316-2142	mng	s6	other	153.63	LIVING	153.63	0
											C705036	7316-1986	mng	s2	s2	245.27	LIVING	245.27	0
											C25707	7316-94	mng	s2	s2	0	LIVING	0	0
											C112053	7316-477	mng	s2	s2	57.57	LIVING	57.57	0
											C752883	7316-242	mng	s2	s2	249.23	LIVING	249.23	0
											C70110	7316-382	mng	s6	other	82.27	LIVING	82.27	0
											C52275	7316-2588	mng	s2	s2	118.6	LIVING	118.6	0
											C34686	7316-129	mng	s7	other	63.23	LIVING	63.23	0
											C270600	7316-930	mng	s11	s11	50.03	LIVING	50.03	0
											C15006	7316-1927	nbl	s10	s10	31.13	DECEASED	31.13	1
											C67035	7316-224	nbl	s10	s10	13.3	DECEASED	13.3	1
											C859647	7316-3311	nbl	s10	s10	102.8	LIVING	102.8	0
											C21525	7316-23	nbl	s6	other	67.57	LIVING	67.57	0
											C46125	7316-125	nbl	s5	s5	45.83	LIVING	45.83	0

## Sheet: Figure 6
Fig 6a	Supplementary Data 1 (ANOVA p=1.84522260434069E-40)
Fig 6b	Supplementary Data 2 and 3
Fig 6c	Supplementary Data 2 and 3 (gene-level correlations with overall CNA) and Supplementary Data 5 (gene set membership) and below (enrichment p-values by protein/mRNA set)
Fig 6d	Supplementary Data 1 (overall CNA burden index and gene signatures), underlying expression data available at https://github.com/chadcreighton/cancer-proteomics-compendium-n2002)
	neg(log10(p-value))
Fig 6c	gene_set	up_both_protein_mRNA	down_both_protein_mRNA	up_protein-specific	down_protein_specific	up_mRNA-specific	down-mRNA-specific
	nuclear hormone receptor binding	0	0	6.02839	0	0	0
	histone deacetylation	0	0	6.09695	0	0	0
	hormone receptor binding	0	0	5.39588	0	0	0
	DNA-binding transcription factor binding	0	0	6.87916	0	0	0
	chromatin remodeling	6.8019	0	7.89412	0	0	1.48532
	chromatin organization	18.0295	0	20.0487	0	0	0
	SWI/SNF superfamily-type complex	6.90101	0	7.34889	0	0	0
	chromatin	9.50722	0	9.89726	0	0	0
	regulation of RNA splicing	5.79396	0	17.2642	0	0	2.06783
	transcription regulator activity	4.44277	0	15.2134	0	0	1.40854
	transcription corepressor activity	1.76668	0	9.16368	0	0	0
	regulation of gene expression	15.4824	0	24.7846	0	0	0
	histone modification	9.22202	0	16.398	0	0	0
	transcription factor binding	4.33859	0	10.3199	0	0	0
	cell cycle checkpoint	9.90527	0	1.78422	0	0	0
	DNA repair	25.3004	0	6.41894	0	0	0
	double-strand break repair	7.82001	0	2.52151	0	0	0
	methyltransferase complex	13.0508	0	4.68266	0	0	0
	cell cycle	8.53483	0	0	0	0	0
	cell differentiation	0	5.23771	0	0	0	4.13162
	extracellular space	0	26.0596	0	2.27567	0	3.91178
	defense response	0	27.6236	0	1.79709	0	0
	T cell activation	0	6.97624	0	0	0	0
	MHC protein complex	0	7.59033	0	0	0	0
	immune response	0	39.1354	0	0	0	0
	regulation of autophagy	0	0	0	6.07215	0	0
	Arp2/3 protein complex	0	0	0	6.78374	0	0
	electron transport chain	0	0	0	3.0957	6.56528	0
	nucleosome	0	0	0	7.87316	8.7666	0
	NADH dehydrogenase complex	0	0	0	5.27431	5.84799	0
	gluconeogenesis	0	0	0	0	5.41742	0

## Sheet: Figure 7
Fig 7a, 7b	Supplementary Data 1
Fig 7a, exact p-values
boxplot	p-value
mTOR	4.79621e-14
RTK	0.000348228
Wnt/beta-catenin	1.22499e-07
NRF2	2.92231e-06
MYC/MYCN	1.56941e-12
HIPPO	9.14787e-13
p53-Rb mRNA	1.58423e-10
p53-Rb protein	0.570015

## Sheet: Figure 8
Fig 8a, 8b	Supplementary Data 2 and 3
Fig 8c	Supplementary Data 2 and 3 (gene-level correlations with TP53/KRAS mutation) and Supplementary Data 5 (gene set membership) and below (enrichment p-values by protein/mRNA set)
Fig 8d	Supplementary Data 1
	TP53 mutant								KRAS mutant
Fig 8c	gene_set	protein and mRNA - UP	protein and mRNA - DOWN	protein-specific - UP	protein-specific - DOWN	mRNA-specific - UP	mRNA-specific - DOWN		gene_set	protein and mRNA - UP	protein and mRNA - DOWN	protein-specific - UP	protein-specific - DOWN	mRNA-specific - UP	mRNA-specific - DOWN
neg(log10(p-value))	cell cycle process	17.7622	0	0	1.86715	0	0		focal adhesion	8.69856	0	0	0	12.8957	0
	cell division	12.0645	0	0	0	0	0		extracellular exosome	11.7182	0	3.21405	0	11.4059	3.98135
	RNA processing	35.2908	0	25.6324	0	0	0		cell junction	9.64515	0	0	0	9.31409	0
	chromosome organization	24.345	0	2.44255	0	0	0		vesicle	9.38539	0	3.06257	0	9.07264	3.61568
	DNA repair	11.0807	0	1.79728	0	3.14159	0		cell adhesion	7.69218	0	4.08618	0	8.93921	0
	histone modification	2.45906	0	2.80181	0	0	0		coated vesicle	1.95037	0	4.14202	0	0	0
	SWI/SNF superfamily-type complex	2.05112	0	3.90586	0	0	0		extracellular region	3.47371	0	0	0	1.45549	9.28118
	cilium assembly	0	2.64541	0	3.58516	0	0		extracellular space	2.58708	0	2.94518	0	1.34827	9.18706
	protein transport	0	0	0	6.79691	0	0		humoral immune response	0	0	0	0	0	8.14387
	NADH dehydrogenase complex	0	0	0	11.5592	0	0		regulation of hormone secretion	2.23539	0	0	0	0	4.29101
	proteasome complex	0	0	0	0	9.6582	0
	NIK/NF-kappaB signaling	0	0	0	0	8.22285	0
	Wnt signaling pathway	0	0	0	0	4.43342	0
	integral component of membrane	0	0	0	0	0	15.4069
	extracellular space	0	0	0	0	0	6.93242
	cell surface	0	0	0	0	0	4.11852
	Fig 8d, exact p-values
	boxplot	p-value
	p53 protein	7.0223e-24
	p53 mRNA	0.0001735
	HEATR1 protein	2.8004e-12
	HEATR1 mRNA	0.0535435
	INSR protein	0.000411033
	INSR mRNA	0.12833
	ERBIN protein	0.000830733
	ERBIN mRNA	0.679885

## Sheet: Figure 9
Fig 9a, 9b	See below
Fig 9c	Supplementary Data 1
Fig 9a, 9b	DNA mutation class correlation t-statistic									gene signature correlation t-statistic									Fig 10d, exact p-values
	feature	gene	chromatin_modification	mTOR	p53	RTK	SWI-SNF	Wnt_beta-catenin		feature	gene	YAP1	PI3K (inverse PI3Ki)	Nrf2/Keap1	p53	Kras	Wnt signature		plot	p-value	plot	p-value
	EHMT2:s303	EHMT2	2.26404	2.3103	0	0	2.40697	0		NF2:s10	NF2	-3.31928	-2.2149	0	0	0	-3.35632		PTEN:s294, boxplot	0.000736302	PTEN:s294, correlation	1.03049e-05
	EP300:s1700	EP300	-1.96547	0	0	0	0	-2.80742		NF2:s518	NF2	-5.71521	-6.35109	5.87748	0	-7.63175	-5.64788		ERBB2:t671, boxplot	0.000490673	ERBB2:t671, correlation	4.26643e-06
	EZH2:t487	EZH2	4.48373	4.93335	3.17884	0	5.29436	4.09471		YAP1:s251	YAP1	-2.82095	0	0	3.79843	0	0		ERBB2:s968, boxplot	0.00605949	ERBB2:s968, correlation	2.51961e-05
	KDM1A:s131	KDM1A	3.14884	4.80526	0	0	3.53658	4.64452		AKT2:t451	AKT2	0	-3.47013	-2.16151	0	0	-2.32224
	KDM1A:s166	KDM1A	7.04799	6.12513	2.79356	2.51151	6.80568	7.08067		PTEN:s294	PTEN	0	-4.43646	0	0	-2.12962	0
	KMT2C:s4034	KMT2C	2.02533	0	0	0	2.20718	2.70733		TSC1:s505	TSC1	0	-5.17806	-2.2553	-4.35187	0	-2.92145
	KMT2C:s4300s4304	KMT2C	2.78648	4.44157	0	0	3.40886	3.18683		TSC2:s1132	TSC2	-3.28293	-8.22763	3.74989	0	-2.24581	-2.50777
	KMT2D:s1671	KMT2D	3.46654	0	2.25788	0	2.97879	4.18556		TSC2:s1254	TSC2	-9.72062	-7.96829	3.19295	4.11864	-2.43948	-4.88432
	KMT2D:s2274	KMT2D	-2.81777	0	0	0	0	-2.34982		TSC2:s1411	TSC2	-5.65737	-6.99131	0	-2.03239	0	-2.10134
	NSD1:s2471	NSD1	2.34241	2.08122	0	0	0	0		SIRT1:s47	SIRT1	9.27777	2.33857	-2.62971	0	-3.89704	0
	NSD1:s486	NSD1	2.37078	3.63088	0	0	3.37573	3.12033		CCNE1:s103	CCNE1	11.2873	11.4451	-5.35621	-3.73543	0	4.33625
	SRCAP:s2869	SRCAP	3.62685	3.99189	0	0	3.76842	2.42146		RB1:s249	RB1	11.2252	7.77293	-4.1904	-4.12281	0	3.63475
	SRCAP:s3016	SRCAP	3.46934	2.85179	0	0	0	2.00679		BRAF:s151	BRAF	0	-2.05801	8.33735	0	4.73513	3.98974
	SRCAP:s3148	SRCAP	2.56087	2.49646	3.03146	0	4.09664	3.36353		ERBB2:s968	ERBB2	0	0	0	0	4.23479	1.97491
	PTEN:s294	PTEN	-2.85126	-3.39034	0	0	-3.82809	0		ERBB2:t671	ERBB2	-3.30629	-2.27049	2.55745	4.23269	4.62458	0
	TSC2:s1132	TSC2	0	-3.15684	0	-2.69718	-2.79422	0		ERBB3:s686	ERBB3	0	-4.40765	0	-2.49381	11.5622	3.38324
	TSC2:s1254	TSC2	0	-3.85084	0	0	-2.32114	0		ERBB3:s982	ERBB3	0	-7.30982	0	-2.47024	5.58064	0
	TSC2:s1411	TSC2	-2.58288	-2.37621	0	-2.77616	-3.88406	-3.50991		NF1:s2494	NF1	0	0	0	-2.5858	2.073	0
	CCNE1:s103	CCNE1	3.09514	0	3.64192	2.252	2.50903	3.22986		NF1:s2522	NF1	-4.9296	-7.31437	4.70291	0	-7.62897	-4.87707
	ERBB2:s968	ERBB2	0	0	0	2.75272	0	0		APC:s2724	APC	0	-3.26888	0	0	0	-2.90106
	ERBB2:t671	ERBB2	0	0	0	3.49947	0	0		NCOR1:s1015	NCOR1	6.54215	-2.78788	-3.61425	-5.99475	-4.899	-2.05155
	ERBB3:s982	ERBB3	0	0	-2.33861	-2.28584	0	0		NCOR1:s1297	NCOR1	2.4836	-3.17535	-4.32022	-3.30509	-2.71942	-2.508
	NF1:s2522	NF1	-2.7865	-2.85093	0	-4.73621	-3.26475	0		NCOR1:s2017	NCOR1	12.4959	5.46844	-11.6684	0	-3.9052	3.59788
	ACTL6A:s233	ACTL6A	5.96738	4.93919	4.01309	2.88528	5.92355	5.2315		NCOR1:s224	NCOR1	10.7834	2.44382	-6.32905	0	-2.9912	2.52937
	BCL11A:s574	BCL11A	2.07	2.71563	0	0	2.52417	2.81676
	BCL6:s404	BCL6	2.81085	0	0	0	2.39841	0		PTEN total	PTEN	-10.5193	-10.617	5.51934	3.54747	-3.13719	-4.70649
	BRD7:s279	BRD7	3.52621	4.51717	2.24865	0	3.66157	3.22017		TSC2 total	TSC2	-8.46959	-14.379	5.0848	-3.52971	-2.74687	-7.20946
	SMARCA2:s1377	SMARCA2	-3.20461	-3.08068	-2.16817	-3.09452	-3.15922	-3.03175		CCNE1 total	CCNE1	0	0	4.86055	0	0	0
	SMARCA2:s1568s1572	SMARCA2	-2.11469	-5.78667	-2.00361	-3.42266	-3.73474	-3.60127		ERBB2 total	ERBB2	0	0	0	0	9.64294	7.02408
	SMARCA4:s1452	SMARCA4	5.83064	6.03153	5.19627	3.1987	4.57932	7.29652		ERBB3 total	ERBB3	0	-4.96299	5.75646	-2.34351	9.72603	2.07285
	SMARCA4:s695	SMARCA4	4.062	5.91112	3.19594	0	4.54653	4.2667		NF1 total	NF1	-3.34177	-9.01907	9.49224	-3.67709	-3.3861	-3.54188
	SMARCC1:s328s330	SMARCC1	4.06935	3.68088	0	0	2.36697	3.14209
	SMARCC2:s283	SMARCC2	0	2.72491	2.0535	0	2.28145	2.24432
	SMARCC2:s286	SMARCC2	0	2.36014	0	0	1.98141	0
	SMARCC2:s347	SMARCC2	4.0278	2.82864	0	-3.90742	3.08087	3.78236
	CTNNB1:s191	CTNNB1	2.73758	2.59864	0	0	3.88928	2.39433

## Sheet: Figure 10
Fig 10b									Fig 10c																																		Fig 10d
proteomic compendium									proteomic compendium (+2=amp; +1=gain; -2=somatic SNV/indel)																	TCGA (+2=amp; +1=gain; -2=somatic SNV/indel)																	CPTAC					TCGA
ID	Myc	YAP1	PI3K/mTOR	Nrf2/Keap1	p53	Kras	Wnt signature		ID	NAME	MYC	MYCN	ACVR2A	ARID1A	ATM	EP300	JAK1	KMT2C	PTEN	RB1	RPL22	SETD2	SMARCA4	ZFHX3		ID	NAME	MYC_amp	MYCN_amp	ACVR2A	ARID1A	ATM	EP300	JAK1	KMT2C	PTEN	RB1	RPL22	SETD2	SMARCA4	ZFHX3		ID	color	count	class		ID	color
ACVR2A	2.10045	0	0	0	0	0	1.81493		TCGA-61-1910	OV.TCGA-61-1910	2	2	0	-2	0	0	0	0	0	0	0	0	0	0		LIHC	TCGA-DD-AADR	2	2	0	-2	-2	0	0	0	0	0	0	0	0	0		OV.TCGA-61-1910	black	1.99251	MYC_amp		TCGA-DD-AADR	peachpuff
ARID1A	3.66056	0	0	0	0	0	0		TCGA-24-1550	OV.TCGA-24-1550	2	2	0	0	0	0	0	0	-2	0	0	0	0	0		LUAD	TCGA-44-7667	2	2	0	-2	0	0	0	0	0	0	0	0	0	0		OV.TCGA-24-1550	black	-0.898231	MYC_amp		TCGA-44-7667	purple
ATM	2.0468	0	0	0	0	0	0		01BR009	Breast.01BR009	2	2	0	0	0	0	0	0	0	0	0	0	0	0		LUSC	TCGA-66-2756	2	2	0	-2	0	0	0	0	0	0	0	0	0	0		Breast.01BR009	blue	0.0900612	MYC_amp		TCGA-66-2756	plum
EP300	2.01607	0	0	0	0	0	0		01BR020	Breast.01BR020	2	2	0	0	0	0	0	0	0	0	0	0	0	0		OV	TCGA-61-1910	2	2	0	-2	0	0	0	0	0	0	0	0	0	0		Breast.01BR020	blue	1.23284	MYC_amp		TCGA-61-1910	black
JAK1	3.33907	0	0	0	0	0	0		7316-193	PedBrain.7316-193	2	2	0	0	0	0	0	0	0	0	0	0	0	0		BLCA	TCGA-XF-AAMG	2	2	0	0	-2	0	0	0	0	0	0	0	0	0		PedBrain.7316-193	lightgreen	-0.13165	MYC_amp		TCGA-XF-AAMG	powderblue
KMT2C	4.51362	0	0	0	0	0	0		05CO011	Colon.05CO011	2	1	0	-2	0	0	0	0	0	0	0	0	0	0		BRCA	TCGA-BH-A0BW	2	2	0	0	0	0	0	-2	0	-2	0	0	0	0		Colon.05CO011	darkgreen	0.300035	MYC_amp		TCGA-BH-A0BW	blue
PTEN	3.4694	0	0	0	0	0	2.4595		C3N-02713	HNSC.C3N-02713	2	1	0	-2	0	0	0	0	0	0	0	0	0	0		UCEC	TCGA-A5-A7WK	2	2	0	0	0	0	0	-2	0	0	0	-2	0	0		HNSC.C3N-02713	pink	0.601097	MYC_amp		TCGA-A5-A7WK	darkred
RB1	2.16523	0	0	0	0	0	0		C3L-00561	Renal.C3L-00561	2	1	0	0	0	-2	0	0	0	0	0	0	0	0		OV	TCGA-24-1550	2	2	0	0	0	0	0	0	-2	0	0	0	0	0		Renal.C3L-00561	yellow	1.2087	MYC_amp		TCGA-24-1550	black
RPL22	2.29091	1.4297	0	0	0	0	1.31857		C3L-02358	LUSC.C3L-02358	2	1	0	0	0	0	0	-2	0	0	0	0	0	0		BRCA	TCGA-A2-A0T0	2	2	0	0	0	0	0	0	0	0	0	0	-2	0		LUSC.C3L-02358	plum	0.183463	MYC_amp		TCGA-A2-A0T0	blue
SETD2	3.66933	0	0	0	0	0	0		C3N-01892	LUSC.C3N-01892	2	1	0	0	0	0	0	0	-2	0	0	-2	0	0		BLCA	TCGA-BT-A20W	2	2	0	0	0	0	0	0	0	0	0	0	0	0		LUSC.C3N-01892	plum	0.121009	MYC_amp		TCGA-BT-A20W	powderblue
SMARCA4	2.25722	0	0	0	0	0	0		20BR006	Breast.20BR006	2	1	0	0	0	0	0	0	-2	0	0	0	0	0		BRCA	TCGA-A2-A04U	2	2	0	0	0	0	0	0	0	0	0	0	0	0		Breast.20BR006	blue	1.41806	MYC_amp		TCGA-A2-A04U	blue
ZFHX3	5.42096	0	0	0	0	0	0		C3N-00437	Renal.C3N-00437	2	1	0	0	0	0	0	0	0	0	0	-2	0	0		BRCA	TCGA-BH-A0B3	2	2	0	0	0	0	0	0	0	0	0	0	0	0		Renal.C3N-00437	yellow	1.20845	MYC_amp		TCGA-BH-A0B3	blue
									TCGA-C8-A131	Breast.TCGA-C8-A131	2	1	0	0	0	0	0	0	0	0	0	-2	0	0		BRCA	TCGA-OL-A5D8	2	2	0	0	0	0	0	0	0	0	0	0	0	0		Breast.TCGA-C8-A131	blue	-1.47519	MYC_amp		TCGA-OL-A5D8	blue
TCGA									TCGA-C8-A12P	Breast.TCGA-C8-A12P	2	1	0	0	0	0	0	0	0	0	0	-2	0	0		GBM	TCGA-26-5133	2	2	0	0	0	0	0	0	0	0	0	0	0	0		Breast.TCGA-C8-A12P	blue	0.951482	MYC_amp		TCGA-26-5133	green
ID	Myc	YAP1	PI3K/mTOR	Nrf2/Keap1	p53	Kras	Wnt signature		C3N-03488	HNSC.C3N-03488	2	1	0	0	0	0	0	0	0	0	0	0	-2	0		LGG	TCGA-P5-A5F2	2	2	0	0	0	0	0	0	0	0	0	0	0	0		HNSC.C3N-03488	pink	-0.721903	MYC_amp		TCGA-P5-A5F2	lightgreen
ACVR2A	5.45655	4.46081	0	0	0	0	0		11BR023	Breast.11BR023	2	1	0	0	0	0	0	0	0	0	0	0	0	0		LIHC	TCGA-ED-A97K	2	2	0	0	0	0	0	0	0	0	0	0	0	0		Breast.11BR023	blue	1.29252	MYC_amp		TCGA-ED-A97K	peachpuff
ARID1A	3.14297	3.73569	0	0	0	0	0		20BR007	Breast.20BR007	2	1	0	0	0	0	0	0	0	0	0	0	0	0		LUAD	TCGA-38-4630	2	2	0	0	0	0	0	0	0	0	0	0	0	0		Breast.20BR007	blue	-0.420646	MYC_amp		TCGA-38-4630	purple
ATM	3.89665	2.0312	0	0	0	0	0		C3L-00963	UCEC.C3L-00963	2	1	0	0	0	0	0	0	0	0	0	0	0	0		LUAD	TCGA-86-8359	2	2	0	0	0	0	0	0	0	0	0	0	0	0		UCEC.C3L-00963	darkred	0.270012	MYC_amp		TCGA-86-8359	purple
EP300	3.67716	0	0	0	0	0	0		C3L-00356	UCEC.C3L-00356	2	1	0	0	0	0	0	0	0	0	0	0	0	0		LUSC	TCGA-21-1077	2	2	0	0	0	0	0	0	0	0	0	0	0	0		UCEC.C3L-00356	darkred	-0.0557707	MYC_amp		TCGA-21-1077	plum
JAK1	4.22024	2.69416	0	0	0	0	0		C3L-00098	UCEC.C3L-00098	2	1	0	0	0	0	0	0	0	0	0	0	0	0		OV	TCGA-23-2081	2	2	0	0	0	0	0	0	0	0	0	0	0	0		UCEC.C3L-00098	darkred	0.218244	MYC_amp		TCGA-23-2081	black
KMT2C	4.2397	0	0	0	0	0	0		C3N-01414	LUAD.C3N-01414	2	1	0	0	0	0	0	0	0	0	0	0	0	0		OV	TCGA-24-2036	2	2	0	0	0	0	0	0	0	0	0	0	0	0		LUAD.C3N-01414	purple	0.619349	MYC_amp		TCGA-24-2036	black
PTEN	3.41705	0	0	1.60405	0	0	0		C3N-02379	LUAD.C3N-02379	2	1	0	0	0	0	0	0	0	0	0	0	0	0		UCEC	TCGA-BG-A0M8	2	2	0	0	0	0	0	0	0	0	0	0	0	0		LUAD.C3N-02379	purple	-0.478447	MYC_amp		TCGA-BG-A0M8	darkred
RB1	3.65473	1.9896	0	0	0	0	0		7316-1772	PedBrain.7316-1772	2	1	0	0	0	0	0	0	0	0	0	0	0	0		UCEC	TCGA-D1-A16G	2	2	0	0	0	0	0	0	0	0	0	0	0	0		PedBrain.7316-1772	lightgreen	2.25593	MYC_amp		TCGA-D1-A16G	darkred
RPL22	3.91774	3.86361	0	0	0	0	0		TCGA-13-1511	OV.TCGA-13-1511	2	1	0	0	0	0	0	0	0	0	0	0	0	0		UCS	TCGA-N8-A56S	2	2	0	0	0	0	0	0	0	0	0	0	0	0		OV.TCGA-13-1511	black	0.607219	MYC_amp		TCGA-N8-A56S	grey80
SETD2	8.09043	0	0	0	0	0	0		TCGA-13-2071	OV.TCGA-13-2071	2	1	0	0	0	0	0	0	0	0	0	0	0	0		LUAD	TCGA-44-3918	2	1	-2	0	0	0	0	-2	0	0	0	0	0	0		OV.TCGA-13-2071	black	-1.124	MYC_amp		TCGA-44-3918	purple
SMARCA4	4.47306	4.43583	0	0	0	0	0		TCGA-23-1122	OV.TCGA-23-1122	2	1	0	0	0	0	0	0	0	0	0	0	0	0		BRCA	TCGA-D8-A1XQ	2	1	-2	0	0	0	0	0	0	-2	0	0	0	0		OV.TCGA-23-1122	black	-1.54845	MYC_amp		TCGA-D8-A1XQ	blue
ZFHX3	5.90265	1.94615	0	0	0	0	0		TCGA-24-1466	OV.TCGA-24-1466	2	1	0	0	0	0	0	0	0	0	0	0	0	0		BRCA	TCGA-A2-A04P	2	1	-2	0	0	0	0	0	0	0	0	0	0	0		OV.TCGA-24-1466	black	0.960586	MYC_amp		TCGA-A2-A04P	blue
									TCGA-24-1467	OV.TCGA-24-1467	2	1	0	0	0	0	0	0	0	0	0	0	0	0		BRCA	TCGA-AC-A6IW	2	1	-2	0	0	0	0	0	0	0	0	0	0	0		OV.TCGA-24-1467	black	1.03078	MYC_amp		TCGA-AC-A6IW	blue
									TCGA-24-1474	OV.TCGA-24-1474	2	1	0	0	0	0	0	0	0	0	0	0	0	0		BRCA	TCGA-BH-A1F2	2	1	-2	0	0	0	0	0	0	0	0	0	0	0		OV.TCGA-24-1474	black	0.572042	MYC_amp		TCGA-BH-A1F2	blue
									TCGA-24-1927	OV.TCGA-24-1927	2	1	0	0	0	0	0	0	0	0	0	0	0	0		OV	TCGA-20-1682	2	1	-2	0	0	0	0	0	0	0	0	0	0	0		OV.TCGA-24-1927	black	0.668565	MYC_amp		TCGA-20-1682	black
									TCGA-24-2289	OV.TCGA-24-2289	2	1	0	0	0	0	0	0	0	0	0	0	0	0		BRCA	TCGA-EW-A2FV	2	1	0	-2	-2	0	0	-2	-2	0	0	-2	0	-2		OV.TCGA-24-2289	black	-0.303523	MYC_amp		TCGA-EW-A2FV	blue
Fig 10d, exact p-values									TCGA-25-1319	OV.TCGA-25-1319	2	1	0	0	0	0	0	0	0	0	0	0	0	0		BLCA	TCGA-4Z-AA84	2	1	0	-2	-2	0	0	0	0	0	0	-2	0	0		OV.TCGA-25-1319	black	-2.0256	MYC_amp		TCGA-4Z-AA84	powderblue
									TCGA-25-1329	OV.TCGA-25-1329	2	1	0	0	0	0	0	0	0	0	0	0	0	0		UCEC	TCGA-BG-A2AE	2	1	0	-2	-2	0	0	0	0	0	0	0	0	0		OV.TCGA-25-1329	black	-0.353052	MYC_amp		TCGA-BG-A2AE	darkred
proteomic compendium									TCGA-25-2409	OV.TCGA-25-2409	2	1	0	0	0	0	0	0	0	0	0	0	0	0		BLCA	TCGA-DK-AA6W	2	1	0	-2	0	-2	0	0	0	0	0	0	0	0		OV.TCGA-25-2409	black	0.899919	MYC_amp		TCGA-DK-AA6W	powderblue
MYC signature score, vs unaligned group									TCGA-29-1702	OV.TCGA-29-1702	2	1	0	0	0	0	0	0	0	0	0	0	0	0		BLCA	TCGA-FD-A6TG	2	1	0	-2	0	-2	0	0	0	0	0	0	0	0		OV.TCGA-29-1702	black	0.684072	MYC_amp		TCGA-FD-A6TG	powderblue
group	p-value								TCGA-29-1711	OV.TCGA-29-1711	2	1	0	0	0	0	0	0	0	0	0	0	0	0		LUAD	TCGA-99-8025	2	1	0	-2	0	0	-2	0	0	-2	0	0	0	0		OV.TCGA-29-1711	black	-0.0967189	MYC_amp		TCGA-99-8025	purple
MYC_amp	1.81512e-08								TCGA-29-1770	OV.TCGA-29-1770	2	1	0	0	0	0	0	0	0	0	0	0	0	0		BLCA	TCGA-DK-A6B2	2	1	0	-2	0	0	0	-2	0	0	0	0	0	0		OV.TCGA-29-1770	black	-1.01649	MYC_amp		TCGA-DK-A6B2	powderblue
MYC_gain	2.76058e-09								TCGA-29-1775	OV.TCGA-29-1775	2	1	0	0	0	0	0	0	0	0	0	0	0	0		BLCA	TCGA-FD-A6TK	2	1	0	-2	0	0	0	-2	0	0	0	0	0	0		OV.TCGA-29-1775	black	1.07916	MYC_amp		TCGA-FD-A6TK	powderblue
MYCN_amp	0.00234424								TCGA-30-1891	OV.TCGA-30-1891	2	1	0	0	0	0	0	0	0	0	0	0	0	0		BRCA	TCGA-A8-A08P	2	1	0	-2	0	0	0	-2	0	0	0	0	0	0		OV.TCGA-30-1891	black	-0.212626	MYC_amp		TCGA-A8-A08P	blue
MYCN_gain	4.12737e-11								TCGA-61-1919	OV.TCGA-61-1919	2	1	0	0	0	0	0	0	0	0	0	0	0	0		STAD	TCGA-D7-A4YU	2	1	0	-2	0	0	0	-2	0	0	0	0	0	0		OV.TCGA-61-1919	black	-0.986862	MYC_amp		TCGA-D7-A4YU	darkcyan
ACVR2A_mut	0.0260583								TCGA-A2-A0D0	Breast.TCGA-A2-A0D0	2	1	0	0	0	0	0	0	0	0	0	0	0	0		LUSC	TCGA-43-5670	2	1	0	-2	0	0	0	0	0	0	0	0	-2	0		Breast.TCGA-A2-A0D0	blue	1.33698	MYC_amp		TCGA-43-5670	plum
ARID1A_mut	4.53168e-06								TCGA-BH-A0C0	Breast.TCGA-BH-A0C0	2	1	0	0	0	0	0	0	0	0	0	0	0	0		STAD	TCGA-FP-8099	2	1	0	-2	0	0	0	0	0	0	0	0	-2	0		Breast.TCGA-BH-A0C0	blue	1.46815	MYC_amp		TCGA-FP-8099	darkcyan
ATM_mut	0.000129586								TCGA-C8-A130	Breast.TCGA-C8-A130	2	1	0	0	0	0	0	0	0	0	0	0	0	0		BLCA	TCGA-DK-A3IK	2	1	0	-2	0	0	0	0	0	0	0	0	0	0		Breast.TCGA-C8-A130	blue	0.774662	MYC_amp		TCGA-DK-A3IK	powderblue
EP300_mut	0.00232096								TCGA-E2-A158	Breast.TCGA-E2-A158	2	1	0	0	0	0	0	0	0	0	0	0	0	0		BRCA	TCGA-A7-A0DA	2	1	0	-2	0	0	0	0	0	0	0	0	0	0		Breast.TCGA-E2-A158	blue	1.38348	MYC_amp		TCGA-A7-A0DA	blue
JAK1_mut	0.00364945								TCGA-E2-A15A	Breast.TCGA-E2-A15A	2	1	0	0	0	0	0	0	0	0	0	0	0	0		CRC	TCGA-D5-5541	2	1	0	-2	0	0	0	0	0	0	0	0	0	0		Breast.TCGA-E2-A15A	blue	0.116618	MYC_amp		TCGA-D5-5541	darkgreen
KMT2C_mut	3.06734e-08								C3L-01285	LUSC.C3L-01285	2	1	0	0	0	0	0	0	0	0	0	0	0	0		SKCM	TCGA-ER-A19H	2	1	0	-2	0	0	0	0	0	0	0	0	0	0		LUSC.C3L-01285	plum	1.02811	MYC_amp		TCGA-ER-A19H	lavenderblush
PTEN_mut	0.0372693								C3N-00829	HNSC.C3N-00829	2	1	0	0	0	0	0	0	0	0	0	0	0	0		STAD	TCGA-BR-A4PE	2	1	0	-2	0	0	0	0	0	0	0	0	0	0		HNSC.C3N-00829	pink	-0.455135	MYC_amp		TCGA-BR-A4PE	darkcyan
RB1_mut	6.56689e-05								C3N-03876	HNSC.C3N-03876	2	1	0	0	0	0	0	0	0	0	0	0	0	0		LUAD	TCGA-95-7567	2	1	0	0	-2	-2	0	0	0	0	0	0	0	-2		HNSC.C3N-03876	pink	1.32347	MYC_amp		TCGA-95-7567	purple
RPL22_mut	0.00419159								C3N-03051	LUSC.C3N-03051	2	0	0	-2	0	0	0	-2	-2	0	0	0	0	0		BLCA	TCGA-CU-A0YR	2	1	0	0	-2	-2	0	0	0	0	0	0	0	0		LUSC.C3N-03051	plum	0.755518	MYC_amp		TCGA-CU-A0YR	powderblue
SETD2_mut	1.57546e-05								11CO042	Colon.11CO042	2	0	0	-2	0	0	0	0	0	0	0	0	-2	0		HNSC	TCGA-CX-7219	2	1	0	0	-2	-2	0	0	0	0	0	0	0	0		Colon.11CO042	darkgreen	-0.901218	MYC_amp		TCGA-CX-7219	pink
SMARCA4_mut	0.000512377								01BR030	Breast.01BR030	2	0	0	-2	0	0	0	0	0	0	0	0	0	0		LGG	TCGA-DU-6407	2	1	0	0	-2	0	-2	-2	0	-2	0	-2	0	-2		Breast.01BR030	blue	-0.0675563	MYC_amp		TCGA-DU-6407	lightgreen
ZFHX3_mut	0.000684989								C3N-01521	UCEC.C3N-01521	2	0	0	-2	0	0	0	0	0	0	0	0	0	0		BRCA	TCGA-A8-A06X	2	1	0	0	-2	0	0	-2	0	0	0	0	0	0		UCEC.C3N-01521	darkred	0.798349	MYC_amp		TCGA-A8-A06X	blue
									01CO013	Colon.01CO013	2	0	0	-2	0	0	0	0	0	0	0	0	0	0		PRAD	TCGA-KK-A8IF	2	1	0	0	-2	0	0	-2	0	0	0	0	0	0		Colon.01CO013	darkgreen	0.240425	MYC_amp		TCGA-KK-A8IF	royalblue4
									TCGA-A8-A06N	Breast.TCGA-A8-A06N	2	0	0	-2	0	0	0	0	0	0	0	0	0	0		LUAD	TCGA-55-6969	2	1	0	0	-2	0	0	0	0	0	0	0	-2	0		Breast.TCGA-A8-A06N	blue	-0.731024	MYC_amp		TCGA-55-6969	purple
TCGA									21BR001	Breast.21BR001	2	0	0	0	-2	0	-2	0	0	0	0	0	0	0		BRCA	TCGA-OL-A5RW	2	1	0	0	-2	0	0	0	0	0	0	0	0	0		Breast.21BR001	blue	0.401814	MYC_amp		TCGA-OL-A5RW	blue
MYC signature score, vs unaligned group									TCGA-13-1501	OV.TCGA-13-1501	2	0	0	0	-2	0	0	0	0	0	0	0	0	0		LUSC	TCGA-33-4566	2	1	0	0	-2	0	0	0	0	0	0	0	0	0		OV.TCGA-13-1501	black	-1.57077	MYC_amp		TCGA-33-4566	plum
group	p-value								TCGA-29-1693	OV.TCGA-29-1693	2	0	0	0	-2	0	0	0	0	0	0	0	0	0		LUSC	TCGA-52-7810	2	1	0	0	-2	0	0	0	0	0	0	0	0	0		OV.TCGA-29-1693	black	-0.904932	MYC_amp		TCGA-52-7810	plum
MYC_amp	2.70352e-39								TCGA-AA-3664	CRC.TCGA-AA-3664	2	0	0	0	-2	0	0	0	0	0	0	0	0	0		LUSC	TCGA-94-7943	2	1	0	0	-2	0	0	0	0	0	0	0	0	0		CRC.TCGA-AA-3664	darkgreen	0.881249	MYC_amp		TCGA-94-7943	plum
MYC_gain	8.96716e-22								20BR001	Breast.20BR001	2	0	0	0	0	-2	0	-2	0	0	0	0	0	0		LUSC	TCGA-L3-A524	2	1	0	0	-2	0	0	0	0	0	0	0	0	0		Breast.20BR001	blue	0.896407	MYC_amp		TCGA-L3-A524	plum
MYCN_amp	4.09477e-05								TCGA-36-2542	OV.TCGA-36-2542	2	0	0	0	0	-2	0	-2	0	0	0	0	0	0		CRC	TCGA-CL-5917	2	1	0	0	-2	0	0	0	0	0	0	0	0	0		OV.TCGA-36-2542	black	0.74555	MYC_amp		TCGA-CL-5917	darkgreen
MYCN_gain	2.54546e-25								C3N-02529	LUAD.C3N-02529	2	0	0	0	0	-2	0	0	0	0	0	0	0	-2		BLCA	TCGA-ZF-AA4V	2	1	0	0	0	-2	0	-2	0	-2	0	0	0	0		LUAD.C3N-02529	purple	-0.0452003	MYC_amp		TCGA-ZF-AA4V	powderblue
ACVR2A_mut	1.67481e-16								TCGA-AG-A02N	CRC.TCGA-AG-A02N	2	0	0	0	0	0	-2	0	0	0	0	0	0	0		BLCA	TCGA-E7-A97Q	2	1	0	0	0	-2	0	0	0	0	0	0	0	0		CRC.TCGA-AG-A02N	darkgreen	1.02652	MYC_amp		TCGA-E7-A97Q	powderblue
ARID1A_mut	7.34283e-15								TCGA-36-2544	OV.TCGA-36-2544	2	0	0	0	0	0	0	-2	0	0	0	0	0	0		BLCA	TCGA-GC-A3RB	2	1	0	0	0	-2	0	0	0	0	0	0	0	0		OV.TCGA-36-2544	black	1.20413	MYC_amp		TCGA-GC-A3RB	powderblue
ATM_mut	5.29744e-14								TCGA-AO-A0JE	Breast.TCGA-AO-A0JE	2	0	0	0	0	0	0	-2	0	0	0	0	0	0		BLCA	TCGA-GV-A3JZ	2	1	0	0	0	-2	0	0	0	0	0	0	0	0		Breast.TCGA-AO-A0JE	blue	-1.3211	MYC_amp		TCGA-GV-A3JZ	powderblue
EP300_mut	2.07953e-14								11BR080	Breast.11BR080	2	0	0	0	0	0	0	0	-2	-2	0	0	0	0		BRCA	TCGA-E2-A1LK	2	1	0	0	0	-2	0	0	0	0	0	0	0	0		Breast.11BR080	blue	0.0878737	MYC_amp		TCGA-E2-A1LK	blue
JAK1_mut	7.20725e-13								03BR004	Breast.03BR004	2	0	0	0	0	0	0	0	-2	0	0	0	0	-2		ESCA	TCGA-R6-A6Y0	2	1	0	0	0	-2	0	0	0	0	0	0	0	0		Breast.03BR004	blue	0.570177	MYC_amp		TCGA-R6-A6Y0	cyan
KMT2C_mut	3.1438e-15								20BR002	Breast.20BR002	2	0	0	0	0	0	0	0	-2	0	0	0	0	0		LUSC	TCGA-66-2763	2	1	0	0	0	-2	0	0	0	0	0	0	0	0		Breast.20BR002	blue	0.231608	MYC_amp		TCGA-66-2763	plum
PTEN_mut	6.57299e-05								C3N-00339	UCEC.C3N-00339	2	0	0	0	0	0	0	0	-2	0	0	0	0	0		OV	TCGA-24-2281	2	1	0	0	0	-2	0	0	0	0	0	0	0	0		UCEC.C3N-00339	darkred	2.12768	MYC_amp		TCGA-24-2281	black
RB1_mut	1.87665e-08								11BR036	Breast.11BR036	2	0	0	0	0	0	0	0	0	-2	0	0	0	0		BLCA	TCGA-G2-A3VY	2	1	0	0	0	0	-2	-2	-2	0	0	-2	-2	0		Breast.11BR036	blue	1.27879	MYC_amp		TCGA-G2-A3VY	powderblue
RPL22_mut	1.57878e-09								C3N-00579	LUAD.C3N-00579	2	0	0	0	0	0	0	0	0	-2	0	0	0	0		HNSC	TCGA-CV-6962	2	1	0	0	0	0	-2	0	0	0	0	0	0	0		LUAD.C3N-00579	purple	0.897913	MYC_amp		TCGA-CV-6962	pink
SETD2_mut	4.46655e-18								C3L-03965	LUSC.C3L-03965	2	0	0	0	0	0	0	0	0	0	0	-2	0	0		UCEC	TCGA-D1-A2G6	2	1	0	0	0	0	0	-2	-2	0	0	0	0	0		LUSC.C3L-03965	plum	-0.0300841	MYC_amp		TCGA-D1-A2G6	darkred
SMARCA4_mut	1.74531e-16								01BR018	Breast.01BR018	2	0	0	0	0	0	0	0	0	0	0	0	-2	-2		LUSC	TCGA-22-5481	2	1	0	0	0	0	0	-2	0	-2	0	0	0	0		Breast.01BR018	blue	1.39204	MYC_amp		TCGA-22-5481	plum
ZFHX3_mut	7.49378e-17								C3L-02345	LUAD.C3L-02345	2	0	0	0	0	0	0	0	0	0	0	0	-2	-2		CESC	TCGA-EK-A2PG	2	1	0	0	0	0	0	-2	0	0	0	-2	0	0		LUAD.C3L-02345	purple	-0.366428	MYC_amp		TCGA-EK-A2PG	ivory4
									C3N-01074	LUAD.C3N-01074	2	0	0	0	0	0	0	0	0	0	0	0	-2	0		BLCA	TCGA-4Z-AA80	2	1	0	0	0	0	0	-2	0	0	0	0	0	0		LUAD.C3N-01074	purple	1.39409	MYC_amp		TCGA-4Z-AA80	powderblue
									11BR043	Breast.11BR043	2	0	0	0	0	0	0	0	0	0	0	0	0	0		BLCA	TCGA-H4-A2HQ	2	1	0	0	0	0	0	-2	0	0	0	0	0	0		Breast.11BR043	blue	0.841454	MYC_amp		TCGA-H4-A2HQ	powderblue
									18BR010	Breast.18BR010	2	0	0	0	0	0	0	0	0	0	0	0	0	0		HNSC	TCGA-CV-7242	2	1	0	0	0	0	0	-2	0	0	0	0	0	0		Breast.18BR010	blue	-1.37219	MYC_amp		TCGA-CV-7242	pink
									11BR025	Breast.11BR025	2	0	0	0	0	0	0	0	0	0	0	0	0	0		LUAD	TCGA-55-8511	2	1	0	0	0	0	0	-2	0	0	0	0	0	0		Breast.11BR025	blue	0.714103	MYC_amp		TCGA-55-8511	purple
									01BR015	Breast.01BR015	2	0	0	0	0	0	0	0	0	0	0	0	0	0		LUSC	TCGA-90-A4EE	2	1	0	0	0	0	0	-2	0	0	0	0	0	0		Breast.01BR015	blue	-0.640716	MYC_amp		TCGA-90-A4EE	plum
									01BR001	Breast.01BR001	2	0	0	0	0	0	0	0	0	0	0	0	0	0		LUSC	TCGA-NC-A5HG	2	1	0	0	0	0	0	-2	0	0	0	0	0	0		Breast.01BR001	blue	0.879765	MYC_amp		TCGA-NC-A5HG	plum
									05BR045	Breast.05BR045	2	0	0	0	0	0	0	0	0	0	0	0	0	0		OV	TCGA-13-1403	2	1	0	0	0	0	0	-2	0	0	0	0	0	0		Breast.05BR045	blue	-0.205722	MYC_amp		TCGA-13-1403	black
									01BR027	Breast.01BR027	2	0	0	0	0	0	0	0	0	0	0	0	0	0		OV	TCGA-61-2113	2	1	0	0	0	0	0	-2	0	0	0	0	0	0		Breast.01BR027	blue	1.80915	MYC_amp		TCGA-61-2113	black
									03BR013	Breast.03BR013	2	0	0	0	0	0	0	0	0	0	0	0	0	0		BRCA	TCGA-A8-A06R	2	1	0	0	0	0	0	0	-2	0	0	0	0	0		Breast.03BR013	blue	-1.73967	MYC_amp		TCGA-A8-A06R	blue
									11BR009	Breast.11BR009	2	0	0	0	0	0	0	0	0	0	0	0	0	0		BRCA	TCGA-AR-A24Q	2	1	0	0	0	0	0	0	-2	0	0	0	0	0		Breast.11BR009	blue	1.2409	MYC_amp		TCGA-AR-A24Q	blue
									11BR073	Breast.11BR073	2	0	0	0	0	0	0	0	0	0	0	0	0	0		BRCA	TCGA-LL-A5YP	2	1	0	0	0	0	0	0	-2	0	0	0	0	0		Breast.11BR073	blue	1.1135	MYC_amp		TCGA-LL-A5YP	blue
									11BR020	Breast.11BR020	2	0	0	0	0	0	0	0	0	0	0	0	0	0		OV	TCGA-20-1687	2	1	0	0	0	0	0	0	-2	0	0	0	0	0		Breast.11BR020	blue	-0.645045	MYC_amp		TCGA-20-1687	black
									11BR013	Breast.11BR013	2	0	0	0	0	0	0	0	0	0	0	0	0	0		UCEC	TCGA-AJ-A3BD	2	1	0	0	0	0	0	0	-2	0	0	0	0	0		Breast.11BR013	blue	0.501133	MYC_amp		TCGA-AJ-A3BD	darkred
									05BR001	Breast.05BR001	2	0	0	0	0	0	0	0	0	0	0	0	0	0		UCEC	TCGA-BK-A4ZD	2	1	0	0	0	0	0	0	-2	0	0	0	0	0		Breast.05BR001	blue	0.743037	MYC_amp		TCGA-BK-A4ZD	darkred
									05BR042	Breast.05BR042	2	0	0	0	0	0	0	0	0	0	0	0	0	0		CESC	TCGA-Q1-A73S	2	1	0	0	0	0	0	0	0	-2	0	0	-2	0		Breast.05BR042	blue	2.00964	MYC_amp		TCGA-Q1-A73S	ivory4
									11BR044	Breast.11BR044	2	0	0	0	0	0	0	0	0	0	0	0	0	0		BRCA	TCGA-S3-AA10	2	1	0	0	0	0	0	0	0	-2	0	0	0	0		Breast.11BR044	blue	1.25868	MYC_amp		TCGA-S3-AA10	blue
									06BR005	Breast.06BR005	2	0	0	0	0	0	0	0	0	0	0	0	0	0		LUAD	TCGA-91-6847	2	1	0	0	0	0	0	0	0	-2	0	0	0	0		Breast.06BR005	blue	0.418001	MYC_amp		TCGA-91-6847	purple
									11BR015	Breast.11BR015	2	0	0	0	0	0	0	0	0	0	0	0	0	0		BRCA	TCGA-C8-A12P	2	1	0	0	0	0	0	0	0	0	0	-2	0	0		Breast.11BR015	blue	1.07042	MYC_amp		TCGA-C8-A12P	blue
									05BR029	Breast.05BR029	2	0	0	0	0	0	0	0	0	0	0	0	0	0		BRCA	TCGA-C8-A131	2	1	0	0	0	0	0	0	0	0	0	-2	0	0		Breast.05BR029	blue	1.73733	MYC_amp		TCGA-C8-A131	blue
									05BR043	Breast.05BR043	2	0	0	0	0	0	0	0	0	0	0	0	0	0		BRCA	TCGA-E2-A1LH	2	1	0	0	0	0	0	0	0	0	0	-2	0	0		Breast.05BR043	blue	0.230197	MYC_amp		TCGA-E2-A1LH	blue
									11BR056	Breast.11BR056	2	0	0	0	0	0	0	0	0	0	0	0	0	0		CRC	TCGA-AA-3851	2	1	0	0	0	0	0	0	0	0	0	-2	0	0		Breast.11BR056	blue	-1.14042	MYC_amp		TCGA-AA-3851	darkgreen
									18BR006	Breast.18BR006	2	0	0	0	0	0	0	0	0	0	0	0	0	0		LIHC	TCGA-CC-A7IE	2	1	0	0	0	0	0	0	0	0	0	-2	0	0		Breast.18BR006	blue	-0.735957	MYC_amp		TCGA-CC-A7IE	peachpuff
									13BR009	Breast.13BR009	2	0	0	0	0	0	0	0	0	0	0	0	0	0		LIHC	TCGA-DD-AADO	2	1	0	0	0	0	0	0	0	0	0	-2	0	0		Breast.13BR009	blue	-0.217487	MYC_amp		TCGA-DD-AADO	peachpuff
									14BR014	Breast.14BR014	2	0	0	0	0	0	0	0	0	0	0	0	0	0		STAD	TCGA-R5-A7ZE	2	1	0	0	0	0	0	0	0	0	0	-2	0	0		Breast.14BR014	blue	-0.535874	MYC_amp		TCGA-R5-A7ZE	darkcyan
									01BR026	Breast.01BR026	2	0	0	0	0	0	0	0	0	0	0	0	0	0		LIHC	TCGA-DD-AADN	2	1	0	0	0	0	0	0	0	0	0	0	-2	0		Breast.01BR026	blue	-0.828611	MYC_amp		TCGA-DD-AADN	peachpuff
									01BR023	Breast.01BR023	2	0	0	0	0	0	0	0	0	0	0	0	0	0		LUAD	TCGA-05-5420	2	1	0	0	0	0	0	0	0	0	0	0	-2	0		Breast.01BR023	blue	0.575037	MYC_amp		TCGA-05-5420	purple
									11BR011	Breast.11BR011	2	0	0	0	0	0	0	0	0	0	0	0	0	0		BRCA	TCGA-A2-A0CX	2	1	0	0	0	0	0	0	0	0	0	0	0	-2		Breast.11BR011	blue	-0.622962	MYC_amp		TCGA-A2-A0CX	blue
									11BR053	Breast.11BR053	2	0	0	0	0	0	0	0	0	0	0	0	0	0		BRCA	TCGA-A2-A3Y0	2	1	0	0	0	0	0	0	0	0	0	0	0	-2		Breast.11BR053	blue	-0.0260528	MYC_amp		TCGA-A2-A3Y0	blue
									14BR005	Breast.14BR005	2	0	0	0	0	0	0	0	0	0	0	0	0	0		BRCA	TCGA-AN-A0FX	2	1	0	0	0	0	0	0	0	0	0	0	0	-2		Breast.14BR005	blue	1.0966	MYC_amp		TCGA-AN-A0FX	blue
									C3L-00096	Renal.C3L-00096	2	0	0	0	0	0	0	0	0	0	0	0	0	0		CRC	TCGA-RU-A8FL	2	1	0	0	0	0	0	0	0	0	0	0	0	-2		Renal.C3L-00096	yellow	0.538309	MYC_amp		TCGA-RU-A8FL	darkgreen
									C3N-01799	LUAD.C3N-01799	2	0	0	0	0	0	0	0	0	0	0	0	0	0		ESCA	TCGA-LN-A8HZ	2	1	0	0	0	0	0	0	0	0	0	0	0	-2		LUAD.C3N-01799	purple	0.798928	MYC_amp		TCGA-LN-A8HZ	cyan
									11LU013	LUAD.11LU013	2	0	0	0	0	0	0	0	0	0	0	0	0	0		ESCA	TCGA-R6-A6L4	2	1	0	0	0	0	0	0	0	0	0	0	0	-2		LUAD.11LU013	purple	-0.380254	MYC_amp		TCGA-R6-A6L4	cyan
									C3N-00574	LUAD.C3N-00574	2	0	0	0	0	0	0	0	0	0	0	0	0	0		LIHC	TCGA-CC-A7IK	2	1	0	0	0	0	0	0	0	0	0	0	0	-2		LUAD.C3N-00574	purple	-0.0312683	MYC_amp		TCGA-CC-A7IK	peachpuff
									C3N-02586	LUAD.C3N-02586	2	0	0	0	0	0	0	0	0	0	0	0	0	0		LUSC	TCGA-43-2581	2	1	0	0	0	0	0	0	0	0	0	0	0	-2		LUAD.C3N-02586	purple	-0.19198	MYC_amp		TCGA-43-2581	plum
									C3N-00223	LUAD.C3N-00223	2	0	0	0	0	0	0	0	0	0	0	0	0	0		SARC	TCGA-DX-AB2E	2	1	0	0	0	0	0	0	0	0	0	0	0	-2		LUAD.C3N-00223	purple	-1.48181	MYC_amp		TCGA-DX-AB2E	honeydew2
									C3N-01024	LUAD.C3N-01024	2	0	0	0	0	0	0	0	0	0	0	0	0	0		BRCA	TCGA-3C-AALJ	2	1	0	0	0	0	0	0	0	0	0	0	0	0		LUAD.C3N-01024	purple	1.32518	MYC_amp		TCGA-3C-AALJ	blue
									C3N-02185	GBM.C3N-02185	2	0	0	0	0	0	0	0	0	0	0	0	0	0		BRCA	TCGA-A2-A0D0	2	1	0	0	0	0	0	0	0	0	0	0	0	0		GBM.C3N-02185	green	1.25265	MYC_amp		TCGA-A2-A0D0	blue
									7316-913	PedBrain.7316-913	2	0	0	0	0	0	0	0	0	0	0	0	0	0		BRCA	TCGA-A7-A13D	2	1	0	0	0	0	0	0	0	0	0	0	0	0		PedBrain.7316-913	lightgreen	0.683232	MYC_amp		TCGA-A7-A13D	blue
									7316-153	PedBrain.7316-153	2	0	0	0	0	0	0	0	0	0	0	0	0	0		BRCA	TCGA-A8-A06T	2	1	0	0	0	0	0	0	0	0	0	0	0	0		PedBrain.7316-153	lightgreen	1.97304	MYC_amp		TCGA-A8-A06T	blue
									TCGA-13-1482	OV.TCGA-13-1482	2	0	0	0	0	0	0	0	0	0	0	0	0	0		BRCA	TCGA-A8-A08J	2	1	0	0	0	0	0	0	0	0	0	0	0	0		OV.TCGA-13-1482	black	-0.614984	MYC_amp		TCGA-A8-A08J	blue
									TCGA-13-1483	OV.TCGA-13-1483	2	0	0	0	0	0	0	0	0	0	0	0	0	0		BRCA	TCGA-A8-A097	2	1	0	0	0	0	0	0	0	0	0	0	0	0		OV.TCGA-13-1483	black	-0.0831731	MYC_amp		TCGA-A8-A097	blue
									TCGA-13-1488	OV.TCGA-13-1488	2	0	0	0	0	0	0	0	0	0	0	0	0	0		BRCA	TCGA-AN-A04C	2	1	0	0	0	0	0	0	0	0	0	0	0	0		OV.TCGA-13-1488	black	-1.77986	MYC_amp		TCGA-AN-A04C	blue
									TCGA-13-1494	OV.TCGA-13-1494	2	0	0	0	0	0	0	0	0	0	0	0	0	0		BRCA	TCGA-AO-A0J4	2	1	0	0	0	0	0	0	0	0	0	0	0	0		OV.TCGA-13-1494	black	-1.61073	MYC_amp		TCGA-AO-A0J4	blue
									TCGA-13-1499	OV.TCGA-13-1499	2	0	0	0	0	0	0	0	0	0	0	0	0	0		BRCA	TCGA-AO-A1KR	2	1	0	0	0	0	0	0	0	0	0	0	0	0		OV.TCGA-13-1499	black	-1.11568	MYC_amp		TCGA-AO-A1KR	blue
									TCGA-13-1500	OV.TCGA-13-1500	2	0	0	0	0	0	0	0	0	0	0	0	0	0		BRCA	TCGA-AR-A0TP	2	1	0	0	0	0	0	0	0	0	0	0	0	0		OV.TCGA-13-1500	black	-1.31543	MYC_amp		TCGA-AR-A0TP	blue
									TCGA-13-2061	OV.TCGA-13-2061	2	0	0	0	0	0	0	0	0	0	0	0	0	0		BRCA	TCGA-AR-A0TS	2	1	0	0	0	0	0	0	0	0	0	0	0	0		OV.TCGA-13-2061	black	-0.00850414	MYC_amp		TCGA-AR-A0TS	blue
									TCGA-23-1121	OV.TCGA-23-1121	2	0	0	0	0	0	0	0	0	0	0	0	0	0		BRCA	TCGA-AR-A256	2	1	0	0	0	0	0	0	0	0	0	0	0	0		OV.TCGA-23-1121	black	-0.487427	MYC_amp		TCGA-AR-A256	blue
									TCGA-23-1124	OV.TCGA-23-1124	2	0	0	0	0	0	0	0	0	0	0	0	0	0		BRCA	TCGA-B6-A0RU	2	1	0	0	0	0	0	0	0	0	0	0	0	0		OV.TCGA-23-1124	black	0.421616	MYC_amp		TCGA-B6-A0RU	blue
									TCGA-24-1103	OV.TCGA-24-1103	2	0	0	0	0	0	0	0	0	0	0	0	0	0		BRCA	TCGA-B6-A409	2	1	0	0	0	0	0	0	0	0	0	0	0	0		OV.TCGA-24-1103	black	0.99773	MYC_amp		TCGA-B6-A409	blue
									TCGA-24-1104	OV.TCGA-24-1104	2	0	0	0	0	0	0	0	0	0	0	0	0	0		BRCA	TCGA-BH-A0C0	2	1	0	0	0	0	0	0	0	0	0	0	0	0		OV.TCGA-24-1104	black	-0.79811	MYC_amp		TCGA-BH-A0C0	blue
									TCGA-24-1416	OV.TCGA-24-1416	2	0	0	0	0	0	0	0	0	0	0	0	0	0		BRCA	TCGA-BH-A0WA	2	1	0	0	0	0	0	0	0	0	0	0	0	0		OV.TCGA-24-1416	black	0.63665	MYC_amp		TCGA-BH-A0WA	blue
									TCGA-24-1422	OV.TCGA-24-1422	2	0	0	0	0	0	0	0	0	0	0	0	0	0		BRCA	TCGA-BH-A18T	2	1	0	0	0	0	0	0	0	0	0	0	0	0		OV.TCGA-24-1422	black	-1.0247	MYC_amp		TCGA-BH-A18T	blue
									TCGA-24-1428	OV.TCGA-24-1428	2	0	0	0	0	0	0	0	0	0	0	0	0	0		BRCA	TCGA-BH-A1EN	2	1	0	0	0	0	0	0	0	0	0	0	0	0		OV.TCGA-24-1428	black	0.495816	MYC_amp		TCGA-BH-A1EN	blue
									TCGA-24-1435	OV.TCGA-24-1435	2	0	0	0	0	0	0	0	0	0	0	0	0	0		BRCA	TCGA-C8-A130	2	1	0	0	0	0	0	0	0	0	0	0	0	0		OV.TCGA-24-1435	black	-1.61569	MYC_amp		TCGA-C8-A130	blue
									TCGA-24-1436	OV.TCGA-24-1436	2	0	0	0	0	0	0	0	0	0	0	0	0	0		BRCA	TCGA-C8-A278	2	1	0	0	0	0	0	0	0	0	0	0	0	0		OV.TCGA-24-1436	black	0.159913	MYC_amp		TCGA-C8-A278	blue
									TCGA-24-1464	OV.TCGA-24-1464	2	0	0	0	0	0	0	0	0	0	0	0	0	0		BRCA	TCGA-E2-A14N	2	1	0	0	0	0	0	0	0	0	0	0	0	0		OV.TCGA-24-1464	black	0.497327	MYC_amp		TCGA-E2-A14N	blue
									TCGA-24-1603	OV.TCGA-24-1603	2	0	0	0	0	0	0	0	0	0	0	0	0	0		BRCA	TCGA-E2-A158	2	1	0	0	0	0	0	0	0	0	0	0	0	0		OV.TCGA-24-1603	black	0.425795	MYC_amp		TCGA-E2-A158	blue
									TCGA-24-2030	OV.TCGA-24-2030	2	0	0	0	0	0	0	0	0	0	0	0	0	0		BRCA	TCGA-E2-A15A	2	1	0	0	0	0	0	0	0	0	0	0	0	0		OV.TCGA-24-2030	black	2.08427	MYC_amp		TCGA-E2-A15A	blue
									TCGA-25-1313	OV.TCGA-25-1313	2	0	0	0	0	0	0	0	0	0	0	0	0	0		BRCA	TCGA-E2-A15S	2	1	0	0	0	0	0	0	0	0	0	0	0	0		OV.TCGA-25-1313	black	-1.26734	MYC_amp		TCGA-E2-A15S	blue
									TCGA-25-1320	OV.TCGA-25-1320	2	0	0	0	0	0	0	0	0	0	0	0	0	0		BRCA	TCGA-E2-A1AZ	2	1	0	0	0	0	0	0	0	0	0	0	0	0		OV.TCGA-25-1320	black	-1.62159	MYC_amp		TCGA-E2-A1AZ	blue
									TCGA-25-2397	OV.TCGA-25-2397	2	0	0	0	0	0	0	0	0	0	0	0	0	0		BRCA	TCGA-E2-A1II	2	1	0	0	0	0	0	0	0	0	0	0	0	0		OV.TCGA-25-2397	black	0.894618	MYC_amp		TCGA-E2-A1II	blue
									TCGA-25-2404	OV.TCGA-25-2404	2	0	0	0	0	0	0	0	0	0	0	0	0	0		BRCA	TCGA-E9-A1RH	2	1	0	0	0	0	0	0	0	0	0	0	0	0		OV.TCGA-25-2404	black	-2.21053	MYC_amp		TCGA-E9-A1RH	blue
									TCGA-29-1688	OV.TCGA-29-1688	2	0	0	0	0	0	0	0	0	0	0	0	0	0		BRCA	TCGA-E9-A5FL	2	1	0	0	0	0	0	0	0	0	0	0	0	0		OV.TCGA-29-1688	black	1.58491	MYC_amp		TCGA-E9-A5FL	blue
									TCGA-29-1697	OV.TCGA-29-1697	2	0	0	0	0	0	0	0	0	0	0	0	0	0		BRCA	TCGA-EW-A1PB	2	1	0	0	0	0	0	0	0	0	0	0	0	0		OV.TCGA-29-1697	black	2.7016	MYC_amp		TCGA-EW-A1PB	blue
									TCGA-29-1705	OV.TCGA-29-1705	2	0	0	0	0	0	0	0	0	0	0	0	0	0		BRCA	TCGA-LL-A5YM	2	1	0	0	0	0	0	0	0	0	0	0	0	0		OV.TCGA-29-1705	black	-0.529851	MYC_amp		TCGA-LL-A5YM	blue
									TCGA-29-1710	OV.TCGA-29-1710	2	0	0	0	0	0	0	0	0	0	0	0	0	0		BRCA	TCGA-OL-A66I	2	1	0	0	0	0	0	0	0	0	0	0	0	0		OV.TCGA-29-1710	black	-1.77767	MYC_amp		TCGA-OL-A66I	blue
									TCGA-29-1769	OV.TCGA-29-1769	2	0	0	0	0	0	0	0	0	0	0	0	0	0		CESC	TCGA-JW-A5VJ	2	1	0	0	0	0	0	0	0	0	0	0	0	0		OV.TCGA-29-1769	black	0.770321	MYC_amp		TCGA-JW-A5VJ	ivory4
									TCGA-29-1777	OV.TCGA-29-1777	2	0	0	0	0	0	0	0	0	0	0	0	0	0		CESC	TCGA-LP-A7HU	2	1	0	0	0	0	0	0	0	0	0	0	0	0		OV.TCGA-29-1777	black	-0.911908	MYC_amp		TCGA-LP-A7HU	ivory4
									TCGA-29-1785	OV.TCGA-29-1785	2	0	0	0	0	0	0	0	0	0	0	0	0	0		CESC	TCGA-WL-A834	2	1	0	0	0	0	0	0	0	0	0	0	0	0		OV.TCGA-29-1785	black	-1.05375	MYC_amp		TCGA-WL-A834	ivory4
									TCGA-29-2427	OV.TCGA-29-2427	2	0	0	0	0	0	0	0	0	0	0	0	0	0		CRC	TCGA-5M-AAT4	2	1	0	0	0	0	0	0	0	0	0	0	0	0		OV.TCGA-29-2427	black	-1.39898	MYC_amp		TCGA-5M-AAT4	darkgreen
									TCGA-36-2534	OV.TCGA-36-2534	2	0	0	0	0	0	0	0	0	0	0	0	0	0		CRC	TCGA-G4-6299	2	1	0	0	0	0	0	0	0	0	0	0	0	0		OV.TCGA-36-2534	black	1.45495	MYC_amp		TCGA-G4-6299	darkgreen
									TCGA-36-2537	OV.TCGA-36-2537	2	0	0	0	0	0	0	0	0	0	0	0	0	0		ESCA	TCGA-2H-A9GQ	2	1	0	0	0	0	0	0	0	0	0	0	0	0		OV.TCGA-36-2537	black	0.201058	MYC_amp		TCGA-2H-A9GQ	cyan
									TCGA-36-2545	OV.TCGA-36-2545	2	0	0	0	0	0	0	0	0	0	0	0	0	0		ESCA	TCGA-L5-A88V	2	1	0	0	0	0	0	0	0	0	0	0	0	0		OV.TCGA-36-2545	black	0.571538	MYC_amp		TCGA-L5-A88V	cyan
									TCGA-42-2588	OV.TCGA-42-2588	2	0	0	0	0	0	0	0	0	0	0	0	0	0		ESCA	TCGA-LN-A49K	2	1	0	0	0	0	0	0	0	0	0	0	0	0		OV.TCGA-42-2588	black	-2.3141	MYC_amp		TCGA-LN-A49K	cyan
									TCGA-42-2590	OV.TCGA-42-2590	2	0	0	0	0	0	0	0	0	0	0	0	0	0		ESCA	TCGA-LN-A49R	2	1	0	0	0	0	0	0	0	0	0	0	0	0		OV.TCGA-42-2590	black	0.638173	MYC_amp		TCGA-LN-A49R	cyan
									TCGA-59-2351	OV.TCGA-59-2351	2	0	0	0	0	0	0	0	0	0	0	0	0	0		ESCA	TCGA-LN-A4A1	2	1	0	0	0	0	0	0	0	0	0	0	0	0		OV.TCGA-59-2351	black	-1.03728	MYC_amp		TCGA-LN-A4A1	cyan
									TCGA-61-1907	OV.TCGA-61-1907	2	0	0	0	0	0	0	0	0	0	0	0	0	0		ESCA	TCGA-LN-A4A2	2	1	0	0	0	0	0	0	0	0	0	0	0	0		OV.TCGA-61-1907	black	1.82339	MYC_amp		TCGA-LN-A4A2	cyan
									TCGA-61-1914	OV.TCGA-61-1914	2	0	0	0	0	0	0	0	0	0	0	0	0	0		ESCA	TCGA-LN-A9FQ	2	1	0	0	0	0	0	0	0	0	0	0	0	0		OV.TCGA-61-1914	black	0.440187	MYC_amp		TCGA-LN-A9FQ	cyan
									TCGA-61-1915	OV.TCGA-61-1915	2	0	0	0	0	0	0	0	0	0	0	0	0	0		ESCA	TCGA-LN-A9FR	2	1	0	0	0	0	0	0	0	0	0	0	0	0		OV.TCGA-61-1915	black	0.872179	MYC_amp		TCGA-LN-A9FR	cyan
									TCGA-61-2008	OV.TCGA-61-2008	2	0	0	0	0	0	0	0	0	0	0	0	0	0		ESCA	TCGA-R6-A6L6	2	1	0	0	0	0	0	0	0	0	0	0	0	0		OV.TCGA-61-2008	black	0.558006	MYC_amp		TCGA-R6-A6L6	cyan
									TCGA-61-2613	OV.TCGA-61-2613	2	0	0	0	0	0	0	0	0	0	0	0	0	0		ESCA	TCGA-R6-A6XG	2	1	0	0	0	0	0	0	0	0	0	0	0	0		OV.TCGA-61-2613	black	-2.14796	MYC_amp		TCGA-R6-A6XG	cyan
									TCGA-A2-A0CM	Breast.TCGA-A2-A0CM	2	0	0	0	0	0	0	0	0	0	0	0	0	0		ESCA	TCGA-VR-A8EX	2	1	0	0	0	0	0	0	0	0	0	0	0	0		Breast.TCGA-A2-A0CM	blue	0.241818	MYC_amp		TCGA-VR-A8EX	cyan
									TCGA-A2-A0D1	Breast.TCGA-A2-A0D1	2	0	0	0	0	0	0	0	0	0	0	0	0	0		HNSC	TCGA-BA-5555	2	1	0	0	0	0	0	0	0	0	0	0	0	0		Breast.TCGA-A2-A0D1	blue	0.894958	MYC_amp		TCGA-BA-5555	pink
									TCGA-A2-A0EX	Breast.TCGA-A2-A0EX	2	0	0	0	0	0	0	0	0	0	0	0	0	0		HNSC	TCGA-CN-6012	2	1	0	0	0	0	0	0	0	0	0	0	0	0		Breast.TCGA-A2-A0EX	blue	-1.15478	MYC_amp		TCGA-CN-6012	pink
									TCGA-A8-A079	Breast.TCGA-A8-A079	2	0	0	0	0	0	0	0	0	0	0	0	0	0		HNSC	TCGA-CN-6989	2	1	0	0	0	0	0	0	0	0	0	0	0	0		Breast.TCGA-A8-A079	blue	0.546368	MYC_amp		TCGA-CN-6989	pink
									TCGA-AN-A0AJ	Breast.TCGA-AN-A0AJ	2	0	0	0	0	0	0	0	0	0	0	0	0	0		HNSC	TCGA-CN-6995	2	1	0	0	0	0	0	0	0	0	0	0	0	0		Breast.TCGA-AN-A0AJ	blue	1.1491	MYC_amp		TCGA-CN-6995	pink
									TCGA-AN-A0AS	Breast.TCGA-AN-A0AS	2	0	0	0	0	0	0	0	0	0	0	0	0	0		HNSC	TCGA-CN-A63T	2	1	0	0	0	0	0	0	0	0	0	0	0	0		Breast.TCGA-AN-A0AS	blue	0.000566345	MYC_amp		TCGA-CN-A63T	pink
									TCGA-AN-A0FL	Breast.TCGA-AN-A0FL	2	0	0	0	0	0	0	0	0	0	0	0	0	0		HNSC	TCGA-CV-6937	2	1	0	0	0	0	0	0	0	0	0	0	0	0		Breast.TCGA-AN-A0FL	blue	0.368283	MYC_amp		TCGA-CV-6937	pink
									TCGA-AO-A03O	Breast.TCGA-AO-A03O	2	0	0	0	0	0	0	0	0	0	0	0	0	0		HNSC	TCGA-CV-7245	2	1	0	0	0	0	0	0	0	0	0	0	0	0		Breast.TCGA-AO-A03O	blue	1.32374	MYC_amp		TCGA-CV-7245	pink
									TCGA-AR-A0TY	Breast.TCGA-AR-A0TY	2	0	0	0	0	0	0	0	0	0	0	0	0	0		HNSC	TCGA-CV-7421	2	1	0	0	0	0	0	0	0	0	0	0	0	0		Breast.TCGA-AR-A0TY	blue	0.658738	MYC_amp		TCGA-CV-7421	pink
									TCGA-AR-A0U4	Breast.TCGA-AR-A0U4	2	0	0	0	0	0	0	0	0	0	0	0	0	0		HNSC	TCGA-HD-7753	2	1	0	0	0	0	0	0	0	0	0	0	0	0		Breast.TCGA-AR-A0U4	blue	0.605823	MYC_amp		TCGA-HD-7753	pink
									TCGA-BH-A0BZ	Breast.TCGA-BH-A0BZ	2	0	0	0	0	0	0	0	0	0	0	0	0	0		HNSC	TCGA-HD-8224	2	1	0	0	0	0	0	0	0	0	0	0	0	0		Breast.TCGA-BH-A0BZ	blue	0.144517	MYC_amp		TCGA-HD-8224	pink
									TCGA-BH-A0DD	Breast.TCGA-BH-A0DD	2	0	0	0	0	0	0	0	0	0	0	0	0	0		KICH	TCGA-KN-8427	2	1	0	0	0	0	0	0	0	0	0	0	0	0		Breast.TCGA-BH-A0DD	blue	0.99438	MYC_amp		TCGA-KN-8427	red
									TCGA-BH-A18Q	Breast.TCGA-BH-A18Q	2	0	0	0	0	0	0	0	0	0	0	0	0	0		LIHC	TCGA-2Y-A9H2	2	1	0	0	0	0	0	0	0	0	0	0	0	0		Breast.TCGA-BH-A18Q	blue	0.171472	MYC_amp		TCGA-2Y-A9H2	peachpuff
									TCGA-BH-A18R	Breast.TCGA-BH-A18R	2	0	0	0	0	0	0	0	0	0	0	0	0	0		LIHC	TCGA-DD-A1EL	2	1	0	0	0	0	0	0	0	0	0	0	0	0		Breast.TCGA-BH-A18R	blue	1.21365	MYC_amp		TCGA-DD-A1EL	peachpuff
									TCGA-BH-A18U	Breast.TCGA-BH-A18U	2	0	0	0	0	0	0	0	0	0	0	0	0	0		LIHC	TCGA-DD-A39X	2	1	0	0	0	0	0	0	0	0	0	0	0	0		Breast.TCGA-BH-A18U	blue	0.658548	MYC_amp		TCGA-DD-A39X	peachpuff
									TCGA-BH-A18V	Breast.TCGA-BH-A18V	2	0	0	0	0	0	0	0	0	0	0	0	0	0		LIHC	TCGA-DD-AAD6	2	1	0	0	0	0	0	0	0	0	0	0	0	0		Breast.TCGA-BH-A18V	blue	0.483788	MYC_amp		TCGA-DD-AAD6	peachpuff
									TCGA-C8-A12U	Breast.TCGA-C8-A12U	2	0	0	0	0	0	0	0	0	0	0	0	0	0		LIHC	TCGA-EP-A2KA	2	1	0	0	0	0	0	0	0	0	0	0	0	0		Breast.TCGA-C8-A12U	blue	-0.103448	MYC_amp		TCGA-EP-A2KA	peachpuff
									TCGA-C8-A12Z	Breast.TCGA-C8-A12Z	2	0	0	0	0	0	0	0	0	0	0	0	0	0		LIHC	TCGA-G3-A25T	2	1	0	0	0	0	0	0	0	0	0	0	0	0		Breast.TCGA-C8-A12Z	blue	0.561929	MYC_amp		TCGA-G3-A25T	peachpuff
									TCGA-C8-A134	Breast.TCGA-C8-A134	2	0	0	0	0	0	0	0	0	0	0	0	0	0		LUAD	TCGA-53-A4EZ	2	1	0	0	0	0	0	0	0	0	0	0	0	0		Breast.TCGA-C8-A134	blue	-0.763517	MYC_amp		TCGA-53-A4EZ	purple
									TCGA-C8-A138	Breast.TCGA-C8-A138	2	0	0	0	0	0	0	0	0	0	0	0	0	0		LUAD	TCGA-55-8507	2	1	0	0	0	0	0	0	0	0	0	0	0	0		Breast.TCGA-C8-A138	blue	-0.911581	MYC_amp		TCGA-55-8507	purple
									TCGA-E2-A150	Breast.TCGA-E2-A150	2	0	0	0	0	0	0	0	0	0	0	0	0	0		LUAD	TCGA-78-7145	2	1	0	0	0	0	0	0	0	0	0	0	0	0		Breast.TCGA-E2-A150	blue	0.282763	MYC_amp		TCGA-78-7145	purple
									TCGA-AG-A011	CRC.TCGA-AG-A011	2	0	0	0	0	0	0	0	0	0	0	0	0	0		LUAD	TCGA-78-7149	2	1	0	0	0	0	0	0	0	0	0	0	0	0		CRC.TCGA-AG-A011	darkgreen	-0.364095	MYC_amp		TCGA-78-7149	purple
									TCGA-AG-A01J	CRC.TCGA-AG-A01J	2	0	0	0	0	0	0	0	0	0	0	0	0	0		LUAD	TCGA-78-7161	2	1	0	0	0	0	0	0	0	0	0	0	0	0		CRC.TCGA-AG-A01J	darkgreen	-2.0586	MYC_amp		TCGA-78-7161	purple
									TCGA-AG-A01Y	CRC.TCGA-AG-A01Y	2	0	0	0	0	0	0	0	0	0	0	0	0	0		LUAD	TCGA-86-7955	2	1	0	0	0	0	0	0	0	0	0	0	0	0		CRC.TCGA-AG-A01Y	darkgreen	-2.15728	MYC_amp		TCGA-86-7955	purple
									TCGA-AG-A02X	CRC.TCGA-AG-A02X	2	0	0	0	0	0	0	0	0	0	0	0	0	0		LUAD	TCGA-91-7771	2	1	0	0	0	0	0	0	0	0	0	0	0	0		CRC.TCGA-AG-A02X	darkgreen	-0.196105	MYC_amp		TCGA-91-7771	purple
									C3L-00927	LUSC.C3L-00927	2	0	0	0	0	0	0	0	0	0	0	0	0	0		LUAD	TCGA-99-8032	2	1	0	0	0	0	0	0	0	0	0	0	0	0		LUSC.C3L-00927	plum	0.00395669	MYC_amp		TCGA-99-8032	purple
									C3N-00828	HNSC.C3N-00828	2	0	0	0	0	0	0	0	0	0	0	0	0	0		LUAD	TCGA-MP-A4T8	2	1	0	0	0	0	0	0	0	0	0	0	0	0		HNSC.C3N-00828	pink	1.48568	MYC_amp		TCGA-MP-A4T8	purple
									C3N-01754	HNSC.C3N-01754	2	0	0	0	0	0	0	0	0	0	0	0	0	0		LUSC	TCGA-22-5471	2	1	0	0	0	0	0	0	0	0	0	0	0	0		HNSC.C3N-01754	pink	0.349648	MYC_amp		TCGA-22-5471	plum
									C3N-01943	HNSC.C3N-01943	2	0	0	0	0	0	0	0	0	0	0	0	0	0		LUSC	TCGA-33-AASJ	2	1	0	0	0	0	0	0	0	0	0	0	0	0		HNSC.C3N-01943	pink	1.84855	MYC_amp		TCGA-33-AASJ	plum
									C3N-03433	HNSC.C3N-03433	2	0	0	0	0	0	0	0	0	0	0	0	0	0		LUSC	TCGA-39-5011	2	1	0	0	0	0	0	0	0	0	0	0	0	0		HNSC.C3N-03433	pink	1.60175	MYC_amp		TCGA-39-5011	plum
									C3L-04849	HNSC.C3L-04849	2	0	0	0	0	0	0	0	0	0	0	0	0	0		LUSC	TCGA-39-5019	2	1	0	0	0	0	0	0	0	0	0	0	0	0		HNSC.C3L-04849	pink	0.996728	MYC_amp		TCGA-39-5019	plum
									C3N-02768	PAAD.C3N-02768	2	0	0	0	0	0	0	0	0	0	0	0	0	0		LUSC	TCGA-60-2708	2	1	0	0	0	0	0	0	0	0	0	0	0	0		PAAD.C3N-02768	violetred	1.02211	MYC_amp		TCGA-60-2708	plum
									C3L-00157	UCEC.C3L-00157	1	2	0	0	0	0	0	0	0	0	0	0	0	0		LUSC	TCGA-85-A4JB	2	1	0	0	0	0	0	0	0	0	0	0	0	0		UCEC.C3L-00157	darkred	0.199096	MYC_gain		TCGA-85-A4JB	plum
									TCGA-36-2530	OV.TCGA-36-2530	1	2	0	0	0	0	0	0	0	0	0	0	0	0		LUSC	TCGA-85-A4QQ	2	1	0	0	0	0	0	0	0	0	0	0	0	0		OV.TCGA-36-2530	black	1.38437	MYC_gain		TCGA-85-A4QQ	plum
									C3L-04391	LUSC.C3L-04391	1	2	0	0	0	0	0	0	0	0	0	0	0	0		LUSC	TCGA-90-7769	2	1	0	0	0	0	0	0	0	0	0	0	0	0		LUSC.C3L-04391	plum	-2.03841	MYC_gain		TCGA-90-7769	plum
									C3N-01846	LUSC.C3N-01846	1	2	0	0	0	0	0	0	0	0	0	0	0	0		LUSC	TCGA-NC-A5HQ	2	1	0	0	0	0	0	0	0	0	0	0	0	0		LUSC.C3N-01846	plum	-0.244873	MYC_gain		TCGA-NC-A5HQ	plum
									C3N-04276	HNSC.C3N-04276	1	2	0	0	0	0	0	0	0	0	0	0	0	0		OV	TCGA-09-2051	2	1	0	0	0	0	0	0	0	0	0	0	0	0		HNSC.C3N-04276	pink	-1.07273	MYC_gain		TCGA-09-2051	black
									11LU022	LUAD.11LU022	1	1	0	-2	0	0	0	0	0	0	0	0	0	0		OV	TCGA-13-0897	2	1	0	0	0	0	0	0	0	0	0	0	0	0		LUAD.11LU022	purple	0.569243	MYC_gain		TCGA-13-0897	black
									C3N-02375	LUSC.C3N-02375	1	1	0	-2	0	0	0	0	0	0	0	0	0	0		OV	TCGA-13-0920	2	1	0	0	0	0	0	0	0	0	0	0	0	0		LUSC.C3N-02375	plum	1.88908	MYC_gain		TCGA-13-0920	black
									C3N-02575	LUSC.C3N-02575	1	1	0	-2	0	0	0	0	0	0	0	0	0	0		OV	TCGA-13-1511	2	1	0	0	0	0	0	0	0	0	0	0	0	0		LUSC.C3N-02575	plum	2.18658	MYC_gain		TCGA-13-1511	black
									C3N-03009	HNSC.C3N-03009	1	1	0	-2	0	0	0	0	0	0	0	0	0	0		OV	TCGA-23-1122	2	1	0	0	0	0	0	0	0	0	0	0	0	0		HNSC.C3N-03009	pink	0.449736	MYC_gain		TCGA-23-1122	black
									C3N-01016	LUAD.C3N-01016	1	1	0	0	-2	0	0	0	0	0	0	0	0	0		OV	TCGA-24-1418	2	1	0	0	0	0	0	0	0	0	0	0	0	0		LUAD.C3N-01016	purple	1.09093	MYC_gain		TCGA-24-1418	black
									TCGA-AO-A0JM	Breast.TCGA-AO-A0JM	1	1	0	0	-2	0	0	0	0	0	0	0	0	0		OV	TCGA-24-1467	2	1	0	0	0	0	0	0	0	0	0	0	0	0		Breast.TCGA-AO-A0JM	blue	-1.20486	MYC_gain		TCGA-24-1467	black
									C3N-02275	HNSC.C3N-02275	1	1	0	0	0	-2	0	0	0	0	0	0	0	-2		OV	TCGA-24-1474	2	1	0	0	0	0	0	0	0	0	0	0	0	0		HNSC.C3N-02275	pink	-0.251779	MYC_gain		TCGA-24-1474	black
									C3N-01715	PAAD.C3N-01715	1	1	0	0	0	-2	0	0	0	0	0	0	0	-2		OV	TCGA-24-2262	2	1	0	0	0	0	0	0	0	0	0	0	0	0		PAAD.C3N-01715	violetred	0.931052	MYC_gain		TCGA-24-2262	black
									06CO001	Colon.06CO001	1	1	0	0	0	-2	0	0	0	0	0	0	0	0		OV	TCGA-25-1319	2	1	0	0	0	0	0	0	0	0	0	0	0	0		Colon.06CO001	darkgreen	0.0237003	MYC_gain		TCGA-25-1319	black
									C3N-00307	HNSC.C3N-00307	1	1	0	0	0	-2	0	0	0	0	0	0	0	0		OV	TCGA-25-1329	2	1	0	0	0	0	0	0	0	0	0	0	0	0		HNSC.C3N-00307	pink	-1.811	MYC_gain		TCGA-25-1329	black
									C3L-00997	HNSC.C3L-00997	1	1	0	0	0	-2	0	0	0	0	0	0	0	0		OV	TCGA-25-2409	2	1	0	0	0	0	0	0	0	0	0	0	0	0		HNSC.C3L-00997	pink	0.694039	MYC_gain		TCGA-25-2409	black
									C3N-03012	HNSC.C3N-03012	1	1	0	0	0	0	-2	-2	0	0	0	0	0	0		OV	TCGA-29-1701	2	1	0	0	0	0	0	0	0	0	0	0	0	0		HNSC.C3N-03012	pink	-0.57887	MYC_gain		TCGA-29-1701	black
									C3N-02374	LUSC.C3N-02374	1	1	0	0	0	0	-2	0	0	0	0	0	0	0		OV	TCGA-29-1702	2	1	0	0	0	0	0	0	0	0	0	0	0	0		LUSC.C3N-02374	plum	1.77837	MYC_gain		TCGA-29-1702	black
									C3N-02155	LUAD.C3N-02155	1	1	0	0	0	0	0	-2	0	0	0	0	0	0		OV	TCGA-29-1711	2	1	0	0	0	0	0	0	0	0	0	0	0	0		LUAD.C3N-02155	purple	1.48119	MYC_gain		TCGA-29-1711	black
									TCGA-13-1497	OV.TCGA-13-1497	1	1	0	0	0	0	0	-2	0	0	0	0	0	0		OV	TCGA-29-1770	2	1	0	0	0	0	0	0	0	0	0	0	0	0		OV.TCGA-13-1497	black	1.93957	MYC_gain		TCGA-29-1770	black
									TCGA-29-1763	OV.TCGA-29-1763	1	1	0	0	0	0	0	-2	0	0	0	0	0	0		OV	TCGA-29-1784	2	1	0	0	0	0	0	0	0	0	0	0	0	0		OV.TCGA-29-1763	black	-0.322515	MYC_gain		TCGA-29-1784	black
									C3N-00337	UCEC.C3N-00337	1	1	0	0	0	0	0	0	-2	0	0	0	0	0		OV	TCGA-30-1891	2	1	0	0	0	0	0	0	0	0	0	0	0	0		UCEC.C3N-00337	darkred	-1.25489	MYC_gain		TCGA-30-1891	black
									TCGA-61-1900	OV.TCGA-61-1900	1	1	0	0	0	0	0	0	-2	0	0	0	0	0		OV	TCGA-61-1725	2	1	0	0	0	0	0	0	0	0	0	0	0	0		OV.TCGA-61-1900	black	1.04714	MYC_gain		TCGA-61-1725	black
									TCGA-C8-A12V	Breast.TCGA-C8-A12V	1	1	0	0	0	0	0	0	-2	0	0	0	0	0		OV	TCGA-61-1919	2	1	0	0	0	0	0	0	0	0	0	0	0	0		Breast.TCGA-C8-A12V	blue	-0.600731	MYC_gain		TCGA-61-1919	black
									C3N-03425	LUSC.C3N-03425	1	1	0	0	0	0	0	0	-2	0	0	0	0	0		OV	TCGA-61-2000	2	1	0	0	0	0	0	0	0	0	0	0	0	0		LUSC.C3N-03425	plum	1.22783	MYC_gain		TCGA-61-2000	black
									TCGA-E2-A159	Breast.TCGA-E2-A159	1	1	0	0	0	0	0	0	0	-2	0	0	0	0		OV	TCGA-61-2104	2	1	0	0	0	0	0	0	0	0	0	0	0	0		Breast.TCGA-E2-A159	blue	0.801496	MYC_gain		TCGA-61-2104	black
									TCGA-24-2261	OV.TCGA-24-2261	1	1	0	0	0	0	0	0	0	0	0	0	-2	0		PRAD	TCGA-FC-A4JI	2	1	0	0	0	0	0	0	0	0	0	0	0	0		OV.TCGA-24-2261	black	0.531497	MYC_gain		TCGA-FC-A4JI	royalblue4
									C3N-02283	LUSC.C3N-02283	1	1	0	0	0	0	0	0	0	0	0	0	-2	0		PRAD	TCGA-HI-7171	2	1	0	0	0	0	0	0	0	0	0	0	0	0		LUSC.C3N-02283	plum	0.590325	MYC_gain		TCGA-HI-7171	royalblue4
									C3N-01755	HNSC.C3N-01755	1	1	0	0	0	0	0	0	0	0	0	0	-2	0		PRAD	TCGA-KK-A7B4	2	1	0	0	0	0	0	0	0	0	0	0	0	0		HNSC.C3N-01755	pink	-0.482158	MYC_gain		TCGA-KK-A7B4	royalblue4
									C3N-03490	HNSC.C3N-03490	1	1	0	0	0	0	0	0	0	0	0	0	-2	0		PRAD	TCGA-YJ-A8SW	2	1	0	0	0	0	0	0	0	0	0	0	0	0		HNSC.C3N-03490	pink	0.128113	MYC_gain		TCGA-YJ-A8SW	royalblue4
									01BR040	Breast.01BR040	1	1	0	0	0	0	0	0	0	0	0	0	0	0		CRC	TCGA-EI-6885	2	1	0	0	0	0	0	0	0	0	0	0	0	0		Breast.01BR040	blue	1.35162	MYC_gain		TCGA-EI-6885	darkgreen
									C3L-00905	UCEC.C3L-00905	1	1	0	0	0	0	0	0	0	0	0	0	0	0		SARC	TCGA-DX-A23Y	2	1	0	0	0	0	0	0	0	0	0	0	0	0		UCEC.C3L-00905	darkred	0.638368	MYC_gain		TCGA-DX-A23Y	honeydew2
									C3N-01346	UCEC.C3N-01346	1	1	0	0	0	0	0	0	0	0	0	0	0	0		SARC	TCGA-SG-A6Z7	2	1	0	0	0	0	0	0	0	0	0	0	0	0		UCEC.C3N-01346	darkred	0.350506	MYC_gain		TCGA-SG-A6Z7	honeydew2
									21CO007	Colon.21CO007	1	1	0	0	0	0	0	0	0	0	0	0	0	0		SKCM	TCGA-D3-A1Q1	2	1	0	0	0	0	0	0	0	0	0	0	0	0		Colon.21CO007	darkgreen	0.5307	MYC_gain		TCGA-D3-A1Q1	lavenderblush
									C3N-01413	LUAD.C3N-01413	1	1	0	0	0	0	0	0	0	0	0	0	0	0		SKCM	TCGA-EE-A2M6	2	1	0	0	0	0	0	0	0	0	0	0	0	0		LUAD.C3N-01413	purple	-0.423258	MYC_gain		TCGA-EE-A2M6	lavenderblush
									C3N-02149	LUAD.C3N-02149	1	1	0	0	0	0	0	0	0	0	0	0	0	0		STAD	TCGA-BR-6565	2	1	0	0	0	0	0	0	0	0	0	0	0	0		LUAD.C3N-02149	purple	0.206092	MYC_gain		TCGA-BR-6565	darkcyan
									C3N-00549	LUAD.C3N-00549	1	1	0	0	0	0	0	0	0	0	0	0	0	0		STAD	TCGA-BR-7715	2	1	0	0	0	0	0	0	0	0	0	0	0	0		LUAD.C3N-00549	purple	1.07739	MYC_gain		TCGA-BR-7715	darkcyan
									7316-2760	PedBrain.7316-2760	1	1	0	0	0	0	0	0	0	0	0	0	0	0		STAD	TCGA-CG-4444	2	1	0	0	0	0	0	0	0	0	0	0	0	0		PedBrain.7316-2760	lightgreen	0.22926	MYC_gain		TCGA-CG-4444	darkcyan
									7316-32	PedBrain.7316-32	1	1	0	0	0	0	0	0	0	0	0	0	0	0		STAD	TCGA-CG-5724	2	1	0	0	0	0	0	0	0	0	0	0	0	0		PedBrain.7316-32	lightgreen	-1.74835	MYC_gain		TCGA-CG-5724	darkcyan
									7316-47	PedBrain.7316-47	1	1	0	0	0	0	0	0	0	0	0	0	0	0		STAD	TCGA-D7-A6F2	2	1	0	0	0	0	0	0	0	0	0	0	0	0		PedBrain.7316-47	lightgreen	0.610651	MYC_gain		TCGA-D7-A6F2	darkcyan
									7316-1763	PedBrain.7316-1763	1	1	0	0	0	0	0	0	0	0	0	0	0	0		STAD	TCGA-HU-8610	2	1	0	0	0	0	0	0	0	0	0	0	0	0		PedBrain.7316-1763	lightgreen	-0.120233	MYC_gain		TCGA-HU-8610	darkcyan
									7316-189	PedBrain.7316-189	1	1	0	0	0	0	0	0	0	0	0	0	0	0		STAD	TCGA-VQ-A8E2	2	1	0	0	0	0	0	0	0	0	0	0	0	0		PedBrain.7316-189	lightgreen	1.29341	MYC_gain		TCGA-VQ-A8E2	darkcyan
									7316-124	PedBrain.7316-124	1	1	0	0	0	0	0	0	0	0	0	0	0	0		STAD	TCGA-VQ-A91U	2	1	0	0	0	0	0	0	0	0	0	0	0	0		PedBrain.7316-124	lightgreen	1.39464	MYC_gain		TCGA-VQ-A91U	darkcyan
									7316-370	PedBrain.7316-370	1	1	0	0	0	0	0	0	0	0	0	0	0	0		STAD	TCGA-VQ-A922	2	1	0	0	0	0	0	0	0	0	0	0	0	0		PedBrain.7316-370	lightgreen	-0.435811	MYC_gain		TCGA-VQ-A922	darkcyan
									7316-376	PedBrain.7316-376	1	1	0	0	0	0	0	0	0	0	0	0	0	0		STAD	TCGA-VQ-A92D	2	1	0	0	0	0	0	0	0	0	0	0	0	0		PedBrain.7316-376	lightgreen	1.70422	MYC_gain		TCGA-VQ-A92D	darkcyan
									7316-333	PedBrain.7316-333	1	1	0	0	0	0	0	0	0	0	0	0	0	0		STAD	TCGA-ZQ-A9CR	2	1	0	0	0	0	0	0	0	0	0	0	0	0		PedBrain.7316-333	lightgreen	0.758598	MYC_gain		TCGA-ZQ-A9CR	darkcyan
									7316-344	PedBrain.7316-344	1	1	0	0	0	0	0	0	0	0	0	0	0	0		TGCT	TCGA-WZ-A7V5	2	1	0	0	0	0	0	0	0	0	0	0	0	0		PedBrain.7316-344	lightgreen	-1.0474	MYC_gain		TCGA-WZ-A7V5	goldenrod
									TCGA-13-1504	OV.TCGA-13-1504	1	1	0	0	0	0	0	0	0	0	0	0	0	0		UCEC	TCGA-A5-A2K4	2	1	0	0	0	0	0	0	0	0	0	0	0	0		OV.TCGA-13-1504	black	-0.48422	MYC_gain		TCGA-A5-A2K4	darkred
									TCGA-13-2059	OV.TCGA-13-2059	1	1	0	0	0	0	0	0	0	0	0	0	0	0		UCEC	TCGA-AP-A1DQ	2	1	0	0	0	0	0	0	0	0	0	0	0	0		OV.TCGA-13-2059	black	1.14595	MYC_gain		TCGA-AP-A1DQ	darkred
									TCGA-13-2060	OV.TCGA-13-2060	1	1	0	0	0	0	0	0	0	0	0	0	0	0		UCEC	TCGA-AX-A2H4	2	1	0	0	0	0	0	0	0	0	0	0	0	0		OV.TCGA-13-2060	black	1.01233	MYC_gain		TCGA-AX-A2H4	darkred
									TCGA-24-1552	OV.TCGA-24-1552	1	1	0	0	0	0	0	0	0	0	0	0	0	0		UCEC	TCGA-B5-A11I	2	1	0	0	0	0	0	0	0	0	0	0	0	0		OV.TCGA-24-1552	black	0.759456	MYC_gain		TCGA-B5-A11I	darkred
									TCGA-24-2295	OV.TCGA-24-2295	1	1	0	0	0	0	0	0	0	0	0	0	0	0		UCEC	TCGA-B5-A1MU	2	1	0	0	0	0	0	0	0	0	0	0	0	0		OV.TCGA-24-2295	black	0.307067	MYC_gain		TCGA-B5-A1MU	darkred
									TCGA-24-2298	OV.TCGA-24-2298	1	1	0	0	0	0	0	0	0	0	0	0	0	0		UCEC	TCGA-DI-A1NN	2	1	0	0	0	0	0	0	0	0	0	0	0	0		OV.TCGA-24-2298	black	0.524133	MYC_gain		TCGA-DI-A1NN	darkred
									TCGA-25-1312	OV.TCGA-25-1312	1	1	0	0	0	0	0	0	0	0	0	0	0	0		UCEC	TCGA-EY-A2OQ	2	1	0	0	0	0	0	0	0	0	0	0	0	0		OV.TCGA-25-1312	black	1.04009	MYC_gain		TCGA-EY-A2OQ	darkred
									TCGA-29-1698	OV.TCGA-29-1698	1	1	0	0	0	0	0	0	0	0	0	0	0	0		UCEC	TCGA-EY-A4KR	2	1	0	0	0	0	0	0	0	0	0	0	0	0		OV.TCGA-29-1698	black	-0.595433	MYC_gain		TCGA-EY-A4KR	darkred
									TCGA-29-2432	OV.TCGA-29-2432	1	1	0	0	0	0	0	0	0	0	0	0	0	0		UCEC	TCGA-FI-A2EY	2	1	0	0	0	0	0	0	0	0	0	0	0	0		OV.TCGA-29-2432	black	-0.585057	MYC_gain		TCGA-FI-A2EY	darkred
									TCGA-36-2543	OV.TCGA-36-2543	1	1	0	0	0	0	0	0	0	0	0	0	0	0		UCEC	TCGA-JU-AAVI	2	1	0	0	0	0	0	0	0	0	0	0	0	0		OV.TCGA-36-2543	black	0.180568	MYC_gain		TCGA-JU-AAVI	darkred
									TCGA-59-2348	OV.TCGA-59-2348	1	1	0	0	0	0	0	0	0	0	0	0	0	0		UCEC	TCGA-KP-A3W1	2	1	0	0	0	0	0	0	0	0	0	0	0	0		OV.TCGA-59-2348	black	-0.491004	MYC_gain		TCGA-KP-A3W1	darkred
									TCGA-59-2352	OV.TCGA-59-2352	1	1	0	0	0	0	0	0	0	0	0	0	0	0		UCS	TCGA-N5-A4RU	2	1	0	0	0	0	0	0	0	0	0	0	0	0		OV.TCGA-59-2352	black	-0.208741	MYC_gain		TCGA-N5-A4RU	grey80
									TCGA-59-2372	OV.TCGA-59-2372	1	1	0	0	0	0	0	0	0	0	0	0	0	0		UCS	TCGA-NA-A5I1	2	1	0	0	0	0	0	0	0	0	0	0	0	0		OV.TCGA-59-2372	black	0.431747	MYC_gain		TCGA-NA-A5I1	grey80
									TCGA-61-2088	OV.TCGA-61-2088	1	1	0	0	0	0	0	0	0	0	0	0	0	0		UCS	TCGA-NG-A4VU	2	1	0	0	0	0	0	0	0	0	0	0	0	0		OV.TCGA-61-2088	black	0.901282	MYC_gain		TCGA-NG-A4VU	grey80
									TCGA-61-2612	OV.TCGA-61-2612	1	1	0	0	0	0	0	0	0	0	0	0	0	0		UVM	TCGA-VD-A8KA	2	1	0	0	0	0	0	0	0	0	0	0	0	0		OV.TCGA-61-2612	black	-0.61643	MYC_gain		TCGA-VD-A8KA	slateblue
									TCGA-AO-A12D	Breast.TCGA-AO-A12D	1	1	0	0	0	0	0	0	0	0	0	0	0	0		UVM	TCGA-VD-A8KJ	2	1	0	0	0	0	0	0	0	0	0	0	0	0		Breast.TCGA-AO-A12D	blue	-0.892835	MYC_gain		TCGA-VD-A8KJ	slateblue
									TCGA-A2-A0SX	Breast.TCGA-A2-A0SX	1	1	0	0	0	0	0	0	0	0	0	0	0	0		BRCA	TCGA-E2-A109	2	1	0	0	0	0	0	0	0	0	0	0	0	0		Breast.TCGA-A2-A0SX	blue	-0.374517	MYC_gain		TCGA-E2-A109	blue
									TCGA-A2-A0T1	Breast.TCGA-A2-A0T1	1	1	0	0	0	0	0	0	0	0	0	0	0	0		CRC	TCGA-AZ-6598	2	0	-2	-2	-2	0	0	0	0	0	0	-2	0	0		Breast.TCGA-A2-A0T1	blue	0.750567	MYC_gain		TCGA-AZ-6598	darkgreen
									TCGA-A2-A0T2	Breast.TCGA-A2-A0T2	1	1	0	0	0	0	0	0	0	0	0	0	0	0		STAD	TCGA-BR-8059	2	0	-2	-2	0	0	-2	0	0	0	0	0	0	-2		Breast.TCGA-A2-A0T2	blue	1.17794	MYC_gain		TCGA-BR-8059	darkcyan
									TCGA-A7-A0CJ	Breast.TCGA-A7-A0CJ	1	1	0	0	0	0	0	0	0	0	0	0	0	0		STAD	TCGA-HU-A4GT	2	0	-2	0	-2	0	0	-2	-2	0	-2	0	-2	-2		Breast.TCGA-A7-A0CJ	blue	0.661117	MYC_gain		TCGA-HU-A4GT	darkcyan
									TCGA-AN-A0AM	Breast.TCGA-AN-A0AM	1	1	0	0	0	0	0	0	0	0	0	0	0	0		LIHC	TCGA-CC-A7II	2	0	-2	0	0	0	0	0	0	0	0	0	0	0		Breast.TCGA-AN-A0AM	blue	-0.454851	MYC_gain		TCGA-CC-A7II	peachpuff
									TCGA-AO-A12F	Breast.TCGA-AO-A12F	1	1	0	0	0	0	0	0	0	0	0	0	0	0		LIHC	TCGA-DD-AADU	2	0	-2	0	0	0	0	0	0	0	0	0	0	0		Breast.TCGA-AO-A12F	blue	0.479947	MYC_gain		TCGA-DD-AADU	peachpuff
									TCGA-BH-A0C1	Breast.TCGA-BH-A0C1	1	1	0	0	0	0	0	0	0	0	0	0	0	0		PRAD	TCGA-KK-A7AZ	2	0	-2	0	0	0	0	0	0	0	0	0	0	0		Breast.TCGA-BH-A0C1	blue	0.622283	MYC_gain		TCGA-KK-A7AZ	royalblue4
									TCGA-BH-A0E0	Breast.TCGA-BH-A0E0	1	1	0	0	0	0	0	0	0	0	0	0	0	0		UCEC	TCGA-B5-A1MR	2	0	0	-2	-2	-2	0	-2	-2	-2	0	-2	-2	-2		Breast.TCGA-BH-A0E0	blue	0.485337	MYC_gain		TCGA-B5-A1MR	darkred
									TCGA-C8-A12L	Breast.TCGA-C8-A12L	1	1	0	0	0	0	0	0	0	0	0	0	0	0		BLCA	TCGA-UY-A9PF	2	0	0	-2	-2	0	0	-2	0	0	0	-2	0	0		Breast.TCGA-C8-A12L	blue	0.201893	MYC_gain		TCGA-UY-A9PF	powderblue
									TCGA-D8-A142	Breast.TCGA-D8-A142	1	1	0	0	0	0	0	0	0	0	0	0	0	0		UCEC	TCGA-BG-A221	2	0	0	-2	-2	0	0	0	-2	-2	0	0	0	-2		Breast.TCGA-D8-A142	blue	-1.47158	MYC_gain		TCGA-BG-A221	darkred
									TCGA-A6-3807	CRC.TCGA-A6-3807	1	1	0	0	0	0	0	0	0	0	0	0	0	0		CRC	TCGA-DM-A0XF	2	0	0	-2	-2	0	0	0	0	0	0	-2	0	0		CRC.TCGA-A6-3807	darkgreen	-0.587073	MYC_gain		TCGA-DM-A0XF	darkgreen
									TCGA-A6-3810	CRC.TCGA-A6-3810	1	1	0	0	0	0	0	0	0	0	0	0	0	0		BLCA	TCGA-E7-A4XJ	2	0	0	-2	-2	0	0	0	0	0	0	0	0	0		CRC.TCGA-A6-3810	darkgreen	-1.87663	MYC_gain		TCGA-E7-A4XJ	powderblue
									TCGA-AA-3534	CRC.TCGA-AA-3534	1	1	0	0	0	0	0	0	0	0	0	0	0	0		BLCA	TCGA-FD-A43N	2	0	0	-2	-2	0	0	0	0	0	0	0	0	0		CRC.TCGA-AA-3534	darkgreen	-0.264478	MYC_gain		TCGA-FD-A43N	powderblue
									TCGA-AA-3684	CRC.TCGA-AA-3684	1	1	0	0	0	0	0	0	0	0	0	0	0	0		ESCA	TCGA-JY-A939	2	0	0	-2	-2	0	0	0	0	0	0	0	0	0		CRC.TCGA-AA-3684	darkgreen	-1.28295	MYC_gain		TCGA-JY-A939	cyan
									TCGA-AA-A01S	CRC.TCGA-AA-A01S	1	1	0	0	0	0	0	0	0	0	0	0	0	0		LUAD	TCGA-MP-A4TI	2	0	0	-2	-2	0	0	0	0	0	0	0	0	0		CRC.TCGA-AA-A01S	darkgreen	0.945372	MYC_gain		TCGA-MP-A4TI	purple
									TCGA-AG-3574	CRC.TCGA-AG-3574	1	1	0	0	0	0	0	0	0	0	0	0	0	0		SKCM	TCGA-D3-A3C6	2	0	0	-2	0	0	0	-2	-2	0	0	0	-2	0		CRC.TCGA-AG-3574	darkgreen	-0.518416	MYC_gain		TCGA-D3-A3C6	lavenderblush
									TCGA-AG-A01N	CRC.TCGA-AG-A01N	1	1	0	0	0	0	0	0	0	0	0	0	0	0		BLCA	TCGA-DK-A3IT	2	0	0	-2	0	0	0	-2	0	0	0	0	0	0		CRC.TCGA-AG-A01N	darkgreen	-0.0357922	MYC_gain		TCGA-DK-A3IT	powderblue
									TCGA-AG-A032	CRC.TCGA-AG-A032	1	1	0	0	0	0	0	0	0	0	0	0	0	0		STAD	TCGA-D7-A4YT	2	0	0	-2	0	0	0	-2	0	0	0	0	0	0		CRC.TCGA-AG-A032	darkgreen	0.36711	MYC_gain		TCGA-D7-A4YT	darkcyan
									C3L-00081	LUSC.C3L-00081	1	1	0	0	0	0	0	0	0	0	0	0	0	0		LGG	TCGA-QH-A6CW	2	0	0	-2	0	0	0	0	0	0	0	0	-2	0		LUSC.C3L-00081	plum	-0.331932	MYC_gain		TCGA-QH-A6CW	lightgreen
									C3L-00993	LUSC.C3L-00993	1	1	0	0	0	0	0	0	0	0	0	0	0	0		BRCA	TCGA-B6-A0RG	2	0	0	-2	0	0	0	0	0	0	0	0	0	-2		LUSC.C3L-00993	plum	1.58628	MYC_gain		TCGA-B6-A0RG	blue
									C3L-02127	LUSC.C3L-02127	1	1	0	0	0	0	0	0	0	0	0	0	0	0		BLCA	TCGA-DK-AA6R	2	0	0	-2	0	0	0	0	0	0	0	0	0	0		LUSC.C3L-02127	plum	0.884422	MYC_gain		TCGA-DK-AA6R	powderblue
									C3L-02546	LUSC.C3L-02546	1	1	0	0	0	0	0	0	0	0	0	0	0	0		BLCA	TCGA-ZF-A9R9	2	0	0	-2	0	0	0	0	0	0	0	0	0	0		LUSC.C3L-02546	plum	-2.05391	MYC_gain		TCGA-ZF-A9R9	powderblue
									C3L-02646	LUSC.C3L-02646	1	1	0	0	0	0	0	0	0	0	0	0	0	0		BRCA	TCGA-D8-A27W	2	0	0	-2	0	0	0	0	0	0	0	0	0	0		LUSC.C3L-02646	plum	0.535319	MYC_gain		TCGA-D8-A27W	blue
									C3L-02665	LUSC.C3L-02665	1	1	0	0	0	0	0	0	0	0	0	0	0	0		CRC	TCGA-AA-3982	2	0	0	-2	0	0	0	0	0	0	0	0	0	0		LUSC.C3L-02665	plum	-0.133748	MYC_gain		TCGA-AA-3982	darkgreen
									C3L-02669	LUSC.C3L-02669	1	1	0	0	0	0	0	0	0	0	0	0	0	0		CRC	TCGA-CA-5254	2	0	0	-2	0	0	0	0	0	0	0	0	0	0		LUSC.C3L-02669	plum	-1.58996	MYC_gain		TCGA-CA-5254	darkgreen
									C3N-02425	LUSC.C3N-02425	1	1	0	0	0	0	0	0	0	0	0	0	0	0		DLBC	TCGA-GS-A9TQ	2	0	0	-2	0	0	0	0	0	0	0	0	0	0		LUSC.C3N-02425	plum	1.31609	MYC_gain		TCGA-GS-A9TQ	darkorange1
									C3N-03072	LUSC.C3N-03072	1	1	0	0	0	0	0	0	0	0	0	0	0	0		ESCA	TCGA-2H-A9GR	2	0	0	-2	0	0	0	0	0	0	0	0	0	0		LUSC.C3N-03072	plum	-1.10388	MYC_gain		TCGA-2H-A9GR	cyan
									C3N-03076	LUSC.C3N-03076	1	1	0	0	0	0	0	0	0	0	0	0	0	0		ESCA	TCGA-JY-A6FA	2	0	0	-2	0	0	0	0	0	0	0	0	0	0		LUSC.C3N-03076	plum	-0.20028	MYC_gain		TCGA-JY-A6FA	cyan
									C3N-03662	LUSC.C3N-03662	1	1	0	0	0	0	0	0	0	0	0	0	0	0		ESCA	TCGA-L5-A4OJ	2	0	0	-2	0	0	0	0	0	0	0	0	0	0		LUSC.C3N-03662	plum	-1.06888	MYC_gain		TCGA-L5-A4OJ	cyan
									C3N-03882	LUSC.C3N-03882	1	1	0	0	0	0	0	0	0	0	0	0	0	0		ESCA	TCGA-RE-A7BO	2	0	0	-2	0	0	0	0	0	0	0	0	0	0		LUSC.C3N-03882	plum	1.93045	MYC_gain		TCGA-RE-A7BO	cyan
									C3N-00857	HNSC.C3N-00857	1	1	0	0	0	0	0	0	0	0	0	0	0	0		HNSC	TCGA-CV-A6JE	2	0	0	-2	0	0	0	0	0	0	0	0	0	0		HNSC.C3N-00857	pink	0.397069	MYC_gain		TCGA-CV-A6JE	pink
									C3N-01756	HNSC.C3N-01756	1	1	0	0	0	0	0	0	0	0	0	0	0	0		KIRC	TCGA-CJ-4912	2	0	0	-2	0	0	0	0	0	0	0	0	0	0		HNSC.C3N-01756	pink	-0.342758	MYC_gain		TCGA-CJ-4912	yellow
									C3N-03664	HNSC.C3N-03664	1	1	0	0	0	0	0	0	0	0	0	0	0	0		LIHC	TCGA-CC-5258	2	0	0	-2	0	0	0	0	0	0	0	0	0	0		HNSC.C3N-03664	pink	0.267312	MYC_gain		TCGA-CC-5258	peachpuff
									C3L-01237	HNSC.C3L-01237	1	1	0	0	0	0	0	0	0	0	0	0	0	0		LIHC	TCGA-DD-A39V	2	0	0	-2	0	0	0	0	0	0	0	0	0	0		HNSC.C3L-01237	pink	-0.921205	MYC_gain		TCGA-DD-A39V	peachpuff
									C3N-03069	PAAD.C3N-03069	1	1	0	0	0	0	0	0	0	0	0	0	0	0		LIHC	TCGA-ES-A2HT	2	0	0	-2	0	0	0	0	0	0	0	0	0	0		PAAD.C3N-03069	violetred	-1.46896	MYC_gain		TCGA-ES-A2HT	peachpuff
									05CO006	Colon.05CO006	1	0	-2	-2	0	-2	0	0	0	-2	-2	0	-2	0		LIHC	TCGA-KR-A7K8	2	0	0	-2	0	0	0	0	0	0	0	0	0	0		Colon.05CO006	darkgreen	-0.278698	MYC_gain		TCGA-KR-A7K8	peachpuff
									C3N-00880	UCEC.C3N-00880	1	0	-2	0	0	0	0	0	-2	0	-2	0	0	0		LIHC	TCGA-ZS-A9CD	2	0	0	-2	0	0	0	0	0	0	0	0	0	0		UCEC.C3N-00880	darkred	0.860538	MYC_gain		TCGA-ZS-A9CD	peachpuff
									05CO039	Colon.05CO039	1	0	-2	0	0	0	0	0	0	-2	-2	0	-2	0		LUAD	TCGA-75-6207	2	0	0	-2	0	0	0	0	0	0	0	0	0	0		Colon.05CO039	darkgreen	1.41013	MYC_gain		TCGA-75-6207	purple
									11BR003	Breast.11BR003	1	0	-2	0	0	0	0	0	0	0	-2	0	0	0		LUAD	TCGA-78-7167	2	0	0	-2	0	0	0	0	0	0	0	0	0	0		Breast.11BR003	blue	1.75168	MYC_gain		TCGA-78-7167	purple
									TCGA-A2-A0EQ	Breast.TCGA-A2-A0EQ	1	0	-2	0	0	0	0	0	0	0	0	0	-2	0		LUSC	TCGA-56-7580	2	0	0	-2	0	0	0	0	0	0	0	0	0	0		Breast.TCGA-A2-A0EQ	blue	0.644371	MYC_gain		TCGA-56-7580	plum
									05CO048	Colon.05CO048	1	0	0	-2	-2	-2	0	0	0	0	-2	0	0	0		PRAD	TCGA-KC-A4BL	2	0	0	-2	0	0	0	0	0	0	0	0	0	0		Colon.05CO048	darkgreen	-0.187982	MYC_gain		TCGA-KC-A4BL	royalblue4
									TCGA-AA-3715	CRC.TCGA-AA-3715	1	0	0	-2	0	-2	0	-2	0	-2	0	0	0	-2		STAD	TCGA-BR-A4J1	2	0	0	-2	0	0	0	0	0	0	0	0	0	0		CRC.TCGA-AA-3715	darkgreen	-1.40426	MYC_gain		TCGA-BR-A4J1	darkcyan
									C3N-03092	LUSC.C3N-03092	1	0	0	-2	0	-2	0	0	0	0	0	0	0	-2		STAD	TCGA-VQ-AA6F	2	0	0	-2	0	0	0	0	0	0	0	0	0	0		LUSC.C3N-03092	plum	-0.379078	MYC_gain		TCGA-VQ-AA6F	darkcyan
									C3N-02435	LUSC.C3N-02435	1	0	0	-2	0	0	0	0	-2	0	0	0	0	-2		UCEC	TCGA-B5-A3FB	2	0	0	-2	0	0	0	0	0	0	0	0	0	0		LUSC.C3N-02435	plum	-1.20187	MYC_gain		TCGA-B5-A3FB	darkred
									C3N-00866	UCEC.C3N-00866	1	0	0	-2	0	0	0	0	-2	0	0	0	0	0		UCEC	TCGA-PG-A914	2	0	0	-2	0	0	0	0	0	0	0	0	0	0		UCEC.C3N-00866	darkred	0.0914458	MYC_gain		TCGA-PG-A914	darkred
									C3N-03875	LUSC.C3N-03875	1	0	0	-2	0	0	0	0	-2	0	0	0	0	0		BRCA	TCGA-A8-A06N	2	0	0	-2	0	0	0	0	0	0	0	0	0	0		LUSC.C3N-03875	plum	0.995814	MYC_gain		TCGA-A8-A06N	blue
									C3N-03458	HNSC.C3N-03458	1	0	0	-2	0	0	0	0	-2	0	0	0	0	0		HNSC	TCGA-F7-A623	2	0	0	0	-2	-2	0	-2	0	0	0	0	0	0		HNSC.C3N-03458	pink	1.89155	MYC_gain		TCGA-F7-A623	pink
									05CO035	Colon.05CO035	1	0	0	-2	0	0	0	0	0	-2	0	0	0	0		BLCA	TCGA-G2-A3IE	2	0	0	0	-2	0	0	-2	0	0	0	0	0	0		Colon.05CO035	darkgreen	0.53713	MYC_gain		TCGA-G2-A3IE	powderblue
									C3N-00204	HNSC.C3N-00204	1	0	0	-2	0	0	0	0	0	-2	0	0	0	0		BLCA	TCGA-GV-A40E	2	0	0	0	-2	0	0	0	-2	0	0	0	0	0		HNSC.C3N-00204	pink	0.818023	MYC_gain		TCGA-GV-A40E	powderblue
									C3N-01489	LUAD.C3N-01489	1	0	0	-2	0	0	0	0	0	0	0	-2	0	0		BLCA	TCGA-K4-A3WU	2	0	0	0	-2	0	0	0	0	0	0	0	0	0		LUAD.C3N-01489	purple	0.483489	MYC_gain		TCGA-K4-A3WU	powderblue
									C3N-00560	LUAD.C3N-00560	1	0	0	-2	0	0	0	0	0	0	0	0	-2	0		BRCA	TCGA-A8-A07O	2	0	0	0	-2	0	0	0	0	0	0	0	0	0		LUAD.C3N-00560	purple	1.82294	MYC_gain		TCGA-A8-A07O	blue
									TCGA-C8-A12T	Breast.TCGA-C8-A12T	1	0	0	-2	0	0	0	0	0	0	0	0	0	-2		BRCA	TCGA-AO-A1KT	2	0	0	0	-2	0	0	0	0	0	0	0	0	0		Breast.TCGA-C8-A12T	blue	0.150922	MYC_gain		TCGA-AO-A1KT	blue
									C3L-04791	HNSC.C3L-04791	1	0	0	-2	0	0	0	0	0	0	0	0	0	-2		BRCA	TCGA-LL-A5YN	2	0	0	0	-2	0	0	0	0	0	0	0	0	0		HNSC.C3L-04791	pink	0.0587117	MYC_gain		TCGA-LL-A5YN	blue
									16CO003	Colon.16CO003	1	0	0	-2	0	0	0	0	0	0	0	0	0	0		CRC	TCGA-AA-3664	2	0	0	0	-2	0	0	0	0	0	0	0	0	0		Colon.16CO003	darkgreen	-1.2899	MYC_gain		TCGA-AA-3664	darkgreen
									C3N-00547	LUAD.C3N-00547	1	0	0	-2	0	0	0	0	0	0	0	0	0	0		CRC	TCGA-D5-6898	2	0	0	0	-2	0	0	0	0	0	0	0	0	0		LUAD.C3N-00547	purple	1.44727	MYC_gain		TCGA-D5-6898	darkgreen
									TCGA-BH-A0EE	Breast.TCGA-BH-A0EE	1	0	0	-2	0	0	0	0	0	0	0	0	0	0		LIHC	TCGA-DD-AAEI	2	0	0	0	-2	0	0	0	0	0	0	0	0	0		Breast.TCGA-BH-A0EE	blue	1.08455	MYC_gain		TCGA-DD-AAEI	peachpuff
									TCGA-AA-A017	CRC.TCGA-AA-A017	1	0	0	-2	0	0	0	0	0	0	0	0	0	0		LUAD	TCGA-49-4507	2	0	0	0	-2	0	0	0	0	0	0	0	0	0		CRC.TCGA-AA-A017	darkgreen	-0.067152	MYC_gain		TCGA-49-4507	purple
									C3L-01884	LUSC.C3L-01884	1	0	0	-2	0	0	0	0	0	0	0	0	0	0		LUSC	TCGA-66-2744	2	0	0	0	-2	0	0	0	0	0	0	0	0	0		LUSC.C3L-01884	plum	0.972667	MYC_gain		TCGA-66-2744	plum
									C3N-03880	LUSC.C3N-03880	1	0	0	-2	0	0	0	0	0	0	0	0	0	0		OV	TCGA-29-1693	2	0	0	0	-2	0	0	0	0	0	0	0	0	0		LUSC.C3N-03880	plum	1.53323	MYC_gain		TCGA-29-1693	black
									C3N-00822	HNSC.C3N-00822	1	0	0	-2	0	0	0	0	0	0	0	0	0	0		CRC	TCGA-G5-6641	2	0	0	0	-2	0	0	0	0	0	0	0	0	0		HNSC.C3N-00822	pink	0.589905	MYC_gain		TCGA-G5-6641	darkgreen
									C3N-01388	PAAD.C3N-01388	1	0	0	-2	0	0	0	0	0	0	0	0	0	0		SARC	TCGA-3R-A8YX	2	0	0	0	-2	0	0	0	0	0	0	0	0	0		PAAD.C3N-01388	violetred	0.0790213	MYC_gain		TCGA-3R-A8YX	honeydew2
									C3N-01858	HNSC.C3N-01858	1	0	0	0	-2	-2	0	0	0	0	0	-2	-2	0		SKCM	TCGA-W3-A828	2	0	0	0	-2	0	0	0	0	0	0	0	0	0		HNSC.C3N-01858	pink	1.41287	MYC_gain		TCGA-W3-A828	lavenderblush
									01CO008	Colon.01CO008	1	0	0	0	-2	0	0	0	0	0	0	0	0	0		STAD	TCGA-CG-4301	2	0	0	0	-2	0	0	0	0	0	0	0	0	0		Colon.01CO008	darkgreen	1.16867	MYC_gain		TCGA-CG-4301	darkcyan
									11CO020	Colon.11CO020	1	0	0	0	-2	0	0	0	0	0	0	0	0	0		STAD	TCGA-VQ-AA6D	2	0	0	0	-2	0	0	0	0	0	0	0	0	0		Colon.11CO020	darkgreen	0.0399471	MYC_gain		TCGA-VQ-AA6D	darkcyan
									C3N-01410	LUAD.C3N-01410	1	0	0	0	-2	0	0	0	0	0	0	0	0	0		UCEC	TCGA-EY-A1GC	2	0	0	0	-2	0	0	0	0	0	0	0	0	0		LUAD.C3N-01410	purple	1.27023	MYC_gain		TCGA-EY-A1GC	darkred
									C3L-00080	LUAD.C3L-00080	1	0	0	0	-2	0	0	0	0	0	0	0	0	0		BRCA	TCGA-AO-A129	2	0	0	0	-2	0	0	0	0	0	0	0	0	0		LUAD.C3L-00080	purple	0.865232	MYC_gain		TCGA-AO-A129	blue
									C3N-00175	LUAD.C3N-00175	1	0	0	0	-2	0	0	0	0	0	0	0	0	0		LUSC	TCGA-56-1622	2	0	0	0	0	-2	0	-2	0	-2	0	0	0	0		LUAD.C3N-00175	purple	-0.269335	MYC_gain		TCGA-56-1622	plum
									TCGA-25-2399	OV.TCGA-25-2399	1	0	0	0	-2	0	0	0	0	0	0	0	0	0		BLCA	TCGA-E7-A7DV	2	0	0	0	0	-2	0	-2	0	0	0	0	0	-2		OV.TCGA-25-2399	black	-0.175429	MYC_gain		TCGA-E7-A7DV	powderblue
									TCGA-A2-A0EY	Breast.TCGA-A2-A0EY	1	0	0	0	-2	0	0	0	0	0	0	0	0	0		PAAD	TCGA-FB-AAQ6	2	0	0	0	0	-2	0	-2	0	0	0	0	0	0		Breast.TCGA-A2-A0EY	blue	-0.561632	MYC_gain		TCGA-FB-AAQ6	violetred
									TCGA-A2-A0T7	Breast.TCGA-A2-A0T7	1	0	0	0	-2	0	0	0	0	0	0	0	0	0		UCEC	TCGA-AX-A3FX	2	0	0	0	0	-2	0	0	-2	0	0	0	0	0		Breast.TCGA-A2-A0T7	blue	-0.527255	MYC_gain		TCGA-AX-A3FX	darkred
									TCGA-A8-A076	Breast.TCGA-A8-A076	1	0	0	0	-2	0	0	0	0	0	0	0	0	0		BLCA	TCGA-ZF-AA58	2	0	0	0	0	-2	0	0	0	-2	0	0	0	0		Breast.TCGA-A8-A076	blue	-2.02677	MYC_gain		TCGA-ZF-AA58	powderblue
									TCGA-AA-3695	CRC.TCGA-AA-3695	1	0	0	0	-2	0	0	0	0	0	0	0	0	0		BLCA	TCGA-XF-A9SY	2	0	0	0	0	-2	0	0	0	0	0	0	0	0		CRC.TCGA-AA-3695	darkgreen	-0.292928	MYC_gain		TCGA-XF-A9SY	powderblue
									C3L-00965	LUSC.C3L-00965	1	0	0	0	-2	0	0	0	0	0	0	0	0	0		BRCA	TCGA-A8-A0A7	2	0	0	0	0	-2	0	0	0	0	0	0	0	0		LUSC.C3L-00965	plum	0.94173	MYC_gain		TCGA-A8-A0A7	blue
									C3N-01411	LUSC.C3N-01411	1	0	0	0	-2	0	0	0	0	0	0	0	0	0		BRCA	TCGA-C8-A27B	2	0	0	0	0	-2	0	0	0	0	0	0	0	0		LUSC.C3N-01411	plum	0.947586	MYC_gain		TCGA-C8-A27B	blue
									C3L-00999	HNSC.C3L-00999	1	0	0	0	-2	0	0	0	0	0	0	0	0	0		BRCA	TCGA-D8-A1XZ	2	0	0	0	0	-2	0	0	0	0	0	0	0	0		HNSC.C3L-00999	pink	-1.65273	MYC_gain		TCGA-D8-A1XZ	blue
									CPCG0345	PRAD.CPCG0345	1	0	0	0	-2	0	0	0	0	0	0	0	0	0		CESC	TCGA-EA-A3QD	2	0	0	0	0	-2	0	0	0	0	0	0	0	0		PRAD.CPCG0345	royalblue4	1.38897	MYC_gain		TCGA-EA-A3QD	ivory4
									27CO004	Colon.27CO004	1	0	0	0	0	-2	-2	0	0	0	0	0	0	0		CESC	TCGA-FU-A3NI	2	0	0	0	0	-2	0	0	0	0	0	0	0	0		Colon.27CO004	darkgreen	-1.19502	MYC_gain		TCGA-FU-A3NI	ivory4
									C3N-00551	LUAD.C3N-00551	1	0	0	0	0	-2	0	-2	0	0	0	0	0	0		CESC	TCGA-LP-A5U2	2	0	0	0	0	-2	0	0	0	0	0	0	0	0		LUAD.C3N-00551	purple	0.0696298	MYC_gain		TCGA-LP-A5U2	ivory4
									TCGA-61-1741	OV.TCGA-61-1741	1	0	0	0	0	-2	0	0	0	-2	0	0	0	0		CRC	TCGA-AA-A02W	2	0	0	0	0	-2	0	0	0	0	0	0	0	0		OV.TCGA-61-1741	black	1.24514	MYC_gain		TCGA-AA-A02W	darkgreen
									C3L-02968	LUSC.C3L-02968	1	0	0	0	0	-2	0	0	0	0	0	0	0	0		ESCA	TCGA-LN-A49P	2	0	0	0	0	-2	0	0	0	0	0	0	0	0		LUSC.C3L-02968	plum	0.548943	MYC_gain		TCGA-LN-A49P	cyan
									C3N-01947	HNSC.C3N-01947	1	0	0	0	0	-2	0	0	0	0	0	0	0	0		ESCA	TCGA-LN-A49V	2	0	0	0	0	-2	0	0	0	0	0	0	0	0		HNSC.C3N-01947	pink	-0.599867	MYC_gain		TCGA-LN-A49V	cyan
									11CO053	Colon.11CO053	1	0	0	0	0	0	-2	-2	0	0	0	0	0	0		ESCA	TCGA-ZR-A9CJ	2	0	0	0	0	-2	0	0	0	0	0	0	0	0		Colon.11CO053	darkgreen	-0.0299804	MYC_gain		TCGA-ZR-A9CJ	cyan
									C3N-03619	HNSC.C3N-03619	1	0	0	0	0	0	0	-2	0	-2	0	0	0	0		HNSC	TCGA-BA-A6DA	2	0	0	0	0	-2	0	0	0	0	0	0	0	0		HNSC.C3N-03619	pink	0.724738	MYC_gain		TCGA-BA-A6DA	pink
									C3N-04273	HNSC.C3N-04273	1	0	0	0	0	0	0	-2	0	-2	0	0	0	0		HNSC	TCGA-P3-A6T4	2	0	0	0	0	-2	0	0	0	0	0	0	0	0		HNSC.C3N-04273	pink	0.127785	MYC_gain		TCGA-P3-A6T4	pink
									C3N-00546	LUAD.C3N-00546	1	0	0	0	0	0	0	-2	0	0	0	-2	0	0		LUAD	TCGA-L9-A8F4	2	0	0	0	0	-2	0	0	0	0	0	0	0	0		LUAD.C3N-00546	purple	0.310939	MYC_gain		TCGA-L9-A8F4	purple
									C3N-01946	HNSC.C3N-01946	1	0	0	0	0	0	0	-2	0	0	0	0	-2	0		LUSC	TCGA-60-2714	2	0	0	0	0	-2	0	0	0	0	0	0	0	0		HNSC.C3N-01946	pink	0.0192694	MYC_gain		TCGA-60-2714	plum
									C3L-00009	LUAD.C3L-00009	1	0	0	0	0	0	0	-2	0	0	0	0	0	-2		SKCM	TCGA-FS-A1Z0	2	0	0	0	0	0	-2	-2	0	-2	0	0	0	-2		LUAD.C3L-00009	purple	-1.16394	MYC_gain		TCGA-FS-A1Z0	lavenderblush
									C3N-00242	Renal.C3N-00242	1	0	0	0	0	0	0	-2	0	0	0	0	0	0		LIHC	TCGA-DD-AACY	2	0	0	0	0	0	-2	-2	0	0	0	0	0	-2		Renal.C3N-00242	yellow	2.15885	MYC_gain		TCGA-DD-AACY	peachpuff
									TCGA-A2-A0YM	Breast.TCGA-A2-A0YM	1	0	0	0	0	0	0	-2	0	0	0	0	0	0		BRCA	TCGA-BH-A1EY	2	0	0	0	0	0	-2	-2	0	0	0	0	0	0		Breast.TCGA-A2-A0YM	blue	-1.52879	MYC_gain		TCGA-BH-A1EY	blue
									TCGA-BH-A18N	Breast.TCGA-BH-A18N	1	0	0	0	0	0	0	-2	0	0	0	0	0	0		ESCA	TCGA-2H-A9GL	2	0	0	0	0	0	-2	-2	0	0	0	0	0	0		Breast.TCGA-BH-A18N	blue	0.703457	MYC_gain		TCGA-2H-A9GL	cyan
									C3L-01000	LUSC.C3L-01000	1	0	0	0	0	0	0	-2	0	0	0	0	0	0		LIHC	TCGA-LG-A9QD	2	0	0	0	0	0	-2	-2	0	0	0	0	0	0		LUSC.C3L-01000	plum	-0.0721952	MYC_gain		TCGA-LG-A9QD	peachpuff
									C3L-02163	LUSC.C3L-02163	1	0	0	0	0	0	0	-2	0	0	0	0	0	0		STAD	TCGA-EQ-A4SO	2	0	0	0	0	0	-2	-2	0	0	0	0	0	0		LUSC.C3L-02163	plum	0.831361	MYC_gain		TCGA-EQ-A4SO	darkcyan
									C3N-01025	LUSC.C3N-01025	1	0	0	0	0	0	0	-2	0	0	0	0	0	0		BRCA	TCGA-AN-A0AK	2	0	0	0	0	0	-2	0	-2	0	0	0	0	0		LUSC.C3N-01025	plum	2.35518	MYC_gain		TCGA-AN-A0AK	blue
									C3L-04844	HNSC.C3L-04844	1	0	0	0	0	0	0	-2	0	0	0	0	0	0		SKCM	TCGA-OD-A75X	2	0	0	0	0	0	-2	0	-2	0	0	0	0	0		HNSC.C3L-04844	pink	1.18583	MYC_gain		TCGA-OD-A75X	lavenderblush
									C3L-01051	PAAD.C3L-01051	1	0	0	0	0	0	0	-2	0	0	0	0	0	0		LIHC	TCGA-DD-A119	2	0	0	0	0	0	-2	0	0	0	0	0	0	0		PAAD.C3L-01051	violetred	0.742059	MYC_gain		TCGA-DD-A119	peachpuff
									C3N-00858	UCEC.C3N-00858	1	0	0	0	0	0	0	0	-2	0	0	0	0	0		LIHC	TCGA-DD-AACD	2	0	0	0	0	0	-2	0	0	0	0	0	0	0		UCEC.C3N-00858	darkred	1.32605	MYC_gain		TCGA-DD-AACD	peachpuff
									C3L-00949	UCEC.C3L-00949	1	0	0	0	0	0	0	0	-2	0	0	0	0	0		LIHC	TCGA-DD-AAD5	2	0	0	0	0	0	-2	0	0	0	0	0	0	0		UCEC.C3L-00949	darkred	-1.6359	MYC_gain		TCGA-DD-AAD5	peachpuff
									C3N-00333	UCEC.C3N-00333	1	0	0	0	0	0	0	0	-2	0	0	0	0	0		LUSC	TCGA-43-8116	2	0	0	0	0	0	-2	0	0	0	0	0	0	0		UCEC.C3N-00333	darkred	0.115038	MYC_gain		TCGA-43-8116	plum
									C3L-00090	UCEC.C3L-00090	1	0	0	0	0	0	0	0	-2	0	0	0	0	0		PRAD	TCGA-G9-A9S0	2	0	0	0	0	0	-2	0	0	0	0	0	0	0		UCEC.C3L-00090	darkred	0.48007	MYC_gain		TCGA-G9-A9S0	royalblue4
									C3N-01349	UCEC.C3N-01349	1	0	0	0	0	0	0	0	-2	0	0	0	0	0		CRC	TCGA-AG-A02N	2	0	0	0	0	0	-2	0	0	0	0	0	0	0		UCEC.C3N-01349	darkred	0.235824	MYC_gain		TCGA-AG-A02N	darkgreen
									C3L-00921	UCEC.C3L-00921	1	0	0	0	0	0	0	0	-2	0	0	0	0	0		SARC	TCGA-DX-A3UA	2	0	0	0	0	0	-2	0	0	0	0	0	0	0		UCEC.C3L-00921	darkred	0.0274019	MYC_gain		TCGA-DX-A3UA	honeydew2
									11CO072	Colon.11CO072	1	0	0	0	0	0	0	0	-2	0	0	0	0	0		UVM	TCGA-WC-A883	2	0	0	0	0	0	-2	0	0	0	0	0	0	0		Colon.11CO072	darkgreen	0.00827263	MYC_gain		TCGA-WC-A883	slateblue
									C3L-00079	Renal.C3L-00079	1	0	0	0	0	0	0	0	-2	0	0	0	0	0		SKCM	TCGA-D3-A2JE	2	0	0	0	0	0	0	-2	0	-2	0	-2	0	0		Renal.C3L-00079	yellow	0.471724	MYC_gain		TCGA-D3-A2JE	lavenderblush
									C3L-01146	GBM.C3L-01146	1	0	0	0	0	0	0	0	-2	0	0	0	0	0		BRCA	TCGA-BH-A202	2	0	0	0	0	0	0	-2	0	-2	0	0	0	0		GBM.C3L-01146	green	0.311497	MYC_gain		TCGA-BH-A202	blue
									C3N-01020	LUSC.C3N-01020	1	0	0	0	0	0	0	0	-2	0	0	0	0	0		ESCA	TCGA-VR-AA7D	2	0	0	0	0	0	0	-2	0	0	0	-2	0	0		LUSC.C3N-01020	plum	-0.297419	MYC_gain		TCGA-VR-AA7D	cyan
									C3N-00306	HNSC.C3N-00306	1	0	0	0	0	0	0	0	-2	0	0	0	0	0		CRC	TCGA-5M-AAT6	2	0	0	0	0	0	0	-2	0	0	0	0	-2	-2		HNSC.C3N-00306	pink	-0.0419561	MYC_gain		TCGA-5M-AAT6	darkgreen
									05BR005	Breast.05BR005	1	0	0	0	0	0	0	0	0	-2	0	0	0	0		SKCM	TCGA-3N-A9WC	2	0	0	0	0	0	0	-2	0	0	0	0	-2	0		Breast.05BR005	blue	-1.96392	MYC_gain		TCGA-3N-A9WC	lavenderblush
									TCGA-AR-A1AQ	Breast.TCGA-AR-A1AQ	1	0	0	0	0	0	0	0	0	-2	0	0	0	0		BRCA	TCGA-A2-A0YT	2	0	0	0	0	0	0	-2	0	0	0	0	0	0		Breast.TCGA-AR-A1AQ	blue	1.41772	MYC_gain		TCGA-A2-A0YT	blue
									C3L-03678	LUSC.C3L-03678	1	0	0	0	0	0	0	0	0	0	0	-2	-2	0		BRCA	TCGA-A7-A6VV	2	0	0	0	0	0	0	-2	0	0	0	0	0	0		LUSC.C3L-03678	plum	1.09058	MYC_gain		TCGA-A7-A6VV	blue
									TCGA-13-1404	OV.TCGA-13-1404	1	0	0	0	0	0	0	0	0	0	0	-2	0	-2		BRCA	TCGA-AN-A0XV	2	0	0	0	0	0	0	-2	0	0	0	0	0	0		OV.TCGA-13-1404	black	1.20385	MYC_gain		TCGA-AN-A0XV	blue
									11BR017	Breast.11BR017	1	0	0	0	0	0	0	0	0	0	0	-2	0	0		BRCA	TCGA-AO-A0JE	2	0	0	0	0	0	0	-2	0	0	0	0	0	0		Breast.11BR017	blue	0.641587	MYC_gain		TCGA-AO-A0JE	blue
									TCGA-24-2290	OV.TCGA-24-2290	1	0	0	0	0	0	0	0	0	0	0	-2	0	0		BRCA	TCGA-AR-A24N	2	0	0	0	0	0	0	-2	0	0	0	0	0	0		OV.TCGA-24-2290	black	2.47883	MYC_gain		TCGA-AR-A24N	blue
									C3N-02284	LUSC.C3N-02284	1	0	0	0	0	0	0	0	0	0	0	-2	0	0		BRCA	TCGA-B6-A0IJ	2	0	0	0	0	0	0	-2	0	0	0	0	0	0		LUSC.C3N-02284	plum	1.44578	MYC_gain		TCGA-B6-A0IJ	blue
									C3N-03045	HNSC.C3N-03045	1	0	0	0	0	0	0	0	0	0	0	-2	0	0		BRCA	TCGA-C8-A12N	2	0	0	0	0	0	0	-2	0	0	0	0	0	0		HNSC.C3N-03045	pink	0.652442	MYC_gain		TCGA-C8-A12N	blue
									05CO028	Colon.05CO028	1	0	0	0	0	0	0	0	0	0	0	0	-2	0		BRCA	TCGA-C8-A1HG	2	0	0	0	0	0	0	-2	0	0	0	0	0	0		Colon.05CO028	darkgreen	1.87726	MYC_gain		TCGA-C8-A1HG	blue
									21CO006	Colon.21CO006	1	0	0	0	0	0	0	0	0	0	0	0	-2	0		BRCA	TCGA-D8-A1JP	2	0	0	0	0	0	0	-2	0	0	0	0	0	0		Colon.21CO006	darkgreen	-2.12606	MYC_gain		TCGA-D8-A1JP	blue
									C3N-02089	LUAD.C3N-02089	1	0	0	0	0	0	0	0	0	0	0	0	-2	0		BRCA	TCGA-D8-A1JT	2	0	0	0	0	0	0	-2	0	0	0	0	0	0		LUAD.C3N-02089	purple	2.49609	MYC_gain		TCGA-D8-A1JT	blue
									C3N-01071	LUAD.C3N-01071	1	0	0	0	0	0	0	0	0	0	0	0	-2	0		BRCA	TCGA-E2-A1LG	2	0	0	0	0	0	0	-2	0	0	0	0	0	0		LUAD.C3N-01071	purple	0.817114	MYC_gain		TCGA-E2-A1LG	blue
									C3L-00001	LUAD.C3L-00001	1	0	0	0	0	0	0	0	0	0	0	0	-2	0		CESC	TCGA-DS-A0VM	2	0	0	0	0	0	0	-2	0	0	0	0	0	0		LUAD.C3L-00001	purple	-1.5586	MYC_gain		TCGA-DS-A0VM	ivory4
									TCGA-23-1123	OV.TCGA-23-1123	1	0	0	0	0	0	0	0	0	0	0	0	-2	0		CRC	TCGA-AA-3662	2	0	0	0	0	0	0	-2	0	0	0	0	0	0		OV.TCGA-23-1123	black	1.34467	MYC_gain		TCGA-AA-3662	darkgreen
									TCGA-24-2260	OV.TCGA-24-2260	1	0	0	0	0	0	0	0	0	0	0	0	-2	0		ESCA	TCGA-L5-A43C	2	0	0	0	0	0	0	-2	0	0	0	0	0	0		OV.TCGA-24-2260	black	-0.787665	MYC_gain		TCGA-L5-A43C	cyan
									TCGA-AF-3400	CRC.TCGA-AF-3400	1	0	0	0	0	0	0	0	0	0	0	0	-2	0		ESCA	TCGA-L5-A4OQ	2	0	0	0	0	0	0	-2	0	0	0	0	0	0		CRC.TCGA-AF-3400	darkgreen	-2.07973	MYC_gain		TCGA-L5-A4OQ	cyan
									C3N-01859	HNSC.C3N-01859	1	0	0	0	0	0	0	0	0	0	0	0	-2	0		ESCA	TCGA-R6-A8W8	2	0	0	0	0	0	0	-2	0	0	0	0	0	0		HNSC.C3N-01859	pink	0.824604	MYC_gain		TCGA-R6-A8W8	cyan
									C3N-00203	LUAD.C3N-00203	1	0	0	0	0	0	0	0	0	0	0	0	0	-2		HNSC	TCGA-BA-6868	2	0	0	0	0	0	0	-2	0	0	0	0	0	0		LUAD.C3N-00203	purple	1.31007	MYC_gain		TCGA-BA-6868	pink
									C3N-02434	LUSC.C3N-02434	1	0	0	0	0	0	0	0	0	0	0	0	0	-2		HNSC	TCGA-CN-6998	2	0	0	0	0	0	0	-2	0	0	0	0	0	0		LUSC.C3N-02434	plum	0.986316	MYC_gain		TCGA-CN-6998	pink
									C3N-02279	HNSC.C3N-02279	1	0	0	0	0	0	0	0	0	0	0	0	0	-2		HNSC	TCGA-CR-6491	2	0	0	0	0	0	0	-2	0	0	0	0	0	0		HNSC.C3N-02279	pink	-0.306137	MYC_gain		TCGA-CR-6491	pink
									06BR003	Breast.06BR003	1	0	0	0	0	0	0	0	0	0	0	0	0	0		HNSC	TCGA-CV-5444	2	0	0	0	0	0	0	-2	0	0	0	0	0	0		Breast.06BR003	blue	0.379639	MYC_gain		TCGA-CV-5444	pink
									01BR017	Breast.01BR017	1	0	0	0	0	0	0	0	0	0	0	0	0	0		LIHC	TCGA-DD-A3A7	2	0	0	0	0	0	0	-2	0	0	0	0	0	0		Breast.01BR017	blue	1.11885	MYC_gain		TCGA-DD-A3A7	peachpuff
									11BR010	Breast.11BR010	1	0	0	0	0	0	0	0	0	0	0	0	0	0		LIHC	TCGA-EP-A12J	2	0	0	0	0	0	0	-2	0	0	0	0	0	0		Breast.11BR010	blue	-0.682314	MYC_gain		TCGA-EP-A12J	peachpuff
									01BR031	Breast.01BR031	1	0	0	0	0	0	0	0	0	0	0	0	0	0		LUAD	TCGA-05-4434	2	0	0	0	0	0	0	-2	0	0	0	0	0	0		Breast.01BR031	blue	0.402659	MYC_gain		TCGA-05-4434	purple
									11BR006	Breast.11BR006	1	0	0	0	0	0	0	0	0	0	0	0	0	0		LUAD	TCGA-50-5049	2	0	0	0	0	0	0	-2	0	0	0	0	0	0		Breast.11BR006	blue	-0.298841	MYC_gain		TCGA-50-5049	purple
									11BR004	Breast.11BR004	1	0	0	0	0	0	0	0	0	0	0	0	0	0		LUSC	TCGA-85-8288	2	0	0	0	0	0	0	-2	0	0	0	0	0	0		Breast.11BR004	blue	-0.199031	MYC_gain		TCGA-85-8288	plum
									11BR059	Breast.11BR059	1	0	0	0	0	0	0	0	0	0	0	0	0	0		OV	TCGA-24-1842	2	0	0	0	0	0	0	-2	0	0	0	0	0	0		Breast.11BR059	blue	-0.923696	MYC_gain		TCGA-24-1842	black
									11BR051	Breast.11BR051	1	0	0	0	0	0	0	0	0	0	0	0	0	0		PRAD	TCGA-G9-6373	2	0	0	0	0	0	0	-2	0	0	0	0	0	0		Breast.11BR051	blue	-1.39027	MYC_gain		TCGA-G9-6373	royalblue4
									01BR008	Breast.01BR008	1	0	0	0	0	0	0	0	0	0	0	0	0	0		PRAD	TCGA-ZG-A9KY	2	0	0	0	0	0	0	-2	0	0	0	0	0	0		Breast.01BR008	blue	1.20517	MYC_gain		TCGA-ZG-A9KY	royalblue4
									C3L-00358	UCEC.C3L-00358	1	0	0	0	0	0	0	0	0	0	0	0	0	0		STAD	TCGA-IN-A6RL	2	0	0	0	0	0	0	-2	0	0	0	0	0	0		UCEC.C3L-00358	darkred	0.848538	MYC_gain		TCGA-IN-A6RL	darkcyan
									C3L-01246	UCEC.C3L-01246	1	0	0	0	0	0	0	0	0	0	0	0	0	0		STAD	TCGA-IN-A7NU	2	0	0	0	0	0	0	-2	0	0	0	0	0	0		UCEC.C3L-01246	darkred	0.397176	MYC_gain		TCGA-IN-A7NU	darkcyan
									C3L-01925	UCEC.C3L-01925	1	0	0	0	0	0	0	0	0	0	0	0	0	0		UCS	TCGA-N5-A4RM	2	0	0	0	0	0	0	-2	0	0	0	0	0	0		UCEC.C3L-01925	darkred	-0.812157	MYC_gain		TCGA-N5-A4RM	grey80
									C3N-01802	UCEC.C3N-01802	1	0	0	0	0	0	0	0	0	0	0	0	0	0		BRCA	TCGA-BH-A1FN	2	0	0	0	0	0	0	0	-2	-2	0	0	0	0		UCEC.C3N-01802	darkred	0.358617	MYC_gain		TCGA-BH-A1FN	blue
									22CO004	Colon.22CO004	1	0	0	0	0	0	0	0	0	0	0	0	0	0		UCS	TCGA-NG-A4VW	2	0	0	0	0	0	0	0	-2	-2	0	0	0	0		Colon.22CO004	darkgreen	1.09078	MYC_gain		TCGA-NG-A4VW	grey80
									09CO008	Colon.09CO008	1	0	0	0	0	0	0	0	0	0	0	0	0	0		SKCM	TCGA-GN-A4U8	2	0	0	0	0	0	0	0	-2	0	0	0	0	-2		Colon.09CO008	darkgreen	-0.853104	MYC_gain		TCGA-GN-A4U8	lavenderblush
									09CO022	Colon.09CO022	1	0	0	0	0	0	0	0	0	0	0	0	0	0		BRCA	TCGA-LL-A73Z	2	0	0	0	0	0	0	0	-2	0	0	0	0	0		Colon.09CO022	darkgreen	1.56671	MYC_gain		TCGA-LL-A73Z	blue
									14CO005	Colon.14CO005	1	0	0	0	0	0	0	0	0	0	0	0	0	0		CRC	TCGA-AA-3692	2	0	0	0	0	0	0	0	-2	0	0	0	0	0		Colon.14CO005	darkgreen	-1.24988	MYC_gain		TCGA-AA-3692	darkgreen
									15CO002	Colon.15CO002	1	0	0	0	0	0	0	0	0	0	0	0	0	0		CRC	TCGA-D5-5539	2	0	0	0	0	0	0	0	-2	0	0	0	0	0		Colon.15CO002	darkgreen	0.869141	MYC_gain		TCGA-D5-5539	darkgreen
									20CO004	Colon.20CO004	1	0	0	0	0	0	0	0	0	0	0	0	0	0		HNSC	TCGA-CV-7238	2	0	0	0	0	0	0	0	-2	0	0	0	0	0		Colon.20CO004	darkgreen	1.41326	MYC_gain		TCGA-CV-7238	pink
									05CO034	Colon.05CO034	1	0	0	0	0	0	0	0	0	0	0	0	0	0		LIHC	TCGA-DD-AAW3	2	0	0	0	0	0	0	0	-2	0	0	0	0	0		Colon.05CO034	darkgreen	0.238825	MYC_gain		TCGA-DD-AAW3	peachpuff
									06CO002	Colon.06CO002	1	0	0	0	0	0	0	0	0	0	0	0	0	0		LUAD	TCGA-44-7661	2	0	0	0	0	0	0	0	-2	0	0	0	0	0		Colon.06CO002	darkgreen	-0.94591	MYC_gain		TCGA-44-7661	purple
									09CO015	Colon.09CO015	1	0	0	0	0	0	0	0	0	0	0	0	0	0		LUSC	TCGA-18-3421	2	0	0	0	0	0	0	0	-2	0	0	0	0	0		Colon.09CO015	darkgreen	0.876357	MYC_gain		TCGA-18-3421	plum
									11CO008	Colon.11CO008	1	0	0	0	0	0	0	0	0	0	0	0	0	0		LUSC	TCGA-85-7698	2	0	0	0	0	0	0	0	-2	0	0	0	0	0		Colon.11CO008	darkgreen	-1.02677	MYC_gain		TCGA-85-7698	plum
									11CO022	Colon.11CO022	1	0	0	0	0	0	0	0	0	0	0	0	0	0		OV	TCGA-61-1740	2	0	0	0	0	0	0	0	-2	0	0	0	0	0		Colon.11CO022	darkgreen	-0.544011	MYC_gain		TCGA-61-1740	black
									11CO030	Colon.11CO030	1	0	0	0	0	0	0	0	0	0	0	0	0	0		STAD	TCGA-IN-A6RN	2	0	0	0	0	0	0	0	-2	0	0	0	0	0		Colon.11CO030	darkgreen	-0.636962	MYC_gain		TCGA-IN-A6RN	darkcyan
									11CO037	Colon.11CO037	1	0	0	0	0	0	0	0	0	0	0	0	0	0		UCEC	TCGA-A5-A0GE	2	0	0	0	0	0	0	0	-2	0	0	0	0	0		Colon.11CO037	darkgreen	-1.40495	MYC_gain		TCGA-A5-A0GE	darkred
									11CO039	Colon.11CO039	1	0	0	0	0	0	0	0	0	0	0	0	0	0		UCEC	TCGA-AJ-A3I9	2	0	0	0	0	0	0	0	-2	0	0	0	0	0		Colon.11CO039	darkgreen	0.393647	MYC_gain		TCGA-AJ-A3I9	darkred
									11CO044	Colon.11CO044	1	0	0	0	0	0	0	0	0	0	0	0	0	0		UCEC	TCGA-AX-A3G7	2	0	0	0	0	0	0	0	-2	0	0	0	0	0		Colon.11CO044	darkgreen	-0.416369	MYC_gain		TCGA-AX-A3G7	darkred
									01CO015	Colon.01CO015	1	0	0	0	0	0	0	0	0	0	0	0	0	0		UCEC	TCGA-BK-A6W4	2	0	0	0	0	0	0	0	-2	0	0	0	0	0		Colon.01CO015	darkgreen	0.0487499	MYC_gain		TCGA-BK-A6W4	darkred
									01CO019	Colon.01CO019	1	0	0	0	0	0	0	0	0	0	0	0	0	0		UCEC	TCGA-EO-A3AS	2	0	0	0	0	0	0	0	-2	0	0	0	0	0		Colon.01CO019	darkgreen	0.969147	MYC_gain		TCGA-EO-A3AS	darkred
									11CO047	Colon.11CO047	1	0	0	0	0	0	0	0	0	0	0	0	0	0		UCS	TCGA-NA-A4R1	2	0	0	0	0	0	0	0	-2	0	0	0	0	0		Colon.11CO047	darkgreen	-1.18394	MYC_gain		TCGA-NA-A4R1	grey80
									11CO057	Colon.11CO057	1	0	0	0	0	0	0	0	0	0	0	0	0	0		LUAD	TCGA-55-A48Z	2	0	0	0	0	0	0	0	0	-2	0	0	-2	0		Colon.11CO057	darkgreen	0.054715	MYC_gain		TCGA-55-A48Z	purple
									C3L-01313	Renal.C3L-01313	1	0	0	0	0	0	0	0	0	0	0	0	0	0		BLCA	TCGA-C4-A0F0	2	0	0	0	0	0	0	0	0	-2	0	0	0	0		Renal.C3L-01313	yellow	0.218153	MYC_gain		TCGA-C4-A0F0	powderblue
									C3N-00852	Renal.C3N-00852	1	0	0	0	0	0	0	0	0	0	0	0	0	0		BLCA	TCGA-PQ-A6FN	2	0	0	0	0	0	0	0	0	-2	0	0	0	0		Renal.C3N-00852	yellow	1.79526	MYC_gain		TCGA-PQ-A6FN	powderblue
									C3L-00893	LUAD.C3L-00893	1	0	0	0	0	0	0	0	0	0	0	0	0	0		BRCA	TCGA-A8-A09W	2	0	0	0	0	0	0	0	0	-2	0	0	0	0		LUAD.C3L-00893	purple	-0.762306	MYC_gain		TCGA-A8-A09W	blue
									C3N-01030	LUAD.C3N-01030	1	0	0	0	0	0	0	0	0	0	0	0	0	0		BRCA	TCGA-EW-A1PD	2	0	0	0	0	0	0	0	0	-2	0	0	0	0		LUAD.C3N-01030	purple	-0.805856	MYC_gain		TCGA-EW-A1PD	blue
									C3N-00169	LUAD.C3N-00169	1	0	0	0	0	0	0	0	0	0	0	0	0	0		HNSC	TCGA-T2-A6WZ	2	0	0	0	0	0	0	0	0	-2	0	0	0	0		LUAD.C3N-00169	purple	-1.16887	MYC_gain		TCGA-T2-A6WZ	pink
									C3N-00580	LUAD.C3N-00580	1	0	0	0	0	0	0	0	0	0	0	0	0	0		LIHC	TCGA-G3-A3CH	2	0	0	0	0	0	0	0	0	-2	0	0	0	0		LUAD.C3N-00580	purple	1.22021	MYC_gain		TCGA-G3-A3CH	peachpuff
									C3N-02000	LUAD.C3N-02000	1	0	0	0	0	0	0	0	0	0	0	0	0	0		OV	TCGA-29-1703	2	0	0	0	0	0	0	0	0	-2	0	0	0	0		LUAD.C3N-02000	purple	-1.04638	MYC_gain		TCGA-29-1703	black
									C3N-01405	LUAD.C3N-01405	1	0	0	0	0	0	0	0	0	0	0	0	0	0		SARC	TCGA-DX-A8BM	2	0	0	0	0	0	0	0	0	-2	0	0	0	0		LUAD.C3N-01405	purple	0.675345	MYC_gain		TCGA-DX-A8BM	honeydew2
									C3N-02424	LUAD.C3N-02424	1	0	0	0	0	0	0	0	0	0	0	0	0	0		STAD	TCGA-BR-A452	2	0	0	0	0	0	0	0	0	-2	0	0	0	0		LUAD.C3N-02424	purple	0.299874	MYC_gain		TCGA-BR-A452	darkcyan
									C3L-00095	LUAD.C3L-00095	1	0	0	0	0	0	0	0	0	0	0	0	0	0		STAD	TCGA-BR-A4CR	2	0	0	0	0	0	0	0	0	-2	0	0	0	0		LUAD.C3L-00095	purple	-0.536889	MYC_gain		TCGA-BR-A4CR	darkcyan
									C3N-00559	LUAD.C3N-00559	1	0	0	0	0	0	0	0	0	0	0	0	0	0		UCS	TCGA-N5-A4RV	2	0	0	0	0	0	0	0	0	-2	0	0	0	0		LUAD.C3N-00559	purple	0.545782	MYC_gain		TCGA-N5-A4RV	grey80
									C3N-02433	LUAD.C3N-02433	1	0	0	0	0	0	0	0	0	0	0	0	0	0		BRCA	TCGA-B6-A0IG	2	0	0	0	0	0	0	0	0	-2	0	0	0	0		LUAD.C3N-02433	purple	-0.771706	MYC_gain		TCGA-B6-A0IG	blue
									C3N-01021	LUAD.C3N-01021	1	0	0	0	0	0	0	0	0	0	0	0	0	0		BRCA	TCGA-B6-A0X5	2	0	0	0	0	0	0	0	0	0	-2	0	-2	0		LUAD.C3N-01021	purple	-2.0065	MYC_gain		TCGA-B6-A0X5	blue
									C3L-01330	LUAD.C3L-01330	1	0	0	0	0	0	0	0	0	0	0	0	0	0		BRCA	TCGA-AO-A03T	2	0	0	0	0	0	0	0	0	0	0	-2	-2	0		LUAD.C3L-01330	purple	-0.77788	MYC_gain		TCGA-AO-A03T	blue
									11LU035	LUAD.11LU035	1	0	0	0	0	0	0	0	0	0	0	0	0	0		BRCA	TCGA-E9-A1NC	2	0	0	0	0	0	0	0	0	0	0	-2	0	0		LUAD.11LU035	purple	1.11164	MYC_gain		TCGA-E9-A1NC	blue
									C3N-00217	LUAD.C3N-00217	1	0	0	0	0	0	0	0	0	0	0	0	0	0		HNSC	TCGA-BA-7269	2	0	0	0	0	0	0	0	0	0	0	-2	0	0		LUAD.C3N-00217	purple	0.444827	MYC_gain		TCGA-BA-7269	pink
									C3N-00704	LUAD.C3N-00704	1	0	0	0	0	0	0	0	0	0	0	0	0	0		HNSC	TCGA-CV-7438	2	0	0	0	0	0	0	0	0	0	0	-2	0	0		LUAD.C3N-00704	purple	-0.038584	MYC_gain		TCGA-CV-7438	pink
									C3N-02421	LUAD.C3N-02421	1	0	0	0	0	0	0	0	0	0	0	0	0	0		LIHC	TCGA-DD-AADK	2	0	0	0	0	0	0	0	0	0	0	-2	0	0		LUAD.C3N-02421	purple	-0.875201	MYC_gain		TCGA-DD-AADK	peachpuff
									C3N-00556	LUAD.C3N-00556	1	0	0	0	0	0	0	0	0	0	0	0	0	0		LIHC	TCGA-K7-A6G5	2	0	0	0	0	0	0	0	0	0	0	-2	0	0		LUAD.C3N-00556	purple	-1.36926	MYC_gain		TCGA-K7-A6G5	peachpuff
									C3N-01072	LUAD.C3N-01072	1	0	0	0	0	0	0	0	0	0	0	0	0	0		LIHC	TCGA-YA-A8S7	2	0	0	0	0	0	0	0	0	0	0	-2	0	0		LUAD.C3N-01072	purple	0.298279	MYC_gain		TCGA-YA-A8S7	peachpuff
									C3L-01924	LUAD.C3L-01924	1	0	0	0	0	0	0	0	0	0	0	0	0	0		OV	TCGA-24-1427	2	0	0	0	0	0	0	0	0	0	0	-2	0	0		LUAD.C3L-01924	purple	-0.196353	MYC_gain		TCGA-24-1427	black
									C3N-02067	LUAD.C3N-02067	1	0	0	0	0	0	0	0	0	0	0	0	0	0		CRC	TCGA-AG-3731	2	0	0	0	0	0	0	0	0	0	0	-2	0	0		LUAD.C3N-02067	purple	-0.178998	MYC_gain		TCGA-AG-3731	darkgreen
									C3N-02582	LUAD.C3N-02582	1	0	0	0	0	0	0	0	0	0	0	0	0	0		STAD	TCGA-D7-6518	2	0	0	0	0	0	0	0	0	0	0	-2	0	0		LUAD.C3N-02582	purple	-0.0216766	MYC_gain		TCGA-D7-6518	darkcyan
									C3L-02365	LUAD.C3L-02365	1	0	0	0	0	0	0	0	0	0	0	0	0	0		BLCA	TCGA-G2-A2EO	2	0	0	0	0	0	0	0	0	0	0	0	-2	0		LUAD.C3L-02365	purple	1.0383	MYC_gain		TCGA-G2-A2EO	powderblue
									C3N-03070	GBM.C3N-03070	1	0	0	0	0	0	0	0	0	0	0	0	0	0		ESCA	TCGA-2H-A9GJ	2	0	0	0	0	0	0	0	0	0	0	0	-2	0		GBM.C3N-03070	green	0.240603	MYC_gain		TCGA-2H-A9GJ	cyan
									C3L-02041	GBM.C3L-02041	1	0	0	0	0	0	0	0	0	0	0	0	0	0		ESCA	TCGA-IG-A6QS	2	0	0	0	0	0	0	0	0	0	0	0	-2	0		GBM.C3L-02041	green	-0.236509	MYC_gain		TCGA-IG-A6QS	cyan
									C3N-01196	GBM.C3N-01196	1	0	0	0	0	0	0	0	0	0	0	0	0	0		ESCA	TCGA-JY-A6FB	2	0	0	0	0	0	0	0	0	0	0	0	-2	0		GBM.C3N-01196	green	0.728017	MYC_gain		TCGA-JY-A6FB	cyan
									C3N-02785	GBM.C3N-02785	1	0	0	0	0	0	0	0	0	0	0	0	0	0		ESCA	TCGA-JY-A6FG	2	0	0	0	0	0	0	0	0	0	0	0	-2	0		GBM.C3N-02785	green	-0.426996	MYC_gain		TCGA-JY-A6FG	cyan
									7316-451	PedBrain.7316-451	1	0	0	0	0	0	0	0	0	0	0	0	0	0		HNSC	TCGA-BA-5151	2	0	0	0	0	0	0	0	0	0	0	0	-2	0		PedBrain.7316-451	lightgreen	0.584338	MYC_gain		TCGA-BA-5151	pink
									7316-2959	PedBrain.7316-2959	1	0	0	0	0	0	0	0	0	0	0	0	0	0		HNSC	TCGA-CN-4727	2	0	0	0	0	0	0	0	0	0	0	0	-2	0		PedBrain.7316-2959	lightgreen	1.0897	MYC_gain		TCGA-CN-4727	pink
									7316-168	PedBrain.7316-168	1	0	0	0	0	0	0	0	0	0	0	0	0	0		LGG	TCGA-VM-A8CF	2	0	0	0	0	0	0	0	0	0	0	0	-2	0		PedBrain.7316-168	lightgreen	-1.18046	MYC_gain		TCGA-VM-A8CF	lightgreen
									7316-1751	PedBrain.7316-1751	1	0	0	0	0	0	0	0	0	0	0	0	0	0		LIHC	TCGA-CC-A5UE	2	0	0	0	0	0	0	0	0	0	0	0	-2	0		PedBrain.7316-1751	lightgreen	0.535391	MYC_gain		TCGA-CC-A5UE	peachpuff
									7316-319	PedBrain.7316-319	1	0	0	0	0	0	0	0	0	0	0	0	0	0		LIHC	TCGA-DD-AACZ	2	0	0	0	0	0	0	0	0	0	0	0	-2	0		PedBrain.7316-319	lightgreen	-0.0561126	MYC_gain		TCGA-DD-AACZ	peachpuff
									7316-304	PedBrain.7316-304	1	0	0	0	0	0	0	0	0	0	0	0	0	0		LUAD	TCGA-55-A48Y	2	0	0	0	0	0	0	0	0	0	0	0	-2	0		PedBrain.7316-304	lightgreen	1.53632	MYC_gain		TCGA-55-A48Y	purple
									7316-2933	PedBrain.7316-2933	1	0	0	0	0	0	0	0	0	0	0	0	0	0		LUAD	TCGA-78-8640	2	0	0	0	0	0	0	0	0	0	0	0	-2	0		PedBrain.7316-2933	lightgreen	2.09283	MYC_gain		TCGA-78-8640	purple
									7316-384	PedBrain.7316-384	1	0	0	0	0	0	0	0	0	0	0	0	0	0		SKCM	TCGA-WE-AAA0	2	0	0	0	0	0	0	0	0	0	0	0	-2	0		PedBrain.7316-384	lightgreen	-0.0288317	MYC_gain		TCGA-WE-AAA0	lavenderblush
									7316-156	PedBrain.7316-156	1	0	0	0	0	0	0	0	0	0	0	0	0	0		STAD	TCGA-SW-A7EB	2	0	0	0	0	0	0	0	0	0	0	0	-2	0		PedBrain.7316-156	lightgreen	0.313331	MYC_gain		TCGA-SW-A7EB	darkcyan
									7316-1789	PedBrain.7316-1789	1	0	0	0	0	0	0	0	0	0	0	0	0	0		UCEC	TCGA-AX-A1CF	2	0	0	0	0	0	0	0	0	0	0	0	-2	0		PedBrain.7316-1789	lightgreen	0.0890609	MYC_gain		TCGA-AX-A1CF	darkred
									TCGA-13-1484	OV.TCGA-13-1484	1	0	0	0	0	0	0	0	0	0	0	0	0	0		ACC	TCGA-OR-A5JB	2	0	0	0	0	0	0	0	0	0	0	0	0	-2		OV.TCGA-13-1484	black	-0.102563	MYC_gain		TCGA-OR-A5JB	seashell
									TCGA-13-1507	OV.TCGA-13-1507	1	0	0	0	0	0	0	0	0	0	0	0	0	0		BRCA	TCGA-BH-A0HX	2	0	0	0	0	0	0	0	0	0	0	0	0	-2		OV.TCGA-13-1507	black	0.042157	MYC_gain		TCGA-BH-A0HX	blue
									TCGA-13-2065	OV.TCGA-13-2065	1	0	0	0	0	0	0	0	0	0	0	0	0	0		BRCA	TCGA-D8-A1XW	2	0	0	0	0	0	0	0	0	0	0	0	0	-2		OV.TCGA-13-2065	black	0.256069	MYC_gain		TCGA-D8-A1XW	blue
									TCGA-24-2033	OV.TCGA-24-2033	1	0	0	0	0	0	0	0	0	0	0	0	0	0		LUAD	TCGA-55-6982	2	0	0	0	0	0	0	0	0	0	0	0	0	-2		OV.TCGA-24-2033	black	1.36779	MYC_gain		TCGA-55-6982	purple
									TCGA-24-2267	OV.TCGA-24-2267	1	0	0	0	0	0	0	0	0	0	0	0	0	0		PAAD	TCGA-HZ-8005	2	0	0	0	0	0	0	0	0	0	0	0	0	-2		OV.TCGA-24-2267	black	0.533262	MYC_gain		TCGA-HZ-8005	violetred
									TCGA-24-2288	OV.TCGA-24-2288	1	0	0	0	0	0	0	0	0	0	0	0	0	0		PAAD	TCGA-IB-7890	2	0	0	0	0	0	0	0	0	0	0	0	0	-2		OV.TCGA-24-2288	black	-0.40656	MYC_gain		TCGA-IB-7890	violetred
									TCGA-25-2396	OV.TCGA-25-2396	1	0	0	0	0	0	0	0	0	0	0	0	0	0		PRAD	TCGA-EJ-5507	2	0	0	0	0	0	0	0	0	0	0	0	0	-2		OV.TCGA-25-2396	black	-1.53467	MYC_gain		TCGA-EJ-5507	royalblue4
									TCGA-25-2400	OV.TCGA-25-2400	1	0	0	0	0	0	0	0	0	0	0	0	0	0		UCEC	TCGA-D1-A16I	2	0	0	0	0	0	0	0	0	0	0	0	0	-2		OV.TCGA-25-2400	black	0.14134	MYC_gain		TCGA-D1-A16I	darkred
									TCGA-29-1696	OV.TCGA-29-1696	1	0	0	0	0	0	0	0	0	0	0	0	0	0		UCEC	TCGA-DI-A2QT	2	0	0	0	0	0	0	0	0	0	0	0	0	-2		OV.TCGA-29-1696	black	-0.00750617	MYC_gain		TCGA-DI-A2QT	darkred
									TCGA-29-1766	OV.TCGA-29-1766	1	0	0	0	0	0	0	0	0	0	0	0	0	0		BLCA	TCGA-4Z-AA87	2	0	0	0	0	0	0	0	0	0	0	0	0	0		OV.TCGA-29-1766	black	-1.18614	MYC_gain		TCGA-4Z-AA87	powderblue
									TCGA-29-1768	OV.TCGA-29-1768	1	0	0	0	0	0	0	0	0	0	0	0	0	0		BLCA	TCGA-FD-A5BR	2	0	0	0	0	0	0	0	0	0	0	0	0	0		OV.TCGA-29-1768	black	-2.59582	MYC_gain		TCGA-FD-A5BR	powderblue
									TCGA-29-1776	OV.TCGA-29-1776	1	0	0	0	0	0	0	0	0	0	0	0	0	0		BLCA	TCGA-FD-A5BV	2	0	0	0	0	0	0	0	0	0	0	0	0	0		OV.TCGA-29-1776	black	-0.924777	MYC_gain		TCGA-FD-A5BV	powderblue
									TCGA-29-2431	OV.TCGA-29-2431	1	0	0	0	0	0	0	0	0	0	0	0	0	0		BLCA	TCGA-K4-A4AC	2	0	0	0	0	0	0	0	0	0	0	0	0	0		OV.TCGA-29-2431	black	0.267332	MYC_gain		TCGA-K4-A4AC	powderblue
									TCGA-36-2547	OV.TCGA-36-2547	1	0	0	0	0	0	0	0	0	0	0	0	0	0		BRCA	TCGA-A2-A04Q	2	0	0	0	0	0	0	0	0	0	0	0	0	0		OV.TCGA-36-2547	black	1.13459	MYC_gain		TCGA-A2-A04Q	blue
									TCGA-61-1727	OV.TCGA-61-1727	1	0	0	0	0	0	0	0	0	0	0	0	0	0		BRCA	TCGA-A2-A04T	2	0	0	0	0	0	0	0	0	0	0	0	0	0		OV.TCGA-61-1727	black	0.778341	MYC_gain		TCGA-A2-A04T	blue
									TCGA-61-1911	OV.TCGA-61-1911	1	0	0	0	0	0	0	0	0	0	0	0	0	0		BRCA	TCGA-A2-A04V	2	0	0	0	0	0	0	0	0	0	0	0	0	0		OV.TCGA-61-1911	black	-0.416724	MYC_gain		TCGA-A2-A04V	blue
									TCGA-61-2096	OV.TCGA-61-2096	1	0	0	0	0	0	0	0	0	0	0	0	0	0		BRCA	TCGA-A2-A04Y	2	0	0	0	0	0	0	0	0	0	0	0	0	0		OV.TCGA-61-2096	black	0.237244	MYC_gain		TCGA-A2-A04Y	blue
									TCGA-AO-A12B	Breast.TCGA-AO-A12B	1	0	0	0	0	0	0	0	0	0	0	0	0	0		BRCA	TCGA-A2-A0CM	2	0	0	0	0	0	0	0	0	0	0	0	0	0		Breast.TCGA-AO-A12B	blue	1.31523	MYC_gain		TCGA-A2-A0CM	blue
									TCGA-A2-A0D2	Breast.TCGA-A2-A0D2	1	0	0	0	0	0	0	0	0	0	0	0	0	0		BRCA	TCGA-A2-A0CP	2	0	0	0	0	0	0	0	0	0	0	0	0	0		Breast.TCGA-A2-A0D2	blue	0.132714	MYC_gain		TCGA-A2-A0CP	blue
									TCGA-A2-A0SW	Breast.TCGA-A2-A0SW	1	0	0	0	0	0	0	0	0	0	0	0	0	0		BRCA	TCGA-A2-A0CU	2	0	0	0	0	0	0	0	0	0	0	0	0	0		Breast.TCGA-A2-A0SW	blue	0.359834	MYC_gain		TCGA-A2-A0CU	blue
									TCGA-A2-A0T3	Breast.TCGA-A2-A0T3	1	0	0	0	0	0	0	0	0	0	0	0	0	0		BRCA	TCGA-A2-A0CW	2	0	0	0	0	0	0	0	0	0	0	0	0	0		Breast.TCGA-A2-A0T3	blue	-0.769014	MYC_gain		TCGA-A2-A0CW	blue
									TCGA-A2-A0T6	Breast.TCGA-A2-A0T6	1	0	0	0	0	0	0	0	0	0	0	0	0	0		BRCA	TCGA-A2-A0D1	2	0	0	0	0	0	0	0	0	0	0	0	0	0		Breast.TCGA-A2-A0T6	blue	-1.07262	MYC_gain		TCGA-A2-A0D1	blue
									TCGA-A2-A0YG	Breast.TCGA-A2-A0YG	1	0	0	0	0	0	0	0	0	0	0	0	0	0		BRCA	TCGA-A2-A0EU	2	0	0	0	0	0	0	0	0	0	0	0	0	0		Breast.TCGA-A2-A0YG	blue	-0.721192	MYC_gain		TCGA-A2-A0EU	blue
									TCGA-A7-A0CD	Breast.TCGA-A7-A0CD	1	0	0	0	0	0	0	0	0	0	0	0	0	0		BRCA	TCGA-A2-A0EX	2	0	0	0	0	0	0	0	0	0	0	0	0	0		Breast.TCGA-A7-A0CD	blue	0.607153	MYC_gain		TCGA-A2-A0EX	blue
									TCGA-A7-A0CE	Breast.TCGA-A7-A0CE	1	0	0	0	0	0	0	0	0	0	0	0	0	0		BRCA	TCGA-A2-A0YH	2	0	0	0	0	0	0	0	0	0	0	0	0	0		Breast.TCGA-A7-A0CE	blue	1.52069	MYC_gain		TCGA-A2-A0YH	blue
									TCGA-A7-A13F	Breast.TCGA-A7-A13F	1	0	0	0	0	0	0	0	0	0	0	0	0	0		BRCA	TCGA-A2-A1FW	2	0	0	0	0	0	0	0	0	0	0	0	0	0		Breast.TCGA-A7-A13F	blue	-0.560316	MYC_gain		TCGA-A2-A1FW	blue
									TCGA-A8-A06Z	Breast.TCGA-A8-A06Z	1	0	0	0	0	0	0	0	0	0	0	0	0	0		BRCA	TCGA-A7-A2KD	2	0	0	0	0	0	0	0	0	0	0	0	0	0		Breast.TCGA-A8-A06Z	blue	0.587293	MYC_gain		TCGA-A7-A2KD	blue
									TCGA-A8-A08G	Breast.TCGA-A8-A08G	1	0	0	0	0	0	0	0	0	0	0	0	0	0		BRCA	TCGA-A7-A4SE	2	0	0	0	0	0	0	0	0	0	0	0	0	0		Breast.TCGA-A8-A08G	blue	0.821254	MYC_gain		TCGA-A7-A4SE	blue
									TCGA-A8-A09I	Breast.TCGA-A8-A09I	1	0	0	0	0	0	0	0	0	0	0	0	0	0		BRCA	TCGA-A8-A075	2	0	0	0	0	0	0	0	0	0	0	0	0	0		Breast.TCGA-A8-A09I	blue	0.652786	MYC_gain		TCGA-A8-A075	blue
									TCGA-AN-A04A	Breast.TCGA-AN-A04A	1	0	0	0	0	0	0	0	0	0	0	0	0	0		BRCA	TCGA-A8-A079	2	0	0	0	0	0	0	0	0	0	0	0	0	0		Breast.TCGA-AN-A04A	blue	-0.221131	MYC_gain		TCGA-A8-A079	blue
									TCGA-AN-A0AL	Breast.TCGA-AN-A0AL	1	0	0	0	0	0	0	0	0	0	0	0	0	0		BRCA	TCGA-A8-A07L	2	0	0	0	0	0	0	0	0	0	0	0	0	0		Breast.TCGA-AN-A0AL	blue	0.287559	MYC_gain		TCGA-A8-A07L	blue
									TCGA-AN-A0FK	Breast.TCGA-AN-A0FK	1	0	0	0	0	0	0	0	0	0	0	0	0	0		BRCA	TCGA-A8-A08B	2	0	0	0	0	0	0	0	0	0	0	0	0	0		Breast.TCGA-AN-A0FK	blue	-0.947764	MYC_gain		TCGA-A8-A08B	blue
									TCGA-AO-A12E	Breast.TCGA-AO-A12E	1	0	0	0	0	0	0	0	0	0	0	0	0	0		BRCA	TCGA-A8-A08F	2	0	0	0	0	0	0	0	0	0	0	0	0	0		Breast.TCGA-AO-A12E	blue	0.545693	MYC_gain		TCGA-A8-A08F	blue
									TCGA-AR-A0TT	Breast.TCGA-AR-A0TT	1	0	0	0	0	0	0	0	0	0	0	0	0	0		BRCA	TCGA-A8-A08L	2	0	0	0	0	0	0	0	0	0	0	0	0	0		Breast.TCGA-AR-A0TT	blue	-0.642364	MYC_gain		TCGA-A8-A08L	blue
									TCGA-AR-A0TV	Breast.TCGA-AR-A0TV	1	0	0	0	0	0	0	0	0	0	0	0	0	0		BRCA	TCGA-A8-A08R	2	0	0	0	0	0	0	0	0	0	0	0	0	0		Breast.TCGA-AR-A0TV	blue	0.984322	MYC_gain		TCGA-A8-A08R	blue
									TCGA-AR-A1AP	Breast.TCGA-AR-A1AP	1	0	0	0	0	0	0	0	0	0	0	0	0	0		BRCA	TCGA-A8-A08S	2	0	0	0	0	0	0	0	0	0	0	0	0	0		Breast.TCGA-AR-A1AP	blue	-1.28367	MYC_gain		TCGA-A8-A08S	blue
									TCGA-AR-A1AW	Breast.TCGA-AR-A1AW	1	0	0	0	0	0	0	0	0	0	0	0	0	0		BRCA	TCGA-A8-A08X	2	0	0	0	0	0	0	0	0	0	0	0	0	0		Breast.TCGA-AR-A1AW	blue	0.904302	MYC_gain		TCGA-A8-A08X	blue
									TCGA-BH-A0AV	Breast.TCGA-BH-A0AV	1	0	0	0	0	0	0	0	0	0	0	0	0	0		BRCA	TCGA-A8-A092	2	0	0	0	0	0	0	0	0	0	0	0	0	0		Breast.TCGA-BH-A0AV	blue	-0.423679	MYC_gain		TCGA-A8-A092	blue
									TCGA-BH-A0E1	Breast.TCGA-BH-A0E1	1	0	0	0	0	0	0	0	0	0	0	0	0	0		BRCA	TCGA-A8-A09K	2	0	0	0	0	0	0	0	0	0	0	0	0	0		Breast.TCGA-BH-A0E1	blue	-1.74385	MYC_gain		TCGA-A8-A09K	blue
									TCGA-C8-A12W	Breast.TCGA-C8-A12W	1	0	0	0	0	0	0	0	0	0	0	0	0	0		BRCA	TCGA-A8-A09N	2	0	0	0	0	0	0	0	0	0	0	0	0	0		Breast.TCGA-C8-A12W	blue	0.816928	MYC_gain		TCGA-A8-A09N	blue
									TCGA-C8-A135	Breast.TCGA-C8-A135	1	0	0	0	0	0	0	0	0	0	0	0	0	0		BRCA	TCGA-A8-A09Q	2	0	0	0	0	0	0	0	0	0	0	0	0	0		Breast.TCGA-C8-A135	blue	0.398055	MYC_gain		TCGA-A8-A09Q	blue
									TCGA-D8-A13Y	Breast.TCGA-D8-A13Y	1	0	0	0	0	0	0	0	0	0	0	0	0	0		BRCA	TCGA-AC-A2QH	2	0	0	0	0	0	0	0	0	0	0	0	0	0		Breast.TCGA-D8-A13Y	blue	1.34051	MYC_gain		TCGA-AC-A2QH	blue
									TCGA-E2-A154	Breast.TCGA-E2-A154	1	0	0	0	0	0	0	0	0	0	0	0	0	0		BRCA	TCGA-AC-A3QP	2	0	0	0	0	0	0	0	0	0	0	0	0	0		Breast.TCGA-E2-A154	blue	0.677135	MYC_gain		TCGA-AC-A3QP	blue
									TCGA-AA-3526	CRC.TCGA-AA-3526	1	0	0	0	0	0	0	0	0	0	0	0	0	0		BRCA	TCGA-AC-A3YI	2	0	0	0	0	0	0	0	0	0	0	0	0	0		CRC.TCGA-AA-3526	darkgreen	-1.16689	MYC_gain		TCGA-AC-A3YI	blue
									TCGA-AA-3529	CRC.TCGA-AA-3529	1	0	0	0	0	0	0	0	0	0	0	0	0	0		BRCA	TCGA-AC-A5XU	2	0	0	0	0	0	0	0	0	0	0	0	0	0		CRC.TCGA-AA-3529	darkgreen	-0.850764	MYC_gain		TCGA-AC-A5XU	blue
									TCGA-AA-3558	CRC.TCGA-AA-3558	1	0	0	0	0	0	0	0	0	0	0	0	0	0		BRCA	TCGA-AC-A7VB	2	0	0	0	0	0	0	0	0	0	0	0	0	0		CRC.TCGA-AA-3558	darkgreen	0.626044	MYC_gain		TCGA-AC-A7VB	blue
									TCGA-AA-A004	CRC.TCGA-AA-A004	1	0	0	0	0	0	0	0	0	0	0	0	0	0		BRCA	TCGA-AC-A8OQ	2	0	0	0	0	0	0	0	0	0	0	0	0	0		CRC.TCGA-AA-A004	darkgreen	-1.34442	MYC_gain		TCGA-AC-A8OQ	blue
									TCGA-AA-A01Z	CRC.TCGA-AA-A01Z	1	0	0	0	0	0	0	0	0	0	0	0	0	0		BRCA	TCGA-AN-A041	2	0	0	0	0	0	0	0	0	0	0	0	0	0		CRC.TCGA-AA-A01Z	darkgreen	-0.501523	MYC_gain		TCGA-AN-A041	blue
									TCGA-AA-A02E	CRC.TCGA-AA-A02E	1	0	0	0	0	0	0	0	0	0	0	0	0	0		BRCA	TCGA-AN-A0AJ	2	0	0	0	0	0	0	0	0	0	0	0	0	0		CRC.TCGA-AA-A02E	darkgreen	-0.517352	MYC_gain		TCGA-AN-A0AJ	blue
									TCGA-AA-A02H	CRC.TCGA-AA-A02H	1	0	0	0	0	0	0	0	0	0	0	0	0	0		BRCA	TCGA-AN-A0AS	2	0	0	0	0	0	0	0	0	0	0	0	0	0		CRC.TCGA-AA-A02H	darkgreen	0.772054	MYC_gain		TCGA-AN-A0AS	blue
									TCGA-AA-A02O	CRC.TCGA-AA-A02O	1	0	0	0	0	0	0	0	0	0	0	0	0	0		BRCA	TCGA-AN-A0FJ	2	0	0	0	0	0	0	0	0	0	0	0	0	0		CRC.TCGA-AA-A02O	darkgreen	0.938812	MYC_gain		TCGA-AN-A0FJ	blue
									TCGA-AF-2691	CRC.TCGA-AF-2691	1	0	0	0	0	0	0	0	0	0	0	0	0	0		BRCA	TCGA-AN-A0FL	2	0	0	0	0	0	0	0	0	0	0	0	0	0		CRC.TCGA-AF-2691	darkgreen	0.353486	MYC_gain		TCGA-AN-A0FL	blue
									TCGA-AF-2692	CRC.TCGA-AF-2692	1	0	0	0	0	0	0	0	0	0	0	0	0	0		BRCA	TCGA-AN-A0XN	2	0	0	0	0	0	0	0	0	0	0	0	0	0		CRC.TCGA-AF-2692	darkgreen	-1.9963	MYC_gain		TCGA-AN-A0XN	blue
									TCGA-AF-3913	CRC.TCGA-AF-3913	1	0	0	0	0	0	0	0	0	0	0	0	0	0		BRCA	TCGA-AN-A0XU	2	0	0	0	0	0	0	0	0	0	0	0	0	0		CRC.TCGA-AF-3913	darkgreen	-1.22015	MYC_gain		TCGA-AN-A0XU	blue
									TCGA-AG-3584	CRC.TCGA-AG-3584	1	0	0	0	0	0	0	0	0	0	0	0	0	0		BRCA	TCGA-AO-A03O	2	0	0	0	0	0	0	0	0	0	0	0	0	0		CRC.TCGA-AG-3584	darkgreen	-0.508242	MYC_gain		TCGA-AO-A03O	blue
									TCGA-AG-3594	CRC.TCGA-AG-3594	1	0	0	0	0	0	0	0	0	0	0	0	0	0		BRCA	TCGA-AO-A0JB	2	0	0	0	0	0	0	0	0	0	0	0	0	0		CRC.TCGA-AG-3594	darkgreen	-1.02042	MYC_gain		TCGA-AO-A0JB	blue
									TCGA-AG-A00Y	CRC.TCGA-AG-A00Y	1	0	0	0	0	0	0	0	0	0	0	0	0	0		BRCA	TCGA-AO-A1KP	2	0	0	0	0	0	0	0	0	0	0	0	0	0		CRC.TCGA-AG-A00Y	darkgreen	-0.107952	MYC_gain		TCGA-AO-A1KP	blue
									TCGA-AG-A014	CRC.TCGA-AG-A014	1	0	0	0	0	0	0	0	0	0	0	0	0	0		BRCA	TCGA-AO-A1KS	2	0	0	0	0	0	0	0	0	0	0	0	0	0		CRC.TCGA-AG-A014	darkgreen	0.0976833	MYC_gain		TCGA-AO-A1KS	blue
									TCGA-AG-A016	CRC.TCGA-AG-A016	1	0	0	0	0	0	0	0	0	0	0	0	0	0		BRCA	TCGA-AQ-A04J	2	0	0	0	0	0	0	0	0	0	0	0	0	0		CRC.TCGA-AG-A016	darkgreen	-0.47051	MYC_gain		TCGA-AQ-A04J	blue
									TCGA-AG-A01W	CRC.TCGA-AG-A01W	1	0	0	0	0	0	0	0	0	0	0	0	0	0		BRCA	TCGA-AR-A0TY	2	0	0	0	0	0	0	0	0	0	0	0	0	0		CRC.TCGA-AG-A01W	darkgreen	-0.199732	MYC_gain		TCGA-AR-A0TY	blue
									TCGA-AG-A026	CRC.TCGA-AG-A026	1	0	0	0	0	0	0	0	0	0	0	0	0	0		BRCA	TCGA-AR-A0U2	2	0	0	0	0	0	0	0	0	0	0	0	0	0		CRC.TCGA-AG-A026	darkgreen	1.04567	MYC_gain		TCGA-AR-A0U2	blue
									C3L-01606	LUSC.C3L-01606	1	0	0	0	0	0	0	0	0	0	0	0	0	0		BRCA	TCGA-AR-A0U3	2	0	0	0	0	0	0	0	0	0	0	0	0	0		LUSC.C3L-01606	plum	0.54458	MYC_gain		TCGA-AR-A0U3	blue
									C3L-01663	LUSC.C3L-01663	1	0	0	0	0	0	0	0	0	0	0	0	0	0		BRCA	TCGA-AR-A1AU	2	0	0	0	0	0	0	0	0	0	0	0	0	0		LUSC.C3L-01663	plum	-1.56097	MYC_gain		TCGA-AR-A1AU	blue
									C3L-01838	LUSC.C3L-01838	1	0	0	0	0	0	0	0	0	0	0	0	0	0		BRCA	TCGA-AR-A1AY	2	0	0	0	0	0	0	0	0	0	0	0	0	0		LUSC.C3L-01838	plum	-1.59655	MYC_gain		TCGA-AR-A1AY	blue
									C3L-02619	LUSC.C3L-02619	1	0	0	0	0	0	0	0	0	0	0	0	0	0		BRCA	TCGA-AR-A24H	2	0	0	0	0	0	0	0	0	0	0	0	0	0		LUSC.C3L-02619	plum	-0.0777654	MYC_gain		TCGA-AR-A24H	blue
									C3L-02964	LUSC.C3L-02964	1	0	0	0	0	0	0	0	0	0	0	0	0	0		BRCA	TCGA-AR-A24U	2	0	0	0	0	0	0	0	0	0	0	0	0	0		LUSC.C3L-02964	plum	-0.0648478	MYC_gain		TCGA-AR-A24U	blue
									C3L-04013	LUSC.C3L-04013	1	0	0	0	0	0	0	0	0	0	0	0	0	0		BRCA	TCGA-AR-A24V	2	0	0	0	0	0	0	0	0	0	0	0	0	0		LUSC.C3L-04013	plum	0.765149	MYC_gain		TCGA-AR-A24V	blue
									C3L-04071	LUSC.C3L-04071	1	0	0	0	0	0	0	0	0	0	0	0	0	0		BRCA	TCGA-AR-A24Z	2	0	0	0	0	0	0	0	0	0	0	0	0	0		LUSC.C3L-04071	plum	-0.559491	MYC_gain		TCGA-AR-A24Z	blue
									C3N-02339	LUSC.C3N-02339	1	0	0	0	0	0	0	0	0	0	0	0	0	0		BRCA	TCGA-AR-A251	2	0	0	0	0	0	0	0	0	0	0	0	0	0		LUSC.C3N-02339	plum	-1.86573	MYC_gain		TCGA-AR-A251	blue
									C3N-02494	LUSC.C3N-02494	1	0	0	0	0	0	0	0	0	0	0	0	0	0		BRCA	TCGA-B6-A0I1	2	0	0	0	0	0	0	0	0	0	0	0	0	0		LUSC.C3N-02494	plum	1.43511	MYC_gain		TCGA-B6-A0I1	blue
									C3N-03486	LUSC.C3N-03486	1	0	0	0	0	0	0	0	0	0	0	0	0	0		BRCA	TCGA-B6-A0IK	2	0	0	0	0	0	0	0	0	0	0	0	0	0		LUSC.C3N-03486	plum	0.796141	MYC_gain		TCGA-B6-A0IK	blue
									C3N-03877	LUSC.C3N-03877	1	0	0	0	0	0	0	0	0	0	0	0	0	0		BRCA	TCGA-B6-A0RM	2	0	0	0	0	0	0	0	0	0	0	0	0	0		LUSC.C3N-03877	plum	1.33615	MYC_gain		TCGA-B6-A0RM	blue
									C3N-00299	HNSC.C3N-00299	1	0	0	0	0	0	0	0	0	0	0	0	0	0		BRCA	TCGA-B6-A0RT	2	0	0	0	0	0	0	0	0	0	0	0	0	0		HNSC.C3N-00299	pink	0.897864	MYC_gain		TCGA-B6-A0RT	blue
									C3N-00297	HNSC.C3N-00297	1	0	0	0	0	0	0	0	0	0	0	0	0	0		BRCA	TCGA-B6-A0WY	2	0	0	0	0	0	0	0	0	0	0	0	0	0		HNSC.C3N-00297	pink	0.492292	MYC_gain		TCGA-B6-A0WY	blue
									C3N-01337	HNSC.C3N-01337	1	0	0	0	0	0	0	0	0	0	0	0	0	0		BRCA	TCGA-B6-A0X1	2	0	0	0	0	0	0	0	0	0	0	0	0	0		HNSC.C3N-01337	pink	1.09882	MYC_gain		TCGA-B6-A0X1	blue
									C3N-01338	HNSC.C3N-01338	1	0	0	0	0	0	0	0	0	0	0	0	0	0		BRCA	TCGA-B6-A1KN	2	0	0	0	0	0	0	0	0	0	0	0	0	0		HNSC.C3N-01338	pink	0.380107	MYC_gain		TCGA-B6-A1KN	blue
									C3N-01645	HNSC.C3N-01645	1	0	0	0	0	0	0	0	0	0	0	0	0	0		BRCA	TCGA-BH-A0B7	2	0	0	0	0	0	0	0	0	0	0	0	0	0		HNSC.C3N-01645	pink	-0.490191	MYC_gain		TCGA-BH-A0B7	blue
									C3N-00871	HNSC.C3N-00871	1	0	0	0	0	0	0	0	0	0	0	0	0	0		BRCA	TCGA-BH-A0BG	2	0	0	0	0	0	0	0	0	0	0	0	0	0		HNSC.C3N-00871	pink	-0.481095	MYC_gain		TCGA-BH-A0BG	blue
									C3N-01620	HNSC.C3N-01620	1	0	0	0	0	0	0	0	0	0	0	0	0	0		BRCA	TCGA-BH-A0BZ	2	0	0	0	0	0	0	0	0	0	0	0	0	0		HNSC.C3N-01620	pink	-0.839627	MYC_gain		TCGA-BH-A0BZ	blue
									C3N-01757	HNSC.C3N-01757	1	0	0	0	0	0	0	0	0	0	0	0	0	0		BRCA	TCGA-BH-A0DD	2	0	0	0	0	0	0	0	0	0	0	0	0	0		HNSC.C3N-01757	pink	0.503521	MYC_gain		TCGA-BH-A0DD	blue
									C3N-01758	HNSC.C3N-01758	1	0	0	0	0	0	0	0	0	0	0	0	0	0		BRCA	TCGA-BH-A0DS	2	0	0	0	0	0	0	0	0	0	0	0	0	0		HNSC.C3N-01758	pink	-1.08224	MYC_gain		TCGA-BH-A0DS	blue
									C3N-01944	HNSC.C3N-01944	1	0	0	0	0	0	0	0	0	0	0	0	0	0		BRCA	TCGA-BH-A0GY	2	0	0	0	0	0	0	0	0	0	0	0	0	0		HNSC.C3N-01944	pink	-1.0462	MYC_gain		TCGA-BH-A0GY	blue
									C3N-02714	HNSC.C3N-02714	1	0	0	0	0	0	0	0	0	0	0	0	0	0		BRCA	TCGA-BH-A0H6	2	0	0	0	0	0	0	0	0	0	0	0	0	0		HNSC.C3N-02714	pink	-0.525603	MYC_gain		TCGA-BH-A0H6	blue
									C3N-03620	HNSC.C3N-03620	1	0	0	0	0	0	0	0	0	0	0	0	0	0		BRCA	TCGA-BH-A0H9	2	0	0	0	0	0	0	0	0	0	0	0	0	0		HNSC.C3N-03620	pink	-0.26204	MYC_gain		TCGA-BH-A0H9	blue
									C3L-01138	HNSC.C3L-01138	1	0	0	0	0	0	0	0	0	0	0	0	0	0		BRCA	TCGA-BH-A18M	2	0	0	0	0	0	0	0	0	0	0	0	0	0		HNSC.C3L-01138	pink	0.82249	MYC_gain		TCGA-BH-A18M	blue
									C3N-03888	HNSC.C3N-03888	1	0	0	0	0	0	0	0	0	0	0	0	0	0		BRCA	TCGA-BH-A18Q	2	0	0	0	0	0	0	0	0	0	0	0	0	0		HNSC.C3N-03888	pink	1.05965	MYC_gain		TCGA-BH-A18Q	blue
									C3N-03027	HNSC.C3N-03027	1	0	0	0	0	0	0	0	0	0	0	0	0	0		BRCA	TCGA-BH-A18R	2	0	0	0	0	0	0	0	0	0	0	0	0	0		HNSC.C3N-03027	pink	0.763875	MYC_gain		TCGA-BH-A18R	blue
									C3N-03028	HNSC.C3N-03028	1	0	0	0	0	0	0	0	0	0	0	0	0	0		BRCA	TCGA-BH-A18U	2	0	0	0	0	0	0	0	0	0	0	0	0	0		HNSC.C3N-03028	pink	0.723054	MYC_gain		TCGA-BH-A18U	blue
									C3N-03042	HNSC.C3N-03042	1	0	0	0	0	0	0	0	0	0	0	0	0	0		BRCA	TCGA-BH-A18V	2	0	0	0	0	0	0	0	0	0	0	0	0	0		HNSC.C3N-03042	pink	0.313028	MYC_gain		TCGA-BH-A18V	blue
									C3N-02695	HNSC.C3N-02695	1	0	0	0	0	0	0	0	0	0	0	0	0	0		BRCA	TCGA-BH-A1FD	2	0	0	0	0	0	0	0	0	0	0	0	0	0		HNSC.C3N-02695	pink	0.749411	MYC_gain		TCGA-BH-A1FD	blue
									C3N-03008	HNSC.C3N-03008	1	0	0	0	0	0	0	0	0	0	0	0	0	0		BRCA	TCGA-BH-A1FE	2	0	0	0	0	0	0	0	0	0	0	0	0	0		HNSC.C3N-03008	pink	-0.855475	MYC_gain		TCGA-BH-A1FE	blue
									C3N-04277	HNSC.C3N-04277	1	0	0	0	0	0	0	0	0	0	0	0	0	0		BRCA	TCGA-BH-A1FG	2	0	0	0	0	0	0	0	0	0	0	0	0	0		HNSC.C3N-04277	pink	-1.69119	MYC_gain		TCGA-BH-A1FG	blue
									C3N-04280	HNSC.C3N-04280	1	0	0	0	0	0	0	0	0	0	0	0	0	0		BRCA	TCGA-BH-A1FU	2	0	0	0	0	0	0	0	0	0	0	0	0	0		HNSC.C3N-04280	pink	0.907131	MYC_gain		TCGA-BH-A1FU	blue
									C3N-03782	HNSC.C3N-03782	1	0	0	0	0	0	0	0	0	0	0	0	0	0		BRCA	TCGA-BH-A209	2	0	0	0	0	0	0	0	0	0	0	0	0	0		HNSC.C3N-03782	pink	0.763195	MYC_gain		TCGA-BH-A209	blue
									C3N-03783	HNSC.C3N-03783	1	0	0	0	0	0	0	0	0	0	0	0	0	0		BRCA	TCGA-BH-A42V	2	0	0	0	0	0	0	0	0	0	0	0	0	0		HNSC.C3N-03783	pink	-0.354839	MYC_gain		TCGA-BH-A42V	blue
									C3N-03456	HNSC.C3N-03456	1	0	0	0	0	0	0	0	0	0	0	0	0	0		BRCA	TCGA-C8-A12K	2	0	0	0	0	0	0	0	0	0	0	0	0	0		HNSC.C3N-03456	pink	-0.413181	MYC_gain		TCGA-C8-A12K	blue
									C3N-03457	HNSC.C3N-03457	1	0	0	0	0	0	0	0	0	0	0	0	0	0		BRCA	TCGA-C8-A12U	2	0	0	0	0	0	0	0	0	0	0	0	0	0		HNSC.C3N-03457	pink	-1.31031	MYC_gain		TCGA-C8-A12U	blue
									CPCG0184	PRAD.CPCG0184	1	0	0	0	0	0	0	0	0	0	0	0	0	0		BRCA	TCGA-C8-A12Z	2	0	0	0	0	0	0	0	0	0	0	0	0	0		PRAD.CPCG0184	royalblue4	-0.999611	MYC_gain		TCGA-C8-A12Z	blue
									CPCG0236	PRAD.CPCG0236	1	0	0	0	0	0	0	0	0	0	0	0	0	0		BRCA	TCGA-C8-A134	2	0	0	0	0	0	0	0	0	0	0	0	0	0		PRAD.CPCG0236	royalblue4	-1.12649	MYC_gain		TCGA-C8-A134	blue
									CPCG0242	PRAD.CPCG0242	1	0	0	0	0	0	0	0	0	0	0	0	0	0		BRCA	TCGA-C8-A137	2	0	0	0	0	0	0	0	0	0	0	0	0	0		PRAD.CPCG0242	royalblue4	-1.49734	MYC_gain		TCGA-C8-A137	blue
									C3N-03884	PAAD.C3N-03884	1	0	0	0	0	0	0	0	0	0	0	0	0	0		BRCA	TCGA-C8-A138	2	0	0	0	0	0	0	0	0	0	0	0	0	0		PAAD.C3N-03884	violetred	-0.0304463	MYC_gain		TCGA-C8-A138	blue
									C3N-03000	PAAD.C3N-03000	1	0	0	0	0	0	0	0	0	0	0	0	0	0		BRCA	TCGA-C8-A27A	2	0	0	0	0	0	0	0	0	0	0	0	0	0		PAAD.C3N-03000	violetred	-0.79375	MYC_gain		TCGA-C8-A27A	blue
									C3N-03430	PAAD.C3N-03430	1	0	0	0	0	0	0	0	0	0	0	0	0	0		BRCA	TCGA-D8-A1XJ	2	0	0	0	0	0	0	0	0	0	0	0	0	0		PAAD.C3N-03430	violetred	-0.464904	MYC_gain		TCGA-D8-A1XJ	blue
									C3L-02809	PAAD.C3L-02809	1	0	0	0	0	0	0	0	0	0	0	0	0	0		BRCA	TCGA-D8-A1XS	2	0	0	0	0	0	0	0	0	0	0	0	0	0		PAAD.C3L-02809	violetred	-0.801995	MYC_gain		TCGA-D8-A1XS	blue
									C3N-02940	PAAD.C3N-02940	1	0	0	0	0	0	0	0	0	0	0	0	0	0		BRCA	TCGA-D8-A1Y2	2	0	0	0	0	0	0	0	0	0	0	0	0	0		PAAD.C3N-02940	violetred	0.0533781	MYC_gain		TCGA-D8-A1Y2	blue
									C3N-00516	PAAD.C3N-00516	1	0	0	0	0	0	0	0	0	0	0	0	0	0		BRCA	TCGA-D8-A27F	2	0	0	0	0	0	0	0	0	0	0	0	0	0		PAAD.C3N-00516	violetred	-0.822164	MYC_gain		TCGA-D8-A27F	blue
									C3L-01037	PAAD.C3L-01037	1	0	0	0	0	0	0	0	0	0	0	0	0	0		BRCA	TCGA-D8-A27M	2	0	0	0	0	0	0	0	0	0	0	0	0	0		PAAD.C3L-01037	violetred	0.598409	MYC_gain		TCGA-D8-A27M	blue
									C3L-00102	PAAD.C3L-00102	1	0	0	0	0	0	0	0	0	0	0	0	0	0		BRCA	TCGA-D8-A27N	2	0	0	0	0	0	0	0	0	0	0	0	0	0		PAAD.C3L-00102	violetred	-0.192646	MYC_gain		TCGA-D8-A27N	blue
									C3L-04080	PAAD.C3L-04080	1	0	0	0	0	0	0	0	0	0	0	0	0	0		BRCA	TCGA-D8-A4Z1	2	0	0	0	0	0	0	0	0	0	0	0	0	0		PAAD.C3L-04080	violetred	0.875954	MYC_gain		TCGA-D8-A4Z1	blue
									C3N-03665	PAAD.C3N-03665	1	0	0	0	0	0	0	0	0	0	0	0	0	0		BRCA	TCGA-E2-A14R	2	0	0	0	0	0	0	0	0	0	0	0	0	0		PAAD.C3N-03665	violetred	0.0799903	MYC_gain		TCGA-E2-A14R	blue
									C3L-04072	PAAD.C3L-04072	1	0	0	0	0	0	0	0	0	0	0	0	0	0		BRCA	TCGA-E2-A14T	2	0	0	0	0	0	0	0	0	0	0	0	0	0		PAAD.C3L-04072	violetred	2.48384	MYC_gain		TCGA-E2-A14T	blue
									C3N-03426	PAAD.C3N-03426	1	0	0	0	0	0	0	0	0	0	0	0	0	0		BRCA	TCGA-E2-A14Y	2	0	0	0	0	0	0	0	0	0	0	0	0	0		PAAD.C3N-03426	violetred	1.19707	MYC_gain		TCGA-E2-A14Y	blue
									C3N-01714	PAAD.C3N-01714	1	0	0	0	0	0	0	0	0	0	0	0	0	0		BRCA	TCGA-E2-A150	2	0	0	0	0	0	0	0	0	0	0	0	0	0		PAAD.C3N-01714	violetred	-0.790322	MYC_gain		TCGA-E2-A150	blue
									C3L-02604	PAAD.C3L-02604	1	0	0	0	0	0	0	0	0	0	0	0	0	0		BRCA	TCGA-E2-A15C	2	0	0	0	0	0	0	0	0	0	0	0	0	0		PAAD.C3L-02604	violetred	2.00578	MYC_gain		TCGA-E2-A15C	blue
									C3L-03639	PAAD.C3L-03639	1	0	0	0	0	0	0	0	0	0	0	0	0	0		BRCA	TCGA-E2-A15E	2	0	0	0	0	0	0	0	0	0	0	0	0	0		PAAD.C3L-03639	violetred	1.27554	MYC_gain		TCGA-E2-A15E	blue
									C3N-00709	PAAD.C3N-00709	1	0	0	0	0	0	0	0	0	0	0	0	0	0		BRCA	TCGA-E2-A1B0	2	0	0	0	0	0	0	0	0	0	0	0	0	0		PAAD.C3N-00709	violetred	0.695325	MYC_gain		TCGA-E2-A1B0	blue
									C3N-03190	PAAD.C3N-03190	1	0	0	0	0	0	0	0	0	0	0	0	0	0		BRCA	TCGA-E2-A1L7	2	0	0	0	0	0	0	0	0	0	0	0	0	0		PAAD.C3N-03190	violetred	0.951281	MYC_gain		TCGA-E2-A1L7	blue
									C3N-01167	PAAD.C3N-01167	1	0	0	0	0	0	0	0	0	0	0	0	0	0		BRCA	TCGA-E2-A1LA	2	0	0	0	0	0	0	0	0	0	0	0	0	0		PAAD.C3N-01167	violetred	0.999542	MYC_gain		TCGA-E2-A1LA	blue
									C3N-03839	PAAD.C3N-03839	1	0	0	0	0	0	0	0	0	0	0	0	0	0		BRCA	TCGA-E9-A1N9	2	0	0	0	0	0	0	0	0	0	0	0	0	0		PAAD.C3N-03839	violetred	1.12983	MYC_gain		TCGA-E9-A1N9	blue
									C3L-02118	PAAD.C3L-02118	1	0	0	0	0	0	0	0	0	0	0	0	0	0		BRCA	TCGA-E9-A22B	2	0	0	0	0	0	0	0	0	0	0	0	0	0		PAAD.C3L-02118	violetred	-0.312548	MYC_gain		TCGA-E9-A22B	blue
									04OV054	OV.04OV054	0	2	0	0	0	0	0	0	0	0	0	0	0	0		BRCA	TCGA-E9-A3QA	2	0	0	0	0	0	0	0	0	0	0	0	0	0		OV.TCGA-61-1910	black	1.99251	MYCN_amp		TCGA-E9-A3QA	blue
									C3L-03968	GBM.C3L-03968	0	2	0	0	0	0	0	0	0	0	0	0	0	0		BRCA	TCGA-E9-A54Y	2	0	0	0	0	0	0	0	0	0	0	0	0	0		OV.TCGA-24-1550	black	-0.898231	MYCN_amp		TCGA-E9-A54Y	blue
									7316-178	PedBrain.7316-178	0	2	0	0	0	0	0	0	0	0	0	0	0	0		BRCA	TCGA-EW-A1P1	2	0	0	0	0	0	0	0	0	0	0	0	0	0		Breast.01BR009	blue	0.0900612	MYCN_amp		TCGA-EW-A1P1	blue
									7316-347	PedBrain.7316-347	0	2	0	0	0	0	0	0	0	0	0	0	0	0		BRCA	TCGA-EW-A1P4	2	0	0	0	0	0	0	0	0	0	0	0	0	0		Breast.01BR020	blue	1.23284	MYCN_amp		TCGA-EW-A1P4	blue
									7316-3023	PedBrain.7316-3023	0	2	0	0	0	0	0	0	0	0	0	0	0	0		BRCA	TCGA-EW-A6SD	2	0	0	0	0	0	0	0	0	0	0	0	0	0		PedBrain.7316-193	lightgreen	-0.13165	MYCN_amp		TCGA-EW-A6SD	blue
									7316-198	PedBrain.7316-198	0	2	0	0	0	0	0	0	0	0	0	0	0	0		BRCA	TCGA-GM-A2DC	2	0	0	0	0	0	0	0	0	0	0	0	0	0		UCEC.C3L-00157	darkred	0.199096	MYCN_amp		TCGA-GM-A2DC	blue
									7316-490	PedBrain.7316-490	0	2	0	0	0	0	0	0	0	0	0	0	0	0		BRCA	TCGA-LL-A7SZ	2	0	0	0	0	0	0	0	0	0	0	0	0	0		OV.TCGA-36-2530	black	1.38437	MYCN_amp		TCGA-LL-A7SZ	blue
									C3N-00294	LUAD.C3N-00294	0	1	-2	-2	-2	-2	0	0	0	-2	0	0	0	-2		BRCA	TCGA-LL-A8F5	2	0	0	0	0	0	0	0	0	0	0	0	0	0		LUSC.C3L-04391	plum	-2.03841	MYCN_amp		TCGA-LL-A8F5	blue
									C3L-00144	LUAD.C3L-00144	0	1	0	-2	-2	0	0	0	0	0	0	0	0	0		BRCA	TCGA-OL-A5D7	2	0	0	0	0	0	0	0	0	0	0	0	0	0		LUSC.C3N-01846	plum	-0.244873	MYCN_amp		TCGA-OL-A5D7	blue
									C3L-00413	UCEC.C3L-00413	0	1	0	-2	0	0	0	0	-2	0	0	0	0	0		BRCA	TCGA-OL-A5S0	2	0	0	0	0	0	0	0	0	0	0	0	0	0		HNSC.C3N-04276	pink	-1.07273	MYCN_amp		TCGA-OL-A5S0	blue
									09CO013	Colon.09CO013	0	1	0	-2	0	0	0	0	0	0	0	0	0	0		BRCA	TCGA-OL-A6VR	2	0	0	0	0	0	0	0	0	0	0	0	0	0		OV.04OV054	black	1.86434	MYCN_amp		TCGA-OL-A6VR	blue
									C3N-04155	LUSC.C3N-04155	0	1	0	-2	0	0	0	0	0	0	0	0	0	0		BRCA	TCGA-PE-A5DC	2	0	0	0	0	0	0	0	0	0	0	0	0	0		GBM.C3L-03968	green	0.433105	MYCN_amp		TCGA-PE-A5DC	blue
									C3L-02168	LUSC.C3L-02168	0	1	0	0	-2	0	0	0	0	0	0	0	-2	0		BRCA	TCGA-S3-A6ZF	2	0	0	0	0	0	0	0	0	0	0	0	0	0		PedBrain.7316-178	lightgreen	1.19417	MYCN_amp		TCGA-S3-A6ZF	blue
									C3N-01023	LUAD.C3N-01023	0	1	0	0	-2	0	0	0	0	0	0	0	0	0		BRCA	TCGA-V7-A7HQ	2	0	0	0	0	0	0	0	0	0	0	0	0	0		PedBrain.7316-347	lightgreen	-0.164236	MYCN_amp		TCGA-V7-A7HQ	blue
									C3L-00136	UCEC.C3L-00136	0	1	0	0	0	0	0	-2	-2	0	0	0	0	0		CESC	TCGA-C5-A2M1	2	0	0	0	0	0	0	0	0	0	0	0	0	0		PedBrain.7316-3023	lightgreen	1.42265	MYCN_amp		TCGA-C5-A2M1	ivory4
									TCGA-AR-A0TX	Breast.TCGA-AR-A0TX	0	1	0	0	0	0	0	-2	0	0	0	-2	0	0		CESC	TCGA-C5-A3HF	2	0	0	0	0	0	0	0	0	0	0	0	0	0		PedBrain.7316-198	lightgreen	1.12782	MYCN_amp		TCGA-C5-A3HF	ivory4
									C3N-00494	Renal.C3N-00494	0	1	0	0	0	0	0	-2	0	0	0	0	0	0		CESC	TCGA-DR-A0ZL	2	0	0	0	0	0	0	0	0	0	0	0	0	0		PedBrain.7316-490	lightgreen	1.12782	MYCN_amp		TCGA-DR-A0ZL	ivory4
									TCGA-25-1323	OV.TCGA-25-1323	0	1	0	0	0	0	0	-2	0	0	0	0	0	0		CESC	TCGA-RA-A741	2	0	0	0	0	0	0	0	0	0	0	0	0	0		Colon.05CO011	darkgreen	0.300035	MYCN_gain		TCGA-RA-A741	ivory4
									TCGA-AA-3666	CRC.TCGA-AA-3666	0	1	0	0	0	0	0	-2	0	0	0	0	0	0		CESC	TCGA-VS-A9UQ	2	0	0	0	0	0	0	0	0	0	0	0	0	0		HNSC.C3N-02713	pink	0.601097	MYCN_gain		TCGA-VS-A9UQ	ivory4
									C3L-02349	LUSC.C3L-02349	0	1	0	0	0	0	0	-2	0	0	0	0	0	0		CHOL	TCGA-W5-AA30	2	0	0	0	0	0	0	0	0	0	0	0	0	0		Renal.C3L-00561	yellow	1.2087	MYCN_gain		TCGA-W5-AA30	salmon
									TCGA-BH-A0E9	Breast.TCGA-BH-A0E9	0	1	0	0	0	0	0	0	-2	0	0	0	0	0		CHOL	TCGA-ZH-A8Y5	2	0	0	0	0	0	0	0	0	0	0	0	0	0		LUSC.C3L-02358	plum	0.183463	MYCN_gain		TCGA-ZH-A8Y5	salmon
									C3N-02252	LUSC.C3N-02252	0	1	0	0	0	0	0	0	0	-2	0	0	0	0		CHOL	TCGA-ZH-A8Y8	2	0	0	0	0	0	0	0	0	0	0	0	0	0		LUSC.C3N-01892	plum	0.121009	MYCN_gain		TCGA-ZH-A8Y8	salmon
									26OV013	OV.26OV013	0	1	0	0	0	0	0	0	0	0	0	-2	0	0		CRC	TCGA-4T-AA8H	2	0	0	0	0	0	0	0	0	0	0	0	0	0		Breast.20BR006	blue	1.41806	MYCN_gain		TCGA-4T-AA8H	darkgreen
									11BR042	Breast.11BR042	0	1	0	0	0	0	0	0	0	0	0	0	0	0		CRC	TCGA-5M-AATA	2	0	0	0	0	0	0	0	0	0	0	0	0	0		Renal.C3N-00437	yellow	1.20845	MYCN_gain		TCGA-5M-AATA	darkgreen
									01OV047	OV.01OV047	0	1	0	0	0	0	0	0	0	0	0	0	0	0		CRC	TCGA-A6-2677	2	0	0	0	0	0	0	0	0	0	0	0	0	0		Breast.TCGA-C8-A131	blue	-1.47519	MYCN_gain		TCGA-A6-2677	darkgreen
									04OV053	OV.04OV053	0	1	0	0	0	0	0	0	0	0	0	0	0	0		CRC	TCGA-CK-4952	2	0	0	0	0	0	0	0	0	0	0	0	0	0		Breast.TCGA-C8-A12P	blue	0.951482	MYCN_gain		TCGA-CK-4952	darkgreen
									04OV057	OV.04OV057	0	1	0	0	0	0	0	0	0	0	0	0	0	0		CRC	TCGA-CM-6676	2	0	0	0	0	0	0	0	0	0	0	0	0	0		HNSC.C3N-03488	pink	-0.721903	MYCN_gain		TCGA-CM-6676	darkgreen
									17OV001	OV.17OV001	0	1	0	0	0	0	0	0	0	0	0	0	0	0		CRC	TCGA-DM-A1D6	2	0	0	0	0	0	0	0	0	0	0	0	0	0		Breast.11BR023	blue	1.29252	MYCN_gain		TCGA-DM-A1D6	darkgreen
									17OV011	OV.17OV011	0	1	0	0	0	0	0	0	0	0	0	0	0	0		ESCA	TCGA-2H-A9GH	2	0	0	0	0	0	0	0	0	0	0	0	0	0		Breast.20BR007	blue	-0.420646	MYCN_gain		TCGA-2H-A9GH	cyan
									18OV001	OV.18OV001	0	1	0	0	0	0	0	0	0	0	0	0	0	0		ESCA	TCGA-IG-A3YC	2	0	0	0	0	0	0	0	0	0	0	0	0	0		UCEC.C3L-00963	darkred	0.270012	MYCN_gain		TCGA-IG-A3YC	cyan
									26OV008	OV.26OV008	0	1	0	0	0	0	0	0	0	0	0	0	0	0		ESCA	TCGA-IG-A4QS	2	0	0	0	0	0	0	0	0	0	0	0	0	0		UCEC.C3L-00356	darkred	-0.0557707	MYCN_gain		TCGA-IG-A4QS	cyan
									26OV009	OV.26OV009	0	1	0	0	0	0	0	0	0	0	0	0	0	0		ESCA	TCGA-IG-A50L	2	0	0	0	0	0	0	0	0	0	0	0	0	0		UCEC.C3L-00098	darkred	0.218244	MYCN_gain		TCGA-IG-A50L	cyan
									C3N-00340	UCEC.C3N-00340	0	1	0	0	0	0	0	0	0	0	0	0	0	0		ESCA	TCGA-IG-A97I	2	0	0	0	0	0	0	0	0	0	0	0	0	0		LUAD.C3N-01414	purple	0.619349	MYCN_gain		TCGA-IG-A97I	cyan
									09CO014	Colon.09CO014	0	1	0	0	0	0	0	0	0	0	0	0	0	0		ESCA	TCGA-JY-A6F8	2	0	0	0	0	0	0	0	0	0	0	0	0	0		LUAD.C3N-02379	purple	-0.478447	MYCN_gain		TCGA-JY-A6F8	cyan
									16CO002	Colon.16CO002	0	1	0	0	0	0	0	0	0	0	0	0	0	0		ESCA	TCGA-JY-A93C	2	0	0	0	0	0	0	0	0	0	0	0	0	0		PedBrain.7316-1772	lightgreen	2.25593	MYCN_gain		TCGA-JY-A93C	cyan
									09CO006	Colon.09CO006	0	1	0	0	0	0	0	0	0	0	0	0	0	0		ESCA	TCGA-L5-A891	2	0	0	0	0	0	0	0	0	0	0	0	0	0		OV.TCGA-13-1511	black	0.607219	MYCN_gain		TCGA-L5-A891	cyan
									11CO043	Colon.11CO043	0	1	0	0	0	0	0	0	0	0	0	0	0	0		ESCA	TCGA-L5-A8NH	2	0	0	0	0	0	0	0	0	0	0	0	0	0		OV.TCGA-13-2071	black	-1.124	MYCN_gain		TCGA-L5-A8NH	cyan
									C3L-01287	Renal.C3L-01287	0	1	0	0	0	0	0	0	0	0	0	0	0	0		ESCA	TCGA-L5-A8NT	2	0	0	0	0	0	0	0	0	0	0	0	0	0		OV.TCGA-23-1122	black	-1.54845	MYCN_gain		TCGA-L5-A8NT	cyan
									C3N-00834	Renal.C3N-00834	0	1	0	0	0	0	0	0	0	0	0	0	0	0		ESCA	TCGA-LN-A49M	2	0	0	0	0	0	0	0	0	0	0	0	0	0		OV.TCGA-24-1466	black	0.960586	MYCN_gain		TCGA-LN-A49M	cyan
									C3N-01808	Renal.C3N-01808	0	1	0	0	0	0	0	0	0	0	0	0	0	0		ESCA	TCGA-LN-A49U	2	0	0	0	0	0	0	0	0	0	0	0	0	0		OV.TCGA-24-1467	black	1.03078	MYCN_gain		TCGA-LN-A49U	cyan
									C3N-00149	Renal.C3N-00149	0	1	0	0	0	0	0	0	0	0	0	0	0	0		ESCA	TCGA-LN-A4A5	2	0	0	0	0	0	0	0	0	0	0	0	0	0		OV.TCGA-24-1474	black	0.572042	MYCN_gain		TCGA-LN-A4A5	cyan
									C3L-00448	Renal.C3L-00448	0	1	0	0	0	0	0	0	0	0	0	0	0	0		ESCA	TCGA-LN-A7HX	2	0	0	0	0	0	0	0	0	0	0	0	0	0		OV.TCGA-24-1927	black	0.668565	MYCN_gain		TCGA-LN-A7HX	cyan
									C3L-00910	Renal.C3L-00910	0	1	0	0	0	0	0	0	0	0	0	0	0	0		ESCA	TCGA-R6-A8W5	2	0	0	0	0	0	0	0	0	0	0	0	0	0		OV.TCGA-24-2289	black	-0.303523	MYCN_gain		TCGA-R6-A8W5	cyan
									C3N-00390	Renal.C3N-00390	0	1	0	0	0	0	0	0	0	0	0	0	0	0		ESCA	TCGA-V5-A7RB	2	0	0	0	0	0	0	0	0	0	0	0	0	0		OV.TCGA-25-1319	black	-2.0256	MYCN_gain		TCGA-V5-A7RB	cyan
									C3N-02572	LUAD.C3N-02572	0	1	0	0	0	0	0	0	0	0	0	0	0	0		ESCA	TCGA-Z6-A8JD	2	0	0	0	0	0	0	0	0	0	0	0	0	0		OV.TCGA-25-1329	black	-0.353052	MYCN_gain		TCGA-Z6-A8JD	cyan
									C3N-00550	LUAD.C3N-00550	0	1	0	0	0	0	0	0	0	0	0	0	0	0		GBM	TCGA-19-2619	2	0	0	0	0	0	0	0	0	0	0	0	0	0		OV.TCGA-25-2409	black	0.899919	MYCN_gain		TCGA-19-2619	green
									C3L-00094	LUAD.C3L-00094	0	1	0	0	0	0	0	0	0	0	0	0	0	0		GBM	TCGA-27-2521	2	0	0	0	0	0	0	0	0	0	0	0	0	0		OV.TCGA-29-1702	black	0.684072	MYCN_gain		TCGA-27-2521	green
									C3N-02422	LUAD.C3N-02422	0	1	0	0	0	0	0	0	0	0	0	0	0	0		HNSC	TCGA-BA-5149	2	0	0	0	0	0	0	0	0	0	0	0	0	0		OV.TCGA-29-1711	black	-0.0967189	MYCN_gain		TCGA-BA-5149	pink
									C3L-02642	GBM.C3L-02642	0	1	0	0	0	0	0	0	0	0	0	0	0	0		HNSC	TCGA-BA-6871	2	0	0	0	0	0	0	0	0	0	0	0	0	0		OV.TCGA-29-1770	black	-1.01649	MYCN_gain		TCGA-BA-6871	pink
									7316-324	PedBrain.7316-324	0	1	0	0	0	0	0	0	0	0	0	0	0	0		HNSC	TCGA-BA-A4II	2	0	0	0	0	0	0	0	0	0	0	0	0	0		OV.TCGA-29-1775	black	1.07916	MYCN_gain		TCGA-BA-A4II	pink
									7316-3765	PedBrain.7316-3765	0	1	0	0	0	0	0	0	0	0	0	0	0	0		HNSC	TCGA-BA-A6D8	2	0	0	0	0	0	0	0	0	0	0	0	0	0		OV.TCGA-30-1891	black	-0.212626	MYCN_gain		TCGA-BA-A6D8	pink
									7316-878	PedBrain.7316-878	0	1	0	0	0	0	0	0	0	0	0	0	0	0		HNSC	TCGA-BA-A6DE	2	0	0	0	0	0	0	0	0	0	0	0	0	0		OV.TCGA-61-1919	black	-0.986862	MYCN_gain		TCGA-BA-A6DE	pink
									7316-883	PedBrain.7316-883	0	1	0	0	0	0	0	0	0	0	0	0	0	0		HNSC	TCGA-BB-A5HU	2	0	0	0	0	0	0	0	0	0	0	0	0	0		Breast.TCGA-A2-A0D0	blue	1.33698	MYCN_gain		TCGA-BB-A5HU	pink
									TCGA-13-1495	OV.TCGA-13-1495	0	1	0	0	0	0	0	0	0	0	0	0	0	0		HNSC	TCGA-BB-A5HY	2	0	0	0	0	0	0	0	0	0	0	0	0	0		Breast.TCGA-BH-A0C0	blue	1.46815	MYCN_gain		TCGA-BB-A5HY	pink
									TCGA-29-1774	OV.TCGA-29-1774	0	1	0	0	0	0	0	0	0	0	0	0	0	0		HNSC	TCGA-CN-4726	2	0	0	0	0	0	0	0	0	0	0	0	0	0		Breast.TCGA-C8-A130	blue	0.774662	MYCN_gain		TCGA-CN-4726	pink
									TCGA-AO-A0J6	Breast.TCGA-AO-A0J6	0	1	0	0	0	0	0	0	0	0	0	0	0	0		HNSC	TCGA-CN-A49A	2	0	0	0	0	0	0	0	0	0	0	0	0	0		Breast.TCGA-E2-A158	blue	1.38348	MYCN_gain		TCGA-CN-A49A	pink
									TCGA-AA-3531	CRC.TCGA-AA-3531	0	1	0	0	0	0	0	0	0	0	0	0	0	0		HNSC	TCGA-CN-A6V3	2	0	0	0	0	0	0	0	0	0	0	0	0	0		Breast.TCGA-E2-A15A	blue	0.116618	MYCN_gain		TCGA-CN-A6V3	pink
									TCGA-AA-A01I	CRC.TCGA-AA-A01I	0	1	0	0	0	0	0	0	0	0	0	0	0	0		HNSC	TCGA-CQ-6228	2	0	0	0	0	0	0	0	0	0	0	0	0	0		LUSC.C3L-01285	plum	1.02811	MYCN_gain		TCGA-CQ-6228	pink
									TCGA-AA-A01X	CRC.TCGA-AA-A01X	0	1	0	0	0	0	0	0	0	0	0	0	0	0		HNSC	TCGA-CQ-A4C6	2	0	0	0	0	0	0	0	0	0	0	0	0	0		HNSC.C3N-00829	pink	-0.455135	MYCN_gain		TCGA-CQ-A4C6	pink
									C3L-00603	LUSC.C3L-00603	0	1	0	0	0	0	0	0	0	0	0	0	0	0		HNSC	TCGA-CQ-A4CD	2	0	0	0	0	0	0	0	0	0	0	0	0	0		HNSC.C3N-03876	pink	1.32347	MYCN_gain		TCGA-CQ-A4CD	pink
									C3N-00221	LUSC.C3N-00221	0	1	0	0	0	0	0	0	0	0	0	0	0	0		HNSC	TCGA-CQ-A4CI	2	0	0	0	0	0	0	0	0	0	0	0	0	0		LUAD.11LU022	purple	0.569243	MYCN_gain		TCGA-CQ-A4CI	pink
									C3N-01017	LUSC.C3N-01017	0	1	0	0	0	0	0	0	0	0	0	0	0	0		HNSC	TCGA-CR-6482	2	0	0	0	0	0	0	0	0	0	0	0	0	0		LUSC.C3N-02375	plum	1.88908	MYCN_gain		TCGA-CR-6482	pink
									C3N-02288	LUSC.C3N-02288	0	1	0	0	0	0	0	0	0	0	0	0	0	0		HNSC	TCGA-CR-7367	2	0	0	0	0	0	0	0	0	0	0	0	0	0		LUSC.C3N-02575	plum	2.18658	MYCN_gain		TCGA-CR-7367	pink
									C3N-03851	LUSC.C3N-03851	0	1	0	0	0	0	0	0	0	0	0	0	0	0		HNSC	TCGA-CR-7379	2	0	0	0	0	0	0	0	0	0	0	0	0	0		HNSC.C3N-03009	pink	0.449736	MYCN_gain		TCGA-CR-7379	pink
									C3N-04162	LUSC.C3N-04162	0	1	0	0	0	0	0	0	0	0	0	0	0	0		HNSC	TCGA-CV-6935	2	0	0	0	0	0	0	0	0	0	0	0	0	0		LUAD.C3N-01016	purple	1.09093	MYCN_gain		TCGA-CV-6935	pink
									C3N-00498	HNSC.C3N-00498	0	1	0	0	0	0	0	0	0	0	0	0	0	0		HNSC	TCGA-CV-6940	2	0	0	0	0	0	0	0	0	0	0	0	0	0		Breast.TCGA-AO-A0JM	blue	-1.20486	MYCN_gain		TCGA-CV-6940	pink
									C3N-01752	HNSC.C3N-01752	0	1	0	0	0	0	0	0	0	0	0	0	0	0		HNSC	TCGA-CV-7102	2	0	0	0	0	0	0	0	0	0	0	0	0	0		HNSC.C3N-02275	pink	-0.251779	MYCN_gain		TCGA-CV-7102	pink
									C3N-04284	PAAD.C3N-04284	0	1	0	0	0	0	0	0	0	0	0	0	0	0		HNSC	TCGA-CV-7104	2	0	0	0	0	0	0	0	0	0	0	0	0	0		PAAD.C3N-01715	violetred	0.931052	MYCN_gain		TCGA-CV-7104	pink
									17OV002	OV.17OV002	0	0	-2	-2	-2	-2	-2	-2	-2	-2	0	-2	-2	-2		HNSC	TCGA-CV-7248	2	0	0	0	0	0	0	0	0	0	0	0	0	0		Colon.06CO001	darkgreen	0.0237003	MYCN_gain		TCGA-CV-7248	pink
									C3N-01520	UCEC.C3N-01520	0	0	-2	-2	-2	-2	-2	-2	-2	0	0	-2	0	-2		HNSC	TCGA-D6-6824	2	0	0	0	0	0	0	0	0	0	0	0	0	0		HNSC.C3N-00307	pink	-1.811	MYCN_gain		TCGA-D6-6824	pink
									C3N-00389	UCEC.C3N-00389	0	0	-2	-2	-2	-2	-2	0	-2	0	0	0	-2	-2		HNSC	TCGA-D6-6826	2	0	0	0	0	0	0	0	0	0	0	0	0	0		HNSC.C3L-00997	pink	0.694039	MYCN_gain		TCGA-D6-6826	pink
									C3L-00586	UCEC.C3L-00586	0	0	-2	-2	-2	-2	0	-2	-2	-2	0	-2	-2	-2		HNSC	TCGA-D6-A6EQ	2	0	0	0	0	0	0	0	0	0	0	0	0	0		HNSC.C3N-03012	pink	-0.57887	MYCN_gain		TCGA-D6-A6EQ	pink
									TCGA-AA-A010	CRC.TCGA-AA-A010	0	0	-2	-2	-2	-2	0	-2	-2	-2	0	0	-2	-2		HNSC	TCGA-DQ-5625	2	0	0	0	0	0	0	0	0	0	0	0	0	0		LUSC.C3N-02374	plum	1.77837	MYCN_gain		TCGA-DQ-5625	pink
									TCGA-AA-3672	CRC.TCGA-AA-3672	0	0	-2	-2	-2	0	-2	-2	0	0	0	0	0	-2		HNSC	TCGA-F7-8298	2	0	0	0	0	0	0	0	0	0	0	0	0	0		LUAD.C3N-02155	purple	1.48119	MYCN_gain		TCGA-F7-8298	pink
									05CO015	Colon.05CO015	0	0	-2	-2	-2	0	0	-2	0	0	-2	0	0	0		HNSC	TCGA-F7-A61W	2	0	0	0	0	0	0	0	0	0	0	0	0	0		OV.TCGA-13-1497	black	1.93957	MYCN_gain		TCGA-F7-A61W	pink
									15OV001	OV.15OV001	0	0	-2	-2	-2	0	0	0	-2	0	0	0	0	0		HNSC	TCGA-MT-A51X	2	0	0	0	0	0	0	0	0	0	0	0	0	0		OV.TCGA-29-1763	black	-0.322515	MYCN_gain		TCGA-MT-A51X	pink
									20CO003	Colon.20CO003	0	0	-2	-2	-2	0	0	0	0	0	0	-2	-2	0		HNSC	TCGA-P3-A5Q6	2	0	0	0	0	0	0	0	0	0	0	0	0	0		UCEC.C3N-00337	darkred	-1.25489	MYCN_gain		TCGA-P3-A5Q6	pink
									C3N-01998	PAAD.C3N-01998	0	0	-2	-2	-2	0	0	0	0	0	0	0	-2	0		HNSC	TCGA-QK-A8Z9	2	0	0	0	0	0	0	0	0	0	0	0	0	0		OV.TCGA-61-1900	black	1.04714	MYCN_gain		TCGA-QK-A8Z9	pink
									C3N-00335	UCEC.C3N-00335	0	0	-2	-2	0	-2	0	-2	0	0	0	0	0	-2		HNSC	TCGA-UF-A7JD	2	0	0	0	0	0	0	0	0	0	0	0	0	0		Breast.TCGA-C8-A12V	blue	-0.600731	MYCN_gain		TCGA-UF-A7JD	pink
									C3L-01282	UCEC.C3L-01282	0	0	-2	-2	0	-2	0	0	-2	0	0	-2	0	-2		HNSC	TCGA-UF-A7JH	2	0	0	0	0	0	0	0	0	0	0	0	0	0		LUSC.C3N-03425	plum	1.22783	MYCN_gain		TCGA-UF-A7JH	pink
									22CO006	Colon.22CO006	0	0	-2	-2	0	-2	0	0	0	-2	0	0	-2	-2		KIRC	TCGA-CZ-5466	2	0	0	0	0	0	0	0	0	0	0	0	0	0		Breast.TCGA-E2-A159	blue	0.801496	MYCN_gain		TCGA-CZ-5466	yellow
									C3L-00781	UCEC.C3L-00781	0	0	-2	-2	0	0	-2	-2	-2	0	-2	-2	0	-2		LGG	TCGA-CS-6290	2	0	0	0	0	0	0	0	0	0	0	0	0	0		OV.TCGA-24-2261	black	0.531497	MYCN_gain		TCGA-CS-6290	lightgreen
									05CO044	Colon.05CO044	0	0	-2	-2	0	0	-2	-2	-2	0	0	0	0	-2		LGG	TCGA-CS-6666	2	0	0	0	0	0	0	0	0	0	0	0	0	0		LUSC.C3N-02283	plum	0.590325	MYCN_gain		TCGA-CS-6666	lightgreen
									05CO003	Colon.05CO003	0	0	-2	-2	0	0	-2	0	0	0	-2	0	0	0		LGG	TCGA-DB-5277	2	0	0	0	0	0	0	0	0	0	0	0	0	0		HNSC.C3N-01755	pink	-0.482158	MYCN_gain		TCGA-DB-5277	lightgreen
									11CO061	Colon.11CO061	0	0	-2	-2	0	0	0	-2	0	0	0	0	0	-2		LGG	TCGA-DB-A4XB	2	0	0	0	0	0	0	0	0	0	0	0	0	0		HNSC.C3N-03490	pink	0.128113	MYCN_gain		TCGA-DB-A4XB	lightgreen
									C3L-00605	UCEC.C3L-00605	0	0	-2	-2	0	0	0	0	-2	0	0	0	0	0		LGG	TCGA-DU-6408	2	0	0	0	0	0	0	0	0	0	0	0	0	0		Breast.01BR040	blue	1.35162	MYCN_gain		TCGA-DU-6408	lightgreen
									C3N-00743	UCEC.C3N-00743	0	0	-2	-2	0	0	0	0	-2	0	0	0	0	0		LGG	TCGA-DU-7015	2	0	0	0	0	0	0	0	0	0	0	0	0	0		UCEC.C3L-00905	darkred	0.638368	MYCN_gain		TCGA-DU-7015	lightgreen
									C3L-00008	UCEC.C3L-00008	0	0	-2	-2	0	0	0	0	-2	0	0	0	0	0		LGG	TCGA-DU-8167	2	0	0	0	0	0	0	0	0	0	0	0	0	0		UCEC.C3N-01346	darkred	0.350506	MYCN_gain		TCGA-DU-8167	lightgreen
									11CO018	Colon.11CO018	0	0	-2	-2	0	0	0	0	0	0	-2	0	-2	0		LGG	TCGA-DU-A7TC	2	0	0	0	0	0	0	0	0	0	0	0	0	0		Colon.21CO007	darkgreen	0.5307	MYCN_gain		TCGA-DU-A7TC	lightgreen
									11CO031	Colon.11CO031	0	0	-2	-2	0	0	0	0	0	0	-2	0	0	0		LGG	TCGA-E1-5303	2	0	0	0	0	0	0	0	0	0	0	0	0	0		LUAD.C3N-01413	purple	-0.423258	MYCN_gain		TCGA-E1-5303	lightgreen
									TCGA-AG-A002	CRC.TCGA-AG-A002	0	0	-2	0	-2	-2	-2	-2	-2	-2	0	-2	0	-2		LGG	TCGA-E1-5305	2	0	0	0	0	0	0	0	0	0	0	0	0	0		LUAD.C3N-02149	purple	0.206092	MYCN_gain		TCGA-E1-5305	lightgreen
									11CO051	Colon.11CO051	0	0	-2	0	-2	-2	0	-2	0	0	0	-2	0	0		LGG	TCGA-E1-5307	2	0	0	0	0	0	0	0	0	0	0	0	0	0		LUAD.C3N-00549	purple	1.07739	MYCN_gain		TCGA-E1-5307	lightgreen
									11CO033	Colon.11CO033	0	0	-2	0	-2	-2	0	0	-2	0	-2	-2	0	0		LGG	TCGA-E1-A7YI	2	0	0	0	0	0	0	0	0	0	0	0	0	0		PedBrain.7316-2760	lightgreen	0.22926	MYCN_gain		TCGA-E1-A7YI	lightgreen
									11CO007	Colon.11CO007	0	0	-2	0	-2	0	-2	0	-2	-2	-2	-2	-2	-2		LGG	TCGA-E1-A7YW	2	0	0	0	0	0	0	0	0	0	0	0	0	0		PedBrain.7316-32	lightgreen	-1.74835	MYCN_gain		TCGA-E1-A7YW	lightgreen
									01CO014	Colon.01CO014	0	0	-2	0	-2	0	0	-2	-2	0	0	0	0	0		LGG	TCGA-FG-5964	2	0	0	0	0	0	0	0	0	0	0	0	0	0		PedBrain.7316-47	lightgreen	0.610651	MYCN_gain		TCGA-FG-5964	lightgreen
									11CO036	Colon.11CO036	0	0	-2	0	0	-2	-2	0	0	0	-2	-2	0	-2		LGG	TCGA-FG-8188	2	0	0	0	0	0	0	0	0	0	0	0	0	0		PedBrain.7316-1763	lightgreen	-0.120233	MYCN_gain		TCGA-FG-8188	lightgreen
									05CO032	Colon.05CO032	0	0	-2	0	0	-2	0	0	0	0	-2	0	-2	0		LGG	TCGA-FG-A4MY	2	0	0	0	0	0	0	0	0	0	0	0	0	0		PedBrain.7316-189	lightgreen	1.29341	MYCN_gain		TCGA-FG-A4MY	lightgreen
									05CO037	Colon.05CO037	0	0	-2	0	0	0	0	-2	0	0	-2	0	-2	-2		LGG	TCGA-FG-A70Y	2	0	0	0	0	0	0	0	0	0	0	0	0	0		PedBrain.7316-124	lightgreen	1.39464	MYCN_gain		TCGA-FG-A70Y	lightgreen
									14CO003	Colon.14CO003	0	0	-2	0	0	0	0	-2	0	0	-2	0	0	0		LGG	TCGA-HT-7475	2	0	0	0	0	0	0	0	0	0	0	0	0	0		PedBrain.7316-370	lightgreen	-0.435811	MYCN_gain		TCGA-HT-7475	lightgreen
									C3L-00365	GBM.C3L-00365	0	0	-2	0	0	0	0	0	0	-2	0	0	0	0		LGG	TCGA-HT-7477	2	0	0	0	0	0	0	0	0	0	0	0	0	0		PedBrain.7316-376	lightgreen	1.70422	MYCN_gain		TCGA-HT-7477	lightgreen
									01CO022	Colon.01CO022	0	0	-2	0	0	0	0	0	0	0	-2	0	-2	-2		LGG	TCGA-HT-7676	2	0	0	0	0	0	0	0	0	0	0	0	0	0		PedBrain.7316-333	lightgreen	0.758598	MYCN_gain		TCGA-HT-7676	lightgreen
									TCGA-AA-A01V	CRC.TCGA-AA-A01V	0	0	-2	0	0	0	0	0	0	0	0	0	0	0		LGG	TCGA-HT-A616	2	0	0	0	0	0	0	0	0	0	0	0	0	0		PedBrain.7316-344	lightgreen	-1.0474	MYCN_gain		TCGA-HT-A616	lightgreen
									C3L-01744	UCEC.C3L-01744	0	0	0	-2	-2	-2	-2	0	-2	-2	0	-2	-2	-2		LGG	TCGA-P5-A5F4	2	0	0	0	0	0	0	0	0	0	0	0	0	0		OV.TCGA-13-1504	black	-0.48422	MYCN_gain		TCGA-P5-A5F4	lightgreen
									C3N-00151	UCEC.C3N-00151	0	0	0	-2	-2	-2	0	-2	-2	-2	0	-2	-2	-2		LGG	TCGA-P5-A72W	2	0	0	0	0	0	0	0	0	0	0	0	0	0		OV.TCGA-13-2059	black	1.14595	MYCN_gain		TCGA-P5-A72W	lightgreen
									C3N-03840	PAAD.C3N-03840	0	0	0	-2	-2	-2	0	0	0	0	0	0	0	0		LGG	TCGA-QH-A6XA	2	0	0	0	0	0	0	0	0	0	0	0	0	0		OV.TCGA-13-2060	black	1.01233	MYCN_gain		TCGA-QH-A6XA	lightgreen
									C3L-00770	UCEC.C3L-00770	0	0	0	-2	-2	0	-2	0	-2	-2	0	0	0	0		LGG	TCGA-S9-A6U6	2	0	0	0	0	0	0	0	0	0	0	0	0	0		OV.TCGA-24-1552	black	0.759456	MYCN_gain		TCGA-S9-A6U6	lightgreen
									C3L-01257	UCEC.C3L-01257	0	0	0	-2	-2	0	-2	0	-2	0	0	0	-2	-2		LGG	TCGA-S9-A6WG	2	0	0	0	0	0	0	0	0	0	0	0	0	0		OV.TCGA-24-2295	black	0.307067	MYCN_gain		TCGA-S9-A6WG	lightgreen
									C3L-00006	UCEC.C3L-00006	0	0	0	-2	-2	0	0	-2	-2	-2	-2	-2	0	-2		LGG	TCGA-S9-A6WP	2	0	0	0	0	0	0	0	0	0	0	0	0	0		OV.TCGA-24-2298	black	0.524133	MYCN_gain		TCGA-S9-A6WP	lightgreen
									18BR003	Breast.18BR003	0	0	0	-2	-2	0	0	-2	0	0	0	0	0	0		LGG	TCGA-TM-A7CF	2	0	0	0	0	0	0	0	0	0	0	0	0	0		OV.TCGA-25-1312	black	1.04009	MYCN_gain		TCGA-TM-A7CF	lightgreen
									C3L-00677	GBM.C3L-00677	0	0	0	-2	-2	0	0	0	-2	-2	0	0	0	-2		LGG	TCGA-TM-A84T	2	0	0	0	0	0	0	0	0	0	0	0	0	0		OV.TCGA-29-1698	black	-0.595433	MYCN_gain		TCGA-TM-A84T	lightgreen
									TCGA-AA-A01R	CRC.TCGA-AA-A01R	0	0	0	-2	-2	0	0	0	0	0	-2	0	0	-2		LGG	TCGA-TQ-A7RR	2	0	0	0	0	0	0	0	0	0	0	0	0	0		OV.TCGA-29-2432	black	-0.585057	MYCN_gain		TCGA-TQ-A7RR	lightgreen
									C3L-00601	UCEC.C3L-00601	0	0	0	-2	0	-2	-2	-2	-2	0	0	-2	-2	-2		LGG	TCGA-TQ-A7RW	2	0	0	0	0	0	0	0	0	0	0	0	0	0		OV.TCGA-36-2543	black	0.180568	MYCN_gain		TCGA-TQ-A7RW	lightgreen
									05CO050	Colon.05CO050	0	0	0	-2	0	-2	-2	0	-2	0	-2	0	-2	-2		LIHC	TCGA-5R-AAAM	2	0	0	0	0	0	0	0	0	0	0	0	0	0		OV.TCGA-59-2348	black	-0.491004	MYCN_gain		TCGA-5R-AAAM	peachpuff
									TCGA-AA-A02R	CRC.TCGA-AA-A02R	0	0	0	-2	0	-2	0	0	0	0	-2	0	0	-2		LIHC	TCGA-BC-A69H	2	0	0	0	0	0	0	0	0	0	0	0	0	0		OV.TCGA-59-2352	black	-0.208741	MYCN_gain		TCGA-BC-A69H	peachpuff
									C3N-01212	UCEC.C3N-01212	0	0	0	-2	0	0	-2	-2	-2	0	0	0	-2	0		LIHC	TCGA-CC-A3MA	2	0	0	0	0	0	0	0	0	0	0	0	0	0		OV.TCGA-59-2372	black	0.431747	MYCN_gain		TCGA-CC-A3MA	peachpuff
									C3L-00156	UCEC.C3L-00156	0	0	0	-2	0	0	-2	-2	-2	0	0	0	0	-2		LIHC	TCGA-CC-A7IH	2	0	0	0	0	0	0	0	0	0	0	0	0	0		OV.TCGA-61-2088	black	0.901282	MYCN_gain		TCGA-CC-A7IH	peachpuff
									C3N-00334	UCEC.C3N-00334	0	0	0	-2	0	0	-2	-2	-2	0	0	0	0	0		LIHC	TCGA-DD-A1EI	2	0	0	0	0	0	0	0	0	0	0	0	0	0		OV.TCGA-61-2612	black	-0.61643	MYCN_gain		TCGA-DD-A1EI	peachpuff
									C3N-01219	UCEC.C3N-01219	0	0	0	-2	0	0	-2	0	-2	0	-2	0	-2	0		LIHC	TCGA-DD-A3A3	2	0	0	0	0	0	0	0	0	0	0	0	0	0		Breast.TCGA-AO-A12D	blue	-0.892835	MYCN_gain		TCGA-DD-A3A3	peachpuff
									C3N-02716	HNSC.C3N-02716	0	0	0	-2	0	0	-2	0	0	0	0	0	-2	-2		LIHC	TCGA-DD-A3A8	2	0	0	0	0	0	0	0	0	0	0	0	0	0		Breast.TCGA-A2-A0SX	blue	-0.374517	MYCN_gain		TCGA-DD-A3A8	peachpuff
									TCGA-AA-A01P	CRC.TCGA-AA-A01P	0	0	0	-2	0	0	-2	0	0	0	0	0	0	0		LIHC	TCGA-DD-A73A	2	0	0	0	0	0	0	0	0	0	0	0	0	0		Breast.TCGA-A2-A0T1	blue	0.750567	MYCN_gain		TCGA-DD-A73A	peachpuff
									C3N-01510	UCEC.C3N-01510	0	0	0	-2	0	0	0	-2	-2	0	0	0	0	0		LIHC	TCGA-DD-AACW	2	0	0	0	0	0	0	0	0	0	0	0	0	0		Breast.TCGA-A2-A0T2	blue	1.17794	MYCN_gain		TCGA-DD-AACW	peachpuff
									C3N-00848	UCEC.C3N-00848	0	0	0	-2	0	0	0	-2	-2	0	0	0	0	0		LIHC	TCGA-DD-AAD1	2	0	0	0	0	0	0	0	0	0	0	0	0	0		Breast.TCGA-A7-A0CJ	blue	0.661117	MYCN_gain		TCGA-DD-AAD1	peachpuff
									11CO027	Colon.11CO027	0	0	0	-2	0	0	0	-2	0	0	0	0	0	0		LIHC	TCGA-DD-AAEK	2	0	0	0	0	0	0	0	0	0	0	0	0	0		Breast.TCGA-AN-A0AM	blue	-0.454851	MYCN_gain		TCGA-DD-AAEK	peachpuff
									C3L-00946	UCEC.C3L-00946	0	0	0	-2	0	0	0	0	-2	0	-2	0	0	0		LIHC	TCGA-DD-AAVS	2	0	0	0	0	0	0	0	0	0	0	0	0	0		Breast.TCGA-AO-A12F	blue	0.479947	MYCN_gain		TCGA-DD-AAVS	peachpuff
									C3N-00377	UCEC.C3N-00377	0	0	0	-2	0	0	0	0	-2	0	-2	0	0	0		LIHC	TCGA-DD-AAVU	2	0	0	0	0	0	0	0	0	0	0	0	0	0		Breast.TCGA-BH-A0C1	blue	0.622283	MYCN_gain		TCGA-DD-AAVU	peachpuff
									C3L-00161	UCEC.C3L-00161	0	0	0	-2	0	0	0	0	-2	0	0	-2	-2	0		LIHC	TCGA-ED-A66X	2	0	0	0	0	0	0	0	0	0	0	0	0	0		Breast.TCGA-BH-A0E0	blue	0.485337	MYCN_gain		TCGA-ED-A66X	peachpuff
									C3N-01211	UCEC.C3N-01211	0	0	0	-2	0	0	0	0	-2	0	0	0	0	-2		LIHC	TCGA-EP-A3JL	2	0	0	0	0	0	0	0	0	0	0	0	0	0		Breast.TCGA-C8-A12L	blue	0.201893	MYCN_gain		TCGA-EP-A3JL	peachpuff
									C3N-00734	UCEC.C3N-00734	0	0	0	-2	0	0	0	0	-2	0	0	0	0	0		LIHC	TCGA-FV-A2QQ	2	0	0	0	0	0	0	0	0	0	0	0	0	0		Breast.TCGA-D8-A142	blue	-1.47158	MYCN_gain		TCGA-FV-A2QQ	peachpuff
									C3L-00942	UCEC.C3L-00942	0	0	0	-2	0	0	0	0	-2	0	0	0	0	0		LIHC	TCGA-G3-A25V	2	0	0	0	0	0	0	0	0	0	0	0	0	0		CRC.TCGA-A6-3807	darkgreen	-0.587073	MYCN_gain		TCGA-G3-A25V	peachpuff
									C3L-01304	UCEC.C3L-01304	0	0	0	-2	0	0	0	0	-2	0	0	0	0	0		LIHC	TCGA-G3-A5SJ	2	0	0	0	0	0	0	0	0	0	0	0	0	0		CRC.TCGA-A6-3810	darkgreen	-1.87663	MYCN_gain		TCGA-G3-A5SJ	peachpuff
									C3L-00769	UCEC.C3L-00769	0	0	0	-2	0	0	0	0	-2	0	0	0	0	0		LIHC	TCGA-G3-AAV5	2	0	0	0	0	0	0	0	0	0	0	0	0	0		CRC.TCGA-AA-3534	darkgreen	-0.264478	MYCN_gain		TCGA-G3-AAV5	peachpuff
									C3N-01217	UCEC.C3N-01217	0	0	0	-2	0	0	0	0	-2	0	0	0	0	0		LIHC	TCGA-HP-A5MZ	2	0	0	0	0	0	0	0	0	0	0	0	0	0		CRC.TCGA-AA-3684	darkgreen	-1.28295	MYCN_gain		TCGA-HP-A5MZ	peachpuff
									C3L-00961	UCEC.C3L-00961	0	0	0	-2	0	0	0	0	-2	0	0	0	0	0		LIHC	TCGA-KR-A7K2	2	0	0	0	0	0	0	0	0	0	0	0	0	0		CRC.TCGA-AA-A01S	darkgreen	0.945372	MYCN_gain		TCGA-KR-A7K2	peachpuff
									C3L-01275	UCEC.C3L-01275	0	0	0	-2	0	0	0	0	-2	0	0	0	0	0		LIHC	TCGA-KR-A7K7	2	0	0	0	0	0	0	0	0	0	0	0	0	0		CRC.TCGA-AG-3574	darkgreen	-0.518416	MYCN_gain		TCGA-KR-A7K7	peachpuff
									C3N-00324	UCEC.C3N-00324	0	0	0	-2	0	0	0	0	-2	0	0	0	0	0		LIHC	TCGA-MR-A8JO	2	0	0	0	0	0	0	0	0	0	0	0	0	0		CRC.TCGA-AG-A01N	darkgreen	-0.0357922	MYCN_gain		TCGA-MR-A8JO	peachpuff
									C3N-00388	UCEC.C3N-00388	0	0	0	-2	0	0	0	0	-2	0	0	0	0	0		LIHC	TCGA-O8-A75V	2	0	0	0	0	0	0	0	0	0	0	0	0	0		CRC.TCGA-AG-A032	darkgreen	0.36711	MYCN_gain		TCGA-O8-A75V	peachpuff
									C3L-00137	UCEC.C3L-00137	0	0	0	-2	0	0	0	0	-2	0	0	0	0	0		LIHC	TCGA-RC-A6M4	2	0	0	0	0	0	0	0	0	0	0	0	0	0		LUSC.C3L-00081	plum	-0.331932	MYCN_gain		TCGA-RC-A6M4	peachpuff
									C3N-00847	UCEC.C3N-00847	0	0	0	-2	0	0	0	0	-2	0	0	0	0	0		LIHC	TCGA-RC-A6M6	2	0	0	0	0	0	0	0	0	0	0	0	0	0		LUSC.C3L-00993	plum	1.58628	MYCN_gain		TCGA-RC-A6M6	peachpuff
									C3L-00947	UCEC.C3L-00947	0	0	0	-2	0	0	0	0	0	0	0	0	0	-2		LIHC	TCGA-RC-A7SK	2	0	0	0	0	0	0	0	0	0	0	0	0	0		LUSC.C3L-02127	plum	0.884422	MYCN_gain		TCGA-RC-A7SK	peachpuff
									C3N-00850	UCEC.C3N-00850	0	0	0	-2	0	0	0	0	0	0	0	0	0	-2		LIHC	TCGA-ZP-A9D4	2	0	0	0	0	0	0	0	0	0	0	0	0	0		LUSC.C3L-02546	plum	-2.05391	MYCN_gain		TCGA-ZP-A9D4	peachpuff
									C3N-02333	HNSC.C3N-02333	0	0	0	-2	0	0	0	0	0	0	0	0	0	-2		LUAD	TCGA-05-4402	2	0	0	0	0	0	0	0	0	0	0	0	0	0		LUSC.C3L-02646	plum	0.535319	MYCN_gain		TCGA-05-4402	purple
									04OV013	OV.04OV013	0	0	0	-2	0	0	0	0	0	0	0	0	0	0		LUAD	TCGA-05-4422	2	0	0	0	0	0	0	0	0	0	0	0	0	0		LUSC.C3L-02665	plum	-0.133748	MYCN_gain		TCGA-05-4422	purple
									C3L-00362	UCEC.C3L-00362	0	0	0	-2	0	0	0	0	0	0	0	0	0	0		LUAD	TCGA-44-6774	2	0	0	0	0	0	0	0	0	0	0	0	0	0		LUSC.C3L-02669	plum	-1.58996	MYCN_gain		TCGA-44-6774	purple
									C3N-01003	UCEC.C3N-01003	0	0	0	-2	0	0	0	0	0	0	0	0	0	0		LUAD	TCGA-44-7671	2	0	0	0	0	0	0	0	0	0	0	0	0	0		LUSC.C3N-02425	plum	1.31609	MYCN_gain		TCGA-44-7671	purple
									05CO002	Colon.05CO002	0	0	0	-2	0	0	0	0	0	0	0	0	0	0		LUAD	TCGA-49-4486	2	0	0	0	0	0	0	0	0	0	0	0	0	0		LUSC.C3N-03072	plum	-1.10388	MYCN_gain		TCGA-49-4486	purple
									C3L-00792	Renal.C3L-00792	0	0	0	-2	0	0	0	0	0	0	0	0	0	0		LUAD	TCGA-50-5932	2	0	0	0	0	0	0	0	0	0	0	0	0	0		LUSC.C3N-03076	plum	-0.20028	MYCN_gain		TCGA-50-5932	purple
									C3N-01488	LUAD.C3N-01488	0	0	0	-2	0	0	0	0	0	0	0	0	0	0		LUAD	TCGA-55-6987	2	0	0	0	0	0	0	0	0	0	0	0	0	0		LUSC.C3N-03662	plum	-1.06888	MYCN_gain		TCGA-55-6987	purple
									C3L-02660	LUSC.C3L-02660	0	0	0	-2	0	0	0	0	0	0	0	0	0	0		LUAD	TCGA-55-8621	2	0	0	0	0	0	0	0	0	0	0	0	0	0		LUSC.C3N-03882	plum	1.93045	MYCN_gain		TCGA-55-8621	purple
									C3L-04014	LUSC.C3L-04014	0	0	0	-2	0	0	0	0	0	0	0	0	0	0		LUAD	TCGA-62-8394	2	0	0	0	0	0	0	0	0	0	0	0	0	0		HNSC.C3N-00857	pink	0.397069	MYCN_gain		TCGA-62-8394	purple
									C3N-00295	HNSC.C3N-00295	0	0	0	-2	0	0	0	0	0	0	0	0	0	0		LUAD	TCGA-62-A472	2	0	0	0	0	0	0	0	0	0	0	0	0	0		HNSC.C3N-01756	pink	-0.342758	MYCN_gain		TCGA-62-A472	purple
									C3N-04152	HNSC.C3N-04152	0	0	0	-2	0	0	0	0	0	0	0	0	0	0		LUAD	TCGA-75-6205	2	0	0	0	0	0	0	0	0	0	0	0	0	0		HNSC.C3N-03664	pink	0.267312	MYCN_gain		TCGA-75-6205	purple
									CPCG0339	PRAD.CPCG0339	0	0	0	-2	0	0	0	0	0	0	0	0	0	0		LUAD	TCGA-75-6211	2	0	0	0	0	0	0	0	0	0	0	0	0	0		HNSC.C3L-01237	pink	-0.921205	MYCN_gain		TCGA-75-6211	purple
									C3L-00599	PAAD.C3L-00599	0	0	0	-2	0	0	0	0	0	0	0	0	0	0		LUAD	TCGA-78-7154	2	0	0	0	0	0	0	0	0	0	0	0	0	0		PAAD.C3N-03069	violetred	-1.46896	MYCN_gain		TCGA-78-7154	purple
									C3N-02585	PAAD.C3N-02585	0	0	0	-2	0	0	0	0	0	0	0	0	0	0		LUAD	TCGA-86-A456	2	0	0	0	0	0	0	0	0	0	0	0	0	0		LUAD.C3N-00294	purple	1.46229	MYCN_gain		TCGA-86-A456	purple
									C3N-04119	PAAD.C3N-04119	0	0	0	-2	0	0	0	0	0	0	0	0	0	0		LUAD	TCGA-97-8547	2	0	0	0	0	0	0	0	0	0	0	0	0	0		LUAD.C3L-00144	purple	0.227207	MYCN_gain		TCGA-97-8547	purple
									C3L-01328	PAAD.C3L-01328	0	0	0	-2	0	0	0	0	0	0	0	0	0	0		LUAD	TCGA-MP-A4SV	2	0	0	0	0	0	0	0	0	0	0	0	0	0		UCEC.C3L-00413	darkred	-0.373	MYCN_gain		TCGA-MP-A4SV	purple
									11CO070	Colon.11CO070	0	0	0	0	-2	-2	-2	-2	-2	-2	-2	-2	-2	-2		LUAD	TCGA-MP-A4SW	2	0	0	0	0	0	0	0	0	0	0	0	0	0		Colon.09CO013	darkgreen	1.853	MYCN_gain		TCGA-MP-A4SW	purple
									C3N-00328	UCEC.C3N-00328	0	0	0	0	-2	-2	-2	-2	-2	-2	0	-2	0	-2		LUAD	TCGA-MP-A4T4	2	0	0	0	0	0	0	0	0	0	0	0	0	0		LUSC.C3N-04155	plum	1.36816	MYCN_gain		TCGA-MP-A4T4	purple
									TCGA-AA-A00N	CRC.TCGA-AA-A00N	0	0	0	0	-2	-2	0	-2	0	0	0	-2	-2	-2		LUAD	TCGA-MP-A4TE	2	0	0	0	0	0	0	0	0	0	0	0	0	0		LUSC.C3L-02168	plum	-0.408733	MYCN_gain		TCGA-MP-A4TE	purple
									C3L-02649	LUSC.C3L-02649	0	0	0	0	-2	-2	0	0	0	-2	0	0	0	0		LUAD	TCGA-MP-A4TF	2	0	0	0	0	0	0	0	0	0	0	0	0	0		LUAD.C3N-01023	purple	1.46508	MYCN_gain		TCGA-MP-A4TF	purple
									C3N-02423	LUAD.C3N-02423	0	0	0	0	-2	-2	0	0	0	0	0	0	0	0		LUAD	TCGA-NJ-A4YG	2	0	0	0	0	0	0	0	0	0	0	0	0	0		UCEC.C3L-00136	darkred	-0.550566	MYCN_gain		TCGA-NJ-A4YG	purple
									C3N-01339	HNSC.C3N-01339	0	0	0	0	-2	-2	0	0	0	0	0	0	0	0		LUSC	TCGA-18-4721	2	0	0	0	0	0	0	0	0	0	0	0	0	0		Breast.TCGA-AR-A0TX	blue	0.30094	MYCN_gain		TCGA-18-4721	plum
									C3L-01311	UCEC.C3L-01311	0	0	0	0	-2	0	-2	-2	-2	-2	0	0	0	-2		LUSC	TCGA-18-5595	2	0	0	0	0	0	0	0	0	0	0	0	0	0		Renal.C3N-00494	yellow	0.813737	MYCN_gain		TCGA-18-5595	plum
									TCGA-AA-A022	CRC.TCGA-AA-A022	0	0	0	0	-2	0	0	-2	0	0	0	0	0	0		LUSC	TCGA-21-5787	2	0	0	0	0	0	0	0	0	0	0	0	0	0		OV.TCGA-25-1323	black	-0.387538	MYCN_gain		TCGA-21-5787	plum
									C3N-01368	GBM.C3N-01368	0	0	0	0	-2	0	0	0	-2	0	0	0	0	0		LUSC	TCGA-34-A5IX	2	0	0	0	0	0	0	0	0	0	0	0	0	0		CRC.TCGA-AA-3666	darkgreen	0.586349	MYCN_gain		TCGA-34-A5IX	plum
									CPCG0191	PRAD.CPCG0191	0	0	0	0	-2	0	0	0	0	0	0	-2	0	0		LUSC	TCGA-52-7622	2	0	0	0	0	0	0	0	0	0	0	0	0	0		LUSC.C3L-02349	plum	1.09823	MYCN_gain		TCGA-52-7622	plum
									TCGA-A8-A09G	Breast.TCGA-A8-A09G	0	0	0	0	-2	0	0	0	0	0	0	0	0	-2		LUSC	TCGA-52-7812	2	0	0	0	0	0	0	0	0	0	0	0	0	0		Breast.TCGA-BH-A0E9	blue	-1.93187	MYCN_gain		TCGA-52-7812	plum
									04OV017	OV.04OV017	0	0	0	0	-2	0	0	0	0	0	0	0	0	0		LUSC	TCGA-56-7822	2	0	0	0	0	0	0	0	0	0	0	0	0	0		LUSC.C3N-02252	plum	0.599306	MYCN_gain		TCGA-56-7822	plum
									05CO049	Colon.05CO049	0	0	0	0	-2	0	0	0	0	0	0	0	0	0		LUSC	TCGA-60-2695	2	0	0	0	0	0	0	0	0	0	0	0	0	0		OV.26OV013	black	1.59392	MYCN_gain		TCGA-60-2695	plum
									11CO005	Colon.11CO005	0	0	0	0	-2	0	0	0	0	0	0	0	0	0		LUSC	TCGA-63-7021	2	0	0	0	0	0	0	0	0	0	0	0	0	0		Breast.11BR042	blue	-0.145707	MYCN_gain		TCGA-63-7021	plum
									C3L-00913	LUAD.C3L-00913	0	0	0	0	-2	0	0	0	0	0	0	0	0	0		LUSC	TCGA-63-A5MT	2	0	0	0	0	0	0	0	0	0	0	0	0	0		OV.01OV047	black	-0.860516	MYCN_gain		TCGA-63-A5MT	plum
									C3L-02219	LUAD.C3L-02219	0	0	0	0	-2	0	0	0	0	0	0	0	0	0		LUSC	TCGA-66-2757	2	0	0	0	0	0	0	0	0	0	0	0	0	0		OV.04OV053	black	1.33736	MYCN_gain		TCGA-66-2757	plum
									C3L-02984	GBM.C3L-02984	0	0	0	0	-2	0	0	0	0	0	0	0	0	0		LUSC	TCGA-66-2782	2	0	0	0	0	0	0	0	0	0	0	0	0	0		OV.04OV057	black	1.27914	MYCN_gain		TCGA-66-2782	plum
									TCGA-AA-A02Y	CRC.TCGA-AA-A02Y	0	0	0	0	-2	0	0	0	0	0	0	0	0	0		LUSC	TCGA-66-2794	2	0	0	0	0	0	0	0	0	0	0	0	0	0		OV.17OV001	black	-0.276817	MYCN_gain		TCGA-66-2794	plum
									C3L-03963	LUSC.C3L-03963	0	0	0	0	-2	0	0	0	0	0	0	0	0	0		LUSC	TCGA-68-8251	2	0	0	0	0	0	0	0	0	0	0	0	0	0		OV.17OV011	black	-0.3869	MYCN_gain		TCGA-68-8251	plum
									C3N-03933	HNSC.C3N-03933	0	0	0	0	-2	0	0	0	0	0	0	0	0	0		LUSC	TCGA-77-8007	2	0	0	0	0	0	0	0	0	0	0	0	0	0		OV.18OV001	black	0.216037	MYCN_gain		TCGA-77-8007	plum
									C3L-01971	PAAD.C3L-01971	0	0	0	0	-2	0	0	0	0	0	0	0	0	0		LUSC	TCGA-79-5596	2	0	0	0	0	0	0	0	0	0	0	0	0	0		OV.26OV008	black	1.16856	MYCN_gain		TCGA-79-5596	plum
									C3N-01028	LUSC.C3N-01028	0	0	0	0	0	-2	-2	-2	0	0	0	0	0	0		LUSC	TCGA-85-8351	2	0	0	0	0	0	0	0	0	0	0	0	0	0		OV.26OV009	black	0.992812	MYCN_gain		TCGA-85-8351	plum
									C3L-02617	HNSC.C3L-02617	0	0	0	0	0	-2	-2	0	0	0	0	0	0	0		LUSC	TCGA-98-8020	2	0	0	0	0	0	0	0	0	0	0	0	0	0		UCEC.C3N-00340	darkred	0.0144252	MYCN_gain		TCGA-98-8020	plum
									C3N-03837	HNSC.C3N-03837	0	0	0	0	0	-2	-2	0	0	0	0	0	0	0		LUSC	TCGA-NK-A5CX	2	0	0	0	0	0	0	0	0	0	0	0	0	0		Colon.09CO014	darkgreen	-0.671098	MYCN_gain		TCGA-NK-A5CX	plum
									C3N-02700	HNSC.C3N-02700	0	0	0	0	0	-2	0	-2	0	0	0	0	0	0		MESO	TCGA-3H-AB3S	2	0	0	0	0	0	0	0	0	0	0	0	0	0		Colon.16CO002	darkgreen	0.176404	MYCN_gain		TCGA-3H-AB3S	wheat3
									C3N-00321	UCEC.C3N-00321	0	0	0	0	0	-2	0	0	-2	0	-2	0	0	-2		OV	TCGA-04-1357	2	0	0	0	0	0	0	0	0	0	0	0	0	0		Colon.09CO006	darkgreen	0.843067	MYCN_gain		TCGA-04-1357	black
									TCGA-AA-3864	CRC.TCGA-AA-3864	0	0	0	0	0	-2	0	0	-2	0	-2	0	0	-2		OV	TCGA-09-1673	2	0	0	0	0	0	0	0	0	0	0	0	0	0		Colon.11CO043	darkgreen	-1.1069	MYCN_gain		TCGA-09-1673	black
									C3L-01307	UCEC.C3L-01307	0	0	0	0	0	-2	0	0	-2	0	0	0	0	0		OV	TCGA-13-0913	2	0	0	0	0	0	0	0	0	0	0	0	0	0		Renal.C3L-01287	yellow	1.30011	MYCN_gain		TCGA-13-0913	black
									C3L-00918	UCEC.C3L-00918	0	0	0	0	0	-2	0	0	-2	0	0	0	0	0		OV	TCGA-13-0916	2	0	0	0	0	0	0	0	0	0	0	0	0	0		Renal.C3N-00834	yellow	0.366113	MYCN_gain		TCGA-13-0916	black
									C3N-00836	UCEC.C3N-00836	0	0	0	0	0	-2	0	0	0	0	0	0	0	0		OV	TCGA-13-1498	2	0	0	0	0	0	0	0	0	0	0	0	0	0		Renal.C3N-01808	yellow	0.338844	MYCN_gain		TCGA-13-1498	black
									09CO005	Colon.09CO005	0	0	0	0	0	-2	0	0	0	0	0	0	0	0		OV	TCGA-13-1512	2	0	0	0	0	0	0	0	0	0	0	0	0	0		Renal.C3N-00149	yellow	-0.547419	MYCN_gain		TCGA-13-1512	black
									11CO045	Colon.11CO045	0	0	0	0	0	-2	0	0	0	0	0	0	0	0		OV	TCGA-20-1683	2	0	0	0	0	0	0	0	0	0	0	0	0	0		Renal.C3L-00448	yellow	0.570051	MYCN_gain		TCGA-20-1683	black
									C3N-00577	Renal.C3N-00577	0	0	0	0	0	-2	0	0	0	0	0	0	0	0		OV	TCGA-20-1684	2	0	0	0	0	0	0	0	0	0	0	0	0	0		Renal.C3L-00910	yellow	-0.756566	MYCN_gain		TCGA-20-1684	black
									C3N-01194	LUSC.C3N-01194	0	0	0	0	0	-2	0	0	0	0	0	0	0	0		OV	TCGA-20-1685	2	0	0	0	0	0	0	0	0	0	0	0	0	0		Renal.C3N-00390	yellow	0.459994	MYCN_gain		TCGA-20-1685	black
									C3N-03841	HNSC.C3N-03841	0	0	0	0	0	-2	0	0	0	0	0	0	0	0		OV	TCGA-23-1027	2	0	0	0	0	0	0	0	0	0	0	0	0	0		LUAD.C3N-02572	purple	-1.06906	MYCN_gain		TCGA-23-1027	black
									CPCG0269	PRAD.CPCG0269	0	0	0	0	0	-2	0	0	0	0	0	0	0	0		OV	TCGA-23-1029	2	0	0	0	0	0	0	0	0	0	0	0	0	0		LUAD.C3N-00550	purple	0.215504	MYCN_gain		TCGA-23-1029	black
									C3N-04282	PAAD.C3N-04282	0	0	0	0	0	-2	0	0	0	0	0	0	0	0		OV	TCGA-23-2077	2	0	0	0	0	0	0	0	0	0	0	0	0	0		LUAD.C3L-00094	purple	1.25697	MYCN_gain		TCGA-23-2077	black
									C3N-01856	GBM.C3N-01856	0	0	0	0	0	0	-2	0	0	0	0	0	0	0		OV	TCGA-23-2084	2	0	0	0	0	0	0	0	0	0	0	0	0	0		LUAD.C3N-02422	purple	-0.225786	MYCN_gain		TCGA-23-2084	black
									C3L-00143	UCEC.C3L-00143	0	0	0	0	0	0	0	-2	-2	0	-2	0	-2	0		OV	TCGA-24-1103	2	0	0	0	0	0	0	0	0	0	0	0	0	0		GBM.C3L-02642	green	0.0497338	MYCN_gain		TCGA-24-1103	black
									11BR055	Breast.11BR055	0	0	0	0	0	0	0	-2	-2	0	0	0	0	0		OV	TCGA-24-1416	2	0	0	0	0	0	0	0	0	0	0	0	0	0		PedBrain.7316-324	lightgreen	-0.480901	MYCN_gain		TCGA-24-1416	black
									C3L-01155	GBM.C3L-01155	0	0	0	0	0	0	0	-2	-2	0	0	0	0	0		OV	TCGA-24-1423	2	0	0	0	0	0	0	0	0	0	0	0	0	0		PedBrain.7316-3765	lightgreen	-0.0973536	MYCN_gain		TCGA-24-1423	black
									C3L-01061	GBM.C3L-01061	0	0	0	0	0	0	0	-2	-2	0	0	0	0	0		OV	TCGA-24-1428	2	0	0	0	0	0	0	0	0	0	0	0	0	0		PedBrain.7316-878	lightgreen	1.91739	MYCN_gain		TCGA-24-1428	black
									C3N-02300	LUSC.C3N-02300	0	0	0	0	0	0	0	-2	-2	0	0	0	0	0		OV	TCGA-24-1436	2	0	0	0	0	0	0	0	0	0	0	0	0	0		PedBrain.7316-883	lightgreen	2.25593	MYCN_gain		TCGA-24-1436	black
									C3N-03182	GBM.C3N-03182	0	0	0	0	0	0	0	-2	0	-2	0	0	0	0		OV	TCGA-24-1603	2	0	0	0	0	0	0	0	0	0	0	0	0	0		OV.TCGA-13-1495	black	-1.08661	MYCN_gain		TCGA-24-1603	black
									C3N-00314	Renal.C3N-00314	0	0	0	0	0	0	0	-2	0	0	0	-2	0	0		OV	TCGA-24-1846	2	0	0	0	0	0	0	0	0	0	0	0	0	0		OV.TCGA-29-1774	black	0.412464	MYCN_gain		TCGA-24-1846	black
									02OV046	OV.02OV046	0	0	0	0	0	0	0	-2	0	0	0	0	-2	0		OV	TCGA-24-1847	2	0	0	0	0	0	0	0	0	0	0	0	0	0		Breast.TCGA-AO-A0J6	blue	-1.70959	MYCN_gain		TCGA-24-1847	black
									05CO054	Colon.05CO054	0	0	0	0	0	0	0	-2	0	0	0	0	-2	0		OV	TCGA-25-1313	2	0	0	0	0	0	0	0	0	0	0	0	0	0		CRC.TCGA-AA-3531	darkgreen	-0.463398	MYCN_gain		TCGA-25-1313	black
									09CO011	Colon.09CO011	0	0	0	0	0	0	0	-2	0	0	0	0	0	-2		OV	TCGA-25-1314	2	0	0	0	0	0	0	0	0	0	0	0	0	0		CRC.TCGA-AA-A01I	darkgreen	0.320812	MYCN_gain		TCGA-25-1314	black
									C3L-03743	PAAD.C3L-03743	0	0	0	0	0	0	0	-2	0	0	0	0	0	-2		OV	TCGA-25-2397	2	0	0	0	0	0	0	0	0	0	0	0	0	0		CRC.TCGA-AA-A01X	darkgreen	0.619165	MYCN_gain		TCGA-25-2397	black
									11BR074	Breast.11BR074	0	0	0	0	0	0	0	-2	0	0	0	0	0	0		OV	TCGA-25-2404	2	0	0	0	0	0	0	0	0	0	0	0	0	0		LUSC.C3L-00603	plum	0.107069	MYCN_gain		TCGA-25-2404	black
									11BR014	Breast.11BR014	0	0	0	0	0	0	0	-2	0	0	0	0	0	0		OV	TCGA-29-1688	2	0	0	0	0	0	0	0	0	0	0	0	0	0		LUSC.C3N-00221	plum	0.156293	MYCN_gain		TCGA-29-1688	black
									11BR040	Breast.11BR040	0	0	0	0	0	0	0	-2	0	0	0	0	0	0		OV	TCGA-29-1694	2	0	0	0	0	0	0	0	0	0	0	0	0	0		LUSC.C3N-01017	plum	0.652748	MYCN_gain		TCGA-29-1694	black
									11BR075	Breast.11BR075	0	0	0	0	0	0	0	-2	0	0	0	0	0	0		OV	TCGA-29-1697	2	0	0	0	0	0	0	0	0	0	0	0	0	0		LUSC.C3N-02288	plum	0.380911	MYCN_gain		TCGA-29-1697	black
									01OV017	OV.01OV017	0	0	0	0	0	0	0	-2	0	0	0	0	0	0		OV	TCGA-29-1705	2	0	0	0	0	0	0	0	0	0	0	0	0	0		LUSC.C3N-03851	plum	1.29919	MYCN_gain		TCGA-29-1705	black
									02OV041	OV.02OV041	0	0	0	0	0	0	0	-2	0	0	0	0	0	0		OV	TCGA-29-1710	2	0	0	0	0	0	0	0	0	0	0	0	0	0		LUSC.C3N-04162	plum	0.980587	MYCN_gain		TCGA-29-1710	black
									05CO026	Colon.05CO026	0	0	0	0	0	0	0	-2	0	0	0	0	0	0		OV	TCGA-29-1781	2	0	0	0	0	0	0	0	0	0	0	0	0	0		HNSC.C3N-00498	pink	1.06291	MYCN_gain		TCGA-29-1781	black
									11CO048	Colon.11CO048	0	0	0	0	0	0	0	-2	0	0	0	0	0	0		OV	TCGA-29-1785	2	0	0	0	0	0	0	0	0	0	0	0	0	0		HNSC.C3N-01752	pink	0.542218	MYCN_gain		TCGA-29-1785	black
									C3N-00246	Renal.C3N-00246	0	0	0	0	0	0	0	-2	0	0	0	0	0	0		OV	TCGA-29-2427	2	0	0	0	0	0	0	0	0	0	0	0	0	0		PAAD.C3N-04284	violetred	2.28174	MYCN_gain		TCGA-29-2427	black
									C3N-00733	Renal.C3N-00733	0	0	0	0	0	0	0	-2	0	0	0	0	0	0		OV	TCGA-30-1718	2	0	0	0	0	0	0	0	0	0	0	0	0	0		Colon.05CO006	darkgreen	-0.278698	ACVR2A_mut		TCGA-30-1718	black
									C3N-01192	GBM.C3N-01192	0	0	0	0	0	0	0	-2	0	0	0	0	0	0		OV	TCGA-30-1855	2	0	0	0	0	0	0	0	0	0	0	0	0	0		UCEC.C3N-00880	darkred	0.860538	ACVR2A_mut		TCGA-30-1855	black
									TCGA-61-1995	OV.TCGA-61-1995	0	0	0	0	0	0	0	-2	0	0	0	0	0	0		OV	TCGA-59-2351	2	0	0	0	0	0	0	0	0	0	0	0	0	0		Colon.05CO039	darkgreen	1.41013	ACVR2A_mut		TCGA-59-2351	black
									C3L-00904	LUSC.C3L-00904	0	0	0	0	0	0	0	-2	0	0	0	0	0	0		OV	TCGA-59-2355	2	0	0	0	0	0	0	0	0	0	0	0	0	0		Breast.11BR003	blue	1.75168	ACVR2A_mut		TCGA-59-2355	black
									C3N-00497	LUSC.C3N-00497	0	0	0	0	0	0	0	-2	0	0	0	0	0	0		OV	TCGA-59-2363	2	0	0	0	0	0	0	0	0	0	0	0	0	0		Breast.TCGA-A2-A0EQ	blue	0.644371	ACVR2A_mut		TCGA-59-2363	black
									C3N-03424	LUSC.C3N-03424	0	0	0	0	0	0	0	-2	0	0	0	0	0	0		OV	TCGA-61-1736	2	0	0	0	0	0	0	0	0	0	0	0	0	0		LUAD.C3N-00294	purple	1.46229	ACVR2A_mut		TCGA-61-1736	black
									C3N-03889	HNSC.C3N-03889	0	0	0	0	0	0	0	-2	0	0	0	0	0	0		OV	TCGA-61-1738	2	0	0	0	0	0	0	0	0	0	0	0	0	0		OV.17OV002	black	1.18765	ACVR2A_mut		TCGA-61-1738	black
									CPCG0334	PRAD.CPCG0334	0	0	0	0	0	0	0	-2	0	0	0	0	0	0		OV	TCGA-61-1907	2	0	0	0	0	0	0	0	0	0	0	0	0	0		UCEC.C3N-01520	darkred	0.989683	ACVR2A_mut		TCGA-61-1907	black
									C3L-00589	PAAD.C3L-00589	0	0	0	0	0	0	0	-2	0	0	0	0	0	0		OV	TCGA-61-1914	2	0	0	0	0	0	0	0	0	0	0	0	0	0		UCEC.C3N-00389	darkred	-0.495691	ACVR2A_mut		TCGA-61-1914	black
									C3L-04473	PAAD.C3L-04473	0	0	0	0	0	0	0	-2	0	0	0	0	0	0		OV	TCGA-61-2008	2	0	0	0	0	0	0	0	0	0	0	0	0	0		UCEC.C3L-00586	darkred	0.854392	ACVR2A_mut		TCGA-61-2008	black
									C3L-01036	PAAD.C3L-01036	0	0	0	0	0	0	0	-2	0	0	0	0	0	0		OV	TCGA-61-2016	2	0	0	0	0	0	0	0	0	0	0	0	0	0		CRC.TCGA-AA-A010	darkgreen	-0.857216	ACVR2A_mut		TCGA-61-2016	black
									C3N-01382	PAAD.C3N-01382	0	0	0	0	0	0	0	-2	0	0	0	0	0	0		OV	TCGA-61-2092	2	0	0	0	0	0	0	0	0	0	0	0	0	0		CRC.TCGA-AA-3672	darkgreen	0.669591	ACVR2A_mut		TCGA-61-2092	black
									C3N-02784	GBM.C3N-02784	0	0	0	0	0	0	0	0	-2	-2	0	0	0	0		OV	TCGA-61-2109	2	0	0	0	0	0	0	0	0	0	0	0	0	0		Colon.05CO015	darkgreen	0.906216	ACVR2A_mut		TCGA-61-2109	black
									C3N-01518	GBM.C3N-01518	0	0	0	0	0	0	0	0	-2	-2	0	0	0	0		PAAD	TCGA-2J-AABH	2	0	0	0	0	0	0	0	0	0	0	0	0	0		OV.15OV001	black	-1.61362	ACVR2A_mut		TCGA-2J-AABH	violetred
									TCGA-13-1492	OV.TCGA-13-1492	0	0	0	0	0	0	0	0	-2	-2	0	0	0	0		PAAD	TCGA-2L-AAQE	2	0	0	0	0	0	0	0	0	0	0	0	0	0		Colon.20CO003	darkgreen	-1.94333	ACVR2A_mut		TCGA-2L-AAQE	violetred
									C3N-01651	Renal.C3N-01651	0	0	0	0	0	0	0	0	-2	0	0	-2	0	0		PAAD	TCGA-3A-A9IH	2	0	0	0	0	0	0	0	0	0	0	0	0	0		PAAD.C3N-01998	violetred	0.514628	ACVR2A_mut		TCGA-3A-A9IH	violetred
									C3N-02256	GBM.C3N-02256	0	0	0	0	0	0	0	0	-2	0	0	-2	0	0		PAAD	TCGA-3A-A9IX	2	0	0	0	0	0	0	0	0	0	0	0	0	0		UCEC.C3N-00335	darkred	1.11181	ACVR2A_mut		TCGA-3A-A9IX	violetred
									C3N-01367	GBM.C3N-01367	0	0	0	0	0	0	0	0	-2	0	0	-2	0	0		PAAD	TCGA-FB-A5VM	2	0	0	0	0	0	0	0	0	0	0	0	0	0		UCEC.C3L-01282	darkred	-1.45873	ACVR2A_mut		TCGA-FB-A5VM	violetred
									C3N-00247	LUSC.C3N-00247	0	0	0	0	0	0	0	0	-2	0	0	0	-2	0		PAAD	TCGA-FB-AAQ2	2	0	0	0	0	0	0	0	0	0	0	0	0	0		Colon.22CO006	darkgreen	-1.18589	ACVR2A_mut		TCGA-FB-AAQ2	violetred
									C3L-01252	UCEC.C3L-01252	0	0	0	0	0	0	0	0	-2	0	0	0	0	-2		PAAD	TCGA-FB-AAQ3	2	0	0	0	0	0	0	0	0	0	0	0	0	0		UCEC.C3L-00781	darkred	0.560154	ACVR2A_mut		TCGA-FB-AAQ3	violetred
									C3L-00771	UCEC.C3L-00771	0	0	0	0	0	0	0	0	-2	0	0	0	0	-2		PAAD	TCGA-H8-A6C1	2	0	0	0	0	0	0	0	0	0	0	0	0	0		Colon.05CO044	darkgreen	-0.63288	ACVR2A_mut		TCGA-H8-A6C1	violetred
									C3L-02130	LUSC.C3L-02130	0	0	0	0	0	0	0	0	-2	0	0	0	0	-2		PAAD	TCGA-HV-A5A3	2	0	0	0	0	0	0	0	0	0	0	0	0	0		Colon.05CO003	darkgreen	-1.02975	ACVR2A_mut		TCGA-HV-A5A3	violetred
									11BR028	Breast.11BR028	0	0	0	0	0	0	0	0	-2	0	0	0	0	0		PAAD	TCGA-HZ-7922	2	0	0	0	0	0	0	0	0	0	0	0	0	0		Colon.11CO061	darkgreen	-0.640161	ACVR2A_mut		TCGA-HZ-7922	violetred
									03BR010	Breast.03BR010	0	0	0	0	0	0	0	0	-2	0	0	0	0	0		PAAD	TCGA-IB-7649	2	0	0	0	0	0	0	0	0	0	0	0	0	0		UCEC.C3L-00605	darkred	0.066544	ACVR2A_mut		TCGA-IB-7649	violetred
									18BR016	Breast.18BR016	0	0	0	0	0	0	0	0	-2	0	0	0	0	0		PAAD	TCGA-IB-A5SS	2	0	0	0	0	0	0	0	0	0	0	0	0	0		UCEC.C3N-00743	darkred	0.438102	ACVR2A_mut		TCGA-IB-A5SS	violetred
									04OV039	OV.04OV039	0	0	0	0	0	0	0	0	-2	0	0	0	0	0		PAAD	TCGA-IB-A7M4	2	0	0	0	0	0	0	0	0	0	0	0	0	0		UCEC.C3L-00008	darkred	0.109947	ACVR2A_mut		TCGA-IB-A7M4	violetred
									C3L-01248	UCEC.C3L-01248	0	0	0	0	0	0	0	0	-2	0	0	0	0	0		PAAD	TCGA-IB-AAUN	2	0	0	0	0	0	0	0	0	0	0	0	0	0		Colon.11CO018	darkgreen	-0.238746	ACVR2A_mut		TCGA-IB-AAUN	violetred
									C3L-01249	UCEC.C3L-01249	0	0	0	0	0	0	0	0	-2	0	0	0	0	0		PAAD	TCGA-IB-AAUQ	2	0	0	0	0	0	0	0	0	0	0	0	0	0		Colon.11CO031	darkgreen	-0.61408	ACVR2A_mut		TCGA-IB-AAUQ	violetred
									C3N-00383	UCEC.C3N-00383	0	0	0	0	0	0	0	0	-2	0	0	0	0	0		PAAD	TCGA-OE-A75W	2	0	0	0	0	0	0	0	0	0	0	0	0	0		CRC.TCGA-AG-A002	darkgreen	0.42603	ACVR2A_mut		TCGA-OE-A75W	violetred
									C3L-00032	UCEC.C3L-00032	0	0	0	0	0	0	0	0	-2	0	0	0	0	0		PAAD	TCGA-S4-A8RO	2	0	0	0	0	0	0	0	0	0	0	0	0	0		Colon.11CO051	darkgreen	-0.427226	ACVR2A_mut		TCGA-S4-A8RO	violetred
									C3L-01256	UCEC.C3L-01256	0	0	0	0	0	0	0	0	-2	0	0	0	0	0		PAAD	TCGA-US-A779	2	0	0	0	0	0	0	0	0	0	0	0	0	0		Colon.11CO033	darkgreen	-0.997685	ACVR2A_mut		TCGA-US-A779	violetred
									C3N-00322	UCEC.C3N-00322	0	0	0	0	0	0	0	0	-2	0	0	0	0	0		PAAD	TCGA-XD-AAUI	2	0	0	0	0	0	0	0	0	0	0	0	0	0		Colon.11CO007	darkgreen	-0.099171	ACVR2A_mut		TCGA-XD-AAUI	violetred
									C3L-01312	UCEC.C3L-01312	0	0	0	0	0	0	0	0	-2	0	0	0	0	0		PCPG	TCGA-QT-A5XN	2	0	0	0	0	0	0	0	0	0	0	0	0	0		Colon.01CO014	darkgreen	1.61008	ACVR2A_mut		TCGA-QT-A5XN	paleturquoise4
									C3L-00449	UCEC.C3L-00449	0	0	0	0	0	0	0	0	-2	0	0	0	0	0		PRAD	TCGA-CH-5739	2	0	0	0	0	0	0	0	0	0	0	0	0	0		Colon.11CO036	darkgreen	-1.05956	ACVR2A_mut		TCGA-CH-5739	royalblue4
									C3N-00729	UCEC.C3N-00729	0	0	0	0	0	0	0	0	-2	0	0	0	0	0		PRAD	TCGA-CH-5753	2	0	0	0	0	0	0	0	0	0	0	0	0	0		Colon.05CO032	darkgreen	0.138272	ACVR2A_mut		TCGA-CH-5753	royalblue4
									C3L-00780	UCEC.C3L-00780	0	0	0	0	0	0	0	0	-2	0	0	0	0	0		PRAD	TCGA-CH-5754	2	0	0	0	0	0	0	0	0	0	0	0	0	0		Colon.05CO037	darkgreen	-0.728089	ACVR2A_mut		TCGA-CH-5754	royalblue4
									C3N-00323	UCEC.C3N-00323	0	0	0	0	0	0	0	0	-2	0	0	0	0	0		PRAD	TCGA-CH-5767	2	0	0	0	0	0	0	0	0	0	0	0	0	0		Colon.14CO003	darkgreen	2.087	ACVR2A_mut		TCGA-CH-5767	royalblue4
									C3N-00326	UCEC.C3N-00326	0	0	0	0	0	0	0	0	-2	0	0	0	0	0		PRAD	TCGA-EJ-5508	2	0	0	0	0	0	0	0	0	0	0	0	0	0		GBM.C3L-00365	green	0.578315	ACVR2A_mut		TCGA-EJ-5508	royalblue4
									C3N-00200	UCEC.C3N-00200	0	0	0	0	0	0	0	0	-2	0	0	0	0	0		PRAD	TCGA-EJ-5527	2	0	0	0	0	0	0	0	0	0	0	0	0	0		Colon.01CO022	darkgreen	1.07878	ACVR2A_mut		TCGA-EJ-5527	royalblue4
									C3N-00379	UCEC.C3N-00379	0	0	0	0	0	0	0	0	-2	0	0	0	0	0		PRAD	TCGA-EJ-5532	2	0	0	0	0	0	0	0	0	0	0	0	0	0		CRC.TCGA-AA-A01V	darkgreen	-1.36741	ACVR2A_mut		TCGA-EJ-5532	royalblue4
									C3N-00386	UCEC.C3N-00386	0	0	0	0	0	0	0	0	-2	0	0	0	0	0		PRAD	TCGA-EJ-8469	2	0	0	0	0	0	0	0	0	0	0	0	0	0		OV.TCGA-61-1910	black	1.99251	ARID1A_mut		TCGA-EJ-8469	royalblue4
									C3L-00145	UCEC.C3L-00145	0	0	0	0	0	0	0	0	-2	0	0	0	0	0		PRAD	TCGA-HC-8265	2	0	0	0	0	0	0	0	0	0	0	0	0	0		Colon.05CO011	darkgreen	0.300035	ARID1A_mut		TCGA-HC-8265	royalblue4
									C3N-01267	UCEC.C3N-01267	0	0	0	0	0	0	0	0	-2	0	0	0	0	0		PRAD	TCGA-HC-8266	2	0	0	0	0	0	0	0	0	0	0	0	0	0		HNSC.C3N-02713	pink	0.601097	ARID1A_mut		TCGA-HC-8266	royalblue4
									C3L-00563	UCEC.C3L-00563	0	0	0	0	0	0	0	0	-2	0	0	0	0	0		PRAD	TCGA-HI-7168	2	0	0	0	0	0	0	0	0	0	0	0	0	0		LUSC.C3N-03051	plum	0.755518	ARID1A_mut		TCGA-HI-7168	royalblue4
									C3L-00767	UCEC.C3L-00767	0	0	0	0	0	0	0	0	-2	0	0	0	0	0		PRAD	TCGA-J4-AATZ	2	0	0	0	0	0	0	0	0	0	0	0	0	0		Colon.11CO042	darkgreen	-0.901218	ARID1A_mut		TCGA-J4-AATZ	royalblue4
									C3L-00938	UCEC.C3L-00938	0	0	0	0	0	0	0	0	-2	0	0	0	0	0		PRAD	TCGA-J9-A8CL	2	0	0	0	0	0	0	0	0	0	0	0	0	0		Breast.01BR030	blue	-0.0675563	ARID1A_mut		TCGA-J9-A8CL	royalblue4
									20CO007	Colon.20CO007	0	0	0	0	0	0	0	0	-2	0	0	0	0	0		PRAD	TCGA-KK-A59Y	2	0	0	0	0	0	0	0	0	0	0	0	0	0		UCEC.C3N-01521	darkred	0.798349	ARID1A_mut		TCGA-KK-A59Y	royalblue4
									C3L-01283	Renal.C3L-01283	0	0	0	0	0	0	0	0	-2	0	0	0	0	0		PRAD	TCGA-KK-A7AP	2	0	0	0	0	0	0	0	0	0	0	0	0	0		Colon.01CO013	darkgreen	0.240425	ARID1A_mut		TCGA-KK-A7AP	royalblue4
									C3N-00832	Renal.C3N-00832	0	0	0	0	0	0	0	0	-2	0	0	0	0	0		PRAD	TCGA-KK-A7AQ	2	0	0	0	0	0	0	0	0	0	0	0	0	0		Breast.TCGA-A8-A06N	blue	-0.731024	ARID1A_mut		TCGA-KK-A7AQ	royalblue4
									C3N-00313	Renal.C3N-00313	0	0	0	0	0	0	0	0	-2	0	0	0	0	0		PRAD	TCGA-KK-A7AW	2	0	0	0	0	0	0	0	0	0	0	0	0	0		LUAD.11LU022	purple	0.569243	ARID1A_mut		TCGA-KK-A7AW	royalblue4
									C3N-03183	GBM.C3N-03183	0	0	0	0	0	0	0	0	-2	0	0	0	0	0		PRAD	TCGA-KK-A8IA	2	0	0	0	0	0	0	0	0	0	0	0	0	0		LUSC.C3N-02375	plum	1.88908	ARID1A_mut		TCGA-KK-A8IA	royalblue4
									C3N-01505	GBM.C3N-01505	0	0	0	0	0	0	0	0	-2	0	0	0	0	0		PRAD	TCGA-V1-A9O5	2	0	0	0	0	0	0	0	0	0	0	0	0	0		LUSC.C3N-02575	plum	2.18658	ARID1A_mut		TCGA-V1-A9O5	royalblue4
									C3L-03266	GBM.C3L-03266	0	0	0	0	0	0	0	0	-2	0	0	0	0	0		PRAD	TCGA-V1-A9Z7	2	0	0	0	0	0	0	0	0	0	0	0	0	0		HNSC.C3N-03009	pink	0.449736	ARID1A_mut		TCGA-V1-A9Z7	royalblue4
									C3L-01043	GBM.C3L-01043	0	0	0	0	0	0	0	0	-2	0	0	0	0	0		PRAD	TCGA-V1-A9ZK	2	0	0	0	0	0	0	0	0	0	0	0	0	0		Colon.05CO006	darkgreen	-0.278698	ARID1A_mut		TCGA-V1-A9ZK	royalblue4
									C3L-01156	GBM.C3L-01156	0	0	0	0	0	0	0	0	-2	0	0	0	0	0		PRAD	TCGA-XJ-A9DX	2	0	0	0	0	0	0	0	0	0	0	0	0	0		Colon.05CO048	darkgreen	-0.187982	ARID1A_mut		TCGA-XJ-A9DX	royalblue4
									C3L-03681	GBM.C3L-03681	0	0	0	0	0	0	0	0	-2	0	0	0	0	0		PRAD	TCGA-XK-AAIV	2	0	0	0	0	0	0	0	0	0	0	0	0	0		CRC.TCGA-AA-3715	darkgreen	-1.40426	ARID1A_mut		TCGA-XK-AAIV	royalblue4
									C3L-03728	GBM.C3L-03728	0	0	0	0	0	0	0	0	-2	0	0	0	0	0		PRAD	TCGA-XQ-A8TA	2	0	0	0	0	0	0	0	0	0	0	0	0	0		LUSC.C3N-03092	plum	-0.379078	ARID1A_mut		TCGA-XQ-A8TA	royalblue4
									C3L-00674	GBM.C3L-00674	0	0	0	0	0	0	0	0	-2	0	0	0	0	0		PRAD	TCGA-ZG-A9L0	2	0	0	0	0	0	0	0	0	0	0	0	0	0		LUSC.C3N-02435	plum	-1.20187	ARID1A_mut		TCGA-ZG-A9L0	royalblue4
									C3L-02707	GBM.C3L-02707	0	0	0	0	0	0	0	0	-2	0	0	0	0	0		PRAD	TCGA-ZG-A9ND	2	0	0	0	0	0	0	0	0	0	0	0	0	0		UCEC.C3N-00866	darkred	0.0914458	ARID1A_mut		TCGA-ZG-A9ND	royalblue4
									C3L-01049	GBM.C3L-01049	0	0	0	0	0	0	0	0	-2	0	0	0	0	0		CRC	TCGA-AG-3732	2	0	0	0	0	0	0	0	0	0	0	0	0	0		LUSC.C3N-03875	plum	0.995814	ARID1A_mut		TCGA-AG-3732	darkgreen
									C3L-01045	GBM.C3L-01045	0	0	0	0	0	0	0	0	-2	0	0	0	0	0		CRC	TCGA-AG-3902	2	0	0	0	0	0	0	0	0	0	0	0	0	0		HNSC.C3N-03458	pink	1.89155	ARID1A_mut		TCGA-AG-3902	darkgreen
									C3N-02255	GBM.C3N-02255	0	0	0	0	0	0	0	0	-2	0	0	0	0	0		CRC	TCGA-AG-A011	2	0	0	0	0	0	0	0	0	0	0	0	0	0		Colon.05CO035	darkgreen	0.53713	ARID1A_mut		TCGA-AG-A011	darkgreen
									C3L-03400	GBM.C3L-03400	0	0	0	0	0	0	0	0	-2	0	0	0	0	0		CRC	TCGA-AG-A01J	2	0	0	0	0	0	0	0	0	0	0	0	0	0		HNSC.C3N-00204	pink	0.818023	ARID1A_mut		TCGA-AG-A01J	darkgreen
									C3N-01366	GBM.C3N-01366	0	0	0	0	0	0	0	0	-2	0	0	0	0	0		CRC	TCGA-AG-A01Y	2	0	0	0	0	0	0	0	0	0	0	0	0	0		LUAD.C3N-01489	purple	0.483489	ARID1A_mut		TCGA-AG-A01Y	darkgreen
									C3L-02504	GBM.C3L-02504	0	0	0	0	0	0	0	0	-2	0	0	0	0	0		CRC	TCGA-AG-A02X	2	0	0	0	0	0	0	0	0	0	0	0	0	0		LUAD.C3N-00560	purple	1.82294	ARID1A_mut		TCGA-AG-A02X	darkgreen
									C3L-02705	GBM.C3L-02705	0	0	0	0	0	0	0	0	-2	0	0	0	0	0		CRC	TCGA-DC-6155	2	0	0	0	0	0	0	0	0	0	0	0	0	0		Breast.TCGA-C8-A12T	blue	0.150922	ARID1A_mut		TCGA-DC-6155	darkgreen
									C3L-03727	GBM.C3L-03727	0	0	0	0	0	0	0	0	-2	0	0	0	0	0		SARC	TCGA-DX-A6BF	2	0	0	0	0	0	0	0	0	0	0	0	0	0		HNSC.C3L-04791	pink	0.0587117	ARID1A_mut		TCGA-DX-A6BF	honeydew2
									C3N-00665	GBM.C3N-00665	0	0	0	0	0	0	0	0	-2	0	0	0	0	0		SARC	TCGA-DX-A6YX	2	0	0	0	0	0	0	0	0	0	0	0	0	0		Colon.16CO003	darkgreen	-1.2899	ARID1A_mut		TCGA-DX-A6YX	honeydew2
									C3N-01515	GBM.C3N-01515	0	0	0	0	0	0	0	0	-2	0	0	0	0	0		SARC	TCGA-DX-A8BJ	2	0	0	0	0	0	0	0	0	0	0	0	0	0		LUAD.C3N-00547	purple	1.44727	ARID1A_mut		TCGA-DX-A8BJ	honeydew2
									C3L-00104	GBM.C3L-00104	0	0	0	0	0	0	0	0	-2	0	0	0	0	0		SARC	TCGA-JV-A75J	2	0	0	0	0	0	0	0	0	0	0	0	0	0		Breast.TCGA-BH-A0EE	blue	1.08455	ARID1A_mut		TCGA-JV-A75J	honeydew2
									C3N-02769	GBM.C3N-02769	0	0	0	0	0	0	0	0	-2	0	0	0	0	0		SKCM	TCGA-DA-A3F3	2	0	0	0	0	0	0	0	0	0	0	0	0	0		CRC.TCGA-AA-A017	darkgreen	-0.067152	ARID1A_mut		TCGA-DA-A3F3	lavenderblush
									TCGA-BH-A0HP	Breast.TCGA-BH-A0HP	0	0	0	0	0	0	0	0	-2	0	0	0	0	0		SKCM	TCGA-EB-A5KH	2	0	0	0	0	0	0	0	0	0	0	0	0	0		LUSC.C3L-01884	plum	0.972667	ARID1A_mut		TCGA-EB-A5KH	lavenderblush
									C3L-02951	LUSC.C3L-02951	0	0	0	0	0	0	0	0	-2	0	0	0	0	0		SKCM	TCGA-EE-A29H	2	0	0	0	0	0	0	0	0	0	0	0	0	0		LUSC.C3N-03880	plum	1.53323	ARID1A_mut		TCGA-EE-A29H	lavenderblush
									C3N-02675	LUSC.C3N-02675	0	0	0	0	0	0	0	0	-2	0	0	0	0	0		SKCM	TCGA-EE-A29V	2	0	0	0	0	0	0	0	0	0	0	0	0	0		HNSC.C3N-00822	pink	0.589905	ARID1A_mut		TCGA-EE-A29V	lavenderblush
									C3N-03441	LUSC.C3N-03441	0	0	0	0	0	0	0	0	-2	0	0	0	0	0		SKCM	TCGA-EE-A2A5	2	0	0	0	0	0	0	0	0	0	0	0	0	0		PAAD.C3N-01388	violetred	0.0790213	ARID1A_mut		TCGA-EE-A2A5	lavenderblush
									CPCG0190	PRAD.CPCG0190	0	0	0	0	0	0	0	0	-2	0	0	0	0	0		SKCM	TCGA-ER-A198	2	0	0	0	0	0	0	0	0	0	0	0	0	0		LUAD.C3N-00294	purple	1.46229	ARID1A_mut		TCGA-ER-A198	lavenderblush
									CPCG0241	PRAD.CPCG0241	0	0	0	0	0	0	0	0	-2	0	0	0	0	0		SKCM	TCGA-ER-A3ES	2	0	0	0	0	0	0	0	0	0	0	0	0	0		LUAD.C3L-00144	purple	0.227207	ARID1A_mut		TCGA-ER-A3ES	lavenderblush
									CPCG0340	PRAD.CPCG0340	0	0	0	0	0	0	0	0	-2	0	0	0	0	0		SKCM	TCGA-FR-A7U8	2	0	0	0	0	0	0	0	0	0	0	0	0	0		UCEC.C3L-00413	darkred	-0.373	ARID1A_mut		TCGA-FR-A7U8	lavenderblush
									CPCG0392	PRAD.CPCG0392	0	0	0	0	0	0	0	0	-2	0	0	0	0	0		SKCM	TCGA-FS-A1ZU	2	0	0	0	0	0	0	0	0	0	0	0	0	0		Colon.09CO013	darkgreen	1.853	ARID1A_mut		TCGA-FS-A1ZU	lavenderblush
									04OV031	OV.04OV031	0	0	0	0	0	0	0	0	0	-2	0	0	0	0		SKCM	TCGA-FS-A4FB	2	0	0	0	0	0	0	0	0	0	0	0	0	0		LUSC.C3N-04155	plum	1.36816	ARID1A_mut		TCGA-FS-A4FB	lavenderblush
									26OV002	OV.26OV002	0	0	0	0	0	0	0	0	0	-2	0	0	0	0		SKCM	TCGA-FW-A3TV	2	0	0	0	0	0	0	0	0	0	0	0	0	0		OV.17OV002	black	1.18765	ARID1A_mut		TCGA-FW-A3TV	lavenderblush
									09CO019	Colon.09CO019	0	0	0	0	0	0	0	0	0	-2	0	0	0	0		SKCM	TCGA-YG-AA3P	2	0	0	0	0	0	0	0	0	0	0	0	0	0		UCEC.C3N-01520	darkred	0.989683	ARID1A_mut		TCGA-YG-AA3P	lavenderblush
									C3N-01416	LUAD.C3N-01416	0	0	0	0	0	0	0	0	0	-2	0	0	0	0		SKCM	TCGA-Z2-AA3S	2	0	0	0	0	0	0	0	0	0	0	0	0	0		UCEC.C3N-00389	darkred	-0.495691	ARID1A_mut		TCGA-Z2-AA3S	lavenderblush
									11LU016	LUAD.11LU016	0	0	0	0	0	0	0	0	0	-2	0	0	0	0		STAD	TCGA-BR-4357	2	0	0	0	0	0	0	0	0	0	0	0	0	0		UCEC.C3L-00586	darkred	0.854392	ARID1A_mut		TCGA-BR-4357	darkcyan
									C3L-00973	LUAD.C3L-00973	0	0	0	0	0	0	0	0	0	-2	0	0	0	0		STAD	TCGA-BR-6705	2	0	0	0	0	0	0	0	0	0	0	0	0	0		CRC.TCGA-AA-A010	darkgreen	-0.857216	ARID1A_mut		TCGA-BR-6705	darkcyan
									C3N-00663	GBM.C3N-00663	0	0	0	0	0	0	0	0	0	-2	0	0	0	0		STAD	TCGA-BR-7716	2	0	0	0	0	0	0	0	0	0	0	0	0	0		CRC.TCGA-AA-3672	darkgreen	0.669591	ARID1A_mut		TCGA-BR-7716	darkcyan
									C3N-02786	GBM.C3N-02786	0	0	0	0	0	0	0	0	0	-2	0	0	0	0		STAD	TCGA-BR-7958	2	0	0	0	0	0	0	0	0	0	0	0	0	0		Colon.05CO015	darkgreen	0.906216	ARID1A_mut		TCGA-BR-7958	darkcyan
									TCGA-13-1489	OV.TCGA-13-1489	0	0	0	0	0	0	0	0	0	-2	0	0	0	0		STAD	TCGA-BR-7959	2	0	0	0	0	0	0	0	0	0	0	0	0	0		OV.15OV001	black	-1.61362	ARID1A_mut		TCGA-BR-7959	darkcyan
									TCGA-BH-A0C7	Breast.TCGA-BH-A0C7	0	0	0	0	0	0	0	0	0	-2	0	0	0	0		STAD	TCGA-BR-8286	2	0	0	0	0	0	0	0	0	0	0	0	0	0		Colon.20CO003	darkgreen	-1.94333	ARID1A_mut		TCGA-BR-8286	darkcyan
									C3N-03886	LUSC.C3N-03886	0	0	0	0	0	0	0	0	0	-2	0	0	0	0		STAD	TCGA-BR-8384	2	0	0	0	0	0	0	0	0	0	0	0	0	0		PAAD.C3N-01998	violetred	0.514628	ARID1A_mut		TCGA-BR-8384	darkcyan
									C3N-04611	HNSC.C3N-04611	0	0	0	0	0	0	0	0	0	-2	0	0	0	0		STAD	TCGA-BR-8590	2	0	0	0	0	0	0	0	0	0	0	0	0	0		UCEC.C3N-00335	darkred	1.11181	ARID1A_mut		TCGA-BR-8590	darkcyan
									C3N-00302	PAAD.C3N-00302	0	0	0	0	0	0	0	0	0	-2	0	0	0	0		STAD	TCGA-BR-8690	2	0	0	0	0	0	0	0	0	0	0	0	0	0		UCEC.C3L-01282	darkred	-1.45873	ARID1A_mut		TCGA-BR-8690	darkcyan
									C3N-01178	Renal.C3N-01178	0	0	0	0	0	0	0	0	0	0	-2	0	0	0		STAD	TCGA-CD-8528	2	0	0	0	0	0	0	0	0	0	0	0	0	0		Colon.22CO006	darkgreen	-1.18589	ARID1A_mut		TCGA-CD-8528	darkcyan
									C3N-01893	LUSC.C3N-01893	0	0	0	0	0	0	0	0	0	0	0	-2	-2	0		STAD	TCGA-CG-4437	2	0	0	0	0	0	0	0	0	0	0	0	0	0		UCEC.C3L-00781	darkred	0.560154	ARID1A_mut		TCGA-CG-4437	darkcyan
									17OV025	OV.17OV025	0	0	0	0	0	0	0	0	0	0	0	-2	0	0		STAD	TCGA-CG-4440	2	0	0	0	0	0	0	0	0	0	0	0	0	0		Colon.05CO044	darkgreen	-0.63288	ARID1A_mut		TCGA-CG-4440	darkcyan
									16CO006	Colon.16CO006	0	0	0	0	0	0	0	0	0	0	0	-2	0	0		STAD	TCGA-CG-4449	2	0	0	0	0	0	0	0	0	0	0	0	0	0		Colon.05CO003	darkgreen	-1.02975	ARID1A_mut		TCGA-CG-4449	darkcyan
									C3L-00791	Renal.C3L-00791	0	0	0	0	0	0	0	0	0	0	0	-2	0	0		STAD	TCGA-CG-5717	2	0	0	0	0	0	0	0	0	0	0	0	0	0		Colon.11CO061	darkgreen	-0.640161	ARID1A_mut		TCGA-CG-5717	darkcyan
									C3L-00004	Renal.C3L-00004	0	0	0	0	0	0	0	0	0	0	0	-2	0	0		STAD	TCGA-D7-A6EV	2	0	0	0	0	0	0	0	0	0	0	0	0	0		UCEC.C3L-00605	darkred	0.066544	ARID1A_mut		TCGA-D7-A6EV	darkcyan
									C3L-00088	Renal.C3L-00088	0	0	0	0	0	0	0	0	0	0	0	-2	0	0		STAD	TCGA-FP-A4BF	2	0	0	0	0	0	0	0	0	0	0	0	0	0		UCEC.C3N-00743	darkred	0.438102	ARID1A_mut		TCGA-FP-A4BF	darkcyan
									C3L-00416	Renal.C3L-00416	0	0	0	0	0	0	0	0	0	0	0	-2	0	0		STAD	TCGA-IN-A6RI	2	0	0	0	0	0	0	0	0	0	0	0	0	0		UCEC.C3L-00008	darkred	0.109947	ARID1A_mut		TCGA-IN-A6RI	darkcyan
									C3L-01286	Renal.C3L-01286	0	0	0	0	0	0	0	0	0	0	0	-2	0	0		STAD	TCGA-IN-A7NR	2	0	0	0	0	0	0	0	0	0	0	0	0	0		Colon.11CO018	darkgreen	-0.238746	ARID1A_mut		TCGA-IN-A7NR	darkcyan
									C3N-01522	Renal.C3N-01522	0	0	0	0	0	0	0	0	0	0	0	-2	0	0		STAD	TCGA-MX-A5UG	2	0	0	0	0	0	0	0	0	0	0	0	0	0		Colon.11CO031	darkgreen	-0.61408	ARID1A_mut		TCGA-MX-A5UG	darkcyan
									C3L-00790	Renal.C3L-00790	0	0	0	0	0	0	0	0	0	0	0	-2	0	0		STAD	TCGA-R5-A7ZF	2	0	0	0	0	0	0	0	0	0	0	0	0	0		UCEC.C3L-01744	darkred	0.746471	ARID1A_mut		TCGA-R5-A7ZF	darkcyan
									C3N-00491	Renal.C3N-00491	0	0	0	0	0	0	0	0	0	0	0	-2	0	0		STAD	TCGA-RD-A7BT	2	0	0	0	0	0	0	0	0	0	0	0	0	0		UCEC.C3N-00151	darkred	1.4509	ARID1A_mut		TCGA-RD-A7BT	darkcyan
									C3N-00552	LUAD.C3N-00552	0	0	0	0	0	0	0	0	0	0	0	-2	0	0		STAD	TCGA-VQ-A8E7	2	0	0	0	0	0	0	0	0	0	0	0	0	0		PAAD.C3N-03840	violetred	0.415057	ARID1A_mut		TCGA-VQ-A8E7	darkcyan
									C3N-00433	LUAD.C3N-00433	0	0	0	0	0	0	0	0	0	0	0	-2	0	0		STAD	TCGA-VQ-A8P5	2	0	0	0	0	0	0	0	0	0	0	0	0	0		UCEC.C3L-00770	darkred	0.300644	ARID1A_mut		TCGA-VQ-A8P5	darkcyan
									C3N-00959	LUAD.C3N-00959	0	0	0	0	0	0	0	0	0	0	0	-2	0	0		STAD	TCGA-VQ-A8PU	2	0	0	0	0	0	0	0	0	0	0	0	0	0		UCEC.C3L-01257	darkred	0.742797	ARID1A_mut		TCGA-VQ-A8PU	darkcyan
									C3N-01823	LUAD.C3N-01823	0	0	0	0	0	0	0	0	0	0	0	-2	0	0		STAD	TCGA-VQ-A91S	2	0	0	0	0	0	0	0	0	0	0	0	0	0		UCEC.C3L-00006	darkred	1.57513	ARID1A_mut		TCGA-VQ-A91S	darkcyan
									C3L-02708	GBM.C3L-02708	0	0	0	0	0	0	0	0	0	0	0	-2	0	0		STAD	TCGA-VQ-A927	2	0	0	0	0	0	0	0	0	0	0	0	0	0		Breast.18BR003	blue	0.373746	ARID1A_mut		TCGA-VQ-A927	darkcyan
									C3L-03407	GBM.C3L-03407	0	0	0	0	0	0	0	0	0	0	0	-2	0	0		THYM	TCGA-XM-A8RC	2	0	0	0	0	0	0	0	0	0	0	0	0	0		GBM.C3L-00677	green	2.01295	ARID1A_mut		TCGA-XM-A8RC	mediumaquamarine
									C3L-02465	GBM.C3L-02465	0	0	0	0	0	0	0	0	0	0	0	-2	0	0		UCEC	TCGA-A5-A1OG	2	0	0	0	0	0	0	0	0	0	0	0	0	0		CRC.TCGA-AA-A01R	darkgreen	0.166052	ARID1A_mut		TCGA-A5-A1OG	darkred
									TCGA-AG-A015	CRC.TCGA-AG-A015	0	0	0	0	0	0	0	0	0	0	0	-2	0	0		UCEC	TCGA-A5-A2K2	2	0	0	0	0	0	0	0	0	0	0	0	0	0		UCEC.C3L-00601	darkred	0.415159	ARID1A_mut		TCGA-A5-A2K2	darkred
									CPCG0255	PRAD.CPCG0255	0	0	0	0	0	0	0	0	0	0	0	-2	0	0		UCEC	TCGA-AJ-A3BF	2	0	0	0	0	0	0	0	0	0	0	0	0	0		Colon.05CO050	darkgreen	1.57262	ARID1A_mut		TCGA-AJ-A3BF	darkred
									C3L-02112	PAAD.C3L-02112	0	0	0	0	0	0	0	0	0	0	0	-2	0	0		UCEC	TCGA-AJ-A3EM	2	0	0	0	0	0	0	0	0	0	0	0	0	0		CRC.TCGA-AA-A02R	darkgreen	-1.30801	ARID1A_mut		TCGA-AJ-A3EM	darkred
									C3N-00514	PAAD.C3N-00514	0	0	0	0	0	0	0	0	0	0	0	-2	0	0		UCEC	TCGA-AJ-A3NF	2	0	0	0	0	0	0	0	0	0	0	0	0	0		UCEC.C3N-01212	darkred	1.23012	ARID1A_mut		TCGA-AJ-A3NF	darkred
									C3L-03123	PAAD.C3L-03123	0	0	0	0	0	0	0	0	0	0	0	0	-2	-2		UCEC	TCGA-AP-A0LH	2	0	0	0	0	0	0	0	0	0	0	0	0	0		UCEC.C3L-00156	darkred	0.555717	ARID1A_mut		TCGA-AP-A0LH	darkred
									11CO052	Colon.11CO052	0	0	0	0	0	0	0	0	0	0	0	0	-2	0		UCEC	TCGA-AP-A0LI	2	0	0	0	0	0	0	0	0	0	0	0	0	0		UCEC.C3N-00334	darkred	0.317312	ARID1A_mut		TCGA-AP-A0LI	darkred
									C3L-00369	Renal.C3L-00369	0	0	0	0	0	0	0	0	0	0	0	0	-2	0		UCEC	TCGA-AX-A2H5	2	0	0	0	0	0	0	0	0	0	0	0	0	0		UCEC.C3N-01219	darkred	0.645909	ARID1A_mut		TCGA-AX-A2H5	darkred
									C3N-01176	Renal.C3N-01176	0	0	0	0	0	0	0	0	0	0	0	0	-2	0		UCEC	TCGA-AX-A2HK	2	0	0	0	0	0	0	0	0	0	0	0	0	0		HNSC.C3N-02716	pink	-1.47795	ARID1A_mut		TCGA-AX-A2HK	darkred
									C3N-00310	Renal.C3N-00310	0	0	0	0	0	0	0	0	0	0	0	0	-2	0		UCEC	TCGA-AX-A3GI	2	0	0	0	0	0	0	0	0	0	0	0	0	0		CRC.TCGA-AA-A01P	darkgreen	-1.26237	ARID1A_mut		TCGA-AX-A3GI	darkred
									C3N-00545	LUAD.C3N-00545	0	0	0	0	0	0	0	0	0	0	0	0	-2	0		UCEC	TCGA-B5-A0JN	2	0	0	0	0	0	0	0	0	0	0	0	0	0		UCEC.C3N-01510	darkred	-0.124619	ARID1A_mut		TCGA-B5-A0JN	darkred
									C3L-00412	LUAD.C3L-00412	0	0	0	0	0	0	0	0	0	0	0	0	-2	0		UCEC	TCGA-B5-A0KB	2	0	0	0	0	0	0	0	0	0	0	0	0	0		UCEC.C3N-00848	darkred	1.57786	ARID1A_mut		TCGA-B5-A0KB	darkred
									C3L-01632	LUAD.C3L-01632	0	0	0	0	0	0	0	0	0	0	0	0	-2	0		UCEC	TCGA-BG-A0YU	2	0	0	0	0	0	0	0	0	0	0	0	0	0		Colon.11CO027	darkgreen	0.652373	ARID1A_mut		TCGA-BG-A0YU	darkred
									C3L-01862	LUAD.C3L-01862	0	0	0	0	0	0	0	0	0	0	0	0	-2	0		UCEC	TCGA-D1-A0ZZ	2	0	0	0	0	0	0	0	0	0	0	0	0	0		UCEC.C3L-00946	darkred	-0.660403	ARID1A_mut		TCGA-D1-A0ZZ	darkred
									C3L-02549	LUAD.C3L-02549	0	0	0	0	0	0	0	0	0	0	0	0	-2	0		UCEC	TCGA-D1-A1NW	2	0	0	0	0	0	0	0	0	0	0	0	0	0		UCEC.C3N-00377	darkred	0.91683	ARID1A_mut		TCGA-D1-A1NW	darkred
									C3L-01154	GBM.C3L-01154	0	0	0	0	0	0	0	0	0	0	0	0	-2	0		UCEC	TCGA-D1-A2G7	2	0	0	0	0	0	0	0	0	0	0	0	0	0		UCEC.C3L-00161	darkred	-0.442629	ARID1A_mut		TCGA-D1-A2G7	darkred
									C3N-03487	HNSC.C3N-03487	0	0	0	0	0	0	0	0	0	0	0	0	-2	0		UCEC	TCGA-EO-A1Y8	2	0	0	0	0	0	0	0	0	0	0	0	0	0		UCEC.C3N-01211	darkred	0.627195	ARID1A_mut		TCGA-EO-A1Y8	darkred
									C3N-02998	PAAD.C3N-02998	0	0	0	0	0	0	0	0	0	0	0	0	-2	0		UCEC	TCGA-EY-A3L3	2	0	0	0	0	0	0	0	0	0	0	0	0	0		UCEC.C3N-00734	darkred	0.409194	ARID1A_mut		TCGA-EY-A3L3	darkred
									C3N-01012	PAAD.C3N-01012	0	0	0	0	0	0	0	0	0	0	0	0	-2	0		UCEC	TCGA-EY-A3QX	2	0	0	0	0	0	0	0	0	0	0	0	0	0		UCEC.C3L-00942	darkred	-1.96801	ARID1A_mut		TCGA-EY-A3QX	darkred
									05BR038	Breast.05BR038	0	0	0	0	0	0	0	0	0	0	0	0	0	-2		UCEC	TCGA-FI-A2EU	2	0	0	0	0	0	0	0	0	0	0	0	0	0		UCEC.C3L-01304	darkred	-1.07794	ARID1A_mut		TCGA-FI-A2EU	darkred
									15BR003	Breast.15BR003	0	0	0	0	0	0	0	0	0	0	0	0	0	-2		UCEC	TCGA-FI-A2EX	2	0	0	0	0	0	0	0	0	0	0	0	0	0		UCEC.C3L-00769	darkred	-1.92482	ARID1A_mut		TCGA-FI-A2EX	darkred
									17OV018	OV.17OV018	0	0	0	0	0	0	0	0	0	0	0	0	0	-2		UCEC	TCGA-H5-A2HR	2	0	0	0	0	0	0	0	0	0	0	0	0	0		UCEC.C3N-01217	darkred	-1.77969	ARID1A_mut		TCGA-H5-A2HR	darkred
									C3L-00361	UCEC.C3L-00361	0	0	0	0	0	0	0	0	0	0	0	0	0	-2		UCS	TCGA-N8-A4PM	2	0	0	0	0	0	0	0	0	0	0	0	0	0		UCEC.C3L-00961	darkred	-1.19443	ARID1A_mut		TCGA-N8-A4PM	grey80
									C3L-00932	UCEC.C3L-00932	0	0	0	0	0	0	0	0	0	0	0	0	0	-2		UCS	TCGA-N9-A4Q8	2	0	0	0	0	0	0	0	0	0	0	0	0	0		UCEC.C3L-01275	darkred	-1.18749	ARID1A_mut		TCGA-N9-A4Q8	grey80
									C3L-00917	Renal.C3L-00917	0	0	0	0	0	0	0	0	0	0	0	0	0	-2		UCS	TCGA-ND-A4WF	2	0	0	0	0	0	0	0	0	0	0	0	0	0		UCEC.C3N-00324	darkred	1.22796	ARID1A_mut		TCGA-ND-A4WF	grey80
									C3L-00607	Renal.C3L-00607	0	0	0	0	0	0	0	0	0	0	0	0	0	-2		UCS	TCGA-NF-A4WX	2	0	0	0	0	0	0	0	0	0	0	0	0	0		UCEC.C3N-00388	darkred	1.66512	ARID1A_mut		TCGA-NF-A4WX	grey80
									C3N-00315	Renal.C3N-00315	0	0	0	0	0	0	0	0	0	0	0	0	0	-2		UCS	TCGA-QN-A5NN	2	0	0	0	0	0	0	0	0	0	0	0	0	0		UCEC.C3L-00137	darkred	-0.596083	ARID1A_mut		TCGA-QN-A5NN	grey80
									C3N-00293	LUAD.C3N-00293	0	0	0	0	0	0	0	0	0	0	0	0	0	-2		UVM	TCGA-RZ-AB0B	2	0	0	0	0	0	0	0	0	0	0	0	0	0		UCEC.C3N-00847	darkred	1.60113	ARID1A_mut		TCGA-RZ-AB0B	slateblue
									C3N-01340	HNSC.C3N-01340	0	0	0	0	0	0	0	0	0	0	0	0	0	-2		UVM	TCGA-V4-A9E7	2	0	0	0	0	0	0	0	0	0	0	0	0	0		UCEC.C3L-00947	darkred	-0.85373	ARID1A_mut		TCGA-V4-A9E7	slateblue
									C3N-03015	HNSC.C3N-03015	0	0	0	0	0	0	0	0	0	0	0	0	0	-2		UVM	TCGA-V4-A9EA	2	0	0	0	0	0	0	0	0	0	0	0	0	0		UCEC.C3N-00850	darkred	0.941433	ARID1A_mut		TCGA-V4-A9EA	slateblue
									C3N-04278	HNSC.C3N-04278	0	0	0	0	0	0	0	0	0	0	0	0	0	-2		UVM	TCGA-V4-A9EV	2	0	0	0	0	0	0	0	0	0	0	0	0	0		HNSC.C3N-02333	pink	-0.168137	ARID1A_mut		TCGA-V4-A9EV	slateblue
																										UVM	TCGA-V4-A9EZ	2	0	0	0	0	0	0	0	0	0	0	0	0	0		OV.04OV013	black	-1.26175	ARID1A_mut		TCGA-V4-A9EZ	slateblue
																										UVM	TCGA-V4-A9F5	2	0	0	0	0	0	0	0	0	0	0	0	0	0		UCEC.C3L-00362	darkred	0.817466	ARID1A_mut		TCGA-V4-A9F5	slateblue
																										UVM	TCGA-VD-A8KB	2	0	0	0	0	0	0	0	0	0	0	0	0	0		UCEC.C3N-01003	darkred	-1.19187	ARID1A_mut		TCGA-VD-A8KB	slateblue
																										UVM	TCGA-VD-A8KK	2	0	0	0	0	0	0	0	0	0	0	0	0	0		Colon.05CO002	darkgreen	0.612595	ARID1A_mut		TCGA-VD-A8KK	slateblue
																										UVM	TCGA-VD-A8KM	2	0	0	0	0	0	0	0	0	0	0	0	0	0		Renal.C3L-00792	yellow	1.39808	ARID1A_mut		TCGA-VD-A8KM	slateblue
																										UVM	TCGA-WC-A881	2	0	0	0	0	0	0	0	0	0	0	0	0	0		LUAD.C3N-01488	purple	-0.381863	ARID1A_mut		TCGA-WC-A881	slateblue
																										UVM	TCGA-WC-A885	2	0	0	0	0	0	0	0	0	0	0	0	0	0		LUSC.C3L-02660	plum	-1.504	ARID1A_mut		TCGA-WC-A885	slateblue
																										BRCA	TCGA-AR-A0U4	2	0	0	0	0	0	0	0	0	0	0	0	0	0		LUSC.C3L-04014	plum	-0.857296	ARID1A_mut		TCGA-AR-A0U4	blue
																										BRCA	TCGA-D8-A27H	2	0	0	0	0	0	0	0	0	0	0	0	0	0		HNSC.C3N-00295	pink	1.12294	ARID1A_mut		TCGA-D8-A27H	blue
																										BRCA	TCGA-E2-A105	2	0	0	0	0	0	0	0	0	0	0	0	0	0		HNSC.C3N-04152	pink	1.03759	ARID1A_mut		TCGA-E2-A105	blue
																										BRCA	TCGA-E2-A108	2	0	0	0	0	0	0	0	0	0	0	0	0	0		PRAD.CPCG0339	royalblue4	-0.446332	ARID1A_mut		TCGA-E2-A108	blue
																										CESC	TCGA-IR-A3LA	1	2	0	-2	-2	0	0	-2	0	0	0	0	0	0		PAAD.C3L-00599	violetred	1.03178	ARID1A_mut		TCGA-IR-A3LA	ivory4
																										BLCA	TCGA-ZF-AA51	1	2	0	-2	0	-2	0	-2	0	0	0	0	0	0		PAAD.C3N-02585	violetred	0.223065	ARID1A_mut		TCGA-ZF-AA51	powderblue
																										BLCA	TCGA-XF-AAN2	1	2	0	-2	0	-2	0	0	0	-2	0	0	0	0		PAAD.C3N-04119	violetred	-1.38359	ARID1A_mut		TCGA-XF-AAN2	powderblue
																										BLCA	TCGA-BL-A0C8	1	2	0	-2	0	0	0	0	0	0	0	0	0	0		PAAD.C3L-01328	violetred	-0.0347739	ARID1A_mut		TCGA-BL-A0C8	powderblue
																										BRCA	TCGA-AR-A5QQ	1	2	0	0	0	0	0	0	-2	0	0	0	0	0		Breast.21BR001	blue	0.401814	ATM_mut		TCGA-AR-A5QQ	blue
																										BRCA	TCGA-OL-A66P	1	2	0	0	0	0	0	0	-2	0	0	0	0	0		OV.TCGA-13-1501	black	-1.57077	ATM_mut		TCGA-OL-A66P	blue
																										UCEC	TCGA-AX-A3FW	1	2	0	0	0	0	0	0	-2	0	0	0	0	0		OV.TCGA-29-1693	black	-0.904932	ATM_mut		TCGA-AX-A3FW	darkred
																										UCEC	TCGA-E6-A8L9	1	2	0	0	0	0	0	0	-2	0	0	0	0	0		CRC.TCGA-AA-3664	darkgreen	0.881249	ATM_mut		TCGA-E6-A8L9	darkred
																										LUSC	TCGA-21-1070	1	2	0	0	0	0	0	0	0	-2	0	0	0	0		LUAD.C3N-01016	purple	1.09093	ATM_mut		TCGA-21-1070	plum
																										BLCA	TCGA-DK-A6B6	1	2	0	0	0	0	0	0	0	0	0	-2	0	0		Breast.TCGA-AO-A0JM	blue	-1.20486	ATM_mut		TCGA-DK-A6B6	powderblue
																										LUSC	TCGA-85-8352	1	2	0	0	0	0	0	0	0	0	0	0	-2	0		Colon.05CO048	darkgreen	-0.187982	ATM_mut		TCGA-85-8352	plum
																										BLCA	TCGA-GC-A6I1	1	2	0	0	0	0	0	0	0	0	0	0	0	0		HNSC.C3N-01858	pink	1.41287	ATM_mut		TCGA-GC-A6I1	powderblue
																										BRCA	TCGA-E9-A22G	1	2	0	0	0	0	0	0	0	0	0	0	0	0		Colon.01CO008	darkgreen	1.16867	ATM_mut		TCGA-E9-A22G	blue
																										BRCA	TCGA-GM-A2DD	1	2	0	0	0	0	0	0	0	0	0	0	0	0		Colon.11CO020	darkgreen	0.0399471	ATM_mut		TCGA-GM-A2DD	blue
																										ESCA	TCGA-IG-A8O2	1	2	0	0	0	0	0	0	0	0	0	0	0	0		LUAD.C3N-01410	purple	1.27023	ATM_mut		TCGA-IG-A8O2	cyan
																										ESCA	TCGA-VR-A8ER	1	2	0	0	0	0	0	0	0	0	0	0	0	0		LUAD.C3L-00080	purple	0.865232	ATM_mut		TCGA-VR-A8ER	cyan
																										GBM	TCGA-06-5856	1	2	0	0	0	0	0	0	0	0	0	0	0	0		LUAD.C3N-00175	purple	-0.269335	ATM_mut		TCGA-06-5856	green
																										HNSC	TCGA-CN-6992	1	2	0	0	0	0	0	0	0	0	0	0	0	0		OV.TCGA-25-2399	black	-0.175429	ATM_mut		TCGA-CN-6992	pink
																										LIHC	TCGA-DD-A11A	1	2	0	0	0	0	0	0	0	0	0	0	0	0		Breast.TCGA-A2-A0EY	blue	-0.561632	ATM_mut		TCGA-DD-A11A	peachpuff
																										LUAD	TCGA-55-8615	1	2	0	0	0	0	0	0	0	0	0	0	0	0		Breast.TCGA-A2-A0T7	blue	-0.527255	ATM_mut		TCGA-55-8615	purple
																										LUAD	TCGA-L9-A7SV	1	2	0	0	0	0	0	0	0	0	0	0	0	0		Breast.TCGA-A8-A076	blue	-2.02677	ATM_mut		TCGA-L9-A7SV	purple
																										LUSC	TCGA-52-7809	1	2	0	0	0	0	0	0	0	0	0	0	0	0		CRC.TCGA-AA-3695	darkgreen	-0.292928	ATM_mut		TCGA-52-7809	plum
																										LUSC	TCGA-85-A511	1	2	0	0	0	0	0	0	0	0	0	0	0	0		LUSC.C3L-00965	plum	0.94173	ATM_mut		TCGA-85-A511	plum
																										LUSC	TCGA-98-8023	1	2	0	0	0	0	0	0	0	0	0	0	0	0		LUSC.C3N-01411	plum	0.947586	ATM_mut		TCGA-98-8023	plum
																										OV	TCGA-09-2045	1	2	0	0	0	0	0	0	0	0	0	0	0	0		HNSC.C3L-00999	pink	-1.65273	ATM_mut		TCGA-09-2045	black
																										SKCM	TCGA-ER-A197	1	2	0	0	0	0	0	0	0	0	0	0	0	0		PRAD.CPCG0345	royalblue4	1.38897	ATM_mut		TCGA-ER-A197	lavenderblush
																										STAD	TCGA-MX-A666	1	2	0	0	0	0	0	0	0	0	0	0	0	0		LUAD.C3N-00294	purple	1.46229	ATM_mut		TCGA-MX-A666	darkcyan
																										STAD	TCGA-VQ-A94T	1	2	0	0	0	0	0	0	0	0	0	0	0	0		LUAD.C3L-00144	purple	0.227207	ATM_mut		TCGA-VQ-A94T	darkcyan
																										UCEC	TCGA-D1-A16S	1	2	0	0	0	0	0	0	0	0	0	0	0	0		LUSC.C3L-02168	plum	-0.408733	ATM_mut		TCGA-D1-A16S	darkred
																										UCS	TCGA-N6-A4VC	1	2	0	0	0	0	0	0	0	0	0	0	0	0		LUAD.C3N-01023	purple	1.46508	ATM_mut		TCGA-N6-A4VC	grey80
																										UCS	TCGA-N7-A59B	1	2	0	0	0	0	0	0	0	0	0	0	0	0		OV.17OV002	black	1.18765	ATM_mut		TCGA-N7-A59B	grey80
																										UCS	TCGA-N9-A4Q4	1	2	0	0	0	0	0	0	0	0	0	0	0	0		UCEC.C3N-01520	darkred	0.989683	ATM_mut		TCGA-N9-A4Q4	grey80
																										CRC	TCGA-F5-6814	1	1	-2	-2	-2	-2	-2	-2	-2	-2	0	-2	-2	-2		UCEC.C3N-00389	darkred	-0.495691	ATM_mut		TCGA-F5-6814	darkgreen
																										UCEC	TCGA-AJ-A3BH	1	1	-2	-2	-2	-2	0	0	0	-2	0	0	-2	0		UCEC.C3L-00586	darkred	0.854392	ATM_mut		TCGA-AJ-A3BH	darkred
																										UCEC	TCGA-AX-A2HA	1	1	-2	-2	0	-2	-2	0	-2	0	-2	0	0	-2		CRC.TCGA-AA-A010	darkgreen	-0.857216	ATM_mut		TCGA-AX-A2HA	darkred
																										UCEC	TCGA-FI-A2D4	1	1	-2	-2	0	0	-2	0	-2	0	0	0	0	0		CRC.TCGA-AA-3672	darkgreen	0.669591	ATM_mut		TCGA-FI-A2D4	darkred
																										LUSC	TCGA-18-3409	1	1	-2	-2	0	0	0	-2	0	0	0	0	-2	-2		Colon.05CO015	darkgreen	0.906216	ATM_mut		TCGA-18-3409	plum
																										CRC	TCGA-A6-2686	1	1	-2	-2	0	0	0	-2	0	0	0	0	0	0		OV.15OV001	black	-1.61362	ATM_mut		TCGA-A6-2686	darkgreen
																										CRC	TCGA-CA-6718	1	1	-2	0	-2	-2	0	-2	-2	0	0	-2	0	0		Colon.20CO003	darkgreen	-1.94333	ATM_mut		TCGA-CA-6718	darkgreen
																										SKCM	TCGA-EE-A29L	1	1	-2	0	-2	-2	0	-2	0	0	0	0	0	0		PAAD.C3N-01998	violetred	0.514628	ATM_mut		TCGA-EE-A29L	lavenderblush
																										CRC	TCGA-AA-3966	1	1	-2	0	-2	0	0	0	0	0	0	-2	0	0		CRC.TCGA-AG-A002	darkgreen	0.42603	ATM_mut		TCGA-AA-3966	darkgreen
																										ESCA	TCGA-L5-A43J	1	1	-2	0	0	0	-2	0	0	0	-2	0	-2	-2		Colon.11CO051	darkgreen	-0.427226	ATM_mut		TCGA-L5-A43J	cyan
																										CRC	TCGA-AD-6901	1	1	-2	0	0	0	0	0	0	0	0	0	-2	0		Colon.11CO033	darkgreen	-0.997685	ATM_mut		TCGA-AD-6901	darkgreen
																										BRCA	TCGA-E2-A574	1	1	-2	0	0	0	0	0	0	0	0	0	0	0		Colon.11CO007	darkgreen	-0.099171	ATM_mut		TCGA-E2-A574	blue
																										LIHC	TCGA-2Y-A9H5	1	1	-2	0	0	0	0	0	0	0	0	0	0	0		Colon.01CO014	darkgreen	1.61008	ATM_mut		TCGA-2Y-A9H5	peachpuff
																										LUSC	TCGA-O2-A52N	1	1	-2	0	0	0	0	0	0	0	0	0	0	0		UCEC.C3L-01744	darkred	0.746471	ATM_mut		TCGA-O2-A52N	plum
																										SKCM	TCGA-D3-A3CB	1	1	-2	0	0	0	0	0	0	0	0	0	0	0		UCEC.C3N-00151	darkred	1.4509	ATM_mut		TCGA-D3-A3CB	lavenderblush
																										SKCM	TCGA-EE-A29T	1	1	-2	0	0	0	0	0	0	0	0	0	0	0		PAAD.C3N-03840	violetred	0.415057	ATM_mut		TCGA-EE-A29T	lavenderblush
																										STAD	TCGA-B7-A5TJ	1	1	-2	0	0	0	0	0	0	0	0	0	0	0		UCEC.C3L-00770	darkred	0.300644	ATM_mut		TCGA-B7-A5TJ	darkcyan
																										STAD	TCGA-VQ-AA6I	1	1	-2	0	0	0	0	0	0	0	0	0	0	0		UCEC.C3L-01257	darkred	0.742797	ATM_mut		TCGA-VQ-AA6I	darkcyan
																										UCEC	TCGA-AX-A2H2	1	1	-2	0	0	0	0	0	0	0	0	0	0	0		UCEC.C3L-00006	darkred	1.57513	ATM_mut		TCGA-AX-A2H2	darkred
																										UCEC	TCGA-EY-A1GO	1	1	-2	0	0	0	0	0	0	0	0	0	0	0		Breast.18BR003	blue	0.373746	ATM_mut		TCGA-EY-A1GO	darkred
																										BLCA	TCGA-BT-A0YX	1	1	0	-2	-2	0	-2	0	0	0	0	0	0	0		GBM.C3L-00677	green	2.01295	ATM_mut		TCGA-BT-A0YX	powderblue
																										UCEC	TCGA-BS-A0UV	1	1	0	-2	-2	0	0	-2	-2	-2	0	-2	-2	-2		CRC.TCGA-AA-A01R	darkgreen	0.166052	ATM_mut		TCGA-BS-A0UV	darkred
																										BLCA	TCGA-MV-A51V	1	1	0	-2	-2	0	0	-2	0	-2	0	0	0	-2		Colon.11CO070	darkgreen	-1.09773	ATM_mut		TCGA-MV-A51V	powderblue
																										BLCA	TCGA-XF-A9T5	1	1	0	-2	-2	0	0	-2	0	0	0	0	0	0		UCEC.C3N-00328	darkred	0.970507	ATM_mut		TCGA-XF-A9T5	powderblue
																										BLCA	TCGA-XF-AAML	1	1	0	-2	-2	0	0	0	0	-2	0	-2	0	0		CRC.TCGA-AA-A00N	darkgreen	-1.53373	ATM_mut		TCGA-XF-AAML	powderblue
																										BLCA	TCGA-E7-A85H	1	1	0	-2	-2	0	0	0	0	0	0	0	0	0		LUSC.C3L-02649	plum	0.296545	ATM_mut		TCGA-E7-A85H	powderblue
																										BLCA	TCGA-GV-A6ZA	1	1	0	-2	-2	0	0	0	0	0	0	0	0	0		LUAD.C3N-02423	purple	-0.723607	ATM_mut		TCGA-GV-A6ZA	powderblue
																										LUSC	TCGA-66-2793	1	1	0	-2	-2	0	0	0	0	0	0	0	0	0		HNSC.C3N-01339	pink	2.1689	ATM_mut		TCGA-66-2793	plum
																										HNSC	TCGA-D6-6516	1	1	0	-2	0	-2	0	-2	0	0	0	0	0	0		UCEC.C3L-01311	darkred	0.137846	ATM_mut		TCGA-D6-6516	pink
																										LUSC	TCGA-66-2773	1	1	0	-2	0	-2	0	-2	0	0	0	0	0	0		CRC.TCGA-AA-A022	darkgreen	0.264403	ATM_mut		TCGA-66-2773	plum
																										UCEC	TCGA-BK-A0C9	1	1	0	-2	0	-2	0	0	-2	0	0	-2	0	-2		GBM.C3N-01368	green	0.225212	ATM_mut		TCGA-BK-A0C9	darkred
																										BLCA	TCGA-XF-A8HD	1	1	0	-2	0	-2	0	0	0	-2	0	0	0	0		PRAD.CPCG0191	royalblue4	0.894042	ATM_mut		TCGA-XF-A8HD	powderblue
																										BLCA	TCGA-FJ-A3ZF	1	1	0	-2	0	-2	0	0	0	0	-2	0	-2	0		Breast.TCGA-A8-A09G	blue	0.705931	ATM_mut		TCGA-FJ-A3ZF	powderblue
																										CESC	TCGA-C5-A1MI	1	1	0	-2	0	-2	0	0	0	0	0	0	-2	0		OV.04OV017	black	1.55943	ATM_mut		TCGA-C5-A1MI	ivory4
																										HNSC	TCGA-BB-7870	1	1	0	-2	0	-2	0	0	0	0	0	0	0	-2		Colon.05CO049	darkgreen	-0.429793	ATM_mut		TCGA-BB-7870	pink
																										SKCM	TCGA-FS-A1ZK	1	1	0	-2	0	-2	0	0	0	0	0	0	0	0		Colon.11CO005	darkgreen	-1.72293	ATM_mut		TCGA-FS-A1ZK	lavenderblush
																										LUSC	TCGA-51-4080	1	1	0	-2	0	0	-2	0	0	0	0	0	0	0		LUAD.C3L-00913	purple	-0.285307	ATM_mut		TCGA-51-4080	plum
																										LUSC	TCGA-NC-A5HD	1	1	0	-2	0	0	0	-2	-2	0	0	0	0	0		LUAD.C3L-02219	purple	-0.127624	ATM_mut		TCGA-NC-A5HD	plum
																										UCEC	TCGA-AJ-A3BK	1	1	0	-2	0	0	0	-2	-2	0	0	0	0	0		GBM.C3L-02984	green	-0.373421	ATM_mut		TCGA-AJ-A3BK	darkred
																										UCEC	TCGA-D1-A17R	1	1	0	-2	0	0	0	-2	-2	0	0	0	0	0		CRC.TCGA-AA-A02Y	darkgreen	0.502422	ATM_mut		TCGA-D1-A17R	darkred
																										BLCA	TCGA-DK-A3IM	1	1	0	-2	0	0	0	-2	0	-2	0	0	0	0		LUSC.C3L-03963	plum	0.480419	ATM_mut		TCGA-DK-A3IM	powderblue
																										LUSC	TCGA-46-3768	1	1	0	-2	0	0	0	-2	0	0	0	-2	0	0		HNSC.C3N-03933	pink	0.167946	ATM_mut		TCGA-46-3768	plum
																										LUSC	TCGA-39-5037	1	1	0	-2	0	0	0	-2	0	0	0	0	-2	0		PAAD.C3L-01971	violetred	-0.0707678	ATM_mut		TCGA-39-5037	plum
																										LUAD	TCGA-44-7670	1	1	0	-2	0	0	0	-2	0	0	0	0	0	0		Renal.C3L-00561	yellow	1.2087	EP300_mut		TCGA-44-7670	purple
																										LUAD	TCGA-78-7536	1	1	0	-2	0	0	0	-2	0	0	0	0	0	0		Breast.20BR001	blue	0.896407	EP300_mut		TCGA-78-7536	purple
																										LUAD	TCGA-97-7938	1	1	0	-2	0	0	0	-2	0	0	0	0	0	0		OV.TCGA-36-2542	black	0.74555	EP300_mut		TCGA-97-7938	purple
																										BLCA	TCGA-DK-A3IN	1	1	0	-2	0	0	0	0	-2	-2	0	0	0	0		LUAD.C3N-02529	purple	-0.0452003	EP300_mut		TCGA-DK-A3IN	powderblue
																										BLCA	TCGA-BL-A5ZZ	1	1	0	-2	0	0	0	0	-2	0	0	0	0	0		HNSC.C3N-02275	pink	-0.251779	EP300_mut		TCGA-BL-A5ZZ	powderblue
																										UCEC	TCGA-BS-A0TE	1	1	0	-2	0	0	0	0	-2	0	0	0	0	0		PAAD.C3N-01715	violetred	0.931052	EP300_mut		TCGA-BS-A0TE	darkred
																										UCS	TCGA-NF-A5CP	1	1	0	-2	0	0	0	0	-2	0	0	0	0	0		Colon.06CO001	darkgreen	0.0237003	EP300_mut		TCGA-NF-A5CP	grey80
																										BLCA	TCGA-DK-A3X2	1	1	0	-2	0	0	0	0	0	-2	0	0	0	0		HNSC.C3N-00307	pink	-1.811	EP300_mut		TCGA-DK-A3X2	powderblue
																										LUAD	TCGA-38-4631	1	1	0	-2	0	0	0	0	0	0	0	-2	-2	-2		HNSC.C3L-00997	pink	0.694039	EP300_mut		TCGA-38-4631	purple
																										STAD	TCGA-HU-A4H4	1	1	0	-2	0	0	0	0	0	0	0	0	-2	-2		Colon.05CO006	darkgreen	-0.278698	EP300_mut		TCGA-HU-A4H4	darkcyan
																										BLCA	TCGA-FD-A62P	1	1	0	-2	0	0	0	0	0	0	0	0	0	-2		Colon.05CO048	darkgreen	-0.187982	EP300_mut		TCGA-FD-A62P	powderblue
																										BLCA	TCGA-XF-A9T0	1	1	0	-2	0	0	0	0	0	0	0	0	0	-2		CRC.TCGA-AA-3715	darkgreen	-1.40426	EP300_mut		TCGA-XF-A9T0	powderblue
																										LUAD	TCGA-49-AARO	1	1	0	-2	0	0	0	0	0	0	0	0	0	-2		LUSC.C3N-03092	plum	-0.379078	EP300_mut		TCGA-49-AARO	purple
																										BLCA	TCGA-CF-A3MG	1	1	0	-2	0	0	0	0	0	0	0	0	0	0		HNSC.C3N-01858	pink	1.41287	EP300_mut		TCGA-CF-A3MG	powderblue
																										BLCA	TCGA-DK-A1AD	1	1	0	-2	0	0	0	0	0	0	0	0	0	0		Colon.27CO004	darkgreen	-1.19502	EP300_mut		TCGA-DK-A1AD	powderblue
																										BLCA	TCGA-DK-AA6P	1	1	0	-2	0	0	0	0	0	0	0	0	0	0		LUAD.C3N-00551	purple	0.0696298	EP300_mut		TCGA-DK-AA6P	powderblue
																										BLCA	TCGA-DK-AA76	1	1	0	-2	0	0	0	0	0	0	0	0	0	0		OV.TCGA-61-1741	black	1.24514	EP300_mut		TCGA-DK-AA76	powderblue
																										BLCA	TCGA-E7-A541	1	1	0	-2	0	0	0	0	0	0	0	0	0	0		LUSC.C3L-02968	plum	0.548943	EP300_mut		TCGA-E7-A541	powderblue
																										BLCA	TCGA-FD-A62O	1	1	0	-2	0	0	0	0	0	0	0	0	0	0		HNSC.C3N-01947	pink	-0.599867	EP300_mut		TCGA-FD-A62O	powderblue
																										BLCA	TCGA-G2-AA3F	1	1	0	-2	0	0	0	0	0	0	0	0	0	0		LUAD.C3N-00294	purple	1.46229	EP300_mut		TCGA-G2-AA3F	powderblue
																										BLCA	TCGA-HQ-A5NE	1	1	0	-2	0	0	0	0	0	0	0	0	0	0		OV.17OV002	black	1.18765	EP300_mut		TCGA-HQ-A5NE	powderblue
																										BLCA	TCGA-XF-A9SP	1	1	0	-2	0	0	0	0	0	0	0	0	0	0		UCEC.C3N-01520	darkred	0.989683	EP300_mut		TCGA-XF-A9SP	powderblue
																										BRCA	TCGA-A8-A09A	1	1	0	-2	0	0	0	0	0	0	0	0	0	0		UCEC.C3N-00389	darkred	-0.495691	EP300_mut		TCGA-A8-A09A	blue
																										BRCA	TCGA-BH-A0RX	1	1	0	-2	0	0	0	0	0	0	0	0	0	0		UCEC.C3L-00586	darkred	0.854392	EP300_mut		TCGA-BH-A0RX	blue
																										BRCA	TCGA-D8-A27R	1	1	0	-2	0	0	0	0	0	0	0	0	0	0		CRC.TCGA-AA-A010	darkgreen	-0.857216	EP300_mut		TCGA-D8-A27R	blue
																										CRC	TCGA-AA-3867	1	1	0	-2	0	0	0	0	0	0	0	0	0	0		UCEC.C3N-00335	darkred	1.11181	EP300_mut		TCGA-AA-3867	darkgreen
																										CRC	TCGA-AZ-4616	1	1	0	-2	0	0	0	0	0	0	0	0	0	0		UCEC.C3L-01282	darkred	-1.45873	EP300_mut		TCGA-AZ-4616	darkgreen
																										CRC	TCGA-CK-5915	1	1	0	-2	0	0	0	0	0	0	0	0	0	0		Colon.22CO006	darkgreen	-1.18589	EP300_mut		TCGA-CK-5915	darkgreen
																										ESCA	TCGA-L5-A4OE	1	1	0	-2	0	0	0	0	0	0	0	0	0	0		CRC.TCGA-AG-A002	darkgreen	0.42603	EP300_mut		TCGA-L5-A4OE	cyan
																										ESCA	TCGA-R6-A6DQ	1	1	0	-2	0	0	0	0	0	0	0	0	0	0		Colon.11CO051	darkgreen	-0.427226	EP300_mut		TCGA-R6-A6DQ	cyan
																										HNSC	TCGA-CV-7247	1	1	0	-2	0	0	0	0	0	0	0	0	0	0		Colon.11CO033	darkgreen	-0.997685	EP300_mut		TCGA-CV-7247	pink
																										LUAD	TCGA-91-6831	1	1	0	-2	0	0	0	0	0	0	0	0	0	0		Colon.11CO036	darkgreen	-1.05956	EP300_mut		TCGA-91-6831	purple
																										LUAD	TCGA-MP-A4TC	1	1	0	-2	0	0	0	0	0	0	0	0	0	0		Colon.05CO032	darkgreen	0.138272	EP300_mut		TCGA-MP-A4TC	purple
																										LUSC	TCGA-43-3394	1	1	0	-2	0	0	0	0	0	0	0	0	0	0		UCEC.C3L-01744	darkred	0.746471	EP300_mut		TCGA-43-3394	plum
																										LUSC	TCGA-56-8304	1	1	0	-2	0	0	0	0	0	0	0	0	0	0		UCEC.C3N-00151	darkred	1.4509	EP300_mut		TCGA-56-8304	plum
																										LUSC	TCGA-63-6202	1	1	0	-2	0	0	0	0	0	0	0	0	0	0		PAAD.C3N-03840	violetred	0.415057	EP300_mut		TCGA-63-6202	plum
																										LUSC	TCGA-63-7023	1	1	0	-2	0	0	0	0	0	0	0	0	0	0		UCEC.C3L-00601	darkred	0.415159	EP300_mut		TCGA-63-7023	plum
																										LUSC	TCGA-63-A5MJ	1	1	0	-2	0	0	0	0	0	0	0	0	0	0		Colon.05CO050	darkgreen	1.57262	EP300_mut		TCGA-63-A5MJ	plum
																										LUSC	TCGA-77-A5GF	1	1	0	-2	0	0	0	0	0	0	0	0	0	0		CRC.TCGA-AA-A02R	darkgreen	-1.30801	EP300_mut		TCGA-77-A5GF	plum
																										CRC	TCGA-AF-2687	1	1	0	-2	0	0	0	0	0	0	0	0	0	0		Colon.11CO070	darkgreen	-1.09773	EP300_mut		TCGA-AF-2687	darkgreen
																										SKCM	TCGA-D3-A2JA	1	1	0	-2	0	0	0	0	0	0	0	0	0	0		UCEC.C3N-00328	darkred	0.970507	EP300_mut		TCGA-D3-A2JA	lavenderblush
																										STAD	TCGA-BR-8687	1	1	0	-2	0	0	0	0	0	0	0	0	0	0		CRC.TCGA-AA-A00N	darkgreen	-1.53373	EP300_mut		TCGA-BR-8687	darkcyan
																										STAD	TCGA-HU-A4G6	1	1	0	-2	0	0	0	0	0	0	0	0	0	0		LUSC.C3L-02649	plum	0.296545	EP300_mut		TCGA-HU-A4G6	darkcyan
																										STAD	TCGA-MX-A663	1	1	0	-2	0	0	0	0	0	0	0	0	0	0		LUAD.C3N-02423	purple	-0.723607	EP300_mut		TCGA-MX-A663	darkcyan
																										STAD	TCGA-VQ-AA6J	1	1	0	-2	0	0	0	0	0	0	0	0	0	0		HNSC.C3N-01339	pink	2.1689	EP300_mut		TCGA-VQ-AA6J	darkcyan
																										UCEC	TCGA-D1-A168	1	1	0	-2	0	0	0	0	0	0	0	0	0	0		LUSC.C3N-01028	plum	0.914584	EP300_mut		TCGA-D1-A168	darkred
																										UCEC	TCGA-EY-A214	1	1	0	-2	0	0	0	0	0	0	0	0	0	0		HNSC.C3L-02617	pink	0.84614	EP300_mut		TCGA-EY-A214	darkred
																										UCS	TCGA-NA-A4QY	1	1	0	-2	0	0	0	0	0	0	0	0	0	0		HNSC.C3N-03837	pink	0.0854813	EP300_mut		TCGA-NA-A4QY	grey80
																										UCS	TCGA-ND-A4W6	1	1	0	-2	0	0	0	0	0	0	0	0	0	0		HNSC.C3N-02700	pink	0.944343	EP300_mut		TCGA-ND-A4W6	grey80
																										LUAD	TCGA-64-5774	1	1	0	0	-2	-2	0	0	0	0	0	0	0	0		UCEC.C3N-00321	darkred	1.30378	EP300_mut		TCGA-64-5774	purple
																										SKCM	TCGA-EE-A2GN	1	1	0	0	-2	0	-2	0	-2	0	0	0	-2	0		CRC.TCGA-AA-3864	darkgreen	1.26778	EP300_mut		TCGA-EE-A2GN	lavenderblush
																										LUSC	TCGA-77-8136	1	1	0	0	-2	0	0	-2	-2	0	0	-2	0	0		UCEC.C3L-01307	darkred	-0.676417	EP300_mut		TCGA-77-8136	plum
																										LUSC	TCGA-18-3417	1	1	0	0	-2	0	0	-2	-2	0	0	0	0	0		UCEC.C3L-00918	darkred	0.14719	EP300_mut		TCGA-18-3417	plum
																										CRC	TCGA-AA-3811	1	1	0	0	-2	0	0	-2	0	-2	0	0	0	0		UCEC.C3N-00836	darkred	0.0498791	EP300_mut		TCGA-AA-3811	darkgreen
																										BLCA	TCGA-DK-A2I1	1	1	0	0	-2	0	0	-2	0	0	0	0	0	0		Colon.09CO005	darkgreen	0.0211652	EP300_mut		TCGA-DK-A2I1	powderblue
																										BLCA	TCGA-G2-AA3B	1	1	0	0	-2	0	0	-2	0	0	0	0	0	0		Colon.11CO045	darkgreen	-1.04448	EP300_mut		TCGA-G2-AA3B	powderblue
																										CRC	TCGA-AD-6899	1	1	0	0	-2	0	0	-2	0	0	0	0	0	0		Renal.C3N-00577	yellow	0.63578	EP300_mut		TCGA-AD-6899	darkgreen
																										LUSC	TCGA-22-5473	1	1	0	0	-2	0	0	-2	0	0	0	0	0	0		LUSC.C3N-01194	plum	0.617474	EP300_mut		TCGA-22-5473	plum
																										BRCA	TCGA-E2-A10C	1	1	0	0	-2	0	0	0	-2	0	0	0	-2	0		HNSC.C3N-03841	pink	0.333615	EP300_mut		TCGA-E2-A10C	blue
																										SKCM	TCGA-D3-A51G	1	1	0	0	-2	0	0	0	0	-2	0	0	0	-2		PRAD.CPCG0269	royalblue4	-1.04486	EP300_mut		TCGA-D3-A51G	lavenderblush
																										BLCA	TCGA-K4-A6MB	1	1	0	0	-2	0	0	0	0	0	0	-2	0	0		PAAD.C3N-04282	violetred	-0.855489	EP300_mut		TCGA-K4-A6MB	powderblue
																										BLCA	TCGA-UY-A8OB	1	1	0	0	-2	0	0	0	0	0	0	0	-2	-2		Breast.21BR001	blue	0.401814	JAK1_mut		TCGA-UY-A8OB	powderblue
																										BLCA	TCGA-UY-A8OD	1	1	0	0	-2	0	0	0	0	0	0	0	-2	0		CRC.TCGA-AG-A02N	darkgreen	1.02652	JAK1_mut		TCGA-UY-A8OD	powderblue
																										LUAD	TCGA-69-8255	1	1	0	0	-2	0	0	0	0	0	0	0	-2	0		HNSC.C3N-03012	pink	-0.57887	JAK1_mut		TCGA-69-8255	purple
																										LUSC	TCGA-18-3416	1	1	0	0	-2	0	0	0	0	0	0	0	-2	0		LUSC.C3N-02374	plum	1.77837	JAK1_mut		TCGA-18-3416	plum
																										SKCM	TCGA-D9-A6EA	1	1	0	0	-2	0	0	0	0	0	0	0	-2	0		Colon.27CO004	darkgreen	-1.19502	JAK1_mut		TCGA-D9-A6EA	lavenderblush
																										LUSC	TCGA-21-1079	1	1	0	0	-2	0	0	0	0	0	0	0	0	-2		Colon.11CO053	darkgreen	-0.0299804	JAK1_mut		TCGA-21-1079	plum
																										BLCA	TCGA-FT-A3EE	1	1	0	0	-2	0	0	0	0	0	0	0	0	0		OV.17OV002	black	1.18765	JAK1_mut		TCGA-FT-A3EE	powderblue
																										BLCA	TCGA-K4-A3WS	1	1	0	0	-2	0	0	0	0	0	0	0	0	0		UCEC.C3N-01520	darkred	0.989683	JAK1_mut		TCGA-K4-A3WS	powderblue
																										BLCA	TCGA-XF-A8HG	1	1	0	0	-2	0	0	0	0	0	0	0	0	0		UCEC.C3N-00389	darkred	-0.495691	JAK1_mut		TCGA-XF-A8HG	powderblue
																										BRCA	TCGA-AO-A0JM	1	1	0	0	-2	0	0	0	0	0	0	0	0	0		CRC.TCGA-AA-3672	darkgreen	0.669591	JAK1_mut		TCGA-AO-A0JM	blue
																										CHOL	TCGA-ZH-A8Y2	1	1	0	0	-2	0	0	0	0	0	0	0	0	0		UCEC.C3L-00781	darkred	0.560154	JAK1_mut		TCGA-ZH-A8Y2	salmon
																										CRC	TCGA-AA-3679	1	1	0	0	-2	0	0	0	0	0	0	0	0	0		Colon.05CO044	darkgreen	-0.63288	JAK1_mut		TCGA-AA-3679	darkgreen
																										CRC	TCGA-AD-6963	1	1	0	0	-2	0	0	0	0	0	0	0	0	0		Colon.05CO003	darkgreen	-1.02975	JAK1_mut		TCGA-AD-6963	darkgreen
																										CRC	TCGA-CA-6715	1	1	0	0	-2	0	0	0	0	0	0	0	0	0		CRC.TCGA-AG-A002	darkgreen	0.42603	JAK1_mut		TCGA-CA-6715	darkgreen
																										ESCA	TCGA-LN-A49Y	1	1	0	0	-2	0	0	0	0	0	0	0	0	0		Colon.11CO007	darkgreen	-0.099171	JAK1_mut		TCGA-LN-A49Y	cyan
																										HNSC	TCGA-CN-5364	1	1	0	0	-2	0	0	0	0	0	0	0	0	0		Colon.11CO036	darkgreen	-1.05956	JAK1_mut		TCGA-CN-5364	pink
																										HNSC	TCGA-CR-7380	1	1	0	0	-2	0	0	0	0	0	0	0	0	0		UCEC.C3L-01744	darkred	0.746471	JAK1_mut		TCGA-CR-7380	pink
																										HNSC	TCGA-CV-6950	1	1	0	0	-2	0	0	0	0	0	0	0	0	0		UCEC.C3L-00770	darkred	0.300644	JAK1_mut		TCGA-CV-6950	pink
																										KIRC	TCGA-B4-5832	1	1	0	0	-2	0	0	0	0	0	0	0	0	0		UCEC.C3L-01257	darkred	0.742797	JAK1_mut		TCGA-B4-5832	yellow
																										KIRC	TCGA-BP-5173	1	1	0	0	-2	0	0	0	0	0	0	0	0	0		UCEC.C3L-00601	darkred	0.415159	JAK1_mut		TCGA-BP-5173	yellow
																										LUAD	TCGA-05-4244	1	1	0	0	-2	0	0	0	0	0	0	0	0	0		Colon.05CO050	darkgreen	1.57262	JAK1_mut		TCGA-05-4244	purple
																										LUAD	TCGA-05-4390	1	1	0	0	-2	0	0	0	0	0	0	0	0	0		UCEC.C3N-01212	darkred	1.23012	JAK1_mut		TCGA-05-4390	purple
																										LUAD	TCGA-05-4417	1	1	0	0	-2	0	0	0	0	0	0	0	0	0		UCEC.C3L-00156	darkred	0.555717	JAK1_mut		TCGA-05-4417	purple
																										LUAD	TCGA-55-6642	1	1	0	0	-2	0	0	0	0	0	0	0	0	0		UCEC.C3N-00334	darkred	0.317312	JAK1_mut		TCGA-55-6642	purple
																										LUAD	TCGA-69-7973	1	1	0	0	-2	0	0	0	0	0	0	0	0	0		UCEC.C3N-01219	darkred	0.645909	JAK1_mut		TCGA-69-7973	purple
																										LUAD	TCGA-78-7159	1	1	0	0	-2	0	0	0	0	0	0	0	0	0		HNSC.C3N-02716	pink	-1.47795	JAK1_mut		TCGA-78-7159	purple
																										LUAD	TCGA-86-8054	1	1	0	0	-2	0	0	0	0	0	0	0	0	0		CRC.TCGA-AA-A01P	darkgreen	-1.26237	JAK1_mut		TCGA-86-8054	purple
																										LUAD	TCGA-L9-A443	1	1	0	0	-2	0	0	0	0	0	0	0	0	0		Colon.11CO070	darkgreen	-1.09773	JAK1_mut		TCGA-L9-A443	purple
																										LUSC	TCGA-46-3769	1	1	0	0	-2	0	0	0	0	0	0	0	0	0		UCEC.C3N-00328	darkred	0.970507	JAK1_mut		TCGA-46-3769	plum
																										LUSC	TCGA-66-2800	1	1	0	0	-2	0	0	0	0	0	0	0	0	0		UCEC.C3L-01311	darkred	0.137846	JAK1_mut		TCGA-66-2800	plum
																										LUSC	TCGA-77-6845	1	1	0	0	-2	0	0	0	0	0	0	0	0	0		LUSC.C3N-01028	plum	0.914584	JAK1_mut		TCGA-77-6845	plum
																										LUSC	TCGA-MF-A522	1	1	0	0	-2	0	0	0	0	0	0	0	0	0		HNSC.C3L-02617	pink	0.84614	JAK1_mut		TCGA-MF-A522	plum
																										PAAD	TCGA-IB-8127	1	1	0	0	-2	0	0	0	0	0	0	0	0	0		HNSC.C3N-03837	pink	0.0854813	JAK1_mut		TCGA-IB-8127	violetred
																										CRC	TCGA-G5-6233	1	1	0	0	-2	0	0	0	0	0	0	0	0	0		GBM.C3N-01856	green	0.0853755	JAK1_mut		TCGA-G5-6233	darkgreen
																										STAD	TCGA-BR-7717	1	1	0	0	-2	0	0	0	0	0	0	0	0	0		LUSC.C3L-02358	plum	0.183463	KMT2C_mut		TCGA-BR-7717	darkcyan
																										TGCT	TCGA-YU-A90Y	1	1	0	0	-2	0	0	0	0	0	0	0	0	0		LUSC.C3N-03051	plum	0.755518	KMT2C_mut		TCGA-YU-A90Y	goldenrod
																										CESC	TCGA-VS-A9V3	1	1	0	0	0	-2	0	-2	0	-2	0	0	0	0		Breast.20BR001	blue	0.896407	KMT2C_mut		TCGA-VS-A9V3	ivory4
																										BLCA	TCGA-DK-AA77	1	1	0	0	0	-2	0	-2	0	0	0	0	-2	0		OV.TCGA-36-2542	black	0.74555	KMT2C_mut		TCGA-DK-AA77	powderblue
																										CESC	TCGA-C5-A7UH	1	1	0	0	0	-2	0	-2	0	0	0	0	-2	0		OV.TCGA-36-2544	black	1.20413	KMT2C_mut		TCGA-C5-A7UH	ivory4
																										BLCA	TCGA-GU-AATP	1	1	0	0	0	-2	0	-2	0	0	0	0	0	0		Breast.TCGA-AO-A0JE	blue	-1.3211	KMT2C_mut		TCGA-GU-AATP	powderblue
																										HNSC	TCGA-CN-A63W	1	1	0	0	0	-2	0	-2	0	0	0	0	0	0		HNSC.C3N-03012	pink	-0.57887	KMT2C_mut		TCGA-CN-A63W	pink
																										LUSC	TCGA-21-5786	1	1	0	0	0	-2	0	-2	0	0	0	0	0	0		LUAD.C3N-02155	purple	1.48119	KMT2C_mut		TCGA-21-5786	plum
																										BRCA	TCGA-D8-A1XK	1	1	0	0	0	-2	0	0	-2	0	0	-2	-2	0		OV.TCGA-13-1497	black	1.93957	KMT2C_mut		TCGA-D8-A1XK	blue
																										BLCA	TCGA-DK-A2I6	1	1	0	0	0	-2	0	0	-2	0	0	-2	0	0		OV.TCGA-29-1763	black	-0.322515	KMT2C_mut		TCGA-DK-A2I6	powderblue
																										BLCA	TCGA-UY-A9PE	1	1	0	0	0	-2	0	0	-2	0	0	0	0	0		CRC.TCGA-AA-3715	darkgreen	-1.40426	KMT2C_mut		TCGA-UY-A9PE	powderblue
																										SKCM	TCGA-D3-A5GN	1	1	0	0	0	-2	0	0	-2	0	0	0	0	0		LUAD.C3N-00551	purple	0.0696298	KMT2C_mut		TCGA-D3-A5GN	lavenderblush
																										UCEC	TCGA-AX-A1CK	1	1	0	0	0	-2	0	0	-2	0	0	0	0	0		Colon.11CO053	darkgreen	-0.0299804	KMT2C_mut		TCGA-AX-A1CK	darkred
																										BLCA	TCGA-4Z-AA81	1	1	0	0	0	-2	0	0	0	-2	0	0	0	0		HNSC.C3N-03619	pink	0.724738	KMT2C_mut		TCGA-4Z-AA81	powderblue
																										BLCA	TCGA-FD-A6TE	1	1	0	0	0	-2	0	0	0	-2	0	0	0	0		HNSC.C3N-04273	pink	0.127785	KMT2C_mut		TCGA-FD-A6TE	powderblue
																										BLCA	TCGA-DK-A1A5	1	1	0	0	0	-2	0	0	0	0	0	-2	0	0		LUAD.C3N-00546	purple	0.310939	KMT2C_mut		TCGA-DK-A1A5	powderblue
																										BLCA	TCGA-DK-A1A7	1	1	0	0	0	-2	0	0	0	0	0	-2	0	0		HNSC.C3N-01946	pink	0.0192694	KMT2C_mut		TCGA-DK-A1A7	powderblue
																										SKCM	TCGA-ER-A42L	1	1	0	0	0	-2	0	0	0	0	0	0	-2	0		LUAD.C3L-00009	purple	-1.16394	KMT2C_mut		TCGA-ER-A42L	lavenderblush
																										LUSC	TCGA-94-8491	1	1	0	0	0	-2	0	0	0	0	0	0	0	-2		Renal.C3N-00242	yellow	2.15885	KMT2C_mut		TCGA-94-8491	plum
																										SKCM	TCGA-EE-A3AG	1	1	0	0	0	-2	0	0	0	0	0	0	0	-2		Breast.TCGA-A2-A0YM	blue	-1.52879	KMT2C_mut		TCGA-EE-A3AG	lavenderblush
																										BLCA	TCGA-BT-A2LB	1	1	0	0	0	-2	0	0	0	0	0	0	0	0		Breast.TCGA-BH-A18N	blue	0.703457	KMT2C_mut		TCGA-BT-A2LB	powderblue
																										BLCA	TCGA-DK-AA6U	1	1	0	0	0	-2	0	0	0	0	0	0	0	0		LUSC.C3L-01000	plum	-0.0721952	KMT2C_mut		TCGA-DK-AA6U	powderblue
																										BRCA	TCGA-PL-A8LV	1	1	0	0	0	-2	0	0	0	0	0	0	0	0		LUSC.C3L-02163	plum	0.831361	KMT2C_mut		TCGA-PL-A8LV	blue
																										CESC	TCGA-C5-A8YQ	1	1	0	0	0	-2	0	0	0	0	0	0	0	0		LUSC.C3N-01025	plum	2.35518	KMT2C_mut		TCGA-C5-A8YQ	ivory4
																										CESC	TCGA-EA-A5O9	1	1	0	0	0	-2	0	0	0	0	0	0	0	0		HNSC.C3L-04844	pink	1.18583	KMT2C_mut		TCGA-EA-A5O9	ivory4
																										CESC	TCGA-FU-A3HY	1	1	0	0	0	-2	0	0	0	0	0	0	0	0		PAAD.C3L-01051	violetred	0.742059	KMT2C_mut		TCGA-FU-A3HY	ivory4
																										CESC	TCGA-MA-AA41	1	1	0	0	0	-2	0	0	0	0	0	0	0	0		UCEC.C3L-00136	darkred	-0.550566	KMT2C_mut		TCGA-MA-AA41	ivory4
																										CESC	TCGA-VS-A8EJ	1	1	0	0	0	-2	0	0	0	0	0	0	0	0		Breast.TCGA-AR-A0TX	blue	0.30094	KMT2C_mut		TCGA-VS-A8EJ	ivory4
																										CRC	TCGA-CM-6163	1	1	0	0	0	-2	0	0	0	0	0	0	0	0		Renal.C3N-00494	yellow	0.813737	KMT2C_mut		TCGA-CM-6163	darkgreen
																										ESCA	TCGA-LN-A7HY	1	1	0	0	0	-2	0	0	0	0	0	0	0	0		OV.TCGA-25-1323	black	-0.387538	KMT2C_mut		TCGA-LN-A7HY	cyan
																										HNSC	TCGA-CV-7178	1	1	0	0	0	-2	0	0	0	0	0	0	0	0		CRC.TCGA-AA-3666	darkgreen	0.586349	KMT2C_mut		TCGA-CV-7178	pink
																										HNSC	TCGA-HD-A6HZ	1	1	0	0	0	-2	0	0	0	0	0	0	0	0		LUSC.C3L-02349	plum	1.09823	KMT2C_mut		TCGA-HD-A6HZ	pink
																										HNSC	TCGA-MZ-A7D7	1	1	0	0	0	-2	0	0	0	0	0	0	0	0		OV.17OV002	black	1.18765	KMT2C_mut		TCGA-MZ-A7D7	pink
																										LUSC	TCGA-37-3783	1	1	0	0	0	-2	0	0	0	0	0	0	0	0		UCEC.C3N-01520	darkred	0.989683	KMT2C_mut		TCGA-37-3783	plum
																										LUSC	TCGA-NC-A5HR	1	1	0	0	0	-2	0	0	0	0	0	0	0	0		UCEC.C3L-00586	darkred	0.854392	KMT2C_mut		TCGA-NC-A5HR	plum
																										OV	TCGA-13-0899	1	1	0	0	0	-2	0	0	0	0	0	0	0	0		CRC.TCGA-AA-A010	darkgreen	-0.857216	KMT2C_mut		TCGA-13-0899	black
																										CRC	TCGA-DC-6682	1	1	0	0	0	-2	0	0	0	0	0	0	0	0		CRC.TCGA-AA-3672	darkgreen	0.669591	KMT2C_mut		TCGA-DC-6682	darkgreen
																										UCEC	TCGA-AJ-A3QS	1	1	0	0	0	-2	0	0	0	0	0	0	0	0		Colon.05CO015	darkgreen	0.906216	KMT2C_mut		TCGA-AJ-A3QS	darkred
																										SKCM	TCGA-D3-A8GI	1	1	0	0	0	0	-2	-2	0	0	0	0	0	-2		UCEC.C3N-00335	darkred	1.11181	KMT2C_mut		TCGA-D3-A8GI	lavenderblush
																										LUAD	TCGA-78-7155	1	1	0	0	0	0	-2	0	-2	0	0	0	0	-2		UCEC.C3L-00781	darkred	0.560154	KMT2C_mut		TCGA-78-7155	purple
																										LUAD	TCGA-50-5072	1	1	0	0	0	0	-2	0	0	0	0	0	-2	0		Colon.05CO044	darkgreen	-0.63288	KMT2C_mut		TCGA-50-5072	purple
																										BRCA	TCGA-A7-A13E	1	1	0	0	0	0	-2	0	0	0	0	0	0	0		Colon.11CO061	darkgreen	-0.640161	KMT2C_mut		TCGA-A7-A13E	blue
																										ESCA	TCGA-LN-A4A6	1	1	0	0	0	0	-2	0	0	0	0	0	0	0		CRC.TCGA-AG-A002	darkgreen	0.42603	KMT2C_mut		TCGA-LN-A4A6	cyan
																										LUSC	TCGA-O2-A52W	1	1	0	0	0	0	-2	0	0	0	0	0	0	0		Colon.11CO051	darkgreen	-0.427226	KMT2C_mut		TCGA-O2-A52W	plum
																										BLCA	TCGA-KQ-A41R	1	1	0	0	0	0	0	-2	-2	0	0	0	0	0		Colon.01CO014	darkgreen	1.61008	KMT2C_mut		TCGA-KQ-A41R	powderblue
																										LUSC	TCGA-56-7222	1	1	0	0	0	0	0	-2	-2	0	0	0	0	0		Colon.05CO037	darkgreen	-0.728089	KMT2C_mut		TCGA-56-7222	plum
																										LUSC	TCGA-77-6842	1	1	0	0	0	0	0	-2	-2	0	0	0	0	0		Colon.14CO003	darkgreen	2.087	KMT2C_mut		TCGA-77-6842	plum
																										LUAD	TCGA-49-AARE	1	1	0	0	0	0	0	-2	0	-2	0	-2	-2	0		UCEC.C3N-00151	darkred	1.4509	KMT2C_mut		TCGA-49-AARE	purple
																										BLCA	TCGA-K4-A6FZ	1	1	0	0	0	0	0	-2	0	-2	0	0	0	0		UCEC.C3L-00006	darkred	1.57513	KMT2C_mut		TCGA-K4-A6FZ	powderblue
																										LUSC	TCGA-43-6143	1	1	0	0	0	0	0	-2	0	-2	0	0	0	0		Breast.18BR003	blue	0.373746	KMT2C_mut		TCGA-43-6143	plum
																										BLCA	TCGA-4Z-AA7R	1	1	0	0	0	0	0	-2	0	0	0	-2	0	0		UCEC.C3L-00601	darkred	0.415159	KMT2C_mut		TCGA-4Z-AA7R	powderblue
																										LUAD	TCGA-75-5126	1	1	0	0	0	0	0	-2	0	0	0	-2	0	0		UCEC.C3N-01212	darkred	1.23012	KMT2C_mut		TCGA-75-5126	purple
																										BLCA	TCGA-G2-A2EF	1	1	0	0	0	0	0	-2	0	0	0	0	-2	0		UCEC.C3L-00156	darkred	0.555717	KMT2C_mut		TCGA-G2-A2EF	powderblue
																										LUAD	TCGA-86-7711	1	1	0	0	0	0	0	-2	0	0	0	0	-2	0		UCEC.C3N-00334	darkred	0.317312	KMT2C_mut		TCGA-86-7711	purple
																										LUAD	TCGA-86-8585	1	1	0	0	0	0	0	-2	0	0	0	0	-2	0		UCEC.C3N-01510	darkred	-0.124619	KMT2C_mut		TCGA-86-8585	purple
																										LUSC	TCGA-39-5040	1	1	0	0	0	0	0	-2	0	0	0	0	-2	0		UCEC.C3N-00848	darkred	1.57786	KMT2C_mut		TCGA-39-5040	plum
																										CESC	TCGA-Q1-A5R2	1	1	0	0	0	0	0	-2	0	0	0	0	0	-2		Colon.11CO027	darkgreen	0.652373	KMT2C_mut		TCGA-Q1-A5R2	ivory4
																										KIRP	TCGA-Q2-A5QZ	1	1	0	0	0	0	0	-2	0	0	0	0	0	-2		Colon.11CO070	darkgreen	-1.09773	KMT2C_mut		TCGA-Q2-A5QZ	darkkhaki
																										LUSC	TCGA-58-A46M	1	1	0	0	0	0	0	-2	0	0	0	0	0	-2		UCEC.C3N-00328	darkred	0.970507	KMT2C_mut		TCGA-58-A46M	plum
																										LUSC	TCGA-77-7337	1	1	0	0	0	0	0	-2	0	0	0	0	0	-2		CRC.TCGA-AA-A00N	darkgreen	-1.53373	KMT2C_mut		TCGA-77-7337	plum
																										BLCA	TCGA-BT-A20J	1	1	0	0	0	0	0	-2	0	0	0	0	0	0		UCEC.C3L-01311	darkred	0.137846	KMT2C_mut		TCGA-BT-A20J	powderblue
																										BLCA	TCGA-C4-A0EZ	1	1	0	0	0	0	0	-2	0	0	0	0	0	0		CRC.TCGA-AA-A022	darkgreen	0.264403	KMT2C_mut		TCGA-C4-A0EZ	powderblue
																										BLCA	TCGA-CF-A8HY	1	1	0	0	0	0	0	-2	0	0	0	0	0	0		LUSC.C3N-01028	plum	0.914584	KMT2C_mut		TCGA-CF-A8HY	powderblue
																										BLCA	TCGA-DK-AA75	1	1	0	0	0	0	0	-2	0	0	0	0	0	0		HNSC.C3N-02700	pink	0.944343	KMT2C_mut		TCGA-DK-AA75	powderblue
																										BRCA	TCGA-3C-AALI	1	1	0	0	0	0	0	-2	0	0	0	0	0	0		UCEC.C3L-00143	darkred	-0.863111	KMT2C_mut		TCGA-3C-AALI	blue
																										BRCA	TCGA-A8-A094	1	1	0	0	0	0	0	-2	0	0	0	0	0	0		Breast.11BR055	blue	-1.78141	KMT2C_mut		TCGA-A8-A094	blue
																										BRCA	TCGA-AR-A0U0	1	1	0	0	0	0	0	-2	0	0	0	0	0	0		GBM.C3L-01155	green	0.277753	KMT2C_mut		TCGA-AR-A0U0	blue
																										BRCA	TCGA-D8-A1XU	1	1	0	0	0	0	0	-2	0	0	0	0	0	0		GBM.C3L-01061	green	0.844802	KMT2C_mut		TCGA-D8-A1XU	blue
																										CESC	TCGA-BI-A0VS	1	1	0	0	0	0	0	-2	0	0	0	0	0	0		LUSC.C3N-02300	plum	-0.845085	KMT2C_mut		TCGA-BI-A0VS	ivory4
																										CESC	TCGA-C5-A8YR	1	1	0	0	0	0	0	-2	0	0	0	0	0	0		GBM.C3N-03182	green	1.77911	KMT2C_mut		TCGA-C5-A8YR	ivory4
																										CESC	TCGA-DG-A2KJ	1	1	0	0	0	0	0	-2	0	0	0	0	0	0		Renal.C3N-00314	yellow	0.490359	KMT2C_mut		TCGA-DG-A2KJ	ivory4
																										CESC	TCGA-EK-A3GJ	1	1	0	0	0	0	0	-2	0	0	0	0	0	0		OV.02OV046	black	1.80951	KMT2C_mut		TCGA-EK-A3GJ	ivory4
																										CESC	TCGA-VS-A9UC	1	1	0	0	0	0	0	-2	0	0	0	0	0	0		Colon.05CO054	darkgreen	1.73429	KMT2C_mut		TCGA-VS-A9UC	ivory4
																										CRC	TCGA-3L-AA1B	1	1	0	0	0	0	0	-2	0	0	0	0	0	0		Colon.09CO011	darkgreen	1.52265	KMT2C_mut		TCGA-3L-AA1B	darkgreen
																										CRC	TCGA-A6-2671	1	1	0	0	0	0	0	-2	0	0	0	0	0	0		PAAD.C3L-03743	violetred	-0.050493	KMT2C_mut		TCGA-A6-2671	darkgreen
																										CRC	TCGA-A6-5666	1	1	0	0	0	0	0	-2	0	0	0	0	0	0		Breast.11BR074	blue	-1.4781	KMT2C_mut		TCGA-A6-5666	darkgreen
																										CRC	TCGA-AA-3496	1	1	0	0	0	0	0	-2	0	0	0	0	0	0		Breast.11BR014	blue	-2.16195	KMT2C_mut		TCGA-AA-3496	darkgreen
																										CRC	TCGA-AA-3814	1	1	0	0	0	0	0	-2	0	0	0	0	0	0		Breast.11BR040	blue	0.381512	KMT2C_mut		TCGA-AA-3814	darkgreen
																										CRC	TCGA-AA-3971	1	1	0	0	0	0	0	-2	0	0	0	0	0	0		Breast.11BR075	blue	-0.0947067	KMT2C_mut		TCGA-AA-3971	darkgreen
																										CRC	TCGA-CM-4750	1	1	0	0	0	0	0	-2	0	0	0	0	0	0		OV.01OV017	black	-0.301362	KMT2C_mut		TCGA-CM-4750	darkgreen
																										CRC	TCGA-D5-6929	1	1	0	0	0	0	0	-2	0	0	0	0	0	0		OV.02OV041	black	1.68076	KMT2C_mut		TCGA-D5-6929	darkgreen
																										HNSC	TCGA-CN-6023	1	1	0	0	0	0	0	-2	0	0	0	0	0	0		Colon.05CO026	darkgreen	1.34992	KMT2C_mut		TCGA-CN-6023	pink
																										HNSC	TCGA-UF-A7J9	1	1	0	0	0	0	0	-2	0	0	0	0	0	0		Colon.11CO048	darkgreen	-1.49658	KMT2C_mut		TCGA-UF-A7J9	pink
																										KIRP	TCGA-V9-A7HT	1	1	0	0	0	0	0	-2	0	0	0	0	0	0		Renal.C3N-00246	yellow	-0.164721	KMT2C_mut		TCGA-V9-A7HT	darkkhaki
																										LIHC	TCGA-BC-A10T	1	1	0	0	0	0	0	-2	0	0	0	0	0	0		Renal.C3N-00733	yellow	0.554625	KMT2C_mut		TCGA-BC-A10T	peachpuff
																										LIHC	TCGA-CC-A3M9	1	1	0	0	0	0	0	-2	0	0	0	0	0	0		GBM.C3N-01192	green	0.398075	KMT2C_mut		TCGA-CC-A3M9	peachpuff
																										LUAD	TCGA-05-4424	1	1	0	0	0	0	0	-2	0	0	0	0	0	0		OV.TCGA-61-1995	black	1.61525	KMT2C_mut		TCGA-05-4424	purple
																										LUAD	TCGA-38-4632	1	1	0	0	0	0	0	-2	0	0	0	0	0	0		LUSC.C3L-00904	plum	-1.247	KMT2C_mut		TCGA-38-4632	purple
																										LUAD	TCGA-50-5946	1	1	0	0	0	0	0	-2	0	0	0	0	0	0		LUSC.C3N-00497	plum	-0.0111809	KMT2C_mut		TCGA-50-5946	purple
																										LUAD	TCGA-55-7907	1	1	0	0	0	0	0	-2	0	0	0	0	0	0		LUSC.C3N-03424	plum	-1.01369	KMT2C_mut		TCGA-55-7907	purple
																										LUAD	TCGA-67-3770	1	1	0	0	0	0	0	-2	0	0	0	0	0	0		HNSC.C3N-03889	pink	-0.727856	KMT2C_mut		TCGA-67-3770	purple
																										LUAD	TCGA-97-7547	1	1	0	0	0	0	0	-2	0	0	0	0	0	0		PRAD.CPCG0334	royalblue4	1.80721	KMT2C_mut		TCGA-97-7547	purple
																										LUAD	TCGA-L9-A444	1	1	0	0	0	0	0	-2	0	0	0	0	0	0		PAAD.C3L-00589	violetred	-1.29531	KMT2C_mut		TCGA-L9-A444	purple
																										LUAD	TCGA-MN-A4N5	1	1	0	0	0	0	0	-2	0	0	0	0	0	0		PAAD.C3L-04473	violetred	-0.474261	KMT2C_mut		TCGA-MN-A4N5	purple
																										LUSC	TCGA-22-5479	1	1	0	0	0	0	0	-2	0	0	0	0	0	0		PAAD.C3L-01036	violetred	0.391538	KMT2C_mut		TCGA-22-5479	plum
																										LUSC	TCGA-34-5231	1	1	0	0	0	0	0	-2	0	0	0	0	0	0		PAAD.C3N-01382	violetred	0.767416	KMT2C_mut		TCGA-34-5231	plum
																										LUSC	TCGA-34-5928	1	1	0	0	0	0	0	-2	0	0	0	0	0	0		OV.TCGA-24-1550	black	-0.898231	PTEN_mut		TCGA-34-5928	plum
																										LUSC	TCGA-58-A46N	1	1	0	0	0	0	0	-2	0	0	0	0	0	0		LUSC.C3N-01892	plum	0.121009	PTEN_mut		TCGA-58-A46N	plum
																										LUSC	TCGA-60-2698	1	1	0	0	0	0	0	-2	0	0	0	0	0	0		Breast.20BR006	blue	1.41806	PTEN_mut		TCGA-60-2698	plum
																										LUSC	TCGA-66-2789	1	1	0	0	0	0	0	-2	0	0	0	0	0	0		LUSC.C3N-03051	plum	0.755518	PTEN_mut		TCGA-66-2789	plum
																										LUSC	TCGA-77-7335	1	1	0	0	0	0	0	-2	0	0	0	0	0	0		Breast.11BR080	blue	0.0878737	PTEN_mut		TCGA-77-7335	plum
																										LUSC	TCGA-77-8133	1	1	0	0	0	0	0	-2	0	0	0	0	0	0		Breast.03BR004	blue	0.570177	PTEN_mut		TCGA-77-8133	plum
																										LUSC	TCGA-77-8148	1	1	0	0	0	0	0	-2	0	0	0	0	0	0		Breast.20BR002	blue	0.231608	PTEN_mut		TCGA-77-8148	plum
																										LUSC	TCGA-85-8666	1	1	0	0	0	0	0	-2	0	0	0	0	0	0		UCEC.C3N-00339	darkred	2.12768	PTEN_mut		TCGA-85-8666	plum
																										LUSC	TCGA-85-A5B5	1	1	0	0	0	0	0	-2	0	0	0	0	0	0		UCEC.C3N-00337	darkred	-1.25489	PTEN_mut		TCGA-85-A5B5	plum
																										LUSC	TCGA-96-A4JK	1	1	0	0	0	0	0	-2	0	0	0	0	0	0		OV.TCGA-61-1900	black	1.04714	PTEN_mut		TCGA-96-A4JK	plum
																										LUSC	TCGA-NC-A5HK	1	1	0	0	0	0	0	-2	0	0	0	0	0	0		Breast.TCGA-C8-A12V	blue	-0.600731	PTEN_mut		TCGA-NC-A5HK	plum
																										OV	TCGA-13-1497	1	1	0	0	0	0	0	-2	0	0	0	0	0	0		LUSC.C3N-03425	plum	1.22783	PTEN_mut		TCGA-13-1497	black
																										OV	TCGA-29-1763	1	1	0	0	0	0	0	-2	0	0	0	0	0	0		UCEC.C3N-00880	darkred	0.860538	PTEN_mut		TCGA-29-1763	black
																										OV	TCGA-31-1953	1	1	0	0	0	0	0	-2	0	0	0	0	0	0		LUSC.C3N-02435	plum	-1.20187	PTEN_mut		TCGA-31-1953	black
																										SARC	TCGA-FX-A2QS	1	1	0	0	0	0	0	-2	0	0	0	0	0	0		UCEC.C3N-00866	darkred	0.0914458	PTEN_mut		TCGA-FX-A2QS	honeydew2
																										SKCM	TCGA-D3-A3ML	1	1	0	0	0	0	0	-2	0	0	0	0	0	0		LUSC.C3N-03875	plum	0.995814	PTEN_mut		TCGA-D3-A3ML	lavenderblush
																										SKCM	TCGA-EE-A2M7	1	1	0	0	0	0	0	-2	0	0	0	0	0	0		HNSC.C3N-03458	pink	1.89155	PTEN_mut		TCGA-EE-A2M7	lavenderblush
																										SKCM	TCGA-FS-A1ZQ	1	1	0	0	0	0	0	-2	0	0	0	0	0	0		UCEC.C3N-00858	darkred	1.32605	PTEN_mut		TCGA-FS-A1ZQ	lavenderblush
																										SKCM	TCGA-W3-A825	1	1	0	0	0	0	0	-2	0	0	0	0	0	0		UCEC.C3L-00949	darkred	-1.6359	PTEN_mut		TCGA-W3-A825	lavenderblush
																										STAD	TCGA-FP-A9TM	1	1	0	0	0	0	0	-2	0	0	0	0	0	0		UCEC.C3N-00333	darkred	0.115038	PTEN_mut		TCGA-FP-A9TM	darkcyan
																										STAD	TCGA-HU-A4GP	1	1	0	0	0	0	0	-2	0	0	0	0	0	0		UCEC.C3L-00090	darkred	0.48007	PTEN_mut		TCGA-HU-A4GP	darkcyan
																										STAD	TCGA-VQ-A8PK	1	1	0	0	0	0	0	-2	0	0	0	0	0	0		UCEC.C3N-01349	darkred	0.235824	PTEN_mut		TCGA-VQ-A8PK	darkcyan
																										TGCT	TCGA-2G-AAGW	1	1	0	0	0	0	0	-2	0	0	0	0	0	0		UCEC.C3L-00921	darkred	0.0274019	PTEN_mut		TCGA-2G-AAGW	goldenrod
																										UCEC	TCGA-AJ-A3TW	1	1	0	0	0	0	0	-2	0	0	0	0	0	0		Colon.11CO072	darkgreen	0.00827263	PTEN_mut		TCGA-AJ-A3TW	darkred
																										ESCA	TCGA-LN-A4MQ	1	1	0	0	0	0	0	0	-2	-2	0	0	0	0		Renal.C3L-00079	yellow	0.471724	PTEN_mut		TCGA-LN-A4MQ	cyan
																										ESCA	TCGA-VR-A8EP	1	1	0	0	0	0	0	0	-2	-2	0	0	0	0		GBM.C3L-01146	green	0.311497	PTEN_mut		TCGA-VR-A8EP	cyan
																										CRC	TCGA-G5-6572	1	1	0	0	0	0	0	0	-2	-2	0	0	0	0		LUSC.C3N-01020	plum	-0.297419	PTEN_mut		TCGA-G5-6572	darkgreen
																										STAD	TCGA-BR-7704	1	1	0	0	0	0	0	0	-2	0	0	0	-2	0		HNSC.C3N-00306	pink	-0.0419561	PTEN_mut		TCGA-BR-7704	darkcyan
																										LUSC	TCGA-63-A5MR	1	1	0	0	0	0	0	0	-2	0	0	0	0	-2		UCEC.C3L-00413	darkred	-0.373	PTEN_mut		TCGA-63-A5MR	plum
																										BRCA	TCGA-C8-A12V	1	1	0	0	0	0	0	0	-2	0	0	0	0	0		UCEC.C3L-00136	darkred	-0.550566	PTEN_mut		TCGA-C8-A12V	blue
																										BRCA	TCGA-E2-A1IH	1	1	0	0	0	0	0	0	-2	0	0	0	0	0		Breast.TCGA-BH-A0E9	blue	-1.93187	PTEN_mut		TCGA-E2-A1IH	blue
																										BRCA	TCGA-GM-A2DB	1	1	0	0	0	0	0	0	-2	0	0	0	0	0		OV.17OV002	black	1.18765	PTEN_mut		TCGA-GM-A2DB	blue
																										CRC	TCGA-DM-A1DA	1	1	0	0	0	0	0	0	-2	0	0	0	0	0		UCEC.C3N-01520	darkred	0.989683	PTEN_mut		TCGA-DM-A1DA	darkgreen
																										CRC	TCGA-QG-A5YW	1	1	0	0	0	0	0	0	-2	0	0	0	0	0		UCEC.C3N-00389	darkred	-0.495691	PTEN_mut		TCGA-QG-A5YW	darkgreen
																										GBM	TCGA-27-1834	1	1	0	0	0	0	0	0	-2	0	0	0	0	0		UCEC.C3L-00586	darkred	0.854392	PTEN_mut		TCGA-27-1834	green
																										HNSC	TCGA-QK-A6VB	1	1	0	0	0	0	0	0	-2	0	0	0	0	0		CRC.TCGA-AA-A010	darkgreen	-0.857216	PTEN_mut		TCGA-QK-A6VB	pink
																										HNSC	TCGA-UF-A7JF	1	1	0	0	0	0	0	0	-2	0	0	0	0	0		OV.15OV001	black	-1.61362	PTEN_mut		TCGA-UF-A7JF	pink
																										LUSC	TCGA-21-1083	1	1	0	0	0	0	0	0	-2	0	0	0	0	0		UCEC.C3L-01282	darkred	-1.45873	PTEN_mut		TCGA-21-1083	plum
																										LUSC	TCGA-21-5783	1	1	0	0	0	0	0	0	-2	0	0	0	0	0		UCEC.C3L-00781	darkred	0.560154	PTEN_mut		TCGA-21-5783	plum
																										LUSC	TCGA-34-8454	1	1	0	0	0	0	0	0	-2	0	0	0	0	0		Colon.05CO044	darkgreen	-0.63288	PTEN_mut		TCGA-34-8454	plum
																										LUSC	TCGA-43-3920	1	1	0	0	0	0	0	0	-2	0	0	0	0	0		UCEC.C3L-00605	darkred	0.066544	PTEN_mut		TCGA-43-3920	plum
																										LUSC	TCGA-56-6546	1	1	0	0	0	0	0	0	-2	0	0	0	0	0		UCEC.C3N-00743	darkred	0.438102	PTEN_mut		TCGA-56-6546	plum
																										LUSC	TCGA-56-8504	1	1	0	0	0	0	0	0	-2	0	0	0	0	0		UCEC.C3L-00008	darkred	0.109947	PTEN_mut		TCGA-56-8504	plum
																										LUSC	TCGA-63-A5MH	1	1	0	0	0	0	0	0	-2	0	0	0	0	0		CRC.TCGA-AG-A002	darkgreen	0.42603	PTEN_mut		TCGA-63-A5MH	plum
																										LUSC	TCGA-85-7844	1	1	0	0	0	0	0	0	-2	0	0	0	0	0		Colon.11CO033	darkgreen	-0.997685	PTEN_mut		TCGA-85-7844	plum
																										LUSC	TCGA-85-A53L	1	1	0	0	0	0	0	0	-2	0	0	0	0	0		Colon.11CO007	darkgreen	-0.099171	PTEN_mut		TCGA-85-A53L	plum
																										LUSC	TCGA-98-A538	1	1	0	0	0	0	0	0	-2	0	0	0	0	0		Colon.01CO014	darkgreen	1.61008	PTEN_mut		TCGA-98-A538	plum
																										OV	TCGA-61-1900	1	1	0	0	0	0	0	0	-2	0	0	0	0	0		UCEC.C3L-01744	darkred	0.746471	PTEN_mut		TCGA-61-1900	black
																										PRAD	TCGA-4L-AA1F	1	1	0	0	0	0	0	0	-2	0	0	0	0	0		UCEC.C3N-00151	darkred	1.4509	PTEN_mut		TCGA-4L-AA1F	royalblue4
																										SKCM	TCGA-FS-A1ZD	1	1	0	0	0	0	0	0	-2	0	0	0	0	0		UCEC.C3L-00770	darkred	0.300644	PTEN_mut		TCGA-FS-A1ZD	lavenderblush
																										SKCM	TCGA-FW-A3I3	1	1	0	0	0	0	0	0	-2	0	0	0	0	0		UCEC.C3L-01257	darkred	0.742797	PTEN_mut		TCGA-FW-A3I3	lavenderblush
																										SKCM	TCGA-YD-A9TA	1	1	0	0	0	0	0	0	-2	0	0	0	0	0		UCEC.C3L-00006	darkred	1.57513	PTEN_mut		TCGA-YD-A9TA	lavenderblush
																										UCEC	TCGA-A5-A0R7	1	1	0	0	0	0	0	0	-2	0	0	0	0	0		GBM.C3L-00677	green	2.01295	PTEN_mut		TCGA-A5-A0R7	darkred
																										UCEC	TCGA-AJ-A3BI	1	1	0	0	0	0	0	0	-2	0	0	0	0	0		UCEC.C3L-00601	darkred	0.415159	PTEN_mut		TCGA-AJ-A3BI	darkred
																										UCEC	TCGA-B5-A0JT	1	1	0	0	0	0	0	0	-2	0	0	0	0	0		Colon.05CO050	darkgreen	1.57262	PTEN_mut		TCGA-B5-A0JT	darkred
																										UCEC	TCGA-BG-A0M0	1	1	0	0	0	0	0	0	-2	0	0	0	0	0		UCEC.C3N-01212	darkred	1.23012	PTEN_mut		TCGA-BG-A0M0	darkred
																										UCEC	TCGA-BG-A0M2	1	1	0	0	0	0	0	0	-2	0	0	0	0	0		UCEC.C3L-00156	darkred	0.555717	PTEN_mut		TCGA-BG-A0M2	darkred
																										UCEC	TCGA-BK-A139	1	1	0	0	0	0	0	0	-2	0	0	0	0	0		UCEC.C3N-00334	darkred	0.317312	PTEN_mut		TCGA-BK-A139	darkred
																										UCEC	TCGA-DF-A2KS	1	1	0	0	0	0	0	0	-2	0	0	0	0	0		UCEC.C3N-01219	darkred	0.645909	PTEN_mut		TCGA-DF-A2KS	darkred
																										UCEC	TCGA-EO-A1Y7	1	1	0	0	0	0	0	0	-2	0	0	0	0	0		UCEC.C3N-01510	darkred	-0.124619	PTEN_mut		TCGA-EO-A1Y7	darkred
																										BLCA	TCGA-XF-A9ST	1	1	0	0	0	0	0	0	0	-2	0	-2	0	0		UCEC.C3N-00848	darkred	1.57786	PTEN_mut		TCGA-XF-A9ST	powderblue
																										LGG	TCGA-DH-A669	1	1	0	0	0	0	0	0	0	-2	0	-2	0	0		UCEC.C3L-00946	darkred	-0.660403	PTEN_mut		TCGA-DH-A669	lightgreen
																										LIHC	TCGA-CC-A7IG	1	1	0	0	0	0	0	0	0	-2	0	-2	0	0		UCEC.C3N-00377	darkred	0.91683	PTEN_mut		TCGA-CC-A7IG	peachpuff
																										OV	TCGA-09-1674	1	1	0	0	0	0	0	0	0	-2	0	-2	0	0		UCEC.C3L-00161	darkred	-0.442629	PTEN_mut		TCGA-09-1674	black
																										BLCA	TCGA-DK-A3X1	1	1	0	0	0	0	0	0	0	-2	0	0	0	0		UCEC.C3N-01211	darkred	0.627195	PTEN_mut		TCGA-DK-A3X1	powderblue
																										BLCA	TCGA-E7-A7PW	1	1	0	0	0	0	0	0	0	-2	0	0	0	0		UCEC.C3N-00734	darkred	0.409194	PTEN_mut		TCGA-E7-A7PW	powderblue
																										BLCA	TCGA-FD-A6TH	1	1	0	0	0	0	0	0	0	-2	0	0	0	0		UCEC.C3L-00942	darkred	-1.96801	PTEN_mut		TCGA-FD-A6TH	powderblue
																										BLCA	TCGA-ZF-AA4T	1	1	0	0	0	0	0	0	0	-2	0	0	0	0		UCEC.C3L-01304	darkred	-1.07794	PTEN_mut		TCGA-ZF-AA4T	powderblue
																										BRCA	TCGA-D8-A143	1	1	0	0	0	0	0	0	0	-2	0	0	0	0		UCEC.C3L-00769	darkred	-1.92482	PTEN_mut		TCGA-D8-A143	blue
																										BRCA	TCGA-E2-A159	1	1	0	0	0	0	0	0	0	-2	0	0	0	0		UCEC.C3N-01217	darkred	-1.77969	PTEN_mut		TCGA-E2-A159	blue
																										CESC	TCGA-VS-A9U6	1	1	0	0	0	0	0	0	0	-2	0	0	0	0		UCEC.C3L-00961	darkred	-1.19443	PTEN_mut		TCGA-VS-A9U6	ivory4
																										KIRC	TCGA-B8-5551	1	1	0	0	0	0	0	0	0	-2	0	0	0	0		UCEC.C3L-01275	darkred	-1.18749	PTEN_mut		TCGA-B8-5551	yellow
																										LIHC	TCGA-DD-A113	1	1	0	0	0	0	0	0	0	-2	0	0	0	0		UCEC.C3N-00324	darkred	1.22796	PTEN_mut		TCGA-DD-A113	peachpuff
																										LUAD	TCGA-44-7669	1	1	0	0	0	0	0	0	0	-2	0	0	0	0		UCEC.C3N-00388	darkred	1.66512	PTEN_mut		TCGA-44-7669	purple
																										LUAD	TCGA-55-A57B	1	1	0	0	0	0	0	0	0	-2	0	0	0	0		UCEC.C3L-00137	darkred	-0.596083	PTEN_mut		TCGA-55-A57B	purple
																										LUSC	TCGA-77-8139	1	1	0	0	0	0	0	0	0	-2	0	0	0	0		UCEC.C3N-00847	darkred	1.60113	PTEN_mut		TCGA-77-8139	plum
																										LUSC	TCGA-85-6798	1	1	0	0	0	0	0	0	0	-2	0	0	0	0		Colon.11CO070	darkgreen	-1.09773	PTEN_mut		TCGA-85-6798	plum
																										LUSC	TCGA-85-8052	1	1	0	0	0	0	0	0	0	-2	0	0	0	0		UCEC.C3N-00328	darkred	0.970507	PTEN_mut		TCGA-85-8052	plum
																										LUSC	TCGA-85-A510	1	1	0	0	0	0	0	0	0	-2	0	0	0	0		UCEC.C3L-01311	darkred	0.137846	PTEN_mut		TCGA-85-A510	plum
																										STAD	TCGA-IN-A6RO	1	1	0	0	0	0	0	0	0	-2	0	0	0	0		GBM.C3N-01368	green	0.225212	PTEN_mut		TCGA-IN-A6RO	darkcyan
																										HNSC	TCGA-CV-6941	1	1	0	0	0	0	0	0	0	0	-2	0	0	0		UCEC.C3N-00321	darkred	1.30378	PTEN_mut		TCGA-CV-6941	pink
																										ESCA	TCGA-V5-AASV	1	1	0	0	0	0	0	0	0	0	0	-2	-2	0		CRC.TCGA-AA-3864	darkgreen	1.26778	PTEN_mut		TCGA-V5-AASV	cyan
																										KIRC	TCGA-B0-4821	1	1	0	0	0	0	0	0	0	0	0	-2	-2	0		UCEC.C3L-01307	darkred	-0.676417	PTEN_mut		TCGA-B0-4821	yellow
																										BLCA	TCGA-DK-A1A3	1	1	0	0	0	0	0	0	0	0	0	-2	0	0		UCEC.C3L-00918	darkred	0.14719	PTEN_mut		TCGA-DK-A1A3	powderblue
																										BLCA	TCGA-ZF-AA56	1	1	0	0	0	0	0	0	0	0	0	-2	0	0		UCEC.C3L-00143	darkred	-0.863111	PTEN_mut		TCGA-ZF-AA56	powderblue
																										CESC	TCGA-ZJ-AB0H	1	1	0	0	0	0	0	0	0	0	0	-2	0	0		Breast.11BR055	blue	-1.78141	PTEN_mut		TCGA-ZJ-AB0H	ivory4
																										CRC	TCGA-AD-6548	1	1	0	0	0	0	0	0	0	0	0	-2	0	0		GBM.C3L-01155	green	0.277753	PTEN_mut		TCGA-AD-6548	darkgreen
																										KIRC	TCGA-BP-4983	1	1	0	0	0	0	0	0	0	0	0	-2	0	0		GBM.C3L-01061	green	0.844802	PTEN_mut		TCGA-BP-4983	yellow
																										KIRC	TCGA-CW-5591	1	1	0	0	0	0	0	0	0	0	0	-2	0	0		LUSC.C3N-02300	plum	-0.845085	PTEN_mut		TCGA-CW-5591	yellow
																										KIRC	TCGA-CZ-5456	1	1	0	0	0	0	0	0	0	0	0	-2	0	0		GBM.C3N-02784	green	0.543391	PTEN_mut		TCGA-CZ-5456	yellow
																										KIRC	TCGA-DV-A4VX	1	1	0	0	0	0	0	0	0	0	0	-2	0	0		GBM.C3N-01518	green	0.415922	PTEN_mut		TCGA-DV-A4VX	yellow
																										LIHC	TCGA-CC-A9FU	1	1	0	0	0	0	0	0	0	0	0	-2	0	0		OV.TCGA-13-1492	black	0.761174	PTEN_mut		TCGA-CC-A9FU	peachpuff
																										LUAD	TCGA-73-4676	1	1	0	0	0	0	0	0	0	0	0	-2	0	0		Renal.C3N-01651	yellow	0.60013	PTEN_mut		TCGA-73-4676	purple
																										LUAD	TCGA-75-6214	1	1	0	0	0	0	0	0	0	0	0	-2	0	0		GBM.C3N-02256	green	0.229657	PTEN_mut		TCGA-75-6214	purple
																										LUSC	TCGA-77-7141	1	1	0	0	0	0	0	0	0	0	0	-2	0	0		GBM.C3N-01367	green	-0.698171	PTEN_mut		TCGA-77-7141	plum
																										MESO	TCGA-3H-AB3U	1	1	0	0	0	0	0	0	0	0	0	-2	0	0		LUSC.C3N-00247	plum	-1.52273	PTEN_mut		TCGA-3H-AB3U	wheat3
																										OV	TCGA-13-0893	1	1	0	0	0	0	0	0	0	0	0	-2	0	0		UCEC.C3L-01252	darkred	-1.35348	PTEN_mut		TCGA-13-0893	black
																										UCEC	TCGA-E6-A1LZ	1	1	0	0	0	0	0	0	0	0	0	-2	0	0		UCEC.C3L-00771	darkred	-1.9108	PTEN_mut		TCGA-E6-A1LZ	darkred
																										UCEC	TCGA-EY-A1GS	1	1	0	0	0	0	0	0	0	0	0	-2	0	0		LUSC.C3L-02130	plum	-0.409902	PTEN_mut		TCGA-EY-A1GS	darkred
																										LUSC	TCGA-85-6560	1	1	0	0	0	0	0	0	0	0	0	0	-2	-2		Breast.11BR028	blue	0.104884	PTEN_mut		TCGA-85-6560	plum
																										SKCM	TCGA-D3-A1Q6	1	1	0	0	0	0	0	0	0	0	0	0	-2	-2		Breast.03BR010	blue	0.561765	PTEN_mut		TCGA-D3-A1Q6	lavenderblush
																										SKCM	TCGA-EE-A2MR	1	1	0	0	0	0	0	0	0	0	0	0	-2	-2		Breast.18BR016	blue	-1.15673	PTEN_mut		TCGA-EE-A2MR	lavenderblush
																										BLCA	TCGA-DK-AA6S	1	1	0	0	0	0	0	0	0	0	0	0	-2	0		OV.04OV039	black	-0.307492	PTEN_mut		TCGA-DK-AA6S	powderblue
																										BLCA	TCGA-XF-AAMX	1	1	0	0	0	0	0	0	0	0	0	0	-2	0		UCEC.C3L-01248	darkred	-1.9341	PTEN_mut		TCGA-XF-AAMX	powderblue
																										BRCA	TCGA-A8-A06Q	1	1	0	0	0	0	0	0	0	0	0	0	-2	0		UCEC.C3L-01249	darkred	-1.49245	PTEN_mut		TCGA-A8-A06Q	blue
																										DLBC	TCGA-GS-A9TZ	1	1	0	0	0	0	0	0	0	0	0	0	-2	0		UCEC.C3N-00383	darkred	0.61762	PTEN_mut		TCGA-GS-A9TZ	darkorange1
																										HNSC	TCGA-CN-5356	1	1	0	0	0	0	0	0	0	0	0	0	-2	0		UCEC.C3L-00032	darkred	0.334	PTEN_mut		TCGA-CN-5356	pink
																										HNSC	TCGA-CV-7254	1	1	0	0	0	0	0	0	0	0	0	0	-2	0		UCEC.C3L-01256	darkred	-1.91411	PTEN_mut		TCGA-CV-7254	pink
																										HNSC	TCGA-CV-A45W	1	1	0	0	0	0	0	0	0	0	0	0	-2	0		UCEC.C3N-00322	darkred	-0.130234	PTEN_mut		TCGA-CV-A45W	pink
																										LUAD	TCGA-50-6592	1	1	0	0	0	0	0	0	0	0	0	0	-2	0		UCEC.C3L-01312	darkred	-0.202663	PTEN_mut		TCGA-50-6592	purple
																										LUAD	TCGA-55-1596	1	1	0	0	0	0	0	0	0	0	0	0	-2	0		UCEC.C3L-00449	darkred	-0.530521	PTEN_mut		TCGA-55-1596	purple
																										LUAD	TCGA-62-A46O	1	1	0	0	0	0	0	0	0	0	0	0	-2	0		UCEC.C3N-00729	darkred	0.0587018	PTEN_mut		TCGA-62-A46O	purple
																										LUSC	TCGA-21-1076	1	1	0	0	0	0	0	0	0	0	0	0	-2	0		UCEC.C3L-00780	darkred	-1.47976	PTEN_mut		TCGA-21-1076	plum
																										LUSC	TCGA-43-2576	1	1	0	0	0	0	0	0	0	0	0	0	-2	0		UCEC.C3N-00323	darkred	1.06792	PTEN_mut		TCGA-43-2576	plum
																										LUSC	TCGA-46-3767	1	1	0	0	0	0	0	0	0	0	0	0	-2	0		UCEC.C3N-00326	darkred	2.24015	PTEN_mut		TCGA-46-3767	plum
																										OV	TCGA-24-2261	1	1	0	0	0	0	0	0	0	0	0	0	-2	0		UCEC.C3N-00200	darkred	-1.97878	PTEN_mut		TCGA-24-2261	black
																										CRC	TCGA-F5-6864	1	1	0	0	0	0	0	0	0	0	0	0	-2	0		UCEC.C3N-00379	darkred	-0.430367	PTEN_mut		TCGA-F5-6864	darkgreen
																										SKCM	TCGA-D3-A2JN	1	1	0	0	0	0	0	0	0	0	0	0	-2	0		UCEC.C3N-00386	darkred	-0.0262703	PTEN_mut		TCGA-D3-A2JN	lavenderblush
																										SKCM	TCGA-ER-A19N	1	1	0	0	0	0	0	0	0	0	0	0	-2	0		UCEC.C3L-00145	darkred	-1.8395	PTEN_mut		TCGA-ER-A19N	lavenderblush
																										STAD	TCGA-IN-A7NT	1	1	0	0	0	0	0	0	0	0	0	0	-2	0		UCEC.C3N-01267	darkred	-1.94378	PTEN_mut		TCGA-IN-A7NT	darkcyan
																										UCEC	TCGA-FI-A3PV	1	1	0	0	0	0	0	0	0	0	0	0	-2	0		UCEC.C3L-00563	darkred	0.24879	PTEN_mut		TCGA-FI-A3PV	darkred
																										CESC	TCGA-FU-A40J	1	1	0	0	0	0	0	0	0	0	0	0	0	-2		UCEC.C3L-00767	darkred	-0.00930702	PTEN_mut		TCGA-FU-A40J	ivory4
																										CRC	TCGA-CM-6161	1	1	0	0	0	0	0	0	0	0	0	0	0	-2		UCEC.C3L-00938	darkred	-2.01485	PTEN_mut		TCGA-CM-6161	darkgreen
																										CRC	TCGA-G4-6310	1	1	0	0	0	0	0	0	0	0	0	0	0	-2		Colon.20CO007	darkgreen	0.920287	PTEN_mut		TCGA-G4-6310	darkgreen
																										ESCA	TCGA-Z6-A8JE	1	1	0	0	0	0	0	0	0	0	0	0	0	-2		Renal.C3L-01283	yellow	-0.36377	PTEN_mut		TCGA-Z6-A8JE	cyan
																										HNSC	TCGA-CV-7415	1	1	0	0	0	0	0	0	0	0	0	0	0	-2		Renal.C3N-00832	yellow	0.69683	PTEN_mut		TCGA-CV-7415	pink
																										LIHC	TCGA-DD-AACI	1	1	0	0	0	0	0	0	0	0	0	0	0	-2		Renal.C3N-00313	yellow	-0.414241	PTEN_mut		TCGA-DD-AACI	peachpuff
																										LUAD	TCGA-05-4418	1	1	0	0	0	0	0	0	0	0	0	0	0	-2		GBM.C3N-03183	green	-0.619183	PTEN_mut		TCGA-05-4418	purple
																										LUAD	TCGA-55-8616	1	1	0	0	0	0	0	0	0	0	0	0	0	-2		GBM.C3N-01505	green	-0.342287	PTEN_mut		TCGA-55-8616	purple
																										LUAD	TCGA-55-A4DG	1	1	0	0	0	0	0	0	0	0	0	0	0	-2		GBM.C3L-03266	green	0.586164	PTEN_mut		TCGA-55-A4DG	purple
																										LUSC	TCGA-96-8169	1	1	0	0	0	0	0	0	0	0	0	0	0	-2		GBM.C3L-01043	green	-1.11099	PTEN_mut		TCGA-96-8169	plum
																										SKCM	TCGA-EE-A2GM	1	1	0	0	0	0	0	0	0	0	0	0	0	-2		GBM.C3L-01156	green	-0.0596436	PTEN_mut		TCGA-EE-A2GM	lavenderblush
																										TGCT	TCGA-XY-A8S2	1	1	0	0	0	0	0	0	0	0	0	0	0	-2		GBM.C3L-03681	green	1.09207	PTEN_mut		TCGA-XY-A8S2	goldenrod
																										UCEC	TCGA-A5-A1OH	1	1	0	0	0	0	0	0	0	0	0	0	0	-2		GBM.C3L-03728	green	-1.25818	PTEN_mut		TCGA-A5-A1OH	darkred
																										UCEC	TCGA-AP-A05A	1	1	0	0	0	0	0	0	0	0	0	0	0	-2		GBM.C3L-00674	green	-0.675255	PTEN_mut		TCGA-AP-A05A	darkred
																										UCEC	TCGA-BG-A18C	1	1	0	0	0	0	0	0	0	0	0	0	0	-2		GBM.C3L-02707	green	0.920589	PTEN_mut		TCGA-BG-A18C	darkred
																										ACC	TCGA-OR-A5J6	1	1	0	0	0	0	0	0	0	0	0	0	0	0		GBM.C3L-01049	green	-0.403872	PTEN_mut		TCGA-OR-A5J6	seashell
																										ACC	TCGA-OR-A5J7	1	1	0	0	0	0	0	0	0	0	0	0	0	0		GBM.C3L-01045	green	0.356323	PTEN_mut		TCGA-OR-A5J7	seashell
																										ACC	TCGA-OR-A5JM	1	1	0	0	0	0	0	0	0	0	0	0	0	0		GBM.C3N-02255	green	0.522946	PTEN_mut		TCGA-OR-A5JM	seashell
																										ACC	TCGA-OR-A5JP	1	1	0	0	0	0	0	0	0	0	0	0	0	0		GBM.C3L-03400	green	-0.120339	PTEN_mut		TCGA-OR-A5JP	seashell
																										ACC	TCGA-OR-A5K5	1	1	0	0	0	0	0	0	0	0	0	0	0	0		GBM.C3N-01366	green	-0.0841622	PTEN_mut		TCGA-OR-A5K5	seashell
																										ACC	TCGA-OR-A5LC	1	1	0	0	0	0	0	0	0	0	0	0	0	0		GBM.C3L-02504	green	0.0015699	PTEN_mut		TCGA-OR-A5LC	seashell
																										ACC	TCGA-OR-A5LD	1	1	0	0	0	0	0	0	0	0	0	0	0	0		GBM.C3L-02705	green	-0.850835	PTEN_mut		TCGA-OR-A5LD	seashell
																										BLCA	TCGA-4Z-AA82	1	1	0	0	0	0	0	0	0	0	0	0	0	0		GBM.C3L-03727	green	0.395606	PTEN_mut		TCGA-4Z-AA82	powderblue
																										BLCA	TCGA-BL-A13J	1	1	0	0	0	0	0	0	0	0	0	0	0	0		GBM.C3N-00665	green	0.37106	PTEN_mut		TCGA-BL-A13J	powderblue
																										BLCA	TCGA-BT-A20N	1	1	0	0	0	0	0	0	0	0	0	0	0	0		GBM.C3N-01515	green	-0.759268	PTEN_mut		TCGA-BT-A20N	powderblue
																										BLCA	TCGA-BT-A20V	1	1	0	0	0	0	0	0	0	0	0	0	0	0		GBM.C3L-00104	green	0.423209	PTEN_mut		TCGA-BT-A20V	powderblue
																										BLCA	TCGA-BT-A42F	1	1	0	0	0	0	0	0	0	0	0	0	0	0		GBM.C3N-02769	green	0.286226	PTEN_mut		TCGA-BT-A42F	powderblue
																										BLCA	TCGA-C4-A0F6	1	1	0	0	0	0	0	0	0	0	0	0	0	0		Breast.TCGA-BH-A0HP	blue	0.628439	PTEN_mut		TCGA-C4-A0F6	powderblue
																										BLCA	TCGA-CF-A1HS	1	1	0	0	0	0	0	0	0	0	0	0	0	0		LUSC.C3L-02951	plum	-1.52818	PTEN_mut		TCGA-CF-A1HS	powderblue
																										BLCA	TCGA-CF-A47X	1	1	0	0	0	0	0	0	0	0	0	0	0	0		LUSC.C3N-02675	plum	-1.32258	PTEN_mut		TCGA-CF-A47X	powderblue
																										BLCA	TCGA-DK-A1A6	1	1	0	0	0	0	0	0	0	0	0	0	0	0		LUSC.C3N-03441	plum	-0.724842	PTEN_mut		TCGA-DK-A1A6	powderblue
																										BLCA	TCGA-DK-A1AC	1	1	0	0	0	0	0	0	0	0	0	0	0	0		PRAD.CPCG0190	royalblue4	-1.43739	PTEN_mut		TCGA-DK-A1AC	powderblue
																										BLCA	TCGA-DK-A6AV	1	1	0	0	0	0	0	0	0	0	0	0	0	0		PRAD.CPCG0241	royalblue4	-1.44269	PTEN_mut		TCGA-DK-A6AV	powderblue
																										BLCA	TCGA-E5-A2PC	1	1	0	0	0	0	0	0	0	0	0	0	0	0		PRAD.CPCG0340	royalblue4	0.169669	PTEN_mut		TCGA-E5-A2PC	powderblue
																										BLCA	TCGA-E7-A6ME	1	1	0	0	0	0	0	0	0	0	0	0	0	0		PRAD.CPCG0392	royalblue4	-2.23635	PTEN_mut		TCGA-E7-A6ME	powderblue
																										BLCA	TCGA-FD-A3SQ	1	1	0	0	0	0	0	0	0	0	0	0	0	0		Breast.11BR080	blue	0.0878737	RB1_mut		TCGA-FD-A3SQ	powderblue
																										BLCA	TCGA-FD-A43U	1	1	0	0	0	0	0	0	0	0	0	0	0	0		Breast.11BR036	blue	1.27879	RB1_mut		TCGA-FD-A43U	powderblue
																										BLCA	TCGA-FD-A5BZ	1	1	0	0	0	0	0	0	0	0	0	0	0	0		LUAD.C3N-00579	purple	0.897913	RB1_mut		TCGA-FD-A5BZ	powderblue
																										BLCA	TCGA-GC-A3RD	1	1	0	0	0	0	0	0	0	0	0	0	0	0		Breast.TCGA-E2-A159	blue	0.801496	RB1_mut		TCGA-GC-A3RD	powderblue
																										BLCA	TCGA-GD-A3OP	1	1	0	0	0	0	0	0	0	0	0	0	0	0		Colon.05CO006	darkgreen	-0.278698	RB1_mut		TCGA-GD-A3OP	powderblue
																										BLCA	TCGA-GD-A3OS	1	1	0	0	0	0	0	0	0	0	0	0	0	0		Colon.05CO039	darkgreen	1.41013	RB1_mut		TCGA-GD-A3OS	powderblue
																										BLCA	TCGA-GV-A3QF	1	1	0	0	0	0	0	0	0	0	0	0	0	0		CRC.TCGA-AA-3715	darkgreen	-1.40426	RB1_mut		TCGA-GV-A3QF	powderblue
																										BLCA	TCGA-GV-A3QH	1	1	0	0	0	0	0	0	0	0	0	0	0	0		Colon.05CO035	darkgreen	0.53713	RB1_mut		TCGA-GV-A3QH	powderblue
																										BLCA	TCGA-GV-A3QI	1	1	0	0	0	0	0	0	0	0	0	0	0	0		HNSC.C3N-00204	pink	0.818023	RB1_mut		TCGA-GV-A3QI	powderblue
																										BLCA	TCGA-HQ-A2OE	1	1	0	0	0	0	0	0	0	0	0	0	0	0		OV.TCGA-61-1741	black	1.24514	RB1_mut		TCGA-HQ-A2OE	powderblue
																										BLCA	TCGA-K4-A5RI	1	1	0	0	0	0	0	0	0	0	0	0	0	0		HNSC.C3N-03619	pink	0.724738	RB1_mut		TCGA-K4-A5RI	powderblue
																										BLCA	TCGA-KQ-A41P	1	1	0	0	0	0	0	0	0	0	0	0	0	0		HNSC.C3N-04273	pink	0.127785	RB1_mut		TCGA-KQ-A41P	powderblue
																										BLCA	TCGA-UY-A78K	1	1	0	0	0	0	0	0	0	0	0	0	0	0		Breast.05BR005	blue	-1.96392	RB1_mut		TCGA-UY-A78K	powderblue
																										BLCA	TCGA-UY-A78M	1	1	0	0	0	0	0	0	0	0	0	0	0	0		Breast.TCGA-AR-A1AQ	blue	1.41772	RB1_mut		TCGA-UY-A78M	powderblue
																										BLCA	TCGA-XF-A9SK	1	1	0	0	0	0	0	0	0	0	0	0	0	0		LUAD.C3N-00294	purple	1.46229	RB1_mut		TCGA-XF-A9SK	powderblue
																										BLCA	TCGA-ZF-A9R0	1	1	0	0	0	0	0	0	0	0	0	0	0	0		LUSC.C3N-02252	plum	0.599306	RB1_mut		TCGA-ZF-A9R0	powderblue
																										BLCA	TCGA-ZF-A9R3	1	1	0	0	0	0	0	0	0	0	0	0	0	0		OV.17OV002	black	1.18765	RB1_mut		TCGA-ZF-A9R3	powderblue
																										BLCA	TCGA-ZF-A9RN	1	1	0	0	0	0	0	0	0	0	0	0	0	0		UCEC.C3L-00586	darkred	0.854392	RB1_mut		TCGA-ZF-A9RN	powderblue
																										BLCA	TCGA-ZF-AA54	1	1	0	0	0	0	0	0	0	0	0	0	0	0		CRC.TCGA-AA-A010	darkgreen	-0.857216	RB1_mut		TCGA-ZF-AA54	powderblue
																										BRCA	TCGA-A2-A0SX	1	1	0	0	0	0	0	0	0	0	0	0	0	0		Colon.22CO006	darkgreen	-1.18589	RB1_mut		TCGA-A2-A0SX	blue
																										BRCA	TCGA-A2-A0T1	1	1	0	0	0	0	0	0	0	0	0	0	0	0		CRC.TCGA-AG-A002	darkgreen	0.42603	RB1_mut		TCGA-A2-A0T1	blue
																										BRCA	TCGA-A2-A0T2	1	1	0	0	0	0	0	0	0	0	0	0	0	0		Colon.11CO007	darkgreen	-0.099171	RB1_mut		TCGA-A2-A0T2	blue
																										BRCA	TCGA-A2-A0YJ	1	1	0	0	0	0	0	0	0	0	0	0	0	0		GBM.C3L-00365	green	0.578315	RB1_mut		TCGA-A2-A0YJ	blue
																										BRCA	TCGA-A2-A1G1	1	1	0	0	0	0	0	0	0	0	0	0	0	0		UCEC.C3L-01744	darkred	0.746471	RB1_mut		TCGA-A2-A1G1	blue
																										BRCA	TCGA-A2-A3XS	1	1	0	0	0	0	0	0	0	0	0	0	0	0		UCEC.C3N-00151	darkred	1.4509	RB1_mut		TCGA-A2-A3XS	blue
																										BRCA	TCGA-A2-A3XT	1	1	0	0	0	0	0	0	0	0	0	0	0	0		UCEC.C3L-00770	darkred	0.300644	RB1_mut		TCGA-A2-A3XT	blue
																										BRCA	TCGA-A2-A3XX	1	1	0	0	0	0	0	0	0	0	0	0	0	0		UCEC.C3L-00006	darkred	1.57513	RB1_mut		TCGA-A2-A3XX	blue
																										BRCA	TCGA-A2-A3XY	1	1	0	0	0	0	0	0	0	0	0	0	0	0		GBM.C3L-00677	green	2.01295	RB1_mut		TCGA-A2-A3XY	blue
																										BRCA	TCGA-A2-A4S1	1	1	0	0	0	0	0	0	0	0	0	0	0	0		Colon.11CO070	darkgreen	-1.09773	RB1_mut		TCGA-A2-A4S1	blue
																										BRCA	TCGA-A7-A0CJ	1	1	0	0	0	0	0	0	0	0	0	0	0	0		UCEC.C3N-00328	darkred	0.970507	RB1_mut		TCGA-A7-A0CJ	blue
																										BRCA	TCGA-A7-A26I	1	1	0	0	0	0	0	0	0	0	0	0	0	0		LUSC.C3L-02649	plum	0.296545	RB1_mut		TCGA-A7-A26I	blue
																										BRCA	TCGA-A8-A07U	1	1	0	0	0	0	0	0	0	0	0	0	0	0		UCEC.C3L-01311	darkred	0.137846	RB1_mut		TCGA-A8-A07U	blue
																										BRCA	TCGA-A8-A081	1	1	0	0	0	0	0	0	0	0	0	0	0	0		GBM.C3N-03182	green	1.77911	RB1_mut		TCGA-A8-A081	blue
																										BRCA	TCGA-AC-A2BK	1	1	0	0	0	0	0	0	0	0	0	0	0	0		GBM.C3N-02784	green	0.543391	RB1_mut		TCGA-AC-A2BK	blue
																										BRCA	TCGA-AN-A0AM	1	1	0	0	0	0	0	0	0	0	0	0	0	0		GBM.C3N-01518	green	0.415922	RB1_mut		TCGA-AN-A0AM	blue
																										BRCA	TCGA-AO-A12D	1	1	0	0	0	0	0	0	0	0	0	0	0	0		OV.TCGA-13-1492	black	0.761174	RB1_mut		TCGA-AO-A12D	blue
																										BRCA	TCGA-AO-A12F	1	1	0	0	0	0	0	0	0	0	0	0	0	0		OV.04OV031	black	-0.55875	RB1_mut		TCGA-AO-A12F	blue
																										BRCA	TCGA-AR-A1AI	1	1	0	0	0	0	0	0	0	0	0	0	0	0		OV.26OV002	black	-1.21348	RB1_mut		TCGA-AR-A1AI	blue
																										BRCA	TCGA-AR-A2LR	1	1	0	0	0	0	0	0	0	0	0	0	0	0		Colon.09CO019	darkgreen	-0.895189	RB1_mut		TCGA-AR-A2LR	blue
																										BRCA	TCGA-B6-A0I2	1	1	0	0	0	0	0	0	0	0	0	0	0	0		LUAD.C3N-01416	purple	-1.38293	RB1_mut		TCGA-B6-A0I2	blue
																										BRCA	TCGA-B6-A0RE	1	1	0	0	0	0	0	0	0	0	0	0	0	0		LUAD.11LU016	purple	0.433597	RB1_mut		TCGA-B6-A0RE	blue
																										BRCA	TCGA-BH-A0AU	1	1	0	0	0	0	0	0	0	0	0	0	0	0		LUAD.C3L-00973	purple	-1.08569	RB1_mut		TCGA-BH-A0AU	blue
																										BRCA	TCGA-BH-A0AW	1	1	0	0	0	0	0	0	0	0	0	0	0	0		GBM.C3N-00663	green	-0.480911	RB1_mut		TCGA-BH-A0AW	blue
																										BRCA	TCGA-BH-A0C1	1	1	0	0	0	0	0	0	0	0	0	0	0	0		GBM.C3N-02786	green	1.28637	RB1_mut		TCGA-BH-A0C1	blue
																										BRCA	TCGA-BH-A0DL	1	1	0	0	0	0	0	0	0	0	0	0	0	0		OV.TCGA-13-1489	black	1.34684	RB1_mut		TCGA-BH-A0DL	blue
																										BRCA	TCGA-BH-A0E0	1	1	0	0	0	0	0	0	0	0	0	0	0	0		Breast.TCGA-BH-A0C7	blue	-0.451638	RB1_mut		TCGA-BH-A0E0	blue
																										BRCA	TCGA-BH-A1EV	1	1	0	0	0	0	0	0	0	0	0	0	0	0		LUSC.C3N-03886	plum	0.0972397	RB1_mut		TCGA-BH-A1EV	blue
																										BRCA	TCGA-BH-A1F6	1	1	0	0	0	0	0	0	0	0	0	0	0	0		HNSC.C3N-04611	pink	-1.80672	RB1_mut		TCGA-BH-A1F6	blue
																										BRCA	TCGA-BH-A1FC	1	1	0	0	0	0	0	0	0	0	0	0	0	0		PAAD.C3N-00302	violetred	1.00861	RB1_mut		TCGA-BH-A1FC	blue
																										BRCA	TCGA-BH-A5IZ	1	1	0	0	0	0	0	0	0	0	0	0	0	0		Colon.05CO006	darkgreen	-0.278698	RPL22_mut		TCGA-BH-A5IZ	blue
																										BRCA	TCGA-C8-A12L	1	1	0	0	0	0	0	0	0	0	0	0	0	0		UCEC.C3N-00880	darkred	0.860538	RPL22_mut		TCGA-C8-A12L	blue
																										BRCA	TCGA-C8-A1HK	1	1	0	0	0	0	0	0	0	0	0	0	0	0		Colon.05CO039	darkgreen	1.41013	RPL22_mut		TCGA-C8-A1HK	blue
																										BRCA	TCGA-D8-A142	1	1	0	0	0	0	0	0	0	0	0	0	0	0		Breast.11BR003	blue	1.75168	RPL22_mut		TCGA-D8-A142	blue
																										BRCA	TCGA-D8-A147	1	1	0	0	0	0	0	0	0	0	0	0	0	0		Colon.05CO048	darkgreen	-0.187982	RPL22_mut		TCGA-D8-A147	blue
																										BRCA	TCGA-D8-A1JG	1	1	0	0	0	0	0	0	0	0	0	0	0	0		Colon.05CO015	darkgreen	0.906216	RPL22_mut		TCGA-D8-A1JG	blue
																										BRCA	TCGA-D8-A1JK	1	1	0	0	0	0	0	0	0	0	0	0	0	0		UCEC.C3L-00781	darkred	0.560154	RPL22_mut		TCGA-D8-A1JK	blue
																										BRCA	TCGA-D8-A1JM	1	1	0	0	0	0	0	0	0	0	0	0	0	0		Colon.05CO003	darkgreen	-1.02975	RPL22_mut		TCGA-D8-A1JM	blue
																										BRCA	TCGA-D8-A1XF	1	1	0	0	0	0	0	0	0	0	0	0	0	0		Colon.11CO018	darkgreen	-0.238746	RPL22_mut		TCGA-D8-A1XF	blue
																										BRCA	TCGA-D8-A1XL	1	1	0	0	0	0	0	0	0	0	0	0	0	0		Colon.11CO031	darkgreen	-0.61408	RPL22_mut		TCGA-D8-A1XL	blue
																										BRCA	TCGA-E9-A1NA	1	1	0	0	0	0	0	0	0	0	0	0	0	0		Colon.11CO033	darkgreen	-0.997685	RPL22_mut		TCGA-E9-A1NA	blue
																										BRCA	TCGA-E9-A2JS	1	1	0	0	0	0	0	0	0	0	0	0	0	0		Colon.11CO007	darkgreen	-0.099171	RPL22_mut		TCGA-E9-A2JS	blue
																										BRCA	TCGA-EW-A1IY	1	1	0	0	0	0	0	0	0	0	0	0	0	0		Colon.11CO036	darkgreen	-1.05956	RPL22_mut		TCGA-EW-A1IY	blue
																										BRCA	TCGA-EW-A1OZ	1	1	0	0	0	0	0	0	0	0	0	0	0	0		Colon.05CO032	darkgreen	0.138272	RPL22_mut		TCGA-EW-A1OZ	blue
																										BRCA	TCGA-EW-A1P8	1	1	0	0	0	0	0	0	0	0	0	0	0	0		Colon.05CO037	darkgreen	-0.728089	RPL22_mut		TCGA-EW-A1P8	blue
																										BRCA	TCGA-EW-A1PC	1	1	0	0	0	0	0	0	0	0	0	0	0	0		Colon.14CO003	darkgreen	2.087	RPL22_mut		TCGA-EW-A1PC	blue
																										BRCA	TCGA-GI-A2C9	1	1	0	0	0	0	0	0	0	0	0	0	0	0		Colon.01CO022	darkgreen	1.07878	RPL22_mut		TCGA-GI-A2C9	blue
																										BRCA	TCGA-GM-A2DF	1	1	0	0	0	0	0	0	0	0	0	0	0	0		UCEC.C3L-00006	darkred	1.57513	RPL22_mut		TCGA-GM-A2DF	blue
																										BRCA	TCGA-HN-A2NL	1	1	0	0	0	0	0	0	0	0	0	0	0	0		CRC.TCGA-AA-A01R	darkgreen	0.166052	RPL22_mut		TCGA-HN-A2NL	blue
																										BRCA	TCGA-JL-A3YW	1	1	0	0	0	0	0	0	0	0	0	0	0	0		Colon.05CO050	darkgreen	1.57262	RPL22_mut		TCGA-JL-A3YW	blue
																										BRCA	TCGA-OL-A6VO	1	1	0	0	0	0	0	0	0	0	0	0	0	0		CRC.TCGA-AA-A02R	darkgreen	-1.30801	RPL22_mut		TCGA-OL-A6VO	blue
																										BRCA	TCGA-PL-A8LZ	1	1	0	0	0	0	0	0	0	0	0	0	0	0		UCEC.C3N-01219	darkred	0.645909	RPL22_mut		TCGA-PL-A8LZ	blue
																										BRCA	TCGA-UL-AAZ6	1	1	0	0	0	0	0	0	0	0	0	0	0	0		UCEC.C3L-00946	darkred	-0.660403	RPL22_mut		TCGA-UL-AAZ6	blue
																										CESC	TCGA-C5-A1M6	1	1	0	0	0	0	0	0	0	0	0	0	0	0		UCEC.C3N-00377	darkred	0.91683	RPL22_mut		TCGA-C5-A1M6	ivory4
																										CESC	TCGA-C5-A7X5	1	1	0	0	0	0	0	0	0	0	0	0	0	0		Colon.11CO070	darkgreen	-1.09773	RPL22_mut		TCGA-C5-A7X5	ivory4
																										CESC	TCGA-C5-A7XC	1	1	0	0	0	0	0	0	0	0	0	0	0	0		UCEC.C3N-00321	darkred	1.30378	RPL22_mut		TCGA-C5-A7XC	ivory4
																										CESC	TCGA-DG-A2KH	1	1	0	0	0	0	0	0	0	0	0	0	0	0		CRC.TCGA-AA-3864	darkgreen	1.26778	RPL22_mut		TCGA-DG-A2KH	ivory4
																										CESC	TCGA-DS-A3LQ	1	1	0	0	0	0	0	0	0	0	0	0	0	0		UCEC.C3L-00143	darkred	-0.863111	RPL22_mut		TCGA-DS-A3LQ	ivory4
																										CESC	TCGA-EA-A411	1	1	0	0	0	0	0	0	0	0	0	0	0	0		Renal.C3N-01178	yellow	0.380727	RPL22_mut		TCGA-EA-A411	ivory4
																										CESC	TCGA-EA-A556	1	1	0	0	0	0	0	0	0	0	0	0	0	0		LUSC.C3N-01892	plum	0.121009	SETD2_mut		TCGA-EA-A556	ivory4
																										CESC	TCGA-FU-A23L	1	1	0	0	0	0	0	0	0	0	0	0	0	0		Renal.C3N-00437	yellow	1.20845	SETD2_mut		TCGA-FU-A23L	ivory4
																										CESC	TCGA-MY-A913	1	1	0	0	0	0	0	0	0	0	0	0	0	0		Breast.TCGA-C8-A131	blue	-1.47519	SETD2_mut		TCGA-MY-A913	ivory4
																										CESC	TCGA-VS-A94X	1	1	0	0	0	0	0	0	0	0	0	0	0	0		Breast.TCGA-C8-A12P	blue	0.951482	SETD2_mut		TCGA-VS-A94X	ivory4
																										CESC	TCGA-VS-A9U5	1	1	0	0	0	0	0	0	0	0	0	0	0	0		LUSC.C3L-03965	plum	-0.0300841	SETD2_mut		TCGA-VS-A9U5	ivory4
																										CESC	TCGA-VS-A9UB	1	1	0	0	0	0	0	0	0	0	0	0	0	0		LUAD.C3N-01489	purple	0.483489	SETD2_mut		TCGA-VS-A9UB	ivory4
																										CESC	TCGA-ZJ-AB0I	1	1	0	0	0	0	0	0	0	0	0	0	0	0		HNSC.C3N-01858	pink	1.41287	SETD2_mut		TCGA-ZJ-AB0I	ivory4
																										CHOL	TCGA-W5-AA2U	1	1	0	0	0	0	0	0	0	0	0	0	0	0		LUAD.C3N-00546	purple	0.310939	SETD2_mut		TCGA-W5-AA2U	salmon
																										CHOL	TCGA-W5-AA2X	1	1	0	0	0	0	0	0	0	0	0	0	0	0		LUSC.C3L-03678	plum	1.09058	SETD2_mut		TCGA-W5-AA2X	salmon
																										CRC	TCGA-5M-AATE	1	1	0	0	0	0	0	0	0	0	0	0	0	0		OV.TCGA-13-1404	black	1.20385	SETD2_mut		TCGA-5M-AATE	darkgreen
																										CRC	TCGA-A6-3807	1	1	0	0	0	0	0	0	0	0	0	0	0	0		Breast.11BR017	blue	0.641587	SETD2_mut		TCGA-A6-3807	darkgreen
																										CRC	TCGA-A6-3810	1	1	0	0	0	0	0	0	0	0	0	0	0	0		OV.TCGA-24-2290	black	2.47883	SETD2_mut		TCGA-A6-3810	darkgreen
																										CRC	TCGA-A6-5667	1	1	0	0	0	0	0	0	0	0	0	0	0	0		LUSC.C3N-02284	plum	1.44578	SETD2_mut		TCGA-A6-5667	darkgreen
																										CRC	TCGA-A6-6649	1	1	0	0	0	0	0	0	0	0	0	0	0	0		HNSC.C3N-03045	pink	0.652442	SETD2_mut		TCGA-A6-6649	darkgreen
																										CRC	TCGA-A6-6652	1	1	0	0	0	0	0	0	0	0	0	0	0	0		Breast.TCGA-AR-A0TX	blue	0.30094	SETD2_mut		TCGA-A6-6652	darkgreen
																										CRC	TCGA-A6-6654	1	1	0	0	0	0	0	0	0	0	0	0	0	0		OV.26OV013	black	1.59392	SETD2_mut		TCGA-A6-6654	darkgreen
																										CRC	TCGA-AA-3521	1	1	0	0	0	0	0	0	0	0	0	0	0	0		OV.17OV002	black	1.18765	SETD2_mut		TCGA-AA-3521	darkgreen
																										CRC	TCGA-AA-3532	1	1	0	0	0	0	0	0	0	0	0	0	0	0		UCEC.C3N-01520	darkred	0.989683	SETD2_mut		TCGA-AA-3532	darkgreen
																										CRC	TCGA-AA-3534	1	1	0	0	0	0	0	0	0	0	0	0	0	0		UCEC.C3L-00586	darkred	0.854392	SETD2_mut		TCGA-AA-3534	darkgreen
																										CRC	TCGA-AA-3673	1	1	0	0	0	0	0	0	0	0	0	0	0	0		Colon.20CO003	darkgreen	-1.94333	SETD2_mut		TCGA-AA-3673	darkgreen
																										CRC	TCGA-AA-3684	1	1	0	0	0	0	0	0	0	0	0	0	0	0		UCEC.C3L-01282	darkred	-1.45873	SETD2_mut		TCGA-AA-3684	darkgreen
																										CRC	TCGA-AA-3685	1	1	0	0	0	0	0	0	0	0	0	0	0	0		UCEC.C3L-00781	darkred	0.560154	SETD2_mut		TCGA-AA-3685	darkgreen
																										CRC	TCGA-AA-A01S	1	1	0	0	0	0	0	0	0	0	0	0	0	0		CRC.TCGA-AG-A002	darkgreen	0.42603	SETD2_mut		TCGA-AA-A01S	darkgreen
																										CRC	TCGA-AD-6888	1	1	0	0	0	0	0	0	0	0	0	0	0	0		Colon.11CO051	darkgreen	-0.427226	SETD2_mut		TCGA-AD-6888	darkgreen
																										CRC	TCGA-AD-6965	1	1	0	0	0	0	0	0	0	0	0	0	0	0		Colon.11CO033	darkgreen	-0.997685	SETD2_mut		TCGA-AD-6965	darkgreen
																										CRC	TCGA-AD-A5EK	1	1	0	0	0	0	0	0	0	0	0	0	0	0		Colon.11CO007	darkgreen	-0.099171	SETD2_mut		TCGA-AD-A5EK	darkgreen
																										CRC	TCGA-AY-6196	1	1	0	0	0	0	0	0	0	0	0	0	0	0		Colon.11CO036	darkgreen	-1.05956	SETD2_mut		TCGA-AY-6196	darkgreen
																										CRC	TCGA-AZ-6607	1	1	0	0	0	0	0	0	0	0	0	0	0	0		UCEC.C3L-01744	darkred	0.746471	SETD2_mut		TCGA-AZ-6607	darkgreen
																										CRC	TCGA-CK-5914	1	1	0	0	0	0	0	0	0	0	0	0	0	0		UCEC.C3N-00151	darkred	1.4509	SETD2_mut		TCGA-CK-5914	darkgreen
																										CRC	TCGA-CM-5348	1	1	0	0	0	0	0	0	0	0	0	0	0	0		UCEC.C3L-00006	darkred	1.57513	SETD2_mut		TCGA-CM-5348	darkgreen
																										CRC	TCGA-CM-5862	1	1	0	0	0	0	0	0	0	0	0	0	0	0		UCEC.C3L-00601	darkred	0.415159	SETD2_mut		TCGA-CM-5862	darkgreen
																										CRC	TCGA-CM-5868	1	1	0	0	0	0	0	0	0	0	0	0	0	0		UCEC.C3L-00161	darkred	-0.442629	SETD2_mut		TCGA-CM-5868	darkgreen
																										CRC	TCGA-CM-6164	1	1	0	0	0	0	0	0	0	0	0	0	0	0		Colon.11CO070	darkgreen	-1.09773	SETD2_mut		TCGA-CM-6164	darkgreen
																										CRC	TCGA-CM-6166	1	1	0	0	0	0	0	0	0	0	0	0	0	0		UCEC.C3N-00328	darkred	0.970507	SETD2_mut		TCGA-CM-6166	darkgreen
																										CRC	TCGA-D5-6537	1	1	0	0	0	0	0	0	0	0	0	0	0	0		CRC.TCGA-AA-A00N	darkgreen	-1.53373	SETD2_mut		TCGA-D5-6537	darkgreen
																										CRC	TCGA-D5-6538	1	1	0	0	0	0	0	0	0	0	0	0	0	0		PRAD.CPCG0191	royalblue4	0.894042	SETD2_mut		TCGA-D5-6538	darkgreen
																										CRC	TCGA-D5-6924	1	1	0	0	0	0	0	0	0	0	0	0	0	0		Renal.C3N-00314	yellow	0.490359	SETD2_mut		TCGA-D5-6924	darkgreen
																										CRC	TCGA-D5-6932	1	1	0	0	0	0	0	0	0	0	0	0	0	0		Renal.C3N-01651	yellow	0.60013	SETD2_mut		TCGA-D5-6932	darkgreen
																										CRC	TCGA-F4-6459	1	1	0	0	0	0	0	0	0	0	0	0	0	0		GBM.C3N-02256	green	0.229657	SETD2_mut		TCGA-F4-6459	darkgreen
																										CRC	TCGA-F4-6460	1	1	0	0	0	0	0	0	0	0	0	0	0	0		GBM.C3N-01367	green	-0.698171	SETD2_mut		TCGA-F4-6460	darkgreen
																										CRC	TCGA-G4-6295	1	1	0	0	0	0	0	0	0	0	0	0	0	0		LUSC.C3N-01893	plum	-1.00833	SETD2_mut		TCGA-G4-6295	darkgreen
																										CRC	TCGA-G4-6303	1	1	0	0	0	0	0	0	0	0	0	0	0	0		OV.17OV025	black	1.8143	SETD2_mut		TCGA-G4-6303	darkgreen
																										CRC	TCGA-G4-6627	1	1	0	0	0	0	0	0	0	0	0	0	0	0		Colon.16CO006	darkgreen	-0.23488	SETD2_mut		TCGA-G4-6627	darkgreen
																										CRC	TCGA-NH-A50T	1	1	0	0	0	0	0	0	0	0	0	0	0	0		Renal.C3L-00791	yellow	1.08457	SETD2_mut		TCGA-NH-A50T	darkgreen
																										CRC	TCGA-QG-A5YX	1	1	0	0	0	0	0	0	0	0	0	0	0	0		Renal.C3L-00004	yellow	0.989446	SETD2_mut		TCGA-QG-A5YX	darkgreen
																										DLBC	TCGA-FF-8041	1	1	0	0	0	0	0	0	0	0	0	0	0	0		Renal.C3L-00088	yellow	0.0214672	SETD2_mut		TCGA-FF-8041	darkorange1
																										DLBC	TCGA-GS-A9TX	1	1	0	0	0	0	0	0	0	0	0	0	0	0		Renal.C3L-00416	yellow	-0.129908	SETD2_mut		TCGA-GS-A9TX	darkorange1
																										ESCA	TCGA-2H-A9GM	1	1	0	0	0	0	0	0	0	0	0	0	0	0		Renal.C3L-01286	yellow	0.81254	SETD2_mut		TCGA-2H-A9GM	cyan
																										ESCA	TCGA-2H-A9GN	1	1	0	0	0	0	0	0	0	0	0	0	0	0		Renal.C3N-01522	yellow	1.13664	SETD2_mut		TCGA-2H-A9GN	cyan
																										ESCA	TCGA-2H-A9GO	1	1	0	0	0	0	0	0	0	0	0	0	0	0		Renal.C3L-00790	yellow	-1.14019	SETD2_mut		TCGA-2H-A9GO	cyan
																										ESCA	TCGA-L5-A43H	1	1	0	0	0	0	0	0	0	0	0	0	0	0		Renal.C3N-00491	yellow	0.418565	SETD2_mut		TCGA-L5-A43H	cyan
																										ESCA	TCGA-L5-A4OM	1	1	0	0	0	0	0	0	0	0	0	0	0	0		LUAD.C3N-00552	purple	0.773716	SETD2_mut		TCGA-L5-A4OM	cyan
																										ESCA	TCGA-L5-A4ON	1	1	0	0	0	0	0	0	0	0	0	0	0	0		LUAD.C3N-00433	purple	-0.98863	SETD2_mut		TCGA-L5-A4ON	cyan
																										ESCA	TCGA-L5-A4OR	1	1	0	0	0	0	0	0	0	0	0	0	0	0		LUAD.C3N-00959	purple	-0.662466	SETD2_mut		TCGA-L5-A4OR	cyan
																										ESCA	TCGA-L5-A4OW	1	1	0	0	0	0	0	0	0	0	0	0	0	0		LUAD.C3N-01823	purple	0.806673	SETD2_mut		TCGA-L5-A4OW	cyan
																										ESCA	TCGA-L5-A8NE	1	1	0	0	0	0	0	0	0	0	0	0	0	0		GBM.C3L-02708	green	0.636349	SETD2_mut		TCGA-L5-A8NE	cyan
																										ESCA	TCGA-L7-A56G	1	1	0	0	0	0	0	0	0	0	0	0	0	0		GBM.C3L-03407	green	-0.841068	SETD2_mut		TCGA-L7-A56G	cyan
																										ESCA	TCGA-L7-A6VZ	1	1	0	0	0	0	0	0	0	0	0	0	0	0		GBM.C3L-02465	green	0.538425	SETD2_mut		TCGA-L7-A6VZ	cyan
																										ESCA	TCGA-LN-A49L	1	1	0	0	0	0	0	0	0	0	0	0	0	0		CRC.TCGA-AG-A015	darkgreen	0.666462	SETD2_mut		TCGA-LN-A49L	cyan
																										ESCA	TCGA-LN-A49S	1	1	0	0	0	0	0	0	0	0	0	0	0	0		PRAD.CPCG0255	royalblue4	-0.853717	SETD2_mut		TCGA-LN-A49S	cyan
																										ESCA	TCGA-LN-A4A3	1	1	0	0	0	0	0	0	0	0	0	0	0	0		PAAD.C3L-02112	violetred	0.0676283	SETD2_mut		TCGA-LN-A4A3	cyan
																										ESCA	TCGA-LN-A4A4	1	1	0	0	0	0	0	0	0	0	0	0	0	0		PAAD.C3N-00514	violetred	-0.203339	SETD2_mut		TCGA-LN-A4A4	cyan
																										ESCA	TCGA-LN-A5U6	1	1	0	0	0	0	0	0	0	0	0	0	0	0		HNSC.C3N-03488	pink	-0.721903	SMARCA4_mut		TCGA-LN-A5U6	cyan
																										ESCA	TCGA-LN-A7HW	1	1	0	0	0	0	0	0	0	0	0	0	0	0		Colon.11CO042	darkgreen	-0.901218	SMARCA4_mut		TCGA-LN-A7HW	cyan
																										ESCA	TCGA-LN-A8I1	1	1	0	0	0	0	0	0	0	0	0	0	0	0		Breast.01BR018	blue	1.39204	SMARCA4_mut		TCGA-LN-A8I1	cyan
																										ESCA	TCGA-R6-A6DN	1	1	0	0	0	0	0	0	0	0	0	0	0	0		LUAD.C3L-02345	purple	-0.366428	SMARCA4_mut		TCGA-R6-A6DN	cyan
																										ESCA	TCGA-R6-A6KZ	1	1	0	0	0	0	0	0	0	0	0	0	0	0		LUAD.C3N-01074	purple	1.39409	SMARCA4_mut		TCGA-R6-A6KZ	cyan
																										ESCA	TCGA-R6-A8WG	1	1	0	0	0	0	0	0	0	0	0	0	0	0		OV.TCGA-24-2261	black	0.531497	SMARCA4_mut		TCGA-R6-A8WG	cyan
																										ESCA	TCGA-S8-A6BV	1	1	0	0	0	0	0	0	0	0	0	0	0	0		LUSC.C3N-02283	plum	0.590325	SMARCA4_mut		TCGA-S8-A6BV	cyan
																										ESCA	TCGA-S8-A6BW	1	1	0	0	0	0	0	0	0	0	0	0	0	0		HNSC.C3N-01755	pink	-0.482158	SMARCA4_mut		TCGA-S8-A6BW	cyan
																										ESCA	TCGA-VR-A8EU	1	1	0	0	0	0	0	0	0	0	0	0	0	0		HNSC.C3N-03490	pink	0.128113	SMARCA4_mut		TCGA-VR-A8EU	cyan
																										ESCA	TCGA-VR-A8EW	1	1	0	0	0	0	0	0	0	0	0	0	0	0		Colon.05CO006	darkgreen	-0.278698	SMARCA4_mut		TCGA-VR-A8EW	cyan
																										ESCA	TCGA-VR-A8EY	1	1	0	0	0	0	0	0	0	0	0	0	0	0		Colon.05CO039	darkgreen	1.41013	SMARCA4_mut		TCGA-VR-A8EY	cyan
																										ESCA	TCGA-VR-AA4D	1	1	0	0	0	0	0	0	0	0	0	0	0	0		Breast.TCGA-A2-A0EQ	blue	0.644371	SMARCA4_mut		TCGA-VR-AA4D	cyan
																										ESCA	TCGA-VR-AA7B	1	1	0	0	0	0	0	0	0	0	0	0	0	0		LUAD.C3N-00560	purple	1.82294	SMARCA4_mut		TCGA-VR-AA7B	cyan
																										ESCA	TCGA-XP-A8T6	1	1	0	0	0	0	0	0	0	0	0	0	0	0		HNSC.C3N-01858	pink	1.41287	SMARCA4_mut		TCGA-XP-A8T6	cyan
																										ESCA	TCGA-Z6-A9VB	1	1	0	0	0	0	0	0	0	0	0	0	0	0		HNSC.C3N-01946	pink	0.0192694	SMARCA4_mut		TCGA-Z6-A9VB	cyan
																										GBM	TCGA-06-2557	1	1	0	0	0	0	0	0	0	0	0	0	0	0		LUSC.C3L-03678	plum	1.09058	SMARCA4_mut		TCGA-06-2557	green
																										GBM	TCGA-06-2569	1	1	0	0	0	0	0	0	0	0	0	0	0	0		Colon.05CO028	darkgreen	1.87726	SMARCA4_mut		TCGA-06-2569	green
																										GBM	TCGA-12-3653	1	1	0	0	0	0	0	0	0	0	0	0	0	0		Colon.21CO006	darkgreen	-2.12606	SMARCA4_mut		TCGA-12-3653	green
																										GBM	TCGA-14-0817	1	1	0	0	0	0	0	0	0	0	0	0	0	0		LUAD.C3N-02089	purple	2.49609	SMARCA4_mut		TCGA-14-0817	green
																										GBM	TCGA-14-0871	1	1	0	0	0	0	0	0	0	0	0	0	0	0		LUAD.C3N-01071	purple	0.817114	SMARCA4_mut		TCGA-14-0871	green
																										GBM	TCGA-28-5218	1	1	0	0	0	0	0	0	0	0	0	0	0	0		LUAD.C3L-00001	purple	-1.5586	SMARCA4_mut		TCGA-28-5218	green
																										HNSC	TCGA-BA-A4IF	1	1	0	0	0	0	0	0	0	0	0	0	0	0		OV.TCGA-23-1123	black	1.34467	SMARCA4_mut		TCGA-BA-A4IF	pink
																										HNSC	TCGA-BA-A6DL	1	1	0	0	0	0	0	0	0	0	0	0	0	0		OV.TCGA-24-2260	black	-0.787665	SMARCA4_mut		TCGA-BA-A6DL	pink
																										HNSC	TCGA-BB-8596	1	1	0	0	0	0	0	0	0	0	0	0	0	0		CRC.TCGA-AF-3400	darkgreen	-2.07973	SMARCA4_mut		TCGA-BB-8596	pink
																										HNSC	TCGA-CN-4728	1	1	0	0	0	0	0	0	0	0	0	0	0	0		HNSC.C3N-01859	pink	0.824604	SMARCA4_mut		TCGA-CN-4728	pink
																										HNSC	TCGA-CN-4742	1	1	0	0	0	0	0	0	0	0	0	0	0	0		LUSC.C3L-02168	plum	-0.408733	SMARCA4_mut		TCGA-CN-4742	pink
																										HNSC	TCGA-CN-5359	1	1	0	0	0	0	0	0	0	0	0	0	0	0		OV.17OV002	black	1.18765	SMARCA4_mut		TCGA-CN-5359	pink
																										HNSC	TCGA-CN-6988	1	1	0	0	0	0	0	0	0	0	0	0	0	0		UCEC.C3N-00389	darkred	-0.495691	SMARCA4_mut		TCGA-CN-6988	pink
																										HNSC	TCGA-CN-6994	1	1	0	0	0	0	0	0	0	0	0	0	0	0		UCEC.C3L-00586	darkred	0.854392	SMARCA4_mut		TCGA-CN-6994	pink
																										HNSC	TCGA-CN-A63U	1	1	0	0	0	0	0	0	0	0	0	0	0	0		CRC.TCGA-AA-A010	darkgreen	-0.857216	SMARCA4_mut		TCGA-CN-A63U	pink
																										HNSC	TCGA-CQ-5329	1	1	0	0	0	0	0	0	0	0	0	0	0	0		Colon.20CO003	darkgreen	-1.94333	SMARCA4_mut		TCGA-CQ-5329	pink
																										HNSC	TCGA-CQ-5332	1	1	0	0	0	0	0	0	0	0	0	0	0	0		PAAD.C3N-01998	violetred	0.514628	SMARCA4_mut		TCGA-CQ-5332	pink
																										HNSC	TCGA-CQ-6225	1	1	0	0	0	0	0	0	0	0	0	0	0	0		Colon.22CO006	darkgreen	-1.18589	SMARCA4_mut		TCGA-CQ-6225	pink
																										HNSC	TCGA-CQ-7072	1	1	0	0	0	0	0	0	0	0	0	0	0	0		Colon.11CO018	darkgreen	-0.238746	SMARCA4_mut		TCGA-CQ-7072	pink
																										HNSC	TCGA-CQ-A4C9	1	1	0	0	0	0	0	0	0	0	0	0	0	0		Colon.11CO007	darkgreen	-0.099171	SMARCA4_mut		TCGA-CQ-A4C9	pink
																										HNSC	TCGA-CR-5247	1	1	0	0	0	0	0	0	0	0	0	0	0	0		Colon.05CO032	darkgreen	0.138272	SMARCA4_mut		TCGA-CR-5247	pink
																										HNSC	TCGA-CR-6477	1	1	0	0	0	0	0	0	0	0	0	0	0	0		Colon.05CO037	darkgreen	-0.728089	SMARCA4_mut		TCGA-CR-6477	pink
																										HNSC	TCGA-CR-7365	1	1	0	0	0	0	0	0	0	0	0	0	0	0		Colon.01CO022	darkgreen	1.07878	SMARCA4_mut		TCGA-CR-7365	pink
																										HNSC	TCGA-CR-7372	1	1	0	0	0	0	0	0	0	0	0	0	0	0		UCEC.C3L-01744	darkred	0.746471	SMARCA4_mut		TCGA-CR-7372	pink
																										HNSC	TCGA-CR-7390	1	1	0	0	0	0	0	0	0	0	0	0	0	0		UCEC.C3N-00151	darkred	1.4509	SMARCA4_mut		TCGA-CR-7390	pink
																										HNSC	TCGA-CR-7399	1	1	0	0	0	0	0	0	0	0	0	0	0	0		UCEC.C3L-01257	darkred	0.742797	SMARCA4_mut		TCGA-CR-7399	pink
																										HNSC	TCGA-CV-5430	1	1	0	0	0	0	0	0	0	0	0	0	0	0		UCEC.C3L-00601	darkred	0.415159	SMARCA4_mut		TCGA-CV-5430	pink
																										HNSC	TCGA-CV-5440	1	1	0	0	0	0	0	0	0	0	0	0	0	0		Colon.05CO050	darkgreen	1.57262	SMARCA4_mut		TCGA-CV-5440	pink
																										HNSC	TCGA-CV-6933	1	1	0	0	0	0	0	0	0	0	0	0	0	0		UCEC.C3N-01212	darkred	1.23012	SMARCA4_mut		TCGA-CV-6933	pink
																										HNSC	TCGA-CV-7090	1	1	0	0	0	0	0	0	0	0	0	0	0	0		UCEC.C3N-01219	darkred	0.645909	SMARCA4_mut		TCGA-CV-7090	pink
																										HNSC	TCGA-CV-7091	1	1	0	0	0	0	0	0	0	0	0	0	0	0		HNSC.C3N-02716	pink	-1.47795	SMARCA4_mut		TCGA-CV-7091	pink
																										HNSC	TCGA-CV-7235	1	1	0	0	0	0	0	0	0	0	0	0	0	0		UCEC.C3L-00161	darkred	-0.442629	SMARCA4_mut		TCGA-CV-7235	pink
																										HNSC	TCGA-CV-7243	1	1	0	0	0	0	0	0	0	0	0	0	0	0		Colon.11CO070	darkgreen	-1.09773	SMARCA4_mut		TCGA-CV-7243	pink
																										HNSC	TCGA-CV-7263	1	1	0	0	0	0	0	0	0	0	0	0	0	0		CRC.TCGA-AA-A00N	darkgreen	-1.53373	SMARCA4_mut		TCGA-CV-7263	pink
																										HNSC	TCGA-CV-7407	1	1	0	0	0	0	0	0	0	0	0	0	0	0		UCEC.C3L-00143	darkred	-0.863111	SMARCA4_mut		TCGA-CV-7407	pink
																										HNSC	TCGA-CV-7424	1	1	0	0	0	0	0	0	0	0	0	0	0	0		OV.02OV046	black	1.80951	SMARCA4_mut		TCGA-CV-7424	pink
																										HNSC	TCGA-CV-7435	1	1	0	0	0	0	0	0	0	0	0	0	0	0		Colon.05CO054	darkgreen	1.73429	SMARCA4_mut		TCGA-CV-7435	pink
																										HNSC	TCGA-CV-7437	1	1	0	0	0	0	0	0	0	0	0	0	0	0		LUSC.C3N-00247	plum	-1.52273	SMARCA4_mut		TCGA-CV-7437	pink
																										HNSC	TCGA-CV-A45U	1	1	0	0	0	0	0	0	0	0	0	0	0	0		LUSC.C3N-01893	plum	-1.00833	SMARCA4_mut		TCGA-CV-A45U	pink
																										HNSC	TCGA-CV-A45X	1	1	0	0	0	0	0	0	0	0	0	0	0	0		PAAD.C3L-03123	violetred	2.00035	SMARCA4_mut		TCGA-CV-A45X	pink
																										HNSC	TCGA-CV-A45Z	1	1	0	0	0	0	0	0	0	0	0	0	0	0		Colon.11CO052	darkgreen	-0.755111	SMARCA4_mut		TCGA-CV-A45Z	pink
																										HNSC	TCGA-CX-7086	1	1	0	0	0	0	0	0	0	0	0	0	0	0		Renal.C3L-00369	yellow	0.587411	SMARCA4_mut		TCGA-CX-7086	pink
																										HNSC	TCGA-D6-6823	1	1	0	0	0	0	0	0	0	0	0	0	0	0		Renal.C3N-01176	yellow	-0.0953544	SMARCA4_mut		TCGA-D6-6823	pink
																										HNSC	TCGA-D6-A6EP	1	1	0	0	0	0	0	0	0	0	0	0	0	0		Renal.C3N-00310	yellow	1.14348	SMARCA4_mut		TCGA-D6-A6EP	pink
																										HNSC	TCGA-DQ-7592	1	1	0	0	0	0	0	0	0	0	0	0	0	0		LUAD.C3N-00545	purple	-2.05721	SMARCA4_mut		TCGA-DQ-7592	pink
																										HNSC	TCGA-F7-A620	1	1	0	0	0	0	0	0	0	0	0	0	0	0		LUAD.C3L-00412	purple	-0.570679	SMARCA4_mut		TCGA-F7-A620	pink
																										HNSC	TCGA-IQ-A61E	1	1	0	0	0	0	0	0	0	0	0	0	0	0		LUAD.C3L-01632	purple	-0.0769237	SMARCA4_mut		TCGA-IQ-A61E	pink
																										HNSC	TCGA-IQ-A6SH	1	1	0	0	0	0	0	0	0	0	0	0	0	0		LUAD.C3L-01862	purple	0.987147	SMARCA4_mut		TCGA-IQ-A6SH	pink
																										HNSC	TCGA-MZ-A6I9	1	1	0	0	0	0	0	0	0	0	0	0	0	0		LUAD.C3L-02549	purple	-0.485086	SMARCA4_mut		TCGA-MZ-A6I9	pink
																										HNSC	TCGA-QK-A6VC	1	1	0	0	0	0	0	0	0	0	0	0	0	0		GBM.C3L-01154	green	0.114282	SMARCA4_mut		TCGA-QK-A6VC	pink
																										HNSC	TCGA-RS-A6TO	1	1	0	0	0	0	0	0	0	0	0	0	0	0		HNSC.C3N-03487	pink	-0.370744	SMARCA4_mut		TCGA-RS-A6TO	pink
																										HNSC	TCGA-UF-A719	1	1	0	0	0	0	0	0	0	0	0	0	0	0		PAAD.C3N-02998	violetred	0.519826	SMARCA4_mut		TCGA-UF-A719	pink
																										HNSC	TCGA-UF-A71A	1	1	0	0	0	0	0	0	0	0	0	0	0	0		PAAD.C3N-01012	violetred	2.34992	SMARCA4_mut		TCGA-UF-A71A	pink
																										HNSC	TCGA-UF-A7JK	1	1	0	0	0	0	0	0	0	0	0	0	0	0		LUAD.C3N-02529	purple	-0.0452003	ZFHX3_mut		TCGA-UF-A7JK	pink
																										KICH	TCGA-KO-8410	1	1	0	0	0	0	0	0	0	0	0	0	0	0		Breast.03BR004	blue	0.570177	ZFHX3_mut		TCGA-KO-8410	red
																										KIRC	TCGA-B0-5109	1	1	0	0	0	0	0	0	0	0	0	0	0	0		Breast.01BR018	blue	1.39204	ZFHX3_mut		TCGA-B0-5109	yellow
																										KIRC	TCGA-B8-A54I	1	1	0	0	0	0	0	0	0	0	0	0	0	0		LUAD.C3L-02345	purple	-0.366428	ZFHX3_mut		TCGA-B8-A54I	yellow
																										KIRC	TCGA-BP-4985	1	1	0	0	0	0	0	0	0	0	0	0	0	0		HNSC.C3N-02275	pink	-0.251779	ZFHX3_mut		TCGA-BP-4985	yellow
																										KIRC	TCGA-BP-5185	1	1	0	0	0	0	0	0	0	0	0	0	0	0		PAAD.C3N-01715	violetred	0.931052	ZFHX3_mut		TCGA-BP-5185	yellow
																										KIRC	TCGA-CJ-4901	1	1	0	0	0	0	0	0	0	0	0	0	0	0		CRC.TCGA-AA-3715	darkgreen	-1.40426	ZFHX3_mut		TCGA-CJ-4901	yellow
																										KIRC	TCGA-CZ-5469	1	1	0	0	0	0	0	0	0	0	0	0	0	0		LUSC.C3N-03092	plum	-0.379078	ZFHX3_mut		TCGA-CZ-5469	yellow
																										KIRP	TCGA-5P-A9K9	1	1	0	0	0	0	0	0	0	0	0	0	0	0		LUSC.C3N-02435	plum	-1.20187	ZFHX3_mut		TCGA-5P-A9K9	darkkhaki
																										KIRP	TCGA-AL-3466	1	1	0	0	0	0	0	0	0	0	0	0	0	0		Breast.TCGA-C8-A12T	blue	0.150922	ZFHX3_mut		TCGA-AL-3466	darkkhaki
																										KIRP	TCGA-F9-A8NY	1	1	0	0	0	0	0	0	0	0	0	0	0	0		HNSC.C3L-04791	pink	0.0587117	ZFHX3_mut		TCGA-F9-A8NY	darkkhaki
																										KIRP	TCGA-G7-6789	1	1	0	0	0	0	0	0	0	0	0	0	0	0		LUAD.C3L-00009	purple	-1.16394	ZFHX3_mut		TCGA-G7-6789	darkkhaki
																										KIRP	TCGA-GL-7966	1	1	0	0	0	0	0	0	0	0	0	0	0	0		OV.TCGA-13-1404	black	1.20385	ZFHX3_mut		TCGA-GL-7966	darkkhaki
																										KIRP	TCGA-IA-A40Y	1	1	0	0	0	0	0	0	0	0	0	0	0	0		LUAD.C3N-00203	purple	1.31007	ZFHX3_mut		TCGA-IA-A40Y	darkkhaki
																										LGG	TCGA-E1-5304	1	1	0	0	0	0	0	0	0	0	0	0	0	0		LUSC.C3N-02434	plum	0.986316	ZFHX3_mut		TCGA-E1-5304	lightgreen
																										LGG	TCGA-TM-A84Q	1	1	0	0	0	0	0	0	0	0	0	0	0	0		HNSC.C3N-02279	pink	-0.306137	ZFHX3_mut		TCGA-TM-A84Q	lightgreen
																										LGG	TCGA-VM-A8CA	1	1	0	0	0	0	0	0	0	0	0	0	0	0		LUAD.C3N-00294	purple	1.46229	ZFHX3_mut		TCGA-VM-A8CA	lightgreen
																										LIHC	TCGA-2Y-A9GY	1	1	0	0	0	0	0	0	0	0	0	0	0	0		OV.17OV002	black	1.18765	ZFHX3_mut		TCGA-2Y-A9GY	peachpuff
																										LIHC	TCGA-2Y-A9H4	1	1	0	0	0	0	0	0	0	0	0	0	0	0		UCEC.C3N-01520	darkred	0.989683	ZFHX3_mut		TCGA-2Y-A9H4	peachpuff
																										LIHC	TCGA-5R-AA1C	1	1	0	0	0	0	0	0	0	0	0	0	0	0		UCEC.C3N-00389	darkred	-0.495691	ZFHX3_mut		TCGA-5R-AA1C	peachpuff
																										LIHC	TCGA-BW-A5NP	1	1	0	0	0	0	0	0	0	0	0	0	0	0		UCEC.C3L-00586	darkred	0.854392	ZFHX3_mut		TCGA-BW-A5NP	peachpuff
																										LIHC	TCGA-CC-5264	1	1	0	0	0	0	0	0	0	0	0	0	0	0		CRC.TCGA-AA-A010	darkgreen	-0.857216	ZFHX3_mut		TCGA-CC-5264	peachpuff
																										LIHC	TCGA-CC-A7IJ	1	1	0	0	0	0	0	0	0	0	0	0	0	0		CRC.TCGA-AA-3672	darkgreen	0.669591	ZFHX3_mut		TCGA-CC-A7IJ	peachpuff
																										LIHC	TCGA-DD-A73D	1	1	0	0	0	0	0	0	0	0	0	0	0	0		UCEC.C3N-00335	darkred	1.11181	ZFHX3_mut		TCGA-DD-A73D	peachpuff
																										LIHC	TCGA-DD-AACB	1	1	0	0	0	0	0	0	0	0	0	0	0	0		UCEC.C3L-01282	darkred	-1.45873	ZFHX3_mut		TCGA-DD-AACB	peachpuff
																										LIHC	TCGA-ED-A7PY	1	1	0	0	0	0	0	0	0	0	0	0	0	0		Colon.22CO006	darkgreen	-1.18589	ZFHX3_mut		TCGA-ED-A7PY	peachpuff
																										LIHC	TCGA-ED-A82E	1	1	0	0	0	0	0	0	0	0	0	0	0	0		UCEC.C3L-00781	darkred	0.560154	ZFHX3_mut		TCGA-ED-A82E	peachpuff
																										LIHC	TCGA-ED-A8O6	1	1	0	0	0	0	0	0	0	0	0	0	0	0		Colon.05CO044	darkgreen	-0.63288	ZFHX3_mut		TCGA-ED-A8O6	peachpuff
																										LIHC	TCGA-ES-A2HS	1	1	0	0	0	0	0	0	0	0	0	0	0	0		Colon.11CO061	darkgreen	-0.640161	ZFHX3_mut		TCGA-ES-A2HS	peachpuff
																										LIHC	TCGA-G3-A25Z	1	1	0	0	0	0	0	0	0	0	0	0	0	0		CRC.TCGA-AG-A002	darkgreen	0.42603	ZFHX3_mut		TCGA-G3-A25Z	peachpuff
																										LIHC	TCGA-G3-AAV6	1	1	0	0	0	0	0	0	0	0	0	0	0	0		Colon.11CO007	darkgreen	-0.099171	ZFHX3_mut		TCGA-G3-AAV6	peachpuff
																										LIHC	TCGA-UB-A7MA	1	1	0	0	0	0	0	0	0	0	0	0	0	0		Colon.11CO036	darkgreen	-1.05956	ZFHX3_mut		TCGA-UB-A7MA	peachpuff
																										LUAD	TCGA-05-4250	1	1	0	0	0	0	0	0	0	0	0	0	0	0		Colon.05CO037	darkgreen	-0.728089	ZFHX3_mut		TCGA-05-4250	purple
																										LUAD	TCGA-05-4389	1	1	0	0	0	0	0	0	0	0	0	0	0	0		Colon.01CO022	darkgreen	1.07878	ZFHX3_mut		TCGA-05-4389	purple
																										LUAD	TCGA-05-4395	1	1	0	0	0	0	0	0	0	0	0	0	0	0		UCEC.C3L-01744	darkred	0.746471	ZFHX3_mut		TCGA-05-4395	purple
																										LUAD	TCGA-05-4420	1	1	0	0	0	0	0	0	0	0	0	0	0	0		UCEC.C3N-00151	darkred	1.4509	ZFHX3_mut		TCGA-05-4420	purple
																										LUAD	TCGA-05-5428	1	1	0	0	0	0	0	0	0	0	0	0	0	0		UCEC.C3L-01257	darkred	0.742797	ZFHX3_mut		TCGA-05-5428	purple
																										LUAD	TCGA-35-4122	1	1	0	0	0	0	0	0	0	0	0	0	0	0		UCEC.C3L-00006	darkred	1.57513	ZFHX3_mut		TCGA-35-4122	purple
																										LUAD	TCGA-35-4123	1	1	0	0	0	0	0	0	0	0	0	0	0	0		GBM.C3L-00677	green	2.01295	ZFHX3_mut		TCGA-35-4123	purple
																										LUAD	TCGA-38-6178	1	1	0	0	0	0	0	0	0	0	0	0	0	0		CRC.TCGA-AA-A01R	darkgreen	0.166052	ZFHX3_mut		TCGA-38-6178	purple
																										LUAD	TCGA-44-6779	1	1	0	0	0	0	0	0	0	0	0	0	0	0		UCEC.C3L-00601	darkred	0.415159	ZFHX3_mut		TCGA-44-6779	purple
																										LUAD	TCGA-49-4488	1	1	0	0	0	0	0	0	0	0	0	0	0	0		Colon.05CO050	darkgreen	1.57262	ZFHX3_mut		TCGA-49-4488	purple
																										LUAD	TCGA-49-4490	1	1	0	0	0	0	0	0	0	0	0	0	0	0		CRC.TCGA-AA-A02R	darkgreen	-1.30801	ZFHX3_mut		TCGA-49-4490	purple
																										LUAD	TCGA-49-4501	1	1	0	0	0	0	0	0	0	0	0	0	0	0		UCEC.C3L-00156	darkred	0.555717	ZFHX3_mut		TCGA-49-4501	purple
																										LUAD	TCGA-50-5066	1	1	0	0	0	0	0	0	0	0	0	0	0	0		HNSC.C3N-02716	pink	-1.47795	ZFHX3_mut		TCGA-50-5066	purple
																										LUAD	TCGA-50-5931	1	1	0	0	0	0	0	0	0	0	0	0	0	0		UCEC.C3N-01211	darkred	0.627195	ZFHX3_mut		TCGA-50-5931	purple
																										LUAD	TCGA-50-6593	1	1	0	0	0	0	0	0	0	0	0	0	0	0		UCEC.C3L-00947	darkred	-0.85373	ZFHX3_mut		TCGA-50-6593	purple
																										LUAD	TCGA-50-6597	1	1	0	0	0	0	0	0	0	0	0	0	0	0		UCEC.C3N-00850	darkred	0.941433	ZFHX3_mut		TCGA-50-6597	purple
																										LUAD	TCGA-50-6673	1	1	0	0	0	0	0	0	0	0	0	0	0	0		HNSC.C3N-02333	pink	-0.168137	ZFHX3_mut		TCGA-50-6673	purple
																										LUAD	TCGA-55-1592	1	1	0	0	0	0	0	0	0	0	0	0	0	0		Colon.11CO070	darkgreen	-1.09773	ZFHX3_mut		TCGA-55-1592	purple
																										LUAD	TCGA-55-6970	1	1	0	0	0	0	0	0	0	0	0	0	0	0		UCEC.C3N-00328	darkred	0.970507	ZFHX3_mut		TCGA-55-6970	purple
																										LUAD	TCGA-55-6981	1	1	0	0	0	0	0	0	0	0	0	0	0	0		CRC.TCGA-AA-A00N	darkgreen	-1.53373	ZFHX3_mut		TCGA-55-6981	purple
																										LUAD	TCGA-55-7283	1	1	0	0	0	0	0	0	0	0	0	0	0	0		UCEC.C3L-01311	darkred	0.137846	ZFHX3_mut		TCGA-55-7283	purple
																										LUAD	TCGA-55-7576	1	1	0	0	0	0	0	0	0	0	0	0	0	0		Breast.TCGA-A8-A09G	blue	0.705931	ZFHX3_mut		TCGA-55-7576	purple
																										LUAD	TCGA-55-7911	1	1	0	0	0	0	0	0	0	0	0	0	0	0		UCEC.C3N-00321	darkred	1.30378	ZFHX3_mut		TCGA-55-7911	purple
																										LUAD	TCGA-55-8094	1	1	0	0	0	0	0	0	0	0	0	0	0	0		CRC.TCGA-AA-3864	darkgreen	1.26778	ZFHX3_mut		TCGA-55-8094	purple
																										LUAD	TCGA-55-8096	1	1	0	0	0	0	0	0	0	0	0	0	0	0		Colon.09CO011	darkgreen	1.52265	ZFHX3_mut		TCGA-55-8096	purple
																										LUAD	TCGA-55-8203	1	1	0	0	0	0	0	0	0	0	0	0	0	0		PAAD.C3L-03743	violetred	-0.050493	ZFHX3_mut		TCGA-55-8203	purple
																										LUAD	TCGA-55-8205	1	1	0	0	0	0	0	0	0	0	0	0	0	0		UCEC.C3L-01252	darkred	-1.35348	ZFHX3_mut		TCGA-55-8205	purple
																										LUAD	TCGA-55-A493	1	1	0	0	0	0	0	0	0	0	0	0	0	0		UCEC.C3L-00771	darkred	-1.9108	ZFHX3_mut		TCGA-55-A493	purple
																										LUAD	TCGA-55-A494	1	1	0	0	0	0	0	0	0	0	0	0	0	0		LUSC.C3L-02130	plum	-0.409902	ZFHX3_mut		TCGA-55-A494	purple
																										LUAD	TCGA-62-8402	1	1	0	0	0	0	0	0	0	0	0	0	0	0		PAAD.C3L-03123	violetred	2.00035	ZFHX3_mut		TCGA-62-8402	purple
																										LUAD	TCGA-62-A46R	1	1	0	0	0	0	0	0	0	0	0	0	0	0		Breast.05BR038	blue	-0.467509	ZFHX3_mut		TCGA-62-A46R	purple
																										LUAD	TCGA-64-1678	1	1	0	0	0	0	0	0	0	0	0	0	0	0		Breast.15BR003	blue	0.147051	ZFHX3_mut		TCGA-64-1678	purple
																										LUAD	TCGA-64-1680	1	1	0	0	0	0	0	0	0	0	0	0	0	0		OV.17OV018	black	-1.47718	ZFHX3_mut		TCGA-64-1680	purple
																										LUAD	TCGA-69-7764	1	1	0	0	0	0	0	0	0	0	0	0	0	0		UCEC.C3L-00361	darkred	0.225613	ZFHX3_mut		TCGA-69-7764	purple
																										LUAD	TCGA-73-4662	1	1	0	0	0	0	0	0	0	0	0	0	0	0		UCEC.C3L-00932	darkred	-2.00923	ZFHX3_mut		TCGA-73-4662	purple
																										LUAD	TCGA-73-4668	1	1	0	0	0	0	0	0	0	0	0	0	0	0		Renal.C3L-00917	yellow	-0.657706	ZFHX3_mut		TCGA-73-4668	purple
																										LUAD	TCGA-73-4675	1	1	0	0	0	0	0	0	0	0	0	0	0	0		Renal.C3L-00607	yellow	1.65387	ZFHX3_mut		TCGA-73-4675	purple
																										LUAD	TCGA-75-7027	1	1	0	0	0	0	0	0	0	0	0	0	0	0		Renal.C3N-00315	yellow	1.52582	ZFHX3_mut		TCGA-75-7027	purple
																										LUAD	TCGA-78-7146	1	1	0	0	0	0	0	0	0	0	0	0	0	0		LUAD.C3N-00293	purple	-0.536201	ZFHX3_mut		TCGA-78-7146	purple
																										LUAD	TCGA-78-8662	1	1	0	0	0	0	0	0	0	0	0	0	0	0		HNSC.C3N-01340	pink	-1.03025	ZFHX3_mut		TCGA-78-8662	purple
																										LUAD	TCGA-86-7713	1	1	0	0	0	0	0	0	0	0	0	0	0	0		HNSC.C3N-03015	pink	1.10981	ZFHX3_mut		TCGA-86-7713	purple
																										LUAD	TCGA-86-8669	1	1	0	0	0	0	0	0	0	0	0	0	0	0		HNSC.C3N-04278	pink	1.24267	ZFHX3_mut		TCGA-86-8669	purple
																										LUAD	TCGA-91-6836	1	1	0	0	0	0	0	0	0	0	0	0	0	0		Breast.11BR047	blue	-1.42927	unaligned		TCGA-91-6836	purple
																										LUAD	TCGA-97-8179	1	1	0	0	0	0	0	0	0	0	0	0	0	0		Breast.11BR049	blue	-0.40611	unaligned		TCGA-97-8179	purple
																										LUAD	TCGA-99-8033	1	1	0	0	0	0	0	0	0	0	0	0	0	0		Breast.18BR017	blue	-0.780112	unaligned		TCGA-99-8033	purple
																										LUAD	TCGA-J2-8194	1	1	0	0	0	0	0	0	0	0	0	0	0	0		Breast.06BR006	blue	-0.450786	unaligned		TCGA-J2-8194	purple
																										LUAD	TCGA-L9-A5IP	1	1	0	0	0	0	0	0	0	0	0	0	0	0		Breast.09BR005	blue	-0.689096	unaligned		TCGA-L9-A5IP	purple
																										LUAD	TCGA-MN-A4N1	1	1	0	0	0	0	0	0	0	0	0	0	0	0		Breast.01BR032	blue	0.437431	unaligned		TCGA-MN-A4N1	purple
																										LUAD	TCGA-MP-A4TK	1	1	0	0	0	0	0	0	0	0	0	0	0	0		Breast.14BR008	blue	-1.1596	unaligned		TCGA-MP-A4TK	purple
[truncated: 14,131 more rows]
[truncated: 2 more columns]

[truncated: 3 more sheets: Supplementary Figure 1, Supplementary Figure 2, Supplementary Figure 3]
